# Supplementary material for: Investigation of the Mechanism of Action of Periploca forrestii Schltr. Extract on Adjuvant Collagen Rats Based on UPLC-Q-Orbitrap-HRMS Non-Targeted Lipidomics
Source: Molecules. 2023 Sep 22;28(19):6751. doi: 10.3390/molecules28196751 (PMC10574421; doi:10.3390/molecules28196751)
Supplement: Supplementary file 1 [file molecules-28-06751-s001.zip]

Archive with 5 entries (5 files):
- supplementary material/Figure S1-S4.docx
- supplementary material/Table S1 Negative ion database matching of blood samples.csv
- supplementary material/Table S2 Urine Sample Negative Ion Database Matching.csv
- supplementary material/Table S3Negative Ion Peak Table for Blood Samples.csv
- supplementary material/Table S4Negative Ion Peak Table for Urine Samples.csv
