# Supplementary material for: Investigation of the Mechanism of Action of Periploca forrestii Schltr. Extract on Adjuvant Collagen Rats Based on UPLC-Q-Orbitrap-HRMS Non-Targeted Lipidomics
Source: Molecules. 2023 Sep 22;28(19):6751. doi: 10.3390/molecules28196751 (PMC10574421; doi:10.3390/molecules28196751)
Supplement: Supplementary file 1 [file molecules-28-06751-s001.zip › supplementary material/Table S1 Negative ion database matching of blood samples.csv]

Compound	Compound ID	Accepted?	Adducts	Formula	Score	Fragmentation Score	Mass Error (ppm)	Isotope Similarity	Theoretical Isotope Distribution	Link	Description	Neutral mass (Da)	m/z	Charge	Retention time (min)
0.02_358.0650m/z	HMDB00999		M+FA-H	C8H16N3O8P	37.6	0	-2.15424976449534	90.5214591466109	100 - 10.2 - 2.12 - 0.181	http://nonlinear.com/redirect/outbound?p=hmdb&param=HMDB00999	Phosphoribosylformylglycineamidine		358.065029558409	1	0.0157333333333333
0.02_358.0650m/z	HMDB02305		M+FA-H	C8H16N3O8P	37.6	0	-2.15424976467691	90.5214591466109	100 - 10.2 - 2.12 - 0.181	http://nonlinear.com/redirect/outbound?p=hmdb&param=HMDB02305	5'-phosphoribosyl-a-N-formylglycineamidine		358.065029558409	1	0.0157333333333333
0.02_523.1719m/z	HMDB29471		M+Na-2H	C30H30O7	37.1	0	-3.81502212884024	89.775466160091	100 - 33.1 - 6.73 - 1.02 - 0.125	http://nonlinear.com/redirect/outbound?p=hmdb&param=HMDB29471	Isocycloheterophyllin		523.171905218137	1	0.0157333333333333
0.02_523.1719m/z	HMDB30685		M+Na-2H	C30H30O7	37.1	0	-3.81502212895343	89.775466160091	100 - 33.1 - 6.73 - 1.02 - 0.125	http://nonlinear.com/redirect/outbound?p=hmdb&param=HMDB30685	Cycloheterophyllin		523.171905218137	1	0.0157333333333333
0.02_523.1719m/z	HMDB34665		M+Na-2H	C30H30O7	37.1	0	-3.81502212884024	89.775466160091	100 - 33.1 - 6.73 - 1.02 - 0.125	http://nonlinear.com/redirect/outbound?p=hmdb&param=HMDB34665	Artonin A		523.171905218137	1	0.0157333333333333
0.02_523.1719m/z	HMDB34667		M+Na-2H	C30H30O7	37.1	0	-3.81502212895343	89.775466160091	100 - 33.1 - 6.73 - 1.02 - 0.125	http://nonlinear.com/redirect/outbound?p=hmdb&param=HMDB34667	Artonin B		523.171905218137	1	0.0157333333333333
0.02_523.1719m/z	HMDB35187		M+Na-2H	C30H30O7	37.1	0	-3.81502212884024	89.775466160091	100 - 33.1 - 6.73 - 1.02 - 0.125	http://nonlinear.com/redirect/outbound?p=hmdb&param=HMDB35187	Artonin F		523.171905218137	1	0.0157333333333333
0.02_569.1771m/z	LMFA00000018		M-H	C22H44Cl2O8S2	29.3	0	-1.99040364309694	48.6997450412602	100 - 26.2 - 77.9 - 19.7 - 19.9 - 4.72 - 1.93 - 0.391	http://nonlinear.com/redirect/outbound?p=lipidmaps&param=LMFA00000018	11,15-dichloro-docosane-1,14-disulfate		569.177054436332	1	0.0157333333333333
0.02_569.1771m/z	LMFA00000022		M-H	C22H44Cl2O8S2	29.3	0	-1.99040364309694	48.6997450412602	100 - 26.2 - 77.9 - 19.7 - 19.9 - 4.72 - 1.93 - 0.391	http://nonlinear.com/redirect/outbound?p=lipidmaps&param=LMFA00000022	2,2-dichloro-docosane-1,14-disulfate		569.177054436332	1	0.0157333333333333
0.03_405.1814m/z	HMDB15267		M-H	C24H26N2O4	38.8	0	-1.32153665526046	95.6065909169208	100 - 27.1 - 4.36 - 0.518	http://nonlinear.com/redirect/outbound?p=hmdb&param=HMDB15267	Carvedilol		405.181444095667	1	0.0329166666666667
0.03_405.1814m/z	HMDB61005		M+Na-2H	C22H28N2O4	38	0	4.86430504005331	95.8057344194111	100 - 25 - 3.82 - 0.434	http://nonlinear.com/redirect/outbound?p=hmdb&param=HMDB61005	repaglinide aromatic amine		405.181444095667	1	0.0329166666666667
0.05_146.0097m/z	HMDB34370		M-H	C5H9NS2	36	0	-4.60578854506958	85.1425226346818	100 - 7.48 - 9.28 - 0.608 - 0.264	http://nonlinear.com/redirect/outbound?p=hmdb&param=HMDB34370	Ibervirin		146.009687729262	1	0.0505166666666667
0.05_187.0062m/z	HMDB11635		M-H	C7H8O4S	37	0	-4.64728346736237	90.6114607731906	100 - 8.62 - 5.67 - 0.431	http://nonlinear.com/redirect/outbound?p=hmdb&param=HMDB11635	p-Cresol sulfate		187.006179546914	1	0.0505166666666667
0.05_187.0062m/z	HMDB34782		M-H	C7H8O4S	37	0	-4.64728346736237	90.6114607731906	100 - 8.62 - 5.67 - 0.431	http://nonlinear.com/redirect/outbound?p=hmdb&param=HMDB34782	Benzyl sulfate		187.006179546914	1	0.0505166666666667
0.05_187.0062m/z	HMDB60412		M+Na-2H	C6H6N4S	37.9	0	1.17155785466237	91.1333529348265	100 - 8.82 - 4.87 - 0.371	http://nonlinear.com/redirect/outbound?p=hmdb&param=HMDB60412	6-Methylmercaptopurine		187.006179546914	1	0.0505166666666667
0.05_206.9905m/z	HMDB60371		M+Na-2H	C7H6O6	37.5	0	-3.13740033135155	91.3476509289843	100 - 7.87 - 1.5 - 0.102	http://nonlinear.com/redirect/outbound?p=hmdb&param=HMDB60371	3-Fumarylpyruvate		206.990522121746	1	0.0505166666666667
0.05_206.9905m/z	LMFA01170065		M+Na-2H	C7H6O6	37.5	0	-3.13740033104597	91.3476509289843	100 - 7.87 - 1.5 - 0.102	http://nonlinear.com/redirect/outbound?p=lipidmaps&param=LMFA01170065	3-maleylpyruvic acid		206.990522121746	1	0.0505166666666667
0.05_223.0278m/z	HMDB31162		M+FA-H	C6H10O4S	37.7	0	-1.94011326661645	90.808490774063	100 - 7.56 - 5.59 - 0.372	http://nonlinear.com/redirect/outbound?p=hmdb&param=HMDB31162	3,3'-Thiobispropanoic acid		223.027837270614	1	0.0505166666666667
0.05_286.8921m/z	HMDB60360		M+FA-H	C6HCl3O4	28	0	-0.499669186294794	40.4035053994565	100 - 6.65 - 96.9 - 6.44 - 31.6 - 2.09 - 3.58 - 0.235	http://nonlinear.com/redirect/outbound?p=hmdb&param=HMDB60360	2,3,5-Trichlorodienelactone		286.892123613311	1	0.0505166666666667
0.07_272.9589m/z	HMDB12285		M-H	C5H11AsO8	38.3	0	-2.7975619459491	94.8077952768742	100 - 5.84 - 1.79	http://nonlinear.com/redirect/outbound?p=hmdb&param=HMDB12285	Ribose-1-arsenate		272.958945937628	1	0.0681166666666667
0.07_483.1769m/z	HMDB14734		M-H	C25H31ClF2O5	32.7	0	2.85853894137369	66.7263077645145	100 - 27.6 - 36.6 - 9.41 - 1.56 - 0.195	http://nonlinear.com/redirect/outbound?p=hmdb&param=HMDB14734	Halobetasol Propionate		483.176915855382	1	0.0681166666666667
0.07_483.1769m/z	HMDB32760		M-H	C25H28N2O8	37.2	0	-0.77155837723677	86.865923755142	100 - 28.4 - 5.53 - 0.807	http://nonlinear.com/redirect/outbound?p=hmdb&param=HMDB32760	Nb-trans-p-Coumaroylserotonin glucoside		483.176915855382	1	0.0681166666666667
0.07_483.1769m/z	HMDB39903		M+Na-2H	C28H30O6	36	0	-4.30684946478454	85.112211150354	100 - 30.9 - 5.83 - 0.82	http://nonlinear.com/redirect/outbound?p=hmdb&param=HMDB39903	Mangostenone B		483.176915855382	1	0.0681166666666667
0.07_483.1769m/z	HMDB42019		M+FA-H	C24H26N2O6	37.4	0	-0.85256327695162	88.2331083047636	100 - 27.2 - 4.79 - 0.634	http://nonlinear.com/redirect/outbound?p=hmdb&param=HMDB42019	Suxibuzone		483.176915855382	1	0.0681166666666667
0.07_573.1641m/z	HMDB10358		M+FA-H	C24H32O11S	35.1	2.25	-1.18623964419065	74.7391942267815	100 - 27.5 - 10.4 - 2.14 - 0.403	http://nonlinear.com/redirect/outbound?p=hmdb&param=HMDB10358	17-beta-estradiol 3-sulfate-17-(beta-D-glucuronide)		573.16410917932	1	0.0681166666666667
0.07_573.1641m/z	HMDB61028		M-H	C28H30O13	33.8	0	4.7801198883131	74.6339955293739	100 - 31.1 - 7.35 - 1.28 - 0.189	http://nonlinear.com/redirect/outbound?p=hmdb&param=HMDB61028	3'-demethyletoposide		573.16410917932	1	0.0681166666666667
0.09_169.0131m/z	HMDB33912		M+Na-2H	C6H12S2	36.2	0	2.84706623455063	84.3815345192343	100 - 8.23 - 9.34 - 0.678 - 0.268	http://nonlinear.com/redirect/outbound?p=hmdb&param=HMDB33912	2-Propenyl propyl disulfide		169.013131678952	1	0.0857166666666667
0.09_169.0131m/z	HMDB38890		M+Na-2H	C6H12S2	36.2	0	2.84706623435864	84.3815345192343	100 - 8.23 - 9.34 - 0.678 - 0.268	http://nonlinear.com/redirect/outbound?p=hmdb&param=HMDB38890	Methyl 3-methyl-1-butenyl disulfide		169.013131678952	1	0.0857166666666667
0.09_169.0131m/z	HMDB41392		M+Na-2H	C6H12S2	36.2	0	2.84706623435864	84.3815345192343	100 - 8.23 - 9.34 - 0.678 - 0.268	http://nonlinear.com/redirect/outbound?p=hmdb&param=HMDB41392	1-Propenyl propyl disulfide		169.013131678952	1	0.0857166666666667
0.09_346.1294m/z	HMDB15323		M+FA-H	C17H19NO4	36.2	0	-0.85126243281399	82.015445145145	100 - 19.1 - 2.55 - 0.255	http://nonlinear.com/redirect/outbound?p=hmdb&param=HMDB15323	Oxymorphone		346.129354620515	1	0.0857166666666667
0.09_346.1294m/z	HMDB29382		M+FA-H	C17H19NO4	36.2	0	-0.85126243281399	82.015445145145	100 - 19.1 - 2.55 - 0.255	http://nonlinear.com/redirect/outbound?p=hmdb&param=HMDB29382	Genomorphine		346.129354620515	1	0.0857166666666667
0.09_346.1294m/z	HMDB41960		M+FA-H	C17H19NO4	36.2	0	-0.851262433002756	82.015445145145	100 - 19.1 - 2.55 - 0.255	http://nonlinear.com/redirect/outbound?p=hmdb&param=HMDB41960	Noroxycodone		346.129354620515	1	0.0857166666666667
0.09_374.1243m/z	HMDB15042		M-H	C20H25NO2S2	33.7	0	-3.00640651588248	71.8974994384014	100 - 24 - 12.2 - 2.39 - 0.537	http://nonlinear.com/redirect/outbound?p=hmdb&param=HMDB15042	Tiagabine		374.124266812363	1	0.0857166666666667
0.09_374.1243m/z	HMDB32805		M+FA-H	C18H19NO5	36	0	-0.786231755970939	80.9466894296272	100 - 20.2 - 2.97 - 0.325	http://nonlinear.com/redirect/outbound?p=hmdb&param=HMDB32805	N-trans-Feruloyloctopamine		374.124266812363	1	0.0857166666666667
0.09_521.1560m/z	HMDB30489		M+Na-2H	C30H28O7	33.2	0	-4.30494504987231	70.972429518309	100 - 33 - 6.72 - 1.02 - 0.125	http://nonlinear.com/redirect/outbound?p=hmdb&param=HMDB30489	Artonol C		521.156017792384	1	0.0857166666666667
0.09_538.1947n	LMFA03120032		M-H, M+FA-H	C27H35ClO9	33.9	0	-4.25457841180989	74.2653252385232	100 - 29.9 - 38.1 - 10.5 - 2.1 - 0.318	http://nonlinear.com/redirect/outbound?p=lipidmaps&param=LMFA03120032	12R-acetoxy-punaglandin 3	538.194670597321	583.19298315213	1	0.0857166666666667
0.09_538.1947n	LMFA03120036		M-H, M+FA-H	C27H35ClO9	33.9	0	-4.25457841180989	74.2653252385232	100 - 29.9 - 38.1 - 10.5 - 2.1 - 0.318	http://nonlinear.com/redirect/outbound?p=lipidmaps&param=LMFA03120036	12R-acetoxy-7Z-punaglandin 3	538.194670597321	583.19298315213	1	0.0857166666666667
0.10_214.1442m/z	HMDB13279		M-H	C11H21NO3	36.9	0	-2.88239789970095	87.6659917820835	100 - 12.6 - 1.35 - 0.103	http://nonlinear.com/redirect/outbound?p=hmdb&param=HMDB13279	N-Nonanoylglycine		214.144246950863	1	0.103333333333333
0.18_229.1441m/z	HMDB00623		M-H	C12H22O4	37.1	0	-1.74669890797663	87.4640052572379	100 - 13.4 - 1.65 - 0.141	http://nonlinear.com/redirect/outbound?p=hmdb&param=HMDB00623	Dodecanedioic acid		229.144130745866	1	0.1753
0.18_229.1441m/z	HMDB30143		M-H	C12H22O4	37.1	0	-1.74669890797663	87.4640052572379	100 - 13.4 - 1.65 - 0.141	http://nonlinear.com/redirect/outbound?p=hmdb&param=HMDB30143	Talaromycin A		229.144130745866	1	0.1753
0.18_229.1441m/z	HMDB31062		M+FA-H	C11H20O2	37.3	0	-2.18307176710915	88.9136215286087	100 - 12.2 - 1.09	http://nonlinear.com/redirect/outbound?p=hmdb&param=HMDB31062	(Z)-3-Methyl-3-decenoic acid		229.144130745866	1	0.1753
0.18_229.1441m/z	HMDB31063		M+FA-H	C11H20O2	37.3	0	-2.18307176695481	88.9136215286087	100 - 12.2 - 1.09	http://nonlinear.com/redirect/outbound?p=hmdb&param=HMDB31063	(Z)-3-Methyl-4-decenoic acid		229.144130745866	1	0.1753
0.18_229.1441m/z	HMDB31087		M+FA-H	C11H20O2	37.3	0	-2.18307176695481	88.9136215286087	100 - 12.2 - 1.09	http://nonlinear.com/redirect/outbound?p=hmdb&param=HMDB31087	trans-2-Hexyl-1-cyclopropaneacetic acid		229.144130745866	1	0.1753
0.18_229.1441m/z	HMDB31272		M+FA-H	C11H20O2	37.3	0	-2.18307176695481	88.9136215286087	100 - 12.2 - 1.09	http://nonlinear.com/redirect/outbound?p=hmdb&param=HMDB31272	Ethyl (E)-2-nonenoate		229.144130745866	1	0.1753
0.18_229.1441m/z	HMDB31406		M+FA-H	C11H20O2	37.3	0	-2.18307176695481	88.9136215286087	100 - 12.2 - 1.09	http://nonlinear.com/redirect/outbound?p=hmdb&param=HMDB31406	Ethyl 3-cyclohexylpropionate		229.144130745866	1	0.1753
0.18_229.1441m/z	HMDB31691		M+FA-H	C11H20O2	37.3	0	-2.18307176695481	88.9136215286087	100 - 12.2 - 1.09	http://nonlinear.com/redirect/outbound?p=hmdb&param=HMDB31691	cis-3-Hexenyl pentanoate		229.144130745866	1	0.1753
0.18_229.1441m/z	HMDB31843		M+FA-H	C11H20O2	37.3	0	-2.18307176695481	88.9136215286087	100 - 12.2 - 1.09	http://nonlinear.com/redirect/outbound?p=hmdb&param=HMDB31843	2,3-Undecanedione		229.144130745866	1	0.1753
0.18_229.1441m/z	HMDB32308		M+FA-H	C11H20O2	37.3	0	-2.18307176695481	88.9136215286087	100 - 12.2 - 1.09	http://nonlinear.com/redirect/outbound?p=hmdb&param=HMDB32308	(E)-3-Heptenyl 2-methylpropanoate		229.144130745866	1	0.1753
0.18_229.1441m/z	HMDB32320		M+FA-H	C11H20O2	37.3	0	-2.18307176695481	88.9136215286087	100 - 12.2 - 1.09	http://nonlinear.com/redirect/outbound?p=hmdb&param=HMDB32320	3-Hexenyl 2-methylbutyrate		229.144130745866	1	0.1753
0.18_229.1441m/z	HMDB32396		M+FA-H	C11H20O2	37.3	0	-2.18307176710915	88.9136215286087	100 - 12.2 - 1.09	http://nonlinear.com/redirect/outbound?p=hmdb&param=HMDB32396	Methyl 2-decenoate		229.144130745866	1	0.1753
0.18_229.1441m/z	HMDB32404		M+FA-H	C11H20O2	37.3	0	-2.18307176695481	88.9136215286087	100 - 12.2 - 1.09	http://nonlinear.com/redirect/outbound?p=hmdb&param=HMDB32404	6-Methyl-5-hepten-2-one propyleneglycol acetal		229.144130745866	1	0.1753
0.18_229.1441m/z	HMDB32453		M+FA-H	C11H20O2	37.3	0	-2.18307176695481	88.9136215286087	100 - 12.2 - 1.09	http://nonlinear.com/redirect/outbound?p=hmdb&param=HMDB32453	cis-3-Octenyl propionate		229.144130745866	1	0.1753
0.18_229.1441m/z	HMDB32461		M+FA-H	C11H20O2	37.3	0	-2.18307176695481	88.9136215286087	100 - 12.2 - 1.09	http://nonlinear.com/redirect/outbound?p=hmdb&param=HMDB32461	Pent-2-enyl hexanoate		229.144130745866	1	0.1753
0.18_229.1441m/z	HMDB32489		M+FA-H	C11H20O2	37.3	0	-2.18307176695481	88.9136215286087	100 - 12.2 - 1.09	http://nonlinear.com/redirect/outbound?p=hmdb&param=HMDB32489	Prenyl caproate		229.144130745866	1	0.1753
0.18_229.1441m/z	HMDB32534		M+FA-H	C11H20O2	37.3	0	-2.18307176695481	88.9136215286087	100 - 12.2 - 1.09	http://nonlinear.com/redirect/outbound?p=hmdb&param=HMDB32534	trans-2-Hexenyl 2-methylbutyrate		229.144130745866	1	0.1753
0.18_229.1441m/z	HMDB33371		M+FA-H	C11H20O2	37.3	0	-2.18307176695481	88.9136215286087	100 - 12.2 - 1.09	http://nonlinear.com/redirect/outbound?p=hmdb&param=HMDB33371	Citronellyl formate		229.144130745866	1	0.1753
0.18_229.1441m/z	HMDB33724		M+FA-H	C11H20O2	37.3	0	-2.18307176695481	88.9136215286087	100 - 12.2 - 1.09	http://nonlinear.com/redirect/outbound?p=hmdb&param=HMDB33724	Undecylenic acid		229.144130745866	1	0.1753
0.18_229.1441m/z	HMDB34428		M+FA-H	C11H20O2	37.3	0	-2.18307176695481	88.9136215286087	100 - 12.2 - 1.09	http://nonlinear.com/redirect/outbound?p=hmdb&param=HMDB34428	Cyclohexyl 3-methylbutanoate		229.144130745866	1	0.1753
0.18_229.1441m/z	HMDB34429		M+FA-H	C11H20O2	37.3	0	-2.18307176695481	88.9136215286087	100 - 12.2 - 1.09	http://nonlinear.com/redirect/outbound?p=hmdb&param=HMDB34429	Cyclohexyl pentanoate		229.144130745866	1	0.1753
0.18_229.1441m/z	HMDB36140		M+FA-H	C11H20O2	37.3	0	-2.18307176695481	88.9136215286087	100 - 12.2 - 1.09	http://nonlinear.com/redirect/outbound?p=hmdb&param=HMDB36140	5-Hexyldihydro-5-methyl-2(3H)-furanone		229.144130745866	1	0.1753
0.18_229.1441m/z	HMDB36784		M+FA-H	C11H20O2	37.3	0	-2.18307176695481	88.9136215286087	100 - 12.2 - 1.09	http://nonlinear.com/redirect/outbound?p=hmdb&param=HMDB36784	6-Hexyltetrahydro-2H-pyran-2-one		229.144130745866	1	0.1753
0.18_229.1441m/z	HMDB37106		M+FA-H	C11H20O2	37.3	0	-2.18307176710915	88.9136215286087	100 - 12.2 - 1.09	http://nonlinear.com/redirect/outbound?p=hmdb&param=HMDB37106	(x)-1-Nonen-3-yl acetate		229.144130745866	1	0.1753
0.18_229.1441m/z	HMDB37185		M+FA-H	C11H20O2	37.3	0	-2.18307176710915	88.9136215286087	100 - 12.2 - 1.09	http://nonlinear.com/redirect/outbound?p=hmdb&param=HMDB37185	Rhodinyl formate		229.144130745866	1	0.1753
0.18_229.1441m/z	HMDB37225		M+FA-H	C11H20O2	37.3	0	-2.18307176695481	88.9136215286087	100 - 12.2 - 1.09	http://nonlinear.com/redirect/outbound?p=hmdb&param=HMDB37225	Methyl citronellate		229.144130745866	1	0.1753
0.18_229.1441m/z	HMDB37309		M+FA-H	C11H20O2	37.3	0	-2.18307176695481	88.9136215286087	100 - 12.2 - 1.09	http://nonlinear.com/redirect/outbound?p=hmdb&param=HMDB37309	5-Hexyldihydro-4-methyl-2(3H)-furanone		229.144130745866	1	0.1753
0.18_229.1441m/z	HMDB38273		M+FA-H	C11H20O2	37.3	0	-2.18307176695481	88.9136215286087	100 - 12.2 - 1.09	http://nonlinear.com/redirect/outbound?p=hmdb&param=HMDB38273	2-Hexenyl valerate		229.144130745866	1	0.1753
0.18_229.1441m/z	HMDB38274		M+FA-H	C11H20O2	37.3	0	-2.18307176695481	88.9136215286087	100 - 12.2 - 1.09	http://nonlinear.com/redirect/outbound?p=hmdb&param=HMDB38274	2-Hexenyl isovalerate		229.144130745866	1	0.1753
0.18_229.1441m/z	HMDB38277		M+FA-H	C11H20O2	37.3	0	-2.18307176695481	88.9136215286087	100 - 12.2 - 1.09	http://nonlinear.com/redirect/outbound?p=hmdb&param=HMDB38277	cis-3-Hexenyl 2-methylbutanoate		229.144130745866	1	0.1753
0.18_229.1441m/z	HMDB38278		M+FA-H	C11H20O2	37.3	0	-2.18307176695481	88.9136215286087	100 - 12.2 - 1.09	http://nonlinear.com/redirect/outbound?p=hmdb&param=HMDB38278	cis-3-Hexenyl 3-methylbutanoate		229.144130745866	1	0.1753
0.18_229.1441m/z	HMDB38311		M+FA-H	C11H20O2	37.3	0	-2.18307176695481	88.9136215286087	100 - 12.2 - 1.09	http://nonlinear.com/redirect/outbound?p=hmdb&param=HMDB38311	xi-gamma-Undecalactone		229.144130745866	1	0.1753
0.18_229.1441m/z	HMDB38906		M+FA-H	C11H20O2	37.3	0	-2.18307176695481	88.9136215286087	100 - 12.2 - 1.09	http://nonlinear.com/redirect/outbound?p=hmdb&param=HMDB38906	5-Octenyl propanoate		229.144130745866	1	0.1753
0.18_229.1441m/z	HMDB40593		M+FA-H	C11H20O2	37.3	0	-2.18307176695481	88.9136215286087	100 - 12.2 - 1.09	http://nonlinear.com/redirect/outbound?p=hmdb&param=HMDB40593	2-Propenyl octanoate		229.144130745866	1	0.1753
0.18_229.1441m/z	LMFA01020130		M+FA-H	C11H20O2	37.3	0	-2.18307176695481	88.9136215286087	100 - 12.2 - 1.09	http://nonlinear.com/redirect/outbound?p=lipidmaps&param=LMFA01020130	2,7-dimethyl-6-nonenoic acid		229.144130745866	1	0.1753
0.18_229.1441m/z	LMFA01020131		M+FA-H	C11H20O2	37.3	0	-2.18307176695481	88.9136215286087	100 - 12.2 - 1.09	http://nonlinear.com/redirect/outbound?p=lipidmaps&param=LMFA01020131	4-ethyl-2-methyl-2-octenoic acid		229.144130745866	1	0.1753
0.18_229.1441m/z	LMFA01030034		M+FA-H	C11H20O2	37.3	0	-2.18307176710915	88.9136215286087	100 - 12.2 - 1.09	http://nonlinear.com/redirect/outbound?p=lipidmaps&param=LMFA01030034	2-hendecenoic acid		229.144130745866	1	0.1753
0.18_229.1441m/z	LMFA01030035		M+FA-H	C11H20O2	37.3	0	-2.18307176710915	88.9136215286087	100 - 12.2 - 1.09	http://nonlinear.com/redirect/outbound?p=lipidmaps&param=LMFA01030035	9-hendecenoic acid		229.144130745866	1	0.1753
0.18_229.1441m/z	LMFA01030036		M+FA-H	C11H20O2	37.3	0	-2.18307176710915	88.9136215286087	100 - 12.2 - 1.09	http://nonlinear.com/redirect/outbound?p=lipidmaps&param=LMFA01030036	10-hendecenoic acid		229.144130745866	1	0.1753
0.18_229.1441m/z	LMFA01030217		M+FA-H	C11H20O2	37.3	0	-2.18307176695481	88.9136215286087	100 - 12.2 - 1.09	http://nonlinear.com/redirect/outbound?p=lipidmaps&param=LMFA01030217	2Z-undecenoic acid		229.144130745866	1	0.1753
0.18_229.1441m/z	LMFA01030218		M+FA-H	C11H20O2	37.3	0	-2.18307176695481	88.9136215286087	100 - 12.2 - 1.09	http://nonlinear.com/redirect/outbound?p=lipidmaps&param=LMFA01030218	3E-undecenoic acid		229.144130745866	1	0.1753
0.18_229.1441m/z	LMFA01030219		M+FA-H	C11H20O2	37.3	0	-2.18307176695481	88.9136215286087	100 - 12.2 - 1.09	http://nonlinear.com/redirect/outbound?p=lipidmaps&param=LMFA01030219	6Z-undecenoic acid		229.144130745866	1	0.1753
0.18_229.1441m/z	LMFA01030220		M+FA-H	C11H20O2	37.3	0	-2.18307176695481	88.9136215286087	100 - 12.2 - 1.09	http://nonlinear.com/redirect/outbound?p=lipidmaps&param=LMFA01030220	8Z-undecenoic acid		229.144130745866	1	0.1753
0.18_229.1441m/z	LMFA01030221		M+FA-H	C11H20O2	37.3	0	-2.18307176695481	88.9136215286087	100 - 12.2 - 1.09	http://nonlinear.com/redirect/outbound?p=lipidmaps&param=LMFA01030221	9Z-undecenoic acid		229.144130745866	1	0.1753
0.18_229.1441m/z	LMFA01030606		M+FA-H	C11H20O2	37.3	0	-2.18307176695481	88.9136215286087	100 - 12.2 - 1.09	http://nonlinear.com/redirect/outbound?p=lipidmaps&param=LMFA01030606	4-undecenoic acid		229.144130745866	1	0.1753
0.18_229.1441m/z	LMFA01030608		M+FA-H	C11H20O2	37.3	0	-2.18307176695481	88.9136215286087	100 - 12.2 - 1.09	http://nonlinear.com/redirect/outbound?p=lipidmaps&param=LMFA01030608	6-undecenoic acid		229.144130745866	1	0.1753
0.18_229.1441m/z	LMFA01030609		M+FA-H	C11H20O2	37.3	0	-2.18307176695481	88.9136215286087	100 - 12.2 - 1.09	http://nonlinear.com/redirect/outbound?p=lipidmaps&param=LMFA01030609	7-undecenoic acid		229.144130745866	1	0.1753
0.18_229.1441m/z	LMFA01030785		M+FA-H	C11H20O2	37.3	0	-2.18307176695481	88.9136215286087	100 - 12.2 - 1.09	http://nonlinear.com/redirect/outbound?p=lipidmaps&param=LMFA01030785	5E-undecenoic acid		229.144130745866	1	0.1753
0.18_229.1441m/z	LMFA01030786		M+FA-H	C11H20O2	37.3	0	-2.18307176695481	88.9136215286087	100 - 12.2 - 1.09	http://nonlinear.com/redirect/outbound?p=lipidmaps&param=LMFA01030786	5Z-undecenoic acid		229.144130745866	1	0.1753
0.18_229.1441m/z	LMFA01170009		M-H	C12H22O4	37.1	0	-1.74669890797663	87.4640052572379	100 - 13.4 - 1.65 - 0.141	http://nonlinear.com/redirect/outbound?p=lipidmaps&param=LMFA01170009	Dodecanedioic acid		229.144130745866	1	0.1753
0.18_229.1441m/z	LMFA07010198		M+FA-H	C11H20O2	37.3	0	-2.18307176695481	88.9136215286087	100 - 12.2 - 1.09	http://nonlinear.com/redirect/outbound?p=lipidmaps&param=LMFA07010198	6E-Nonenyl acetate		229.144130745866	1	0.1753
0.18_229.1441m/z	LMFA07010199		M+FA-H	C11H20O2	37.3	0	-2.18307176695481	88.9136215286087	100 - 12.2 - 1.09	http://nonlinear.com/redirect/outbound?p=lipidmaps&param=LMFA07010199	2-Nonenyl acetate		229.144130745866	1	0.1753
0.18_229.1441m/z	LMFA07010477		M+FA-H	C11H20O2	37.3	0	-2.18307176695481	88.9136215286087	100 - 12.2 - 1.09	http://nonlinear.com/redirect/outbound?p=lipidmaps&param=LMFA07010477	formyl 4Z-decenoate		229.144130745866	1	0.1753
0.18_229.1441m/z	LMFA07010524		M+FA-H	C11H20O2	37.3	0	-2.18307176695481	88.9136215286087	100 - 12.2 - 1.09	http://nonlinear.com/redirect/outbound?p=lipidmaps&param=LMFA07010524	formyl 3,7-dimethyl-6E-octenoate		229.144130745866	1	0.1753
0.18_229.1441m/z	LMFA07010592		M+FA-H	C11H20O2	37.3	0	-2.18307176695481	88.9136215286087	100 - 12.2 - 1.09	http://nonlinear.com/redirect/outbound?p=lipidmaps&param=LMFA07010592	(Z)-3-Hexenyl 3-methylbutanoate		229.144130745866	1	0.1753
0.18_229.1441m/z	LMFA07040001		M+FA-H	C11H20O2	37.3	0	-2.18307176695481	88.9136215286087	100 - 12.2 - 1.09	http://nonlinear.com/redirect/outbound?p=lipidmaps&param=LMFA07040001	11-undecanolactone		229.144130745866	1	0.1753
0.18_229.1441m/z	LMFA07040030		M+FA-H	C11H20O2	37.3	0	-2.18307176695481	88.9136215286087	100 - 12.2 - 1.09	http://nonlinear.com/redirect/outbound?p=lipidmaps&param=LMFA07040030	gamma-undecalactone		229.144130745866	1	0.1753
0.18_519.1764m/z	LMFA03120033		M+Na-2H	C25H35ClO8	34.2	0	-0.557519153203369	71.769563593882	100 - 27.7 - 37.3 - 9.64 - 1.8 - 0.256	http://nonlinear.com/redirect/outbound?p=lipidmaps&param=LMFA03120033	punaglandin 4		519.176435841747	1	0.1753
0.18_519.1764m/z	LMFA03120037		M+Na-2H	C25H35ClO8	34.2	0	-0.557519153203369	71.769563593882	100 - 27.7 - 37.3 - 9.64 - 1.8 - 0.256	http://nonlinear.com/redirect/outbound?p=lipidmaps&param=LMFA03120037	7Z-punaglandin 4		519.176435841747	1	0.1753
0.18_519.1764m/z	LMFA03120041		M+Na-2H	C25H35ClO8	34.2	0	-0.557519153203369	71.769563593882	100 - 27.7 - 37.3 - 9.64 - 1.8 - 0.256	http://nonlinear.com/redirect/outbound?p=lipidmaps&param=LMFA03120041	punaglandin 5		519.176435841747	1	0.1753
0.25_225.0400m/z	HMDB00707		M+FA-H	C9H8O4	37.4	0	-2.43648098263023	89.8911032650621	100 - 9.98 - 1.27	http://nonlinear.com/redirect/outbound?p=hmdb&param=HMDB00707	4-Hydroxyphenylpyruvic acid		225.040022935261	1	0.248883333333333
0.25_225.0400m/z	HMDB01879		M+FA-H	C9H8O4	37.4	0	-2.43648098247237	89.8911032650621	100 - 9.98 - 1.27	http://nonlinear.com/redirect/outbound?p=hmdb&param=HMDB01879	Aspirin		225.040022935261	1	0.248883333333333
0.25_225.0400m/z	HMDB01964		M+FA-H	C9H8O4	37.4	0	-2.43648098247237	89.8911032650621	100 - 9.98 - 1.27	http://nonlinear.com/redirect/outbound?p=hmdb&param=HMDB01964	Caffeic acid		225.040022935261	1	0.248883333333333
0.25_225.0400m/z	HMDB02130		M+FA-H	C9H8O4	37.4	0	-2.43648098247237	89.8911032650621	100 - 9.98 - 1.27	http://nonlinear.com/redirect/outbound?p=hmdb&param=HMDB02130	Monomethyl phthalate		225.040022935261	1	0.248883333333333
0.25_225.0400m/z	HMDB03501		M+FA-H	C9H8O4	37.4	0	-2.43648098263023	89.8911032650621	100 - 9.98 - 1.27	http://nonlinear.com/redirect/outbound?p=hmdb&param=HMDB03501	3,4-Dihydroxy-trans-cinnamate		225.040022935261	1	0.248883333333333
0.25_225.0400m/z	HMDB06915		M+FA-H	C9H8O4	37.4	0	-2.43648098247237	89.8911032650621	100 - 9.98 - 1.27	http://nonlinear.com/redirect/outbound?p=hmdb&param=HMDB06915	2-Hydroxy-3-(4-hydroxyphenyl)propenoic acid		225.040022935261	1	0.248883333333333
0.25_225.0400m/z	HMDB11663		M+FA-H	C9H8O4	37.4	0	-2.43648098263023	89.8911032650621	100 - 9.98 - 1.27	http://nonlinear.com/redirect/outbound?p=hmdb&param=HMDB11663	3-Hydroxyphenylpyruvic acid		225.040022935261	1	0.248883333333333
0.25_225.0400m/z	HMDB12199		M-H	C10H10O6	37.2	0	-1.94061132075781	88.4090620983726	100 - 11.2 - 1.8 - 0.154	http://nonlinear.com/redirect/outbound?p=hmdb&param=HMDB12199	Chorismate		225.040022935261	1	0.248883333333333
0.25_225.0400m/z	HMDB12283		M-H	C10H10O6	37.2	0	-1.94061132075781	88.4090620983726	100 - 11.2 - 1.8 - 0.154	http://nonlinear.com/redirect/outbound?p=hmdb&param=HMDB12283	Prephenate		225.040022935261	1	0.248883333333333
0.25_225.0400m/z	HMDB32057		M+FA-H	C9H8O4	37.4	0	-2.43648098247237	89.8911032650621	100 - 9.98 - 1.27	http://nonlinear.com/redirect/outbound?p=hmdb&param=HMDB32057	(E)-3-(2,3-Dihydroxyphenyl)-2-propenoic acid		225.040022935261	1	0.248883333333333
0.25_225.0400m/z	HMDB32131		M+FA-H	C9H8O4	37.4	0	-2.43648098247237	89.8911032650621	100 - 9.98 - 1.27	http://nonlinear.com/redirect/outbound?p=hmdb&param=HMDB32131	3-(3,5-Dihydroxyphenyl)-2-propenoic acid		225.040022935261	1	0.248883333333333
0.25_225.0400m/z	HMDB33842		M-H	C10H10O6	37.2	0	-1.94061132088354	88.4090620983726	100 - 11.2 - 1.8 - 0.154	http://nonlinear.com/redirect/outbound?p=hmdb&param=HMDB33842	3,4-Dimethoxy-1,2-benzenedicarboxylic acid		225.040022935261	1	0.248883333333333
0.25_225.0400m/z	HMDB33893		M-H	C10H10O6	37.2	0	-1.94061132088354	88.4090620983726	100 - 11.2 - 1.8 - 0.154	http://nonlinear.com/redirect/outbound?p=hmdb&param=HMDB33893	4,5-Dimethoxy-1,2-benzenedicarboxylic acid		225.040022935261	1	0.248883333333333
0.25_304.9019m/z	HMDB60361		M+FA-H	C6H3Cl3O5	27.2	0	-3.55147807101017	40.2973512918209	100 - 6.71 - 97.1 - 6.51 - 31.8 - 2.13 - 3.64 - 0.241	http://nonlinear.com/redirect/outbound?p=hmdb&param=HMDB60361	2,3,5-Trichloromaleylacetate		304.9018861185	1	0.248883333333333
0.25_319.2123m/z	LMFA01050082		M+FA-H	C15H30O4	37.8	0	-1.0155311677125	90.2211109004194	100 - 16.7 - 2.13 - 0.201	http://nonlinear.com/redirect/outbound?p=lipidmaps&param=LMFA01050082	2,15-dihydroxy-pentadecylic acid		319.212333837061	1	0.248883333333333
0.25_319.2123m/z	LMFA01050184		M+FA-H	C15H30O4	37.8	0	-1.0155311677125	90.2211109004194	100 - 16.7 - 2.13 - 0.201	http://nonlinear.com/redirect/outbound?p=lipidmaps&param=LMFA01050184	3,12-dihydroxy-pentadecanoic acid		319.212333837061	1	0.248883333333333
0.25_319.2123m/z	LMFA01050186		M+FA-H	C15H30O4	37.8	0	-1.0155311677125	90.2211109004194	100 - 16.7 - 2.13 - 0.201	http://nonlinear.com/redirect/outbound?p=lipidmaps&param=LMFA01050186	4,12-dihydroxy-pentadecanoic acid		319.212333837061	1	0.248883333333333
0.25_319.2123m/z	LMGL01010008		M+FA-H	C15H30O4	37.8	0	-1.0155311677125	90.2211109004194	100 - 16.7 - 2.13 - 0.201	http://nonlinear.com/redirect/outbound?p=lipidmaps&param=LMGL01010008	1-dodecanoyl-sn-glycerol		319.212333837061	1	0.248883333333333
0.27_181.0496m/z	HMDB15400		M+Na-2H	C8H8N4	38.9	0	0.463163356540839	95.2642218960044	100 - 10.2 - 0.471	http://nonlinear.com/redirect/outbound?p=hmdb&param=HMDB15400	Hydralazine		181.049638236586	1	0.266533333333333
0.27_209.0449m/z	HMDB00205		M+FA-H	C9H8O3	37.1	0	-3.91657779900356	90.0914407382697	100 - 9.94 - 1.06	http://nonlinear.com/redirect/outbound?p=hmdb&param=HMDB00205	Phenylpyruvic acid		209.044904481054	1	0.266533333333333
0.27_209.0449m/z	HMDB01713		M+FA-H	C9H8O3	37.1	0	-3.91657779900356	90.0914407382697	100 - 9.94 - 1.06	http://nonlinear.com/redirect/outbound?p=hmdb&param=HMDB01713	m-Coumaric acid		209.044904481054	1	0.266533333333333
0.27_209.0449m/z	HMDB02035		M+FA-H	C9H8O3	37.1	0	-3.91657779900356	90.0914407382697	100 - 9.94 - 1.06	http://nonlinear.com/redirect/outbound?p=hmdb&param=HMDB02035	4-Hydroxycinnamic acid		209.044904481054	1	0.266533333333333
0.27_209.0449m/z	HMDB02641		M+FA-H	C9H8O3	37.1	0	-3.91657779900356	90.0914407382697	100 - 9.94 - 1.06	http://nonlinear.com/redirect/outbound?p=hmdb&param=HMDB02641	2-Hydroxycinnamic acid		209.044904481054	1	0.266533333333333
0.27_209.0449m/z	HMDB11714		M-H	C10H10O5	37	0	-3.05878033695939	88.6216141735515	100 - 11.1 - 1.59 - 0.131	http://nonlinear.com/redirect/outbound?p=hmdb&param=HMDB11714	Vanilpyruvic acid		209.044904481054	1	0.266533333333333
0.27_209.0449m/z	HMDB12225		M+FA-H	C9H8O3	37.1	0	-3.91657779900356	90.0914407382697	100 - 9.94 - 1.06	http://nonlinear.com/redirect/outbound?p=hmdb&param=HMDB12225	Enol-phenylpyruvate		209.044904481054	1	0.266533333333333
0.27_209.0449m/z	HMDB30677		M+FA-H	C9H8O3	37.1	0	-3.91657779917681	90.0914407382697	100 - 9.94 - 1.06	http://nonlinear.com/redirect/outbound?p=hmdb&param=HMDB30677	cis-p-Coumaric acid		209.044904481054	1	0.266533333333333
0.27_209.0449m/z	HMDB35484		M-H	C10H10O5	37	0	-3.05878033682409	88.6216141735515	100 - 11.1 - 1.59 - 0.131	http://nonlinear.com/redirect/outbound?p=hmdb&param=HMDB35484	3-(3,4-Dihydroxy-5-methoxy)-2-propenoic acid		209.044904481054	1	0.266533333333333
0.27_209.0449m/z	HMDB40768		M+Na-2H	C11H10NO2+	36.5	0	-4.87530144097547	88.0473209476982	100 - 12.5 - 1.12	http://nonlinear.com/redirect/outbound?p=hmdb&param=HMDB40768	N-(2,5-Dihydroxyphenyl)pyridinium(1+)		209.044904481054	1	0.266533333333333
0.27_209.0449m/z	HMDB41592		M+FA-H	C9H8O3	37.1	0	-3.91657779917681	90.0914407382697	100 - 9.94 - 1.06	http://nonlinear.com/redirect/outbound?p=hmdb&param=HMDB41592	Coumaric acid		209.044904481054	1	0.266533333333333
0.27_209.0449m/z	LMFA01030721		M+FA-H	C9H8O3	37.1	0	-3.91657779900356	90.0914407382697	100 - 9.94 - 1.06	http://nonlinear.com/redirect/outbound?p=lipidmaps&param=LMFA01030721	9-hydroxy-7E-Nonene-3,5-diynoic acid		209.044904481054	1	0.266533333333333
0.27_209.0449m/z	LMFA01030722		M+FA-H	C9H8O3	37.1	0	-3.91657779900356	90.0914407382697	100 - 9.94 - 1.06	http://nonlinear.com/redirect/outbound?p=lipidmaps&param=LMFA01030722	9-hydroxy-7Z-Nonene-3,5-diynoic acid		209.044904481054	1	0.266533333333333
0.27_474.1764m/z	HMDB60464		M-H	C24H29NO9	34.7	0	-1.22069591938262	75.1076354357337	100 - 27 - 5.35 - 0.79	http://nonlinear.com/redirect/outbound?p=hmdb&param=HMDB60464	Codeine-6-glucuronide		474.176375023418	1	0.266533333333333
0.30_507.1767m/z	LMFA01090109		M+FA-H	C25H35BrO3	29.2	0	3.36515128710236	49.9658462304566	98.5 - 27.1 - 100 - 26.9 - 4.13 - 0.462	http://nonlinear.com/redirect/outbound?p=lipidmaps&param=LMFA01090109	Ethyl 16-hydroxy-18-bromo-8E,17E19Z-tricosatrien-4,6-diynoate		507.176715246512	1	0.303383333333333
0.30_557.1689m/z	HMDB34347		M-H	C28H30O12	35.9	0	4.39878124667358	84.6619425572121	100 - 31.1 - 7.13 - 1.22 - 0.174	http://nonlinear.com/redirect/outbound?p=hmdb&param=HMDB34347	Physalin K		557.16890524894	1	0.303383333333333
0.30_1089.3972m/z	HMDB14260		M+Na-2H	C46H64N14O12S2	35.3	0	-4.11267617302569	81.2520879590267	100 - 57.7 - 27.8 - 9.59 - 2.75 - 0.663 - 0.138	http://nonlinear.com/redirect/outbound?p=hmdb&param=HMDB14260	Desmopressin		1089.39722928032	1	0.303383333333333
0.32_249.0376m/z	HMDB14999		M-H	C13H8F2O3	37.4	0	3.05745325850561	90.5012540647777	100 - 14.3 - 1.56 - 0.126	http://nonlinear.com/redirect/outbound?p=hmdb&param=HMDB14999	Diflunisal		249.037638621543	1	0.321033333333333
0.32_535.1715m/z	HMDB32761		M+Na-2H	C26H30N2O9	37.9	0	3.3306158777337	93.5487716281791	100 - 29.5 - 6.06 - 0.931 - 0.118	http://nonlinear.com/redirect/outbound?p=hmdb&param=HMDB32761	Nb-trans-Feruloylserotonin glucoside		535.171510954206	1	0.321033333333333
0.32_535.1715m/z	LMFA03120040		M+Na-2H	C25H35ClO9	34.4	0	-0.228053242246096	72.1029259019313	100 - 27.8 - 37.5 - 9.71 - 1.88 - 0.277	http://nonlinear.com/redirect/outbound?p=lipidmaps&param=LMFA03120040	10S,11R-epoxy-punaglandin 4		535.171510954206	1	0.321033333333333
0.36_446.9831m/z	LMFA01090114		M+FA-H	C16H20Br2O2	22.9	0	4.71120044985358	19.9674282972231	50.9 - 8.97 - 100 - 17.5 - 50 - 8.63 - 0.909	http://nonlinear.com/redirect/outbound?p=lipidmaps&param=LMFA01090114	14,16-dibromo-7E,13E,15Z-hexadecatrien-5-ynoic acid		446.98310077303	1	0.356516666666667
0.38_342.0979m/z	HMDB29285		M-H	C18H17NO6	35.9	0	-1.08263316462835	80.7730074379311	100 - 20.3 - 3.18 - 0.367	http://nonlinear.com/redirect/outbound?p=hmdb&param=HMDB29285	Avenanthramide 1s		342.097939377862	1	0.375883333333333
0.38_342.0979m/z	HMDB29295		M-H	C18H17NO6	35.9	0	-1.08263316479402	80.7730074379311	100 - 20.3 - 3.18 - 0.367	http://nonlinear.com/redirect/outbound?p=hmdb&param=HMDB29295	Caffeoyl tyrosine		342.097939377862	1	0.375883333333333
0.38_342.0979m/z	HMDB29296		M-H	C18H17NO6	35.9	0	-1.08263316462835	80.7730074379311	100 - 20.3 - 3.18 - 0.367	http://nonlinear.com/redirect/outbound?p=hmdb&param=HMDB29296	p-Coumaroyl 3-hydroxytyrosine		342.097939377862	1	0.375883333333333
0.38_342.0979m/z	HMDB38723		M+FA-H	C17H15NO4	36.1	0	-1.25027294791639	82.0531043656504	100 - 19.1 - 2.54 - 0.254	http://nonlinear.com/redirect/outbound?p=hmdb&param=HMDB38723	(S)-Annocherine A		342.097939377862	1	0.375883333333333
0.43_228.1600m/z	HMDB13267		M-H	C12H23NO3	38.6	0	-2.45043393808018	95.677229677173	100 - 13.7 - 1.49 - 0.118	http://nonlinear.com/redirect/outbound?p=hmdb&param=HMDB13267	N-Decanoylglycine		228.159955608551	1	0.4289
0.43_304.9020m/z	HMDB60361		M+FA-H	C6H3Cl3O5	27.3	0	-3.08006416780108	40.2973512918209	100 - 6.71 - 97.1 - 6.51 - 31.8 - 2.13 - 3.64 - 0.241	http://nonlinear.com/redirect/outbound?p=hmdb&param=HMDB60361	2,3,5-Trichloromaleylacetate		304.902008641145	1	0.4289
0.45_573.2002m/z	HMDB34341		M+FA-H	C28H32O10	33.3	0	4.59659891788611	71.9578039213063	100 - 31 - 6.71 - 1.09 - 0.146	http://nonlinear.com/redirect/outbound?p=hmdb&param=HMDB34341	Physalin L		573.200178013307	1	0.446566666666667
0.45_573.2002m/z	HMDB39081		M+FA-H	C28H32O10	33.3	0	4.59659891767088	71.9578039213063	100 - 31 - 6.71 - 1.09 - 0.146	http://nonlinear.com/redirect/outbound?p=hmdb&param=HMDB39081	Physalin O		573.200178013307	1	0.446566666666667
0.46_304.0835m/z	HMDB29839		M-H	C15H15NO6	36.1	0	2.60649103060411	83.4347073422802	100 - 17 - 2.59 - 0.276	http://nonlinear.com/redirect/outbound?p=hmdb&param=HMDB29839	Ascorbigen		304.083455985395	1	0.464233333333333
0.64_304.9020m/z	HMDB60361		M+FA-H	C6H3Cl3O5	27.3	0	-3.24758554539351	40.2973512918209	100 - 6.71 - 97.1 - 6.51 - 31.8 - 2.13 - 3.64 - 0.241	http://nonlinear.com/redirect/outbound?p=hmdb&param=HMDB60361	2,3,5-Trichloromaleylacetate		304.901965101567	1	0.642833333333333
0.91_252.9962m/z	HMDB59808		M+Na-2H	C8H8O8-2	37.6	0	-1.50499023214583	89.917935251343	100 - 9.05 - 2.01 - 0.157	http://nonlinear.com/redirect/outbound?p=hmdb&param=HMDB59808	Acetyl citrate		252.996235842321	1	0.909416666666667
0.91_253.0351m/z	HMDB36167		M-H	C12H14O2S2	34.7	0	-4.67914312484687	78.7214644931085	100 - 14.8 - 10.5 - 1.37 - 0.372	http://nonlinear.com/redirect/outbound?p=hmdb&param=HMDB36167	Bis(2,5-dimethyl-3-furanyl) disulfide		253.035056550102	1	0.909416666666667
0.91_253.0351m/z	HMDB39511		M-H	C11H10O7	37.1	0	-1.25835372378336	87.2551447303244	100 - 12.3 - 2.13 - 0.199	http://nonlinear.com/redirect/outbound?p=hmdb&param=HMDB39511	Benzoyl meso-tartaric acid		253.035056550102	1	0.909416666666667
1.05_211.9566n	HMDB59917		M-H, M+Na-2H	C4H8N2S4	35.9	0	-2.00541711472129	81.780240983453	100 - 8.35 - 18.4 - 1.37 - 1.36	http://nonlinear.com/redirect/outbound?p=hmdb&param=HMDB59917	1,2-Ethanediyldicarbamodithioic acid	211.9566072039	232.931785622241	1	1.05153333333333
1.05_300.9181m/z	HMDB31224		M+FA-H	C4H6N2Na2S4	34.6	0	-4.10945937431618	77.6217296717569	100 - 8.33 - 18.4 - 1.37 - 1.35	http://nonlinear.com/redirect/outbound?p=hmdb&param=HMDB31224	Nabam		300.918071937193	1	1.05153333333333
1.09_242.1758m/z	HMDB13286		M-H	C13H25NO3	38.3	0	-1.48327563085991	93.3456205330739	100 - 14.8 - 1.64 - 0.135	http://nonlinear.com/redirect/outbound?p=hmdb&param=HMDB13286	N-Undecanoylglycine		242.175806525154	1	1.08676666666667
1.12_310.1634m/z	HMDB28711		M-H	C12H21N7O3	36.9	0	0.378049871459983	84.8539045904354	100 - 15.9 - 1.8 - 0.153	http://nonlinear.com/redirect/outbound?p=hmdb&param=HMDB28711	Arginyl-Histidine		310.163428771751	1	1.12343333333333
1.12_310.1634m/z	HMDB28879		M-H	C12H21N7O3	36.9	0	0.378049871459983	84.8539045904354	100 - 15.9 - 1.8 - 0.153	http://nonlinear.com/redirect/outbound?p=hmdb&param=HMDB28879	Histidinyl-Arginine		310.163428771751	1	1.12343333333333
1.12_310.1634m/z	HMDB32221		M+Na-2H	C15H31NS2	34.4	0	-3.56529603690818	76.1689285491476	100 - 18.5 - 10.7 - 1.69 - 0.384	http://nonlinear.com/redirect/outbound?p=hmdb&param=HMDB32221	Dihydro-2,4,6-tris(2-methylpropyl)-4h-1,3,5-dithiazine		310.163428771751	1	1.12343333333333
1.12_310.1634m/z	HMDB61633		M+Na-2H	C14H27NO5	36.7	0	-0.5602453153789	84.4206653378775	100 - 16 - 2.23 - 0.22	http://nonlinear.com/redirect/outbound?p=hmdb&param=HMDB61633	3-hydroxyhexanoyl carnitine		310.163428771751	1	1.12343333333333
1.16_171.0270m/z	HMDB00098		M+Na-2H	C5H10O5	37.9	0	-3.34967681465825	93.5674612184389	100 - 5.71 - 1.16	http://nonlinear.com/redirect/outbound?p=hmdb&param=HMDB00098	D-Xylose		171.026988610036	1	1.15875
1.16_171.0270m/z	HMDB00283		M+Na-2H	C5H10O5	37.9	0	-3.34967681465825	93.5674612184389	100 - 5.71 - 1.16	http://nonlinear.com/redirect/outbound?p=hmdb&param=HMDB00283	D-Ribose		171.026988610036	1	1.15875
1.16_171.0270m/z	HMDB00366		M+Na-2H	C5H10O5	37.9	0	-3.34967681484766	93.5674612184389	100 - 5.71 - 1.16	http://nonlinear.com/redirect/outbound?p=hmdb&param=HMDB00366	2-Deoxyribonic acid		171.026988610036	1	1.15875
1.16_171.0270m/z	HMDB00621		M+Na-2H	C5H10O5	37.9	0	-3.34967681465825	93.5674612184389	100 - 5.71 - 1.16	http://nonlinear.com/redirect/outbound?p=hmdb&param=HMDB00621	D-Ribulose		171.026988610036	1	1.15875
1.16_171.0270m/z	HMDB00646		M+Na-2H	C5H10O5	37.9	0	-3.34967681465825	93.5674612184389	100 - 5.71 - 1.16	http://nonlinear.com/redirect/outbound?p=hmdb&param=HMDB00646	L-Arabinose		171.026988610036	1	1.15875
1.16_171.0270m/z	HMDB00751		M+Na-2H	C5H10O5	37.9	0	-3.34967681465825	93.5674612184389	100 - 5.71 - 1.16	http://nonlinear.com/redirect/outbound?p=hmdb&param=HMDB00751	L-Threo-2-pentulose		171.026988610036	1	1.15875
1.16_171.0270m/z	HMDB01644		M+Na-2H	C5H10O5	37.9	0	-3.34967681465825	93.5674612184389	100 - 5.71 - 1.16	http://nonlinear.com/redirect/outbound?p=hmdb&param=HMDB01644	D-Xylulose		171.026988610036	1	1.15875
1.16_171.0270m/z	HMDB03371		M+Na-2H	C5H10O5	37.9	0	-3.34967681465825	93.5674612184389	100 - 5.71 - 1.16	http://nonlinear.com/redirect/outbound?p=hmdb&param=HMDB03371	L-Ribulose		171.026988610036	1	1.15875
1.16_171.0270m/z	HMDB12194		M+Na-2H	C5H10O5	37.9	0	-3.34967681465825	93.5674612184389	100 - 5.71 - 1.16	http://nonlinear.com/redirect/outbound?p=hmdb&param=HMDB12194	Beta-D-ribopyranose		171.026988610036	1	1.15875
1.16_171.0270m/z	HMDB12325		M+Na-2H	C5H10O5	37.9	0	-3.34967681465825	93.5674612184389	100 - 5.71 - 1.16	http://nonlinear.com/redirect/outbound?p=hmdb&param=HMDB12325	Arabinofuranose		171.026988610036	1	1.15875
1.16_171.0270m/z	HMDB29941		M+Na-2H	C5H10O5	37.9	0	-3.34967681465825	93.5674612184389	100 - 5.71 - 1.16	http://nonlinear.com/redirect/outbound?p=hmdb&param=HMDB29941	D-Apiose		171.026988610036	1	1.15875
1.16_171.0270m/z	HMDB29942		M+Na-2H	C5H10O5	37.9	0	-3.34967681465825	93.5674612184389	100 - 5.71 - 1.16	http://nonlinear.com/redirect/outbound?p=hmdb&param=HMDB29942	Arabinose		171.026988610036	1	1.15875
1.16_171.0270m/z	HMDB59753		M+Na-2H	C5H10O5	37.9	0	-3.34967681465825	93.5674612184389	100 - 5.71 - 1.16	http://nonlinear.com/redirect/outbound?p=hmdb&param=HMDB59753	2-Deoxypentonic acid		171.026988610036	1	1.15875
1.16_171.0270m/z	HMDB60254		M+Na-2H	C5H10O5	37.9	0	-3.34967681465825	93.5674612184389	100 - 5.71 - 1.16	http://nonlinear.com/redirect/outbound?p=hmdb&param=HMDB60254	Aldehydo-D-xylose		171.026988610036	1	1.15875
1.16_171.0270m/z	LMFA01050386		M+Na-2H	C5H10O5	37.9	0	-3.34967681465825	93.5674612184389	100 - 5.71 - 1.16	http://nonlinear.com/redirect/outbound?p=lipidmaps&param=LMFA01050386	2-deoxy-ribonic acid		171.026988610036	1	1.15875
1.16_214.9334m/z	HMDB31719		M+FA-H	C3H6S4	35.7	0	-0.0493855266932157	78.650521842689	100 - 6.52 - 18.3 - 1.04 - 1.33	http://nonlinear.com/redirect/outbound?p=hmdb&param=HMDB31719	1,2,4,6-Tetrathiepane		214.933428670079	1	1.15875
1.16_287.0449m/z	HMDB60566		M+Na-2H	C15H10N2O3	35.8	0	3.93787001246765	83.7781217942392	100 - 17.2 - 2 - 0.176	http://nonlinear.com/redirect/outbound?p=hmdb&param=HMDB60566	Carbamazepine-O-quinone		287.044857754676	1	1.15875
1.18_286.8918m/z	HMDB60360		M+FA-H	C6HCl3O4	27.4	0	-1.67930826963429	38.8882107295589	100 - 6.65 - 96.9 - 6.44 - 31.6 - 2.09 - 3.58 - 0.235	http://nonlinear.com/redirect/outbound?p=hmdb&param=HMDB60360	2,3,5-Trichlorodienelactone		286.891838265646	1	1.17645
1.18_632.2040m/z	HMDB00825		M-H	C23H39NO19	34.7	0	-0.573025101602691	73.9687488603098	100 - 26.4 - 7.26 - 1.3 - 0.219	http://nonlinear.com/redirect/outbound?p=hmdb&param=HMDB00825	3'-Sialyllactose		632.203988749012	1	1.17645
1.18_632.2040m/z	HMDB06569		M-H	C23H39NO19	34.7	0	-0.573025101782231	73.9687488603098	100 - 26.4 - 7.26 - 1.3 - 0.219	http://nonlinear.com/redirect/outbound?p=hmdb&param=HMDB06569	6'-Sialyllactose		632.203988749012	1	1.17645
1.19_198.0489m/z	HMDB12271		M+Na-2H	C5H11N3O4	37.6	0	-4.20257215818154	92.7613837576605	100 - 6.78 - 1.02	http://nonlinear.com/redirect/outbound?p=hmdb&param=HMDB12271	O-Ureidohomoserine		198.048879495131	1	1.19445
1.19_230.8996m/z	HMDB31155		M+FA-H	C2Cl3F3	28	0	-1.99659331049144	42.6040787679566	100 - 2.16 - 95.9 - 2.07 - 30.7 - 0.663 - 3.27	http://nonlinear.com/redirect/outbound?p=hmdb&param=HMDB31155	1,1,2-Trichloro-1,2,2-trifluoroethane		230.899599459774	1	1.19445
1.19_262.8687m/z	HMDB60360		M+Na-2H	C6HCl3O4	28.1	0	0.0322419486203406	40.4035053994565	100 - 6.65 - 96.9 - 6.44 - 31.6 - 2.09 - 3.58 - 0.235	http://nonlinear.com/redirect/outbound?p=hmdb&param=HMDB60360	2,3,5-Trichlorodienelactone		262.868717229445	1	1.19445
1.19_391.2123m/z	HMDB00015		M+FA-H	C21H30O4	39.1	0	-0.871913916596149	96.5652345519087	100 - 23.2 - 3.39 - 0.371	http://nonlinear.com/redirect/outbound?p=hmdb&param=HMDB00015	Cortexolone		391.212310441178	1	1.19445
1.19_391.2123m/z	HMDB01547		M+FA-H	C21H30O4	39.1	0	-0.871913916596149	96.5652345519087	100 - 23.2 - 3.39 - 0.371	http://nonlinear.com/redirect/outbound?p=hmdb&param=HMDB01547	Corticosterone		391.212310441178	1	1.19445
1.19_391.2123m/z	HMDB04030		M+FA-H	C21H30O4	39.1	0	-0.871913916596149	96.5652345519087	100 - 23.2 - 3.39 - 0.371	http://nonlinear.com/redirect/outbound?p=hmdb&param=HMDB04030	21-Deoxycortisol		391.212310441178	1	1.19445
1.19_391.2123m/z	HMDB06756		M+FA-H	C21H30O4	39.1	0	-0.871913916431964	96.5652345519087	100 - 23.2 - 3.39 - 0.371	http://nonlinear.com/redirect/outbound?p=hmdb&param=HMDB06756	21-Hydroxy-5b-pregnane-3,11,20-trione		391.212310441178	1	1.19445
1.19_391.2123m/z	HMDB12612		M+FA-H	C21H30O4	39.1	0	-0.871913916431964	96.5652345519087	100 - 23.2 - 3.39 - 0.371	http://nonlinear.com/redirect/outbound?p=hmdb&param=HMDB12612	19-Hydroxydeoxycorticosterone		391.212310441178	1	1.19445
1.19_391.2123m/z	HMDB12849		M+FA-H	C21H30O4	39.1	0	-0.871913916431964	96.5652345519087	100 - 23.2 - 3.39 - 0.371	http://nonlinear.com/redirect/outbound?p=hmdb&param=HMDB12849	7'-Carboxy-alpha-tocotrienol		391.212310441178	1	1.19445
1.19_391.2123m/z	HMDB29476		M+FA-H	C21H30O4	39.1	0	-0.871913916431964	96.5652345519087	100 - 23.2 - 3.39 - 0.371	http://nonlinear.com/redirect/outbound?p=hmdb&param=HMDB29476	[10]-Dehydrogingerdione		391.212310441178	1	1.19445
1.19_391.2123m/z	HMDB29561		M+FA-H	C22H26N4	37.9	0	-4.7348563910702	95.0973266146921	100 - 25.6 - 3.13 - 0.246	http://nonlinear.com/redirect/outbound?p=hmdb&param=HMDB29561	(+)-Calycanthine		391.212310441178	1	1.19445
1.19_391.2123m/z	HMDB30280		M+FA-H	C22H26N4	37.9	0	-4.7348563910702	95.0973266146921	100 - 25.6 - 3.13 - 0.246	http://nonlinear.com/redirect/outbound?p=hmdb&param=HMDB30280	(-)-Chimonanthine		391.212310441178	1	1.19445
1.19_391.2123m/z	HMDB34662		M-H	C22H32O6	38.8	0	-0.769645880721029	95.0623970300462	100 - 24.4 - 4.08 - 0.512	http://nonlinear.com/redirect/outbound?p=hmdb&param=HMDB34662	Dihydrofukinolide		391.212310441178	1	1.19445
1.19_391.2123m/z	HMDB35130		M+FA-H	C21H30O4	39.1	0	-0.871913916596149	96.5652345519087	100 - 23.2 - 3.39 - 0.371	http://nonlinear.com/redirect/outbound?p=hmdb&param=HMDB35130	Pinusolide		391.212310441178	1	1.19445
1.19_391.2123m/z	HMDB36624		M+FA-H	C21H30O4	39.1	0	-0.871913916431964	96.5652345519087	100 - 23.2 - 3.39 - 0.371	http://nonlinear.com/redirect/outbound?p=hmdb&param=HMDB36624	4-Deoxyhumulone		391.212310441178	1	1.19445
1.19_391.2123m/z	HMDB37378		M+FA-H	C21H30O4	39.1	0	-0.871913916431964	96.5652345519087	100 - 23.2 - 3.39 - 0.371	http://nonlinear.com/redirect/outbound?p=hmdb&param=HMDB37378	4-Deoxyadhumulone		391.212310441178	1	1.19445
1.19_391.2123m/z	HMDB38031		M+FA-H	C21H30O4	39.1	0	-0.871913916596149	96.5652345519087	100 - 23.2 - 3.39 - 0.371	http://nonlinear.com/redirect/outbound?p=hmdb&param=HMDB38031	12-Hydroxy-11-methoxy-8,11,13-abietatrien-20-oic acid		391.212310441178	1	1.19445
1.21_272.8410m/z	LMFA01090078		M+FA-H	C3H2Br2O2	23.4	0	2.6126798329223	20.0403281668516	51.3 - 1.71 - 100 - 3.34 - 49 - 1.64 - 0.219	http://nonlinear.com/redirect/outbound?p=lipidmaps&param=LMFA01090078	3,3-dibromoacrylic acid		272.84095165186	1	1.21403333333333
1.23_140.9174m/z	HMDB12190		M-H	AsH3O4	39.7	0	-0.464655310571196	99.0010680188519	100 - 0.187 - 0.822	http://nonlinear.com/redirect/outbound?p=hmdb&param=HMDB12190	Arsenate		140.91738769637	1	1.23188333333333
1.23_168.9483m/z	HMDB12259		M+FA-H	CH5AsO2	38.8	0	-3.68608936494084	98.3982914812661	100 - 1.22 - 0.413	http://nonlinear.com/redirect/outbound?p=hmdb&param=HMDB12259	Methylarsonite		168.948296876663	1	1.23188333333333
1.23_208.8663m/z	HMDB31258		M+Na-2H	C2H4S5	35.1	0	0.0424788682204522	75.4223635806315	100 - 6.21 - 22.8 - 1.23 - 2.18 - 0.1 - 0.113	http://nonlinear.com/redirect/outbound?p=hmdb&param=HMDB31258	Lenthionine		208.866330929705	1	1.23188333333333
1.23_215.0322m/z	HMDB00954		M+Na-2H	C10H10O4	38	0	-1.98480580746733	92.5843274802831	100 - 11.1 - 1.38 - 0.107	http://nonlinear.com/redirect/outbound?p=hmdb&param=HMDB00954	trans-Ferulic acid		215.032191451676	1	1.23188333333333
1.23_215.0322m/z	HMDB00955		M+Na-2H	C10H10O4	38	0	-1.98480580761379	92.5843274802831	100 - 11.1 - 1.38 - 0.107	http://nonlinear.com/redirect/outbound?p=hmdb&param=HMDB00955	Isoferulic acid		215.032191451676	1	1.23188333333333
1.23_215.0322m/z	HMDB02120		M+Na-2H	C10H10O4	38	0	-1.98480580746733	92.5843274802831	100 - 11.1 - 1.38 - 0.107	http://nonlinear.com/redirect/outbound?p=hmdb&param=HMDB02120	Monoethyl phthalate		215.032191451676	1	1.23188333333333
1.23_215.0322m/z	HMDB29663		M+Na-2H	C10H10O4	38	0	-1.98480580761379	92.5843274802831	100 - 11.1 - 1.38 - 0.107	http://nonlinear.com/redirect/outbound?p=hmdb&param=HMDB29663	Vanillin acetate		215.032191451676	1	1.23188333333333
1.23_215.0322m/z	HMDB30765		M+Na-2H	C10H10O4	38	0	-1.98480580761379	92.5843274802831	100 - 11.1 - 1.38 - 0.107	http://nonlinear.com/redirect/outbound?p=hmdb&param=HMDB30765	(-)-trans-3,4-Dihydro-4,8-dihydroxy-3-methyl-1H-2-benzopyran-1-one		215.032191451676	1	1.23188333333333
1.23_215.0322m/z	HMDB32614		M+Na-2H	C10H10O4	38	0	-1.98480580761379	92.5843274802831	100 - 11.1 - 1.38 - 0.107	http://nonlinear.com/redirect/outbound?p=hmdb&param=HMDB32614	Piperonyl acetate		215.032191451676	1	1.23188333333333
1.23_215.0322m/z	HMDB32652		M+Na-2H	C10H10O4	38	0	-1.98480580761379	92.5843274802831	100 - 11.1 - 1.38 - 0.107	http://nonlinear.com/redirect/outbound?p=hmdb&param=HMDB32652	Meconine		215.032191451676	1	1.23188333333333
1.23_215.0322m/z	HMDB37644		M+Na-2H	C10H10O4	38	0	-1.98480580761379	92.5843274802831	100 - 11.1 - 1.38 - 0.107	http://nonlinear.com/redirect/outbound?p=hmdb&param=HMDB37644	3-(2-Hydroxy-3-methoxyphenyl)-2-propenoic acid		215.032191451676	1	1.23188333333333
1.23_215.0322m/z	HMDB39606		M+Na-2H	C10H10O4	38	0	-1.98480580761379	92.5843274802831	100 - 11.1 - 1.38 - 0.107	http://nonlinear.com/redirect/outbound?p=hmdb&param=HMDB39606	Repandiol		215.032191451676	1	1.23188333333333
1.23_215.0322m/z	HMDB59721		M+Na-2H	C10H10O4	38	0	-1.98480580746733	92.5843274802831	100 - 11.1 - 1.38 - 0.107	http://nonlinear.com/redirect/outbound?p=hmdb&param=HMDB59721	mono-Benzyl malonate		215.032191451676	1	1.23188333333333
1.23_215.0322m/z	HMDB61686		M+Na-2H	C10H10O4	38	0	-1.98480580746733	92.5843274802831	100 - 11.1 - 1.38 - 0.107	http://nonlinear.com/redirect/outbound?p=hmdb&param=HMDB61686	2,5-Dihydroxycinnamic acid methyl ester		215.032191451676	1	1.23188333333333
1.23_215.0322m/z	LMFA01170003		M+Na-2H	C10H10O4	38	0	-1.98480580746733	92.5843274802831	100 - 11.1 - 1.38 - 0.107	http://nonlinear.com/redirect/outbound?p=lipidmaps&param=LMFA01170003	2E,4E,6Z,8Z-Decatetraenedioic acid		215.032191451676	1	1.23188333333333
1.23_215.0322m/z	LMFA01170004		M+Na-2H	C10H10O4	38	0	-1.98480580746733	92.5843274802831	100 - 11.1 - 1.38 - 0.107	http://nonlinear.com/redirect/outbound?p=lipidmaps&param=LMFA01170004	2E,4Z,6Z,8Z-Decatetraenedioic acid		215.032191451676	1	1.23188333333333
1.23_215.0322m/z	LMFA01170005		M+Na-2H	C10H10O4	38	0	-1.98480580746733	92.5843274802831	100 - 11.1 - 1.38 - 0.107	http://nonlinear.com/redirect/outbound?p=lipidmaps&param=LMFA01170005	2E,4E,6E,8E-Decatetraenedioic acid		215.032191451676	1	1.23188333333333
1.23_217.0291m/z	HMDB14404		M+FA-H	C6H8N2O2S	37.5	0	1.28099775468937	89.2093976968538	100 - 8.19 - 5.23 - 0.374	http://nonlinear.com/redirect/outbound?p=hmdb&param=HMDB14404	Sulfanilamide		217.029071746154	1	1.23188333333333
1.23_242.0795m/z	HMDB14798		M+Na-2H	C12H15NO3	37	0	-1.48988870158345	86.7886121056414	100 - 13.6 - 1.47 - 0.117	http://nonlinear.com/redirect/outbound?p=hmdb&param=HMDB14798	Metaxalone		242.079531742401	1	1.23188333333333
1.23_242.0795m/z	HMDB31770		M+Na-2H	C12H15NO3	37	0	-1.48988870158345	86.7886121056414	100 - 13.6 - 1.47 - 0.117	http://nonlinear.com/redirect/outbound?p=hmdb&param=HMDB31770	Carbofuran		242.079531742401	1	1.23188333333333
1.23_242.0795m/z	HMDB33701		M+Na-2H	C12H15NO3	37	0	-1.48988870171199	86.7886121056414	100 - 13.6 - 1.47 - 0.117	http://nonlinear.com/redirect/outbound?p=hmdb&param=HMDB33701	Hydrocotarnine		242.079531742401	1	1.23188333333333
1.23_249.0144m/z	HMDB01343		M+Na-2H	C6H13O7P	38.2	0	-0.888033184215304	92.0390935034088	100 - 6.91 - 1.64 - 0.102	http://nonlinear.com/redirect/outbound?p=hmdb&param=HMDB01343	Mevalonic acid-5P		249.014354696841	1	1.23188333333333
1.23_249.0144m/z	LMFA01050415		M+Na-2H	C6H13O7P	38.2	0	-0.888033184215304	92.0390935034088	100 - 6.91 - 1.64 - 0.102	http://nonlinear.com/redirect/outbound?p=lipidmaps&param=LMFA01050415	Mevalonate-P		249.014354696841	1	1.23188333333333
1.23_300.0394m/z	HMDB00781		M-H	C8H15NO9S	36.9	0	-0.225524169417507	84.768920063161	100 - 10.3 - 6.85 - 0.635 - 0.147	http://nonlinear.com/redirect/outbound?p=hmdb&param=HMDB00781	N-Acetylgalactosamine 4-sulphate		300.039407736571	1	1.23188333333333
1.23_300.0394m/z	HMDB00814		M-H	C8H15NO9S	36.9	0	-0.225524169228687	84.768920063161	100 - 10.3 - 6.85 - 0.635 - 0.147	http://nonlinear.com/redirect/outbound?p=hmdb&param=HMDB00814	N-Acetylglucosamine 6-sulfate		300.039407736571	1	1.23188333333333
1.23_300.0394m/z	HMDB00841		M-H	C8H15NO9S	36.9	0	-0.225524169417507	84.768920063161	100 - 10.3 - 6.85 - 0.635 - 0.147	http://nonlinear.com/redirect/outbound?p=hmdb&param=HMDB00841	N-Acetylgalactosamine 6-sulfate		300.039407736571	1	1.23188333333333
1.23_331.0239m/z	HMDB33657		M+Na-2H	C17H10O6	35.3	0	4.85617351559782	82.0075332932167	100 - 18.7 - 2.89 - 0.322	http://nonlinear.com/redirect/outbound?p=hmdb&param=HMDB33657	De-O-methylsterigmatocystin		331.023911503674	1	1.23188333333333
1.23_331.0239m/z	HMDB35230		M+Na-2H	C17H10O6	35.3	0	4.85617351559782	82.0075332932167	100 - 18.7 - 2.89 - 0.322	http://nonlinear.com/redirect/outbound?p=hmdb&param=HMDB35230	Aurantricholide B		331.023911503674	1	1.23188333333333
1.23_334.9540m/z	HMDB36168		M+FA-H	C10H10O2S4	34	0	-1.98214318115625	72.5288023309355	100 - 14.2 - 19.4 - 2.52 - 1.54 - 0.182	http://nonlinear.com/redirect/outbound?p=hmdb&param=HMDB36168	Bis(2-methyl-3-furanyl)tetrasulfide		334.953991694791	1	1.23188333333333
1.23_377.0854m/z	HMDB36938		M+Na-2H	C16H20O9	37.4	0	-0.0367772165271528	87.0396579080791	100 - 17.9 - 3.35 - 0.409	http://nonlinear.com/redirect/outbound?p=hmdb&param=HMDB36938	1-O-Feruloylglucose		377.085386940679	1	1.23188333333333
1.23_377.0854m/z	HMDB40664		M+Na-2H	C16H20O9	37.4	0	-0.0367772165271528	87.0396579080791	100 - 17.9 - 3.35 - 0.409	http://nonlinear.com/redirect/outbound?p=hmdb&param=HMDB40664	Veranisatin B		377.085386940679	1	1.23188333333333
1.23_377.0854m/z	HMDB40866		M+Na-2H	C16H20O9	37.4	0	-0.0367772165271528	87.0396579080791	100 - 17.9 - 3.35 - 0.409	http://nonlinear.com/redirect/outbound?p=hmdb&param=HMDB40866	1-O-2'-Hydroxy-4'-methoxycinnamoyl-b-D-glucose		377.085386940679	1	1.23188333333333
1.23_439.0858m/z	LMFA01090084		M-H	C18H34Br2O2	23.5	0	1.08419597605692	18.7106740096629	50.8 - 10.1 - 100 - 19.8 - 50.3 - 9.78 - 1.11	http://nonlinear.com/redirect/outbound?p=lipidmaps&param=LMFA01090084	9,10-dibromo-stearic acid		439.085755244077	1	1.23188333333333
1.23_507.0729m/z	HMDB36986		M-H	C18H24N2O11S2	33.4	0	-3.86103179244218	71.5808379325648	100 - 22.5 - 13.7 - 2.63 - 0.739 - 0.119	http://nonlinear.com/redirect/outbound?p=hmdb&param=HMDB36986	1,4-Dimethoxyglucobrassicin		507.0729134411	1	1.23188333333333
1.25_126.0019m/z	HMDB32964		M-H	C5H5NOS	37.8	0	0.125212296489768	89.3933957964977	100 - 6.67 - 4.91 - 0.282	http://nonlinear.com/redirect/outbound?p=hmdb&param=HMDB32964	2-Acetylthiazole		126.001924255822	1	1.24971666666667
1.25_193.0345m/z	HMDB00127		M-H	C6H10O7	38.1	0	-4.35780969473001	95.4067415753432	100 - 6.87 - 1.64 - 0.102	http://nonlinear.com/redirect/outbound?p=hmdb&param=HMDB00127	D-Glucuronic acid		193.034530624667	1	1.24971666666667
1.25_193.0345m/z	HMDB02545		M-H	C6H10O7	38.1	0	-4.35780969487648	95.4067415753432	100 - 6.87 - 1.64 - 0.102	http://nonlinear.com/redirect/outbound?p=hmdb&param=HMDB02545	Galacturonic acid		193.034530624667	1	1.24971666666667
1.25_193.0345m/z	HMDB02704		M-H	C6H10O7	38.1	0	-4.35780969487648	95.4067415753432	100 - 6.87 - 1.64 - 0.102	http://nonlinear.com/redirect/outbound?p=hmdb&param=HMDB02704	Iduronic acid		193.034530624667	1	1.24971666666667
1.25_193.0345m/z	HMDB03363		M-H	C6H10O7	38.1	0	-4.35780969487648	95.4067415753432	100 - 6.87 - 1.64 - 0.102	http://nonlinear.com/redirect/outbound?p=hmdb&param=HMDB03363	Pectic acid		193.034530624667	1	1.24971666666667
1.25_193.0345m/z	HMDB03402		M-H	C6H10O7	38.1	0	-4.35780969487648	95.4067415753432	100 - 6.87 - 1.64 - 0.102	http://nonlinear.com/redirect/outbound?p=hmdb&param=HMDB03402	Pectin		193.034530624667	1	1.24971666666667
1.25_193.0345m/z	HMDB06334		M-H	C6H10O7	38.1	0	-4.35780969473001	95.4067415753432	100 - 6.87 - 1.64 - 0.102	http://nonlinear.com/redirect/outbound?p=hmdb&param=HMDB06334	3-Dehydro-L-gulonate		193.034530624667	1	1.24971666666667
1.25_193.0345m/z	HMDB11731		M-H	C6H10O7	38.1	0	-4.35780969487648	95.4067415753432	100 - 6.87 - 1.64 - 0.102	http://nonlinear.com/redirect/outbound?p=hmdb&param=HMDB11731	5-Keto-D-gluconate		193.034530624667	1	1.24971666666667
1.25_193.0345m/z	HMDB11732		M-H	C6H10O7	38.1	0	-4.35780969502295	95.4067415753432	100 - 6.87 - 1.64 - 0.102	http://nonlinear.com/redirect/outbound?p=hmdb&param=HMDB11732	2-Keto-L-gluconate		193.034530624667	1	1.24971666666667
1.25_193.0345m/z	HMDB38491		M-H	C6H10O7	38.1	0	-4.35780969487648	95.4067415753432	100 - 6.87 - 1.64 - 0.102	http://nonlinear.com/redirect/outbound?p=hmdb&param=HMDB38491	L-Altruronic acid		193.034530624667	1	1.24971666666667
1.25_196.0720m/z	HMDB32055		M-H	C8H11N3O3	37.1	0	-3.95901337765252	90.0446813335718	100 - 9.99 - 1.07	http://nonlinear.com/redirect/outbound?p=hmdb&param=HMDB32055	N-Acetylhistidine		196.07198455133	1	1.24971666666667
1.25_210.0877m/z	HMDB15078		M-H	C9H13N3O3	37.6	0	-3.14978869119734	91.8458134929473	100 - 11.1 - 1.18	http://nonlinear.com/redirect/outbound?p=hmdb&param=HMDB15078	Zalcitabine		210.087749951169	1	1.24971666666667
1.25_217.0477m/z	HMDB00434		M+Na-2H	C10H12O4	37.2	0	-2.57293415503158	88.8146430878416	100 - 11.1 - 1.38 - 0.108	http://nonlinear.com/redirect/outbound?p=hmdb&param=HMDB00434	Homoveratric acid		217.047722198724	1	1.24971666666667
1.25_217.0477m/z	HMDB29645		M+Na-2H	C10H12O4	37.2	0	-2.57293415503158	88.8146430878416	100 - 11.1 - 1.38 - 0.108	http://nonlinear.com/redirect/outbound?p=hmdb&param=HMDB29645	Xanthoxylin		217.047722198724	1	1.24971666666667
1.25_217.0477m/z	HMDB29648		M+Na-2H	C10H12O4	37.2	0	-2.57293415517654	88.8146430878416	100 - 11.1 - 1.38 - 0.108	http://nonlinear.com/redirect/outbound?p=hmdb&param=HMDB29648	2,4,5-Trimethoxybenzaldehyde		217.047722198724	1	1.24971666666667
1.25_217.0477m/z	HMDB30571		M+Na-2H	C10H12O4	37.2	0	-2.57293415517654	88.8146430878416	100 - 11.1 - 1.38 - 0.108	http://nonlinear.com/redirect/outbound?p=hmdb&param=HMDB30571	(+)-3-(3,4-Methylenedioxyphenyl)-1,2-propanediol		217.047722198724	1	1.24971666666667
1.25_217.0477m/z	HMDB32365		M+Na-2H	C10H12O4	37.2	0	-2.57293415503158	88.8146430878416	100 - 11.1 - 1.38 - 0.108	http://nonlinear.com/redirect/outbound?p=hmdb&param=HMDB32365	Maltyl isobutyrate		217.047722198724	1	1.24971666666667
1.25_217.0477m/z	HMDB35721		M+Na-2H	C10H12O4	37.2	0	-2.57293415517654	88.8146430878416	100 - 11.1 - 1.38 - 0.108	http://nonlinear.com/redirect/outbound?p=hmdb&param=HMDB35721	(S)-Batatic acid		217.047722198724	1	1.24971666666667
1.25_217.0477m/z	HMDB37177		M+Na-2H	C10H12O4	37.2	0	-2.57293415517654	88.8146430878416	100 - 11.1 - 1.38 - 0.108	http://nonlinear.com/redirect/outbound?p=hmdb&param=HMDB37177	1-(2,4,5-Trihydroxyphenyl)-1-butanone		217.047722198724	1	1.24971666666667
1.25_217.0477m/z	HMDB39427		M+Na-2H	C10H12O4	37.2	0	-2.57293415517654	88.8146430878416	100 - 11.1 - 1.38 - 0.108	http://nonlinear.com/redirect/outbound?p=hmdb&param=HMDB39427	2-Hydroxy-3-(4-methoxyphenyl)propanoic acid		217.047722198724	1	1.24971666666667
1.25_217.0477m/z	HMDB40256		M+Na-2H	C10H12O4	37.2	0	-2.57293415517654	88.8146430878416	100 - 11.1 - 1.38 - 0.108	http://nonlinear.com/redirect/outbound?p=hmdb&param=HMDB40256	(S)-2-(4-Methoxyphenoxy)propanoic acid		217.047722198724	1	1.24971666666667
1.25_217.0477m/z	HMDB40637		M+Na-2H	C10H12O4	37.2	0	-2.57293415517654	88.8146430878416	100 - 11.1 - 1.38 - 0.108	http://nonlinear.com/redirect/outbound?p=hmdb&param=HMDB40637	4-Hydroxy-6-methyl-3-(1-oxobutyl)-2H-pyran-2-one		217.047722198724	1	1.24971666666667
1.25_217.0477m/z	HMDB60398		M+Na-2H	C10H12O4	37.2	0	-2.57293415517654	88.8146430878416	100 - 11.1 - 1.38 - 0.108	http://nonlinear.com/redirect/outbound?p=hmdb&param=HMDB60398	5-Hydroxyconiferyl alcohol		217.047722198724	1	1.24971666666667
1.25_217.0477m/z	HMDB60733		M+Na-2H	C10H12O4	37.2	0	-2.57293415517654	88.8146430878416	100 - 11.1 - 1.38 - 0.108	http://nonlinear.com/redirect/outbound?p=hmdb&param=HMDB60733	3-(3-Hydroxyphenyl)-2-methyllactic acid		217.047722198724	1	1.24971666666667
1.25_217.0477m/z	HMDB60735		M+Na-2H	C10H12O4	37.2	0	-2.57293415517654	88.8146430878416	100 - 11.1 - 1.38 - 0.108	http://nonlinear.com/redirect/outbound?p=hmdb&param=HMDB60735	3-(3,4-Dihydroxyphenyl)-2-methylpropionic acid		217.047722198724	1	1.24971666666667
1.25_245.0429m/z	HMDB30018		M+Na-2H	C11H12O5	37.2	0	-1.22364182309414	87.6543118283477	100 - 12.2 - 1.71 - 0.148	http://nonlinear.com/redirect/outbound?p=hmdb&param=HMDB30018	Elenolide		245.042867123085	1	1.24971666666667
1.25_245.0429m/z	HMDB32616		M+Na-2H	C11H12O5	37.2	0	-1.2236418229673	87.6543118283477	100 - 12.2 - 1.71 - 0.148	http://nonlinear.com/redirect/outbound?p=hmdb&param=HMDB32616	Sinapic acid		245.042867123085	1	1.24971666666667
1.25_245.0429m/z	HMDB34069		M+Na-2H	C11H12O5	37.2	0	-1.22364182309414	87.6543118283477	100 - 12.2 - 1.71 - 0.148	http://nonlinear.com/redirect/outbound?p=hmdb&param=HMDB34069	cis-Sinapic acid		245.042867123085	1	1.24971666666667
1.25_245.0429m/z	HMDB37192		M+FA-H	C7H13KO4	36.6	0	-2.13112985740162	85.6029945703436	100 - 7.87 - 8.31 - 0.638	http://nonlinear.com/redirect/outbound?p=hmdb&param=HMDB37192	Potassium 2-(1'-ethoxy) ethoxypropanoate		245.042867123085	1	1.24971666666667
1.25_245.0429m/z	HMDB41691		M+Na-2H	C11H12O5	37.2	0	-1.22364182284046	87.6543118283477	100 - 12.2 - 1.71 - 0.148	http://nonlinear.com/redirect/outbound?p=hmdb&param=HMDB41691	5-(3',4',5'-Trihydroxyphenyl)-gamma-valerolactone		245.042867123085	1	1.24971666666667
1.25_254.8539m/z	HMDB39432		M+Na-2H	C3H6S6	34	0	-0.613345004421668	70.8229935738332	100 - 8.12 - 27.4 - 1.99 - 3.25 - 0.21 - 0.219	http://nonlinear.com/redirect/outbound?p=hmdb&param=HMDB39432	1,2,4,5,7,8-Hexathionane		254.853900563673	1	1.24971666666667
1.25_254.8539m/z	HMDB39648		M+Na-2H	C3H6S6	34	0	-0.613345004421668	70.8229935738332	100 - 8.12 - 27.4 - 1.99 - 3.25 - 0.21 - 0.219	http://nonlinear.com/redirect/outbound?p=hmdb&param=HMDB39648	1,2,3,5,6,8-Hexathionane		254.853900563673	1	1.24971666666667
1.25_254.9814m/z	HMDB14878		M+Na-2H	C8H5F3N2OS	37	0	-3.35673317786893	89.0121601571977	100 - 10.3 - 5.2 - 0.463	http://nonlinear.com/redirect/outbound?p=hmdb&param=HMDB14878	Riluzole		254.981350768877	1	1.24971666666667
1.25_254.9814m/z	HMDB60649		M-H	C6H8O9S	37.7	0	-1.07673309347055	89.7835684626093	100 - 7.72 - 6.63 - 0.46 - 0.134	http://nonlinear.com/redirect/outbound?p=hmdb&param=HMDB60649	Ascorbic acid-2-sulfate		254.981350768877	1	1.24971666666667
1.25_256.0590m/z	HMDB32776		M+Na-2H	C12H13NO4	37.5	0	-0.417447152339355	88.2166722672173	100 - 13.6 - 1.68 - 0.145	http://nonlinear.com/redirect/outbound?p=hmdb&param=HMDB32776	3-Oxo-carbofuran		256.059027584613	1	1.24971666666667
1.25_261.0073m/z	HMDB11719		M-H	C9H10O7S	36.8	0	-0.409858920472457	84.6258073804974	100 - 10.9 - 6.5 - 0.63 - 0.124	http://nonlinear.com/redirect/outbound?p=hmdb&param=HMDB11719	Homovanillic acid sulfate		261.007339836548	1	1.24971666666667
1.25_261.0073m/z	HMDB41648		M-H	C9H10O7S	36.8	0	-0.409858920472457	84.6258073804974	100 - 10.9 - 6.5 - 0.63 - 0.124	http://nonlinear.com/redirect/outbound?p=hmdb&param=HMDB41648	2-Hydroxy-4-methoxyacetophenone 5-sulfate		261.007339836548	1	1.24971666666667
1.25_261.0073m/z	HMDB41721		M-H	C9H10O7S	36.8	0	-0.409858920472457	84.6258073804974	100 - 10.9 - 6.5 - 0.63 - 0.124	http://nonlinear.com/redirect/outbound?p=hmdb&param=HMDB41721	Dihydrocaffeic acid 3-sulfate		261.007339836548	1	1.24971666666667
1.25_261.0073m/z	HMDB59967		M-H	C9H10O7S	36.8	0	-0.409858920472457	84.6258073804974	100 - 10.9 - 6.5 - 0.63 - 0.124	http://nonlinear.com/redirect/outbound?p=hmdb&param=HMDB59967	3-hydroxy-3-(3-hydroxyphenyl)propanoic acid-O-sulphate		261.007339836548	1	1.24971666666667
1.25_261.0073m/z	HMDB61117		M-H	C9H10O7S	36.8	0	-0.409858920472457	84.6258073804974	100 - 10.9 - 6.5 - 0.63 - 0.124	http://nonlinear.com/redirect/outbound?p=hmdb&param=HMDB61117	3-(3,5-dihydroxyphenyl)-1-propanoic acid sulphate		261.007339836548	1	1.24971666666667
1.25_273.0648m/z	HMDB14397		M+Na-2H	C15H12N2O2	37.5	0	1.01263700635158	88.8149778728414	100 - 17.2 - 1.8 - 0.14	http://nonlinear.com/redirect/outbound?p=hmdb&param=HMDB14397	Phenytoin		273.064800729099	1	1.24971666666667
1.25_273.0648m/z	HMDB14914		M+Na-2H	C15H12N2O2	37.5	0	1.01263700623884	88.8149778728414	100 - 17.2 - 1.8 - 0.14	http://nonlinear.com/redirect/outbound?p=hmdb&param=HMDB14914	Oxcarbazepine		273.064800729099	1	1.24971666666667
1.25_273.0648m/z	HMDB38571		M+Na-2H	C15H12N2O2	37.5	0	1.01263700635158	88.8149778728414	100 - 17.2 - 1.8 - 0.14	http://nonlinear.com/redirect/outbound?p=hmdb&param=HMDB38571	Methylhalfordinol		273.064800729099	1	1.24971666666667
1.25_273.0648m/z	HMDB60651		M+Na-2H	C15H12N2O2	38.1	2.85	1.01263700623884	88.8149778728414	100 - 17.2 - 1.8 - 0.14	http://nonlinear.com/redirect/outbound?p=hmdb&param=HMDB60651	2-Hydroxycarbamazepine		273.064800729099	1	1.24971666666667
1.25_273.0648m/z	HMDB60653		M+Na-2H	C15H12N2O2	38.1	2.85	1.01263700623884	88.8149778728414	100 - 17.2 - 1.8 - 0.14	http://nonlinear.com/redirect/outbound?p=hmdb&param=HMDB60653	3-Hydroxycarbamazepine		273.064800729099	1	1.24971666666667
1.25_273.0648m/z	HMDB60658		M+Na-2H	C15H12N2O2	37.5	0	1.01263700635158	88.8149778728414	100 - 17.2 - 1.8 - 0.14	http://nonlinear.com/redirect/outbound?p=hmdb&param=HMDB60658	Carbamazepine-10,11-epoxide		273.064800729099	1	1.24971666666667
1.25_297.0261m/z	HMDB15469		M-H	C14H10MgO6	32.9	0	2.16785114227785	66.902970870979	100 - 28.1 - 18.2 - 2.7 - 0.38	http://nonlinear.com/redirect/outbound?p=hmdb&param=HMDB15469	Magnesium salicylate		297.026149396762	1	1.24971666666667
1.25_302.0468m/z	HMDB14769		M-H	C10H11ClFN5O3	32.8	0	2.02454933746868	66.2678756602999	100 - 12.9 - 33.3 - 4.22 - 0.449	http://nonlinear.com/redirect/outbound?p=hmdb&param=HMDB14769	Clofarabine		302.046782270102	1	1.24971666666667
1.25_302.1010m/z	HMDB00086		M+FA-H	C8H20NO6P	37.9	0	-0.205255985144504	89.8978308818906	100 - 9.48 - 1.63 - 0.126	http://nonlinear.com/redirect/outbound?p=hmdb&param=HMDB00086	Glycerophosphocholine		302.100974091667	1	1.24971666666667
1.25_307.0254m/z	HMDB14980		M+Na-2H	C15H11ClN2O2	32.6	0	-0.633561334366654	63.6469137225354	100 - 17.2 - 33.8 - 5.62 - 0.582	http://nonlinear.com/redirect/outbound?p=hmdb&param=HMDB14980	Oxazepam		307.025391890697	1	1.24971666666667
1.25_307.0254m/z	HMDB41867		M+Na-2H	C15H11ClN2O2	32.6	0	-0.633561334565372	63.6469137225354	100 - 17.2 - 33.8 - 5.62 - 0.582	http://nonlinear.com/redirect/outbound?p=hmdb&param=HMDB41867	Demoxepam		307.025391890697	1	1.24971666666667
1.25_307.0254m/z	HMDB60970		M+Na-2H	C15H11ClN2O2	32.6	0	-0.633561334565372	63.6469137225354	100 - 17.2 - 33.8 - 5.62 - 0.582	http://nonlinear.com/redirect/outbound?p=hmdb&param=HMDB60970	norclobazam		307.025391890697	1	1.24971666666667
1.25_307.0254m/z	HMDB60975		M+Na-2H	C15H11ClN2O2	32.6	0	-0.633561334366654	63.6469137225354	100 - 17.2 - 33.8 - 5.62 - 0.582	http://nonlinear.com/redirect/outbound?p=hmdb&param=HMDB60975	nortemazepam		307.025391890697	1	1.24971666666667
1.25_307.0254m/z	HMDB61121		M+Na-2H	C15H11ClN2O2	32.6	0	-0.633561334366654	63.6469137225354	100 - 17.2 - 33.8 - 5.62 - 0.582	http://nonlinear.com/redirect/outbound?p=hmdb&param=HMDB61121	3-Hydroxynordiazepam		307.025391890697	1	1.24971666666667
1.25_307.0254m/z	HMDB61175		M+Na-2H	C15H11ClN2O2	32.6	0	-0.633561334565372	63.6469137225354	100 - 17.2 - 33.8 - 5.62 - 0.582	http://nonlinear.com/redirect/outbound?p=hmdb&param=HMDB61175	p-Hydroxynordiazepam		307.025391890697	1	1.24971666666667
1.25_342.1160n	HMDB00048		M-H, M+FA-H	C12H22O11	37.7	0	-0.544745697515034	88.9984387959358	100 - 13.7 - 3.12 - 0.341	http://nonlinear.com/redirect/outbound?p=hmdb&param=HMDB00048	Melibiose	342.116025154366	387.114413847247	1	1.24971666666667
1.25_342.1160n	HMDB00055		M-H, M+FA-H	C12H22O11	37.7	0	-0.544745697515034	88.9984387959358	100 - 13.7 - 3.12 - 0.341	http://nonlinear.com/redirect/outbound?p=hmdb&param=HMDB00055	Cellobiose	342.116025154366	387.114413847247	1	1.24971666666667
1.25_342.1160n	HMDB00163		M-H, M+FA-H	C12H22O11	37.7	0	-0.544745697515034	88.9984387959358	100 - 13.7 - 3.12 - 0.341	http://nonlinear.com/redirect/outbound?p=hmdb&param=HMDB00163	D-Maltose	342.116025154366	387.114413847247	1	1.24971666666667
1.25_342.1160n	HMDB00186		M-H, M+FA-H	C12H22O11	37.7	0	-0.544745697348882	88.9984387959358	100 - 13.7 - 3.12 - 0.341	http://nonlinear.com/redirect/outbound?p=hmdb&param=HMDB00186	Alpha-Lactose	342.116025154366	387.114413847247	1	1.24971666666667
1.25_342.1160n	HMDB00258		M-H, M+FA-H	C12H22O11	37.7	0	-0.544745697515034	88.9984387959358	100 - 13.7 - 3.12 - 0.341	http://nonlinear.com/redirect/outbound?p=hmdb&param=HMDB00258	Sucrose	342.116025154366	387.114413847247	1	1.24971666666667
1.25_342.1160n	HMDB00740		M-H, M+FA-H	C12H22O11	37.7	0	-0.544745697348882	88.9984387959358	100 - 13.7 - 3.12 - 0.341	http://nonlinear.com/redirect/outbound?p=hmdb&param=HMDB00740	Lactulose	342.116025154366	387.114413847247	1	1.24971666666667
1.25_342.1160n	HMDB00975		M-H, M+FA-H	C12H22O11	37.7	0	-0.544745697515034	88.9984387959358	100 - 13.7 - 3.12 - 0.341	http://nonlinear.com/redirect/outbound?p=hmdb&param=HMDB00975	Trehalose	342.116025154366	387.114413847247	1	1.24971666666667
1.25_342.1160n	HMDB02923		M-H, M+FA-H	C12H22O11	37.7	0	-0.544745697348882	88.9984387959358	100 - 13.7 - 3.12 - 0.341	http://nonlinear.com/redirect/outbound?p=hmdb&param=HMDB02923	Isomaltose	342.116025154366	387.114413847247	1	1.24971666666667
1.25_342.1160n	HMDB05826		M-H, M+FA-H	C12H22O11	37.7	0	-0.544745697348882	88.9984387959358	100 - 13.7 - 3.12 - 0.341	http://nonlinear.com/redirect/outbound?p=hmdb&param=HMDB05826	Galactinol	342.116025154366	387.114413847247	1	1.24971666666667
1.25_342.1160n	HMDB06603		M-H, M+FA-H	C12H22O11	37.7	0	-0.544745697515034	88.9984387959358	100 - 13.7 - 3.12 - 0.341	http://nonlinear.com/redirect/outbound?p=hmdb&param=HMDB06603	3-b-Galactopyranosyl glucose	342.116025154366	387.114413847247	1	1.24971666666667
1.25_342.1160n	HMDB06792		M-H, M+FA-H	C12H22O11	37.7	0	-0.544745697515034	88.9984387959358	100 - 13.7 - 3.12 - 0.341	http://nonlinear.com/redirect/outbound?p=hmdb&param=HMDB06792	Epimelibiose	342.116025154366	387.114413847247	1	1.24971666666667
1.25_342.1160n	HMDB11740		M-H, M+FA-H	C12H22O11	37.7	0	-0.544745697515034	88.9984387959358	100 - 13.7 - 3.12 - 0.341	http://nonlinear.com/redirect/outbound?p=hmdb&param=HMDB11740	Turanose	342.116025154366	387.114413847247	1	1.24971666666667
1.25_342.1160n	HMDB11742		M-H, M+FA-H	C12H22O11	37.7	0	-0.544745697515034	88.9984387959358	100 - 13.7 - 3.12 - 0.341	http://nonlinear.com/redirect/outbound?p=hmdb&param=HMDB11742	Kojibiose	342.116025154366	387.114413847247	1	1.24971666666667
1.25_342.1160n	HMDB29880		M-H, M+FA-H	C12H22O11	37.7	0	-0.544745697515034	88.9984387959358	100 - 13.7 - 3.12 - 0.341	http://nonlinear.com/redirect/outbound?p=hmdb&param=HMDB29880	Neotrehalose	342.116025154366	387.114413847247	1	1.24971666666667
1.25_342.1160n	HMDB29882		M-H, M+FA-H	C12H22O11	37.7	0	-0.544745697515034	88.9984387959358	100 - 13.7 - 3.12 - 0.341	http://nonlinear.com/redirect/outbound?p=hmdb&param=HMDB29882	Sakebiose	342.116025154366	387.114413847247	1	1.24971666666667
1.25_342.1160n	HMDB29898		M-H, M+FA-H	C12H22O11	37.7	0	-0.544745697515034	88.9984387959358	100 - 13.7 - 3.12 - 0.341	http://nonlinear.com/redirect/outbound?p=hmdb&param=HMDB29898	Inulobiose	342.116025154366	387.114413847247	1	1.24971666666667
1.25_342.1160n	HMDB29902		M-H, M+FA-H	C12H22O11	37.7	0	-0.544745697515034	88.9984387959358	100 - 13.7 - 3.12 - 0.341	http://nonlinear.com/redirect/outbound?p=hmdb&param=HMDB29902	Galabiose	342.116025154366	387.114413847247	1	1.24971666666667
1.25_342.1160n	HMDB29919		M-H, M+FA-H	C12H22O11	37.7	0	-0.544745697515034	88.9984387959358	100 - 13.7 - 3.12 - 0.341	http://nonlinear.com/redirect/outbound?p=hmdb&param=HMDB29919	Maltulose	342.116025154366	387.114413847247	1	1.24971666666667
1.25_342.1160n	HMDB29933		M-H, M+FA-H	C12H22O11	37.7	0	-0.544745697515034	88.9984387959358	100 - 13.7 - 3.12 - 0.341	http://nonlinear.com/redirect/outbound?p=hmdb&param=HMDB29933	Mannobiose	342.116025154366	387.114413847247	1	1.24971666666667
1.25_342.1160n	HMDB33368		M-H, M+FA-H	C12H22O11	37.7	0	-0.544745697515034	88.9984387959358	100 - 13.7 - 3.12 - 0.341	http://nonlinear.com/redirect/outbound?p=hmdb&param=HMDB33368	DEAE-cellulose	342.116025154366	387.114413847247	1	1.24971666666667
1.25_342.1160n	HMDB37138		M-H, M+FA-H	.[C12H22O11]n	19.9	0	-0.544745697515034			http://nonlinear.com/redirect/outbound?p=hmdb&param=HMDB37138	Maltodextrin	342.116025154366	387.114413847247	1	1.24971666666667
1.25_342.1160n	HMDB38489		M-H, M+FA-H	C12H22O11	37.7	0	-0.544745697515034	88.9984387959358	100 - 13.7 - 3.12 - 0.341	http://nonlinear.com/redirect/outbound?p=hmdb&param=HMDB38489	Allolactose	342.116025154366	387.114413847247	1	1.24971666666667
1.25_342.1160n	HMDB39237		M-H, M+FA-H	C12H22O11	37.7	0	-0.544745697515034	88.9984387959358	100 - 13.7 - 3.12 - 0.341	http://nonlinear.com/redirect/outbound?p=hmdb&param=HMDB39237	Glucinol	342.116025154366	387.114413847247	1	1.24971666666667
1.25_342.1160n	HMDB39727		M-H, M+FA-H	C12H22O11	37.7	0	-0.544745697515034	88.9984387959358	100 - 13.7 - 3.12 - 0.341	http://nonlinear.com/redirect/outbound?p=hmdb&param=HMDB39727	Trehalulose	342.116025154366	387.114413847247	1	1.24971666666667
1.25_342.1160n	HMDB39876		M-H, M+FA-H	C12H22O11	37.7	0	-0.544745697515034	88.9984387959358	100 - 13.7 - 3.12 - 0.341	http://nonlinear.com/redirect/outbound?p=hmdb&param=HMDB39876	Fagopyritol A1	342.116025154366	387.114413847247	1	1.24971666666667
1.25_342.1160n	HMDB41627		M-H, M+FA-H	C12H22O11	37.7	0	-0.544745697515034	88.9984387959358	100 - 13.7 - 3.12 - 0.341	http://nonlinear.com/redirect/outbound?p=hmdb&param=HMDB41627	beta-Lactose	342.116025154366	387.114413847247	1	1.24971666666667
1.25_342.1160n	HMDB60068		M-H, M+FA-H	C12H22O11	37.7	0	-0.544745697515034	88.9984387959358	100 - 13.7 - 3.12 - 0.341	http://nonlinear.com/redirect/outbound?p=hmdb&param=HMDB60068	Glucose-1,3-mannose oligosaccharide	342.116025154366	387.114413847247	1	1.24971666666667
1.25_351.0568m/z	HMDB39720		M-H	C12H16O12	37	0	-0.38301189184399	85.2433475433923	100 - 13.6 - 3.32 - 0.368	http://nonlinear.com/redirect/outbound?p=hmdb&param=HMDB39720	a-L-threo-4-Hex-4-enopyranuronosyl-D-galacturonic acid		351.056764671074	1	1.24971666666667
1.25_393.0235m/z	HMDB33542		M+Na-2H	C18H12O9	35.7	0	1.81304633402924	80.5389935717551	100 - 19.9 - 3.73 - 0.48	http://nonlinear.com/redirect/outbound?p=hmdb&param=HMDB33542	Gomphidic acid		393.023474321382	1	1.24971666666667
1.27_165.0398m/z	HMDB00539		M-H	C5H10O6	37.7	0	-4.16241033457531	93.3527879446195	100 - 5.75 - 1.37	http://nonlinear.com/redirect/outbound?p=hmdb&param=HMDB00539	Arabinonic acid		165.039770447239	1	1.26755
1.27_165.0398m/z	HMDB00867		M-H	C5H10O6	37.7	0	-4.16241033457531	93.3527879446195	100 - 5.75 - 1.37	http://nonlinear.com/redirect/outbound?p=hmdb&param=HMDB00867	Ribonic acid		165.039770447239	1	1.26755
1.27_165.0398m/z	HMDB41941		M+Na-2H	C4H8N4O2	38.2	0	2.61765923485233	93.8807776997837	100 - 5.96 - 0.562	http://nonlinear.com/redirect/outbound?p=hmdb&param=HMDB41941	N,N'-dinitrosopiperazine		165.039770447239	1	1.26755
1.27_165.0398m/z	HMDB59750		M-H	C5H10O6	37.7	0	-4.16241033457531	93.3527879446195	100 - 5.75 - 1.37	http://nonlinear.com/redirect/outbound?p=hmdb&param=HMDB59750	2,3,4,5-Tetrahydroxypentanoic acid		165.039770447239	1	1.26755
1.27_165.0398m/z	HMDB60255		M-H	C5H10O6	37.7	0	-4.16241033457531	93.3527879446195	100 - 5.75 - 1.37	http://nonlinear.com/redirect/outbound?p=hmdb&param=HMDB60255	L-Lyxonate		165.039770447239	1	1.26755
1.27_165.0398m/z	HMDB60256		M-H	C5H10O6	37.7	0	-4.16241033457531	93.3527879446195	100 - 5.75 - 1.37	http://nonlinear.com/redirect/outbound?p=hmdb&param=HMDB60256	L-Xylonate		165.039770447239	1	1.26755
1.27_180.0628n	HMDB00122		M-H, M+FA-H	C6H12O6	37.8	0	-3.17022871727892	92.9563885169519	100 - 6.86 - 1.43	http://nonlinear.com/redirect/outbound?p=hmdb&param=HMDB00122	D-Glucose	180.062817260076	179.055540828076	1	1.26755
1.27_180.0628n	HMDB00143		M-H, M+FA-H	C6H12O6	37.8	0	-3.17022871712108	92.9563885169519	100 - 6.86 - 1.43	http://nonlinear.com/redirect/outbound?p=hmdb&param=HMDB00143	D-Galactose	180.062817260076	179.055540828076	1	1.26755
1.27_180.0628n	HMDB00169		M-H, M+FA-H	C6H12O6	37.8	0	-3.17022871712108	92.9563885169519	100 - 6.86 - 1.43	http://nonlinear.com/redirect/outbound?p=hmdb&param=HMDB00169	D-Mannose	180.062817260076	179.055540828076	1	1.26755
1.27_180.0628n	HMDB00211		M-H, M+FA-H	C6H12O6	37.8	0	-3.17022871727892	92.9563885169519	100 - 6.86 - 1.43	http://nonlinear.com/redirect/outbound?p=hmdb&param=HMDB00211	Myoinositol	180.062817260076	179.055540828076	1	1.26755
1.27_180.0628n	HMDB00346		M-H, M+FA-H	C6H12O6	37.8	0	-3.17022871727892	92.9563885169519	100 - 6.86 - 1.43	http://nonlinear.com/redirect/outbound?p=hmdb&param=HMDB00346	3-Deoxyarabinohexonic acid	180.062817260076	179.055540828076	1	1.26755
1.27_180.0628n	HMDB00516		M-H, M+FA-H	C6H12O6	37.8	0	-3.17022871727892	92.9563885169519	100 - 6.86 - 1.43	http://nonlinear.com/redirect/outbound?p=hmdb&param=HMDB00516	Beta-D-Glucose	180.062817260076	179.055540828076	1	1.26755
1.27_180.0628n	HMDB00660		M-H, M+FA-H	C6H12O6	37.8	0	-3.17022871727892	92.9563885169519	100 - 6.86 - 1.43	http://nonlinear.com/redirect/outbound?p=hmdb&param=HMDB00660	D-Fructose	180.062817260076	179.055540828076	1	1.26755
1.27_180.0628n	HMDB01151		M-H, M+FA-H	C6H12O6	37.8	0	-3.17022871727892	92.9563885169519	100 - 6.86 - 1.43	http://nonlinear.com/redirect/outbound?p=hmdb&param=HMDB01151	Allose	180.062817260076	179.055540828076	1	1.26755
1.27_180.0628n	HMDB01266		M-H, M+FA-H	C6H12O6	37.8	0	-3.17022871727892	92.9563885169519	100 - 6.86 - 1.43	http://nonlinear.com/redirect/outbound?p=hmdb&param=HMDB01266	L-Sorbose	180.062817260076	179.055540828076	1	1.26755
1.27_180.0628n	HMDB03345		M-H, M+FA-H	C6H12O6	37.8	0	-3.17022871727892	92.9563885169519	100 - 6.86 - 1.43	http://nonlinear.com/redirect/outbound?p=hmdb&param=HMDB03345	Alpha-D-Glucose	180.062817260076	179.055540828076	1	1.26755
1.27_180.0628n	HMDB03418		M-H, M+FA-H	C6H12O6	37.8	0	-3.17022871712108	92.9563885169519	100 - 6.86 - 1.43	http://nonlinear.com/redirect/outbound?p=hmdb&param=HMDB03418	D-Tagatose	180.062817260076	179.055540828076	1	1.26755
1.27_180.0628n	HMDB03449		M-H, M+FA-H	C6H12O6	37.8	0	-3.17022871727892	92.9563885169519	100 - 6.86 - 1.43	http://nonlinear.com/redirect/outbound?p=hmdb&param=HMDB03449	Beta-D-Galactose	180.062817260076	179.055540828076	1	1.26755
1.27_180.0628n	HMDB06088		M-H, M+FA-H	C6H12O6	37.8	0	-3.17022871727892	92.9563885169519	100 - 6.86 - 1.43	http://nonlinear.com/redirect/outbound?p=hmdb&param=HMDB06088	Scyllitol	180.062817260076	179.055540828076	1	1.26755
1.27_180.0628n	HMDB12326		M-H, M+FA-H	C6H12O6	37.8	0	-3.17022871727892	92.9563885169519	100 - 6.86 - 1.43	http://nonlinear.com/redirect/outbound?p=hmdb&param=HMDB12326	L-Gulose	180.062817260076	179.055540828076	1	1.26755
1.27_180.0628n	HMDB32222		M-H, M+FA-H	C6H12O6	37.8	0	-3.17022871727892	92.9563885169519	100 - 6.86 - 1.43	http://nonlinear.com/redirect/outbound?p=hmdb&param=HMDB32222	Dihydroxyacetone (dimer)	180.062817260076	179.055540828076	1	1.26755
1.27_180.0628n	HMDB33704		M-H, M+FA-H	C6H12O6	37.8	0	-3.17022871727892	92.9563885169519	100 - 6.86 - 1.43	http://nonlinear.com/redirect/outbound?p=hmdb&param=HMDB33704	L-Galactose	180.062817260076	179.055540828076	1	1.26755
1.27_180.0628n	HMDB34220		M-H, M+FA-H	C6H12O6	37.8	0	-3.17022871727892	92.9563885169519	100 - 6.86 - 1.43	http://nonlinear.com/redirect/outbound?p=hmdb&param=HMDB34220	Levoinositol	180.062817260076	179.055540828076	1	1.26755
1.27_180.0628n	HMDB61922		M-H, M+FA-H	C6H12O6	37.8	0	-3.17022871727892	92.9563885169519	100 - 6.86 - 1.43	http://nonlinear.com/redirect/outbound?p=hmdb&param=HMDB61922	Alpha-D-Glucopyranoside	180.062817260076	179.055540828076	1	1.26755
1.27_180.0628n	HMDB62170		M-H, M+FA-H	C6H12O6	37.8	0	-3.17022871727892	92.9563885169519	100 - 6.86 - 1.43	http://nonlinear.com/redirect/outbound?p=hmdb&param=HMDB62170	D-Glucopyranoside	180.062817260076	179.055540828076	1	1.26755
1.27_191.0553m/z	HMDB03072		M-H	C7H12O6	44.5	31.3	-4.32950628467401	96.2425206943711	100 - 7.94 - 1.51 - 0.103	http://nonlinear.com/redirect/outbound?p=hmdb&param=HMDB03072	Quinic acid		191.055280130554	1	1.26755
1.27_220.0822m/z	HMDB00212		M-H	C8H15NO6	25	0	-2.13205265305714	27.7793944991217	100 - 9.42 - 1.63 - 0.125	http://nonlinear.com/redirect/outbound?p=hmdb&param=HMDB00212	N-Acetylgalactosamine		220.082189395823	1	1.26755
1.27_220.0822m/z	HMDB00215		M-H	C8H15NO6	25	0	-2.1320526531857	27.7793944991217	100 - 9.42 - 1.63 - 0.125	http://nonlinear.com/redirect/outbound?p=hmdb&param=HMDB00215	N-Acetyl-D-glucosamine		220.082189395823	1	1.26755
1.27_220.0822m/z	HMDB00803		M-H	C8H15NO6	25	0	-2.1320526531857	27.7793944991217	100 - 9.42 - 1.63 - 0.125	http://nonlinear.com/redirect/outbound?p=hmdb&param=HMDB00803	Beta-N-Acetylglucosamine		220.082189395823	1	1.26755
1.27_220.0822m/z	HMDB00853		M-H	C8H15NO6	25	0	-2.1320526531857	27.7793944991217	100 - 9.42 - 1.63 - 0.125	http://nonlinear.com/redirect/outbound?p=hmdb&param=HMDB00853	N-Acetyl-b-D-galactosamine		220.082189395823	1	1.26755
1.27_220.0822m/z	HMDB01129		M-H	C8H15NO6	25	0	-2.1320526531857	27.7793944991217	100 - 9.42 - 1.63 - 0.125	http://nonlinear.com/redirect/outbound?p=hmdb&param=HMDB01129	N-Acetylmannosamine		220.082189395823	1	1.26755
1.27_220.0822m/z	HMDB02201		M+FA-H	C7H13NO4	24.8	0	-2.69226710818649	27.279986855182	100 - 8.24 - 1.12	http://nonlinear.com/redirect/outbound?p=hmdb&param=HMDB02201	N-Carboxyethyl-g-aminobutyric acid		220.082189395823	1	1.26755
1.27_220.0822m/z	HMDB34252		M+FA-H	C7H13NO4	24.8	0	-2.69226710834882	27.279986855182	100 - 8.24 - 1.12	http://nonlinear.com/redirect/outbound?p=hmdb&param=HMDB34252	2-Aminoheptanedioic acid		220.082189395823	1	1.26755
1.27_220.0822m/z	HMDB36383		M+FA-H	C7H13NO4	24.8	0	-2.69226710834882	27.279986855182	100 - 8.24 - 1.12	http://nonlinear.com/redirect/outbound?p=hmdb&param=HMDB36383	Calystegine B5		220.082189395823	1	1.26755
1.27_220.0822m/z	HMDB38594		M+FA-H	C7H13NO4	24.8	0	-2.69226710834882	27.279986855182	100 - 8.24 - 1.12	http://nonlinear.com/redirect/outbound?p=hmdb&param=HMDB38594	Calystegine B2		220.082189395823	1	1.26755
1.27_220.0822m/z	HMDB38751		M-H	C8H15NO6	25	0	-2.1320526531857	27.7793944991217	100 - 9.42 - 1.63 - 0.125	http://nonlinear.com/redirect/outbound?p=hmdb&param=HMDB38751	Avenic acid B		220.082189395823	1	1.26755
1.27_227.9967m/z	HMDB29723		M+FA-H	C7H5NO3S	37.2	0	-2.74624203856561	89.0509367541805	100 - 8.91 - 5.49 - 0.429	http://nonlinear.com/redirect/outbound?p=hmdb&param=HMDB29723	Saccharin		227.996714334245	1	1.26755
1.27_239.9968m/z	HMDB60002		M-H	C9H7NO5S	28.2	0	-1.54748532211823	42.9735547840889	100 - 11.2 - 6.11 - 0.6	http://nonlinear.com/redirect/outbound?p=hmdb&param=HMDB60002	Indole-3-carboxilic acid-O-sulphate		239.996843944174	1	1.26755
1.27_259.0433m/z	HMDB15008		M-H	C14H12O3S	36.4	0	-0.426481852047328	82.2796378554232	100 - 16.2 - 6.36 - 0.853 - 0.109	http://nonlinear.com/redirect/outbound?p=hmdb&param=HMDB15008	Suprofen		259.043327904609	1	1.26755
1.27_259.0433m/z	HMDB15538		M-H	C14H12O3S	36.4	0	-0.426481852047328	82.2796378554232	100 - 16.2 - 6.36 - 0.853 - 0.109	http://nonlinear.com/redirect/outbound?p=hmdb&param=HMDB15538	Tiaprofenic acid		259.043327904609	1	1.26755
1.27_259.0433m/z	HMDB60951		M+FA-H	C10H8F2O3	37.1	0	4.55270263991074	90.5904441969763	100 - 11 - 1.17	http://nonlinear.com/redirect/outbound?p=hmdb&param=HMDB60951	fluorobenzoylpropionic acid		259.043327904609	1	1.26755
1.27_263.0235m/z	HMDB00559		M-H	C9H12O7S	36.6	0	1.54116978391785	84.6063649392105	100 - 10.9 - 6.5 - 0.631 - 0.124	http://nonlinear.com/redirect/outbound?p=hmdb&param=HMDB00559	3-Methoxy-4-hydroxyphenylethyleneglycol sulfate		263.023504205394	1	1.26755
1.27_263.0235m/z	HMDB03332		M-H	C9H12O7S	36.6	0	1.54116978413314	84.6063649392105	100 - 10.9 - 6.5 - 0.631 - 0.124	http://nonlinear.com/redirect/outbound?p=hmdb&param=HMDB03332	3-Methoxy-4-Hydroxyphenylglycol sulfate		263.023504205394	1	1.26755
1.27_263.0235m/z	HMDB41785		M+FA-H	C8H10O5S	36.8	0	1.86637812651905	86.0236919265061	100 - 9.76 - 5.97 - 0.516	http://nonlinear.com/redirect/outbound?p=hmdb&param=HMDB41785	Tyrosol 4-sulfate		263.023504205394	1	1.26755
1.27_273.0075m/z	HMDB29200		M-H	C10H10O7S	36.7	0	0.0509015776162551	83.7212489958951	100 - 12 - 6.62 - 0.7 - 0.131	http://nonlinear.com/redirect/outbound?p=hmdb&param=HMDB29200	Ferulic acid 4-sulfate		273.007461173402	1	1.26755
1.27_273.0075m/z	HMDB41748		M-H	C10H10O7S	36.7	0	0.0509015778237017	83.7212489958951	100 - 12 - 6.62 - 0.7 - 0.131	http://nonlinear.com/redirect/outbound?p=hmdb&param=HMDB41748	Isoferulic acid 3-sulfate		273.007461173402	1	1.26755
1.27_277.0328m/z	HMDB30809		M+Na-2H	C11H12O7	37.5	0	-0.684903777725182	88.4460539595734	100 - 12.3 - 2.13 - 0.2	http://nonlinear.com/redirect/outbound?p=hmdb&param=HMDB30809	(2R,3S)-Piscidic acid		277.032795166461	1	1.26755
1.27_281.0544m/z	HMDB15573		M-H	C13H9F3N2O2	37.1	0	0.248036377942635	85.8138575909896	100 - 15 - 1.45 - 0.106	http://nonlinear.com/redirect/outbound?p=hmdb&param=HMDB15573	Niflumic Acid		281.054405726891	1	1.26755
1.27_281.0544m/z	HMDB32102		M+Na-2H	C13H12N2O4	37	0	0.119325767453959	85.3730056062028	100 - 15.1 - 1.88 - 0.17	http://nonlinear.com/redirect/outbound?p=hmdb&param=HMDB32102	1,2,3,4-Tetrahydro-b-carboline-1,3-dicarboxylic acid		281.054405726891	1	1.26755
1.27_289.0330m/z	HMDB01068		M-H	C7H15O10P	38.2	0	-0.154498339137575	91.3846741743999	100 - 8.12 - 2.34 - 0.172	http://nonlinear.com/redirect/outbound?p=hmdb&param=HMDB01068	D-Sedoheptulose 7-phosphate		289.032962063908	1	1.26755
1.27_289.0330m/z	HMDB01265		M+FA-H	C6H13O8P	38.5	0	-0.183619226960856	92.8362905663029	100 - 6.94 - 1.85 - 0.117	http://nonlinear.com/redirect/outbound?p=hmdb&param=HMDB01265	Fucose 1-phosphate		289.032962063908	1	1.26755
1.27_289.0330m/z	HMDB60509		M-H	C7H15O10P	38.2	0	-0.154498339137575	91.3846741743999	100 - 8.12 - 2.34 - 0.172	http://nonlinear.com/redirect/outbound?p=hmdb&param=HMDB60509	Sedoheptulose 1-phosphate		289.032962063908	1	1.26755
1.27_312.9941m/z	HMDB34890		M+Na-2H	C10H16N2S4	34.3	0	-0.701204468094961	72.3001477987775	100 - 14.9 - 19.1 - 2.6 - 1.48 - 0.182	http://nonlinear.com/redirect/outbound?p=hmdb&param=HMDB34890	Bis(4-isothiocyanatobutyl) disulfide		312.994095577249	1	1.26755
1.27_321.0396m/z	HMDB33559		M-H	C18H10O6	35.6	0	-2.68504925236092	81.132345606933	100 - 19.8 - 3.09 - 0.353	http://nonlinear.com/redirect/outbound?p=hmdb&param=HMDB33559	7,7'-Dihydroxy-6,8'-bicoumarin		321.039596892022	1	1.26755
1.27_337.0623m/z	HMDB31783		M+FA-H	C10H17N2O4PS	36.3	0	-2.04210512087822	83.7192754235805	100 - 12.7 - 6.08 - 0.668	http://nonlinear.com/redirect/outbound?p=hmdb&param=HMDB31783	Etrimfos		337.062271106283	1	1.26755
1.27_350.1091m/z	HMDB00785		M-H	C13H21NO10	37.6	0	-0.454931600203931	88.3295320309107	100 - 15 - 3.11 - 0.354	http://nonlinear.com/redirect/outbound?p=hmdb&param=HMDB00785	N-Acetyl-7-O-acetylneuraminic acid		350.109109707858	1	1.26755
1.27_350.1091m/z	HMDB00794		M-H	C13H21NO10	37.6	0	-0.454931600203931	88.3295320309107	100 - 15 - 3.11 - 0.354	http://nonlinear.com/redirect/outbound?p=hmdb&param=HMDB00794	N-Acetyl-9-O-acetylneuraminic acid		350.109109707858	1	1.26755
1.27_350.1091m/z	HMDB00796		M-H	C13H21NO10	37.6	0	-0.454931600203931	88.3295320309107	100 - 15 - 3.11 - 0.354	http://nonlinear.com/redirect/outbound?p=hmdb&param=HMDB00796	N-Acetyl-4-O-acetylneuraminic acid		350.109109707858	1	1.26755
1.27_350.1091m/z	HMDB60492		M-H	C13H21NO10	37.6	0	-0.454931600203931	88.3295320309107	100 - 15 - 3.11 - 0.354	http://nonlinear.com/redirect/outbound?p=hmdb&param=HMDB60492	N-acetyl-O-acetylneuraminate		350.109109707858	1	1.26755
1.27_385.0779m/z	HMDB30820		M+FA-H	C15H16O9	36.4	0	0.823407327693457	83.133559698043	100 - 16.8 - 3.16 - 0.373	http://nonlinear.com/redirect/outbound?p=hmdb&param=HMDB30820	Aesculin		385.077914983056	1	1.26755
1.27_385.0779m/z	HMDB30821		M+FA-H	C15H16O9	36.4	0	0.823407327693457	83.133559698043	100 - 16.8 - 3.16 - 0.373	http://nonlinear.com/redirect/outbound?p=hmdb&param=HMDB30821	Cichoriin		385.077914983056	1	1.26755
1.27_385.0779m/z	LMFA01090134		M+Na-2H	C19H25BrO2	27.8	0	-1.49676500303043	41.0033725019422	100 - 20.9 - 99.8 - 20.6 - 2.43 - 0.211	http://nonlinear.com/redirect/outbound?p=lipidmaps&param=LMFA01090134	Methyl 18-bromo-15E,17E-octadecadien-5,7-diynoate		385.077914983056	1	1.26755
1.27_405.0500m/z	HMDB41174		M-H	C15H18O11S	35.6	0	0.62002593545313	78.5085502478389	100 - 17.7 - 8.25 - 1.24 - 0.242	http://nonlinear.com/redirect/outbound?p=hmdb&param=HMDB41174	1-O-p-Coumaroyl-(b-D-glucose 6-O-sulfate)		405.04995772628	1	1.26755
1.27_699.3354m/z	HMDB33572		M+Na-2H	C36H54O12	38.4	0	-1.24511615835889	93.5966596909265	100 - 40 - 10.3 - 1.97 - 0.31	http://nonlinear.com/redirect/outbound?p=hmdb&param=HMDB33572	1-Acetyl-3,14,20-trihydroxywitha-5,24-dienolide 3-glucoside		699.335350347601	1	1.26755
1.27_699.3354m/z	HMDB34693		M+Na-2H	C36H54O12	38.4	0	-1.2451161581913	93.5966596909265	100 - 40 - 10.3 - 1.97 - 0.31	http://nonlinear.com/redirect/outbound?p=hmdb&param=HMDB34693	Medicagenic acid 3-O-b-D-glucuronide		699.335350347601	1	1.26755
1.29_195.0503m/z	HMDB00565		M-H	C6H12O7	39	3.9	-3.91090868763622	95.8704328018935	100 - 6.89 - 1.64 - 0.102	http://nonlinear.com/redirect/outbound?p=hmdb&param=HMDB00565	Galactonic acid		195.050259523641	1	1.2869
1.29_195.0503m/z	HMDB00625		M-H	C6H12O7	39	3.9	-3.91090868749126	95.8704328018935	100 - 6.89 - 1.64 - 0.102	http://nonlinear.com/redirect/outbound?p=hmdb&param=HMDB00625	Gluconic acid		195.050259523641	1	1.2869
1.29_195.0503m/z	HMDB03290		M-H	C6H12O7	39	3.9	-3.91090868749126	95.8704328018935	100 - 6.89 - 1.64 - 0.102	http://nonlinear.com/redirect/outbound?p=hmdb&param=HMDB03290	Gulonic acid		195.050259523641	1	1.2869
1.29_243.0619m/z	HMDB00296		M-H	C9H12N2O6	46.1	35.3	-1.34726350831271	96.9543855987797	100 - 10.8 - 1.77 - 0.149	http://nonlinear.com/redirect/outbound?p=hmdb&param=HMDB00296	Uridine		243.061930853821	1	1.2869
1.29_243.0619m/z	HMDB00767		M-H	C9H12N2O6	45.1	30.3	-1.34726350854561	96.9543855987797	100 - 10.8 - 1.77 - 0.149	http://nonlinear.com/redirect/outbound?p=hmdb&param=HMDB00767	Pseudouridine		243.061930853821	1	1.2869
1.29_243.0619m/z	HMDB15188		M+FA-H	C8H10N2O4	44.8	27.4	-1.66019380195206	98.5767952695268	100 - 9.65 - 1.24	http://nonlinear.com/redirect/outbound?p=hmdb&param=HMDB15188	Mimosine		243.061930853821	1	1.2869
1.29_245.0776m/z	HMDB00497		M-H	C9H14N2O6	37.4	0	-1.39643511124815	88.6747748545805	100 - 10.9 - 1.77 - 0.149	http://nonlinear.com/redirect/outbound?p=hmdb&param=HMDB00497	5,6-Dihydrouridine		245.077566101946	1	1.2869
1.29_245.0776m/z	HMDB11160		M-H	C9H14N2O6	37.4	0	-1.39643511136365	88.6747748545805	100 - 10.9 - 1.77 - 0.149	http://nonlinear.com/redirect/outbound?p=hmdb&param=HMDB11160	L-alpha-Aspartyl-L-hydroxyproline		245.077566101946	1	1.2869
1.29_245.0776m/z	HMDB28754		M-H	C9H14N2O6	37.4	0	-1.39643511136365	88.6747748545805	100 - 10.9 - 1.77 - 0.149	http://nonlinear.com/redirect/outbound?p=hmdb&param=HMDB28754	Aspartyl-Hydroxyproline		245.077566101946	1	1.2869
1.29_308.0987m/z	HMDB00230		M-H	C11H19NO9	38.3	0	-0.0778876384170051	91.3980678538526	100 - 12.8 - 2.61 - 0.264	http://nonlinear.com/redirect/outbound?p=hmdb&param=HMDB00230	N-Acetylneuraminic acid		308.098680682635	1	1.2869
1.29_308.0987m/z	HMDB00773		M-H	C11H19NO9	38.3	0	-0.0778876384170051	91.3980678538526	100 - 12.8 - 2.61 - 0.264	http://nonlinear.com/redirect/outbound?p=hmdb&param=HMDB00773	N-Acetyl-a-neuraminic acid		308.098680682635	1	1.2869
1.29_315.0809m/z	HMDB38752		M+Na-2H	C10H18N2O8	38.2	0	-0.210444440049682	91.2944464628197	100 - 12.1 - 2.31 - 0.22	http://nonlinear.com/redirect/outbound?p=hmdb&param=HMDB38752	Distichonic acid A		315.080921470301	1	1.2869
1.29_315.0809m/z	HMDB38753		M+Na-2H	C10H18N2O8	38.2	0	-0.210444440049682	91.2944464628197	100 - 12.1 - 2.31 - 0.22	http://nonlinear.com/redirect/outbound?p=hmdb&param=HMDB38753	Distichonic acid B		315.080921470301	1	1.2869
1.29_318.0594m/z	HMDB32294		M-H	C8H18NO10P	37.7	0	-0.607609666849468	89.061600002912	100 - 9.61 - 2.47 - 0.207	http://nonlinear.com/redirect/outbound?p=hmdb&param=HMDB32294	N-Gluconyl ethanolamine phosphate		318.059362107568	1	1.2869
1.29_318.0594m/z	HMDB37297		M+Na-2H	C13H15NO7	36.9	0	-0.530270058341613	85.0422036589136	100 - 14.9 - 2.47 - 0.257	http://nonlinear.com/redirect/outbound?p=hmdb&param=HMDB37297	Hexahydro-6,7-dihydroxy-5-(hydroxymethyl)-3-(2-hydroxyphenyl)-2H-pyrano[2,3-d]oxazol-2-one		318.059362107568	1	1.2869
1.29_378.9976m/z	HMDB32721		M+FA-H	C11H12O8P2	36.5	0	-4.05019431523849	87.0268159452416	100 - 12.3 - 2.34 - 0.226	http://nonlinear.com/redirect/outbound?p=hmdb&param=HMDB32721	2-Methyl-1,4-naphthalenediol bis(dihydrogen phosphate)		378.997590703419	1	1.2869
1.29_401.2402m/z	HMDB30407		M-H	C18H34N4O6	38.4	0	-0.897084514447918	93.2353043144005	100 - 21.5 - 3.45 - 0.41	http://nonlinear.com/redirect/outbound?p=hmdb&param=HMDB30407	Merodesmosine		401.240197544636	1	1.2869
1.29_472.9950m/z	LMFA01090120		M+FA-H	C18H22Br2O2	22.5	0	-4.45428396585685	17.4681955668782	50.8 - 10.1 - 100 - 19.7 - 50.3 - 9.71 - 1.1	http://nonlinear.com/redirect/outbound?p=lipidmaps&param=LMFA01090120	18,18-dibromo-9E,17-octadecadien-5,7-diynoic acid		472.994950587118	1	1.2869
1.29_551.2847m/z	HMDB30392		M+Na-2H	C28H42N4O6	34.1	0	-0.713925768608527	71.5233343740146	100 - 32.5 - 6.33 - 0.917 - 0.107	http://nonlinear.com/redirect/outbound?p=hmdb&param=HMDB30392	Kukoamine A		551.284724301215	1	1.2869
1.29_551.2847m/z	HMDB30623		M-H	C29H44O10	33.6	0	-2.619754898594	71.0905854782262	100 - 32.3 - 7.09 - 1.17 - 0.159	http://nonlinear.com/redirect/outbound?p=hmdb&param=HMDB30623	Bipindogulomethyloside		551.284724301215	1	1.2869
1.29_551.2847m/z	HMDB33198		M+FA-H	C28H42O8	33.8	0	-2.85780483754487	72.2233306544406	100 - 31.1 - 6.31 - 0.96 - 0.12	http://nonlinear.com/redirect/outbound?p=hmdb&param=HMDB33198	(5alpha,6beta,14alpha,20R,22R)-5,6,14,20,27-Pentahydroxy-1-oxowith-24-enolide		551.284724301215	1	1.2869
1.29_551.2847m/z	HMDB33828		M-H	C29H44O10	33.6	0	-2.61975489879984	71.0905854782262	100 - 32.3 - 7.09 - 1.17 - 0.159	http://nonlinear.com/redirect/outbound?p=hmdb&param=HMDB33828	Desglucocheirotoxol		551.284724301215	1	1.2869
1.29_551.2847m/z	HMDB40844		M+Na-2H	C27H46O10	34.1	0	1.80802177296621	72.6184167281589	100 - 30.1 - 6.43 - 1.03 - 0.136	http://nonlinear.com/redirect/outbound?p=hmdb&param=HMDB40844	(S)-Nerolidol 3-O-[a-L-rhamnopyranosyl-(1->2)-b-D-glucopyranoside]		551.284724301215	1	1.2869
1.29_551.2847m/z	HMDB60525		M+Na-2H	C28H42N4O6	34.1	0	-0.713925768608527	71.5233343740146	100 - 32.5 - 6.33 - 0.917 - 0.107	http://nonlinear.com/redirect/outbound?p=hmdb&param=HMDB60525	Kukoamine B		551.284724301215	1	1.2869
1.29_551.2847m/z	HMDB60526		M+Na-2H	C28H42N4O6	34.1	0	-0.713925768822905	71.5233343740146	100 - 32.5 - 6.33 - 0.917 - 0.107	http://nonlinear.com/redirect/outbound?p=hmdb&param=HMDB60526	Kukoamine C		551.284724301215	1	1.2869
1.29_551.2847m/z	HMDB60527		M+Na-2H	C28H42N4O6	34.1	0	-0.713925768822905	71.5233343740146	100 - 32.5 - 6.33 - 0.917 - 0.107	http://nonlinear.com/redirect/outbound?p=hmdb&param=HMDB60527	Kukoamine D		551.284724301215	1	1.2869
1.29_551.2847m/z	LMFA13030009		M+FA-H	C28H42O8	33.8	0	-2.85780483754487	72.2233306544406	100 - 31.1 - 6.31 - 0.96 - 0.12	http://nonlinear.com/redirect/outbound?p=lipidmaps&param=LMFA13030009	14-O-(alpha-L-rhamnopyranosyl)-7S,14R-dihydroxy-7,9,13,17-tetramethyl-2E,4E,8E,10E,12E,16E-octadecahexaenoic acid		551.284724301215	1	1.2869
1.29_623.3950m/z	LMGP04010001		M-H	C31H61O10P	35.4	0	3.29697500538026	80.7723854741724	100 - 34.6 - 7.86 - 1.34 - 0.188	http://nonlinear.com/redirect/outbound?p=lipidmaps&param=LMGP04010001	PG(12:0/13:0)		623.395016981837	1	1.2869
1.29_623.3950m/z	LMGP04010068		M-H	C31H61O10P	35.4	0	3.29697500538026	80.7723854741724	100 - 34.6 - 7.86 - 1.34 - 0.188	http://nonlinear.com/redirect/outbound?p=lipidmaps&param=LMGP04010068	PG(13:0/12:0)		623.395016981837	1	1.2869
1.29_623.3950m/z	LMGP10010045		M+FA-H	C30H59O8P	35.6	0	3.55921835030668	82.0588761256485	100 - 33.4 - 7.06 - 1.11 - 0.143	http://nonlinear.com/redirect/outbound?p=lipidmaps&param=LMGP10010045	PA(12:0/15:0)		623.395016981837	1	1.2869
1.29_623.3950m/z	LMGP10010067		M+FA-H	C30H59O8P	35.6	0	3.55921835030668	82.0588761256485	100 - 33.4 - 7.06 - 1.11 - 0.143	http://nonlinear.com/redirect/outbound?p=lipidmaps&param=LMGP10010067	PA(13:0/14:0)		623.395016981837	1	1.2869
1.29_623.3950m/z	LMGP10010091		M+FA-H	C30H59O8P	35.6	0	3.55921835030668	82.0588761256485	100 - 33.4 - 7.06 - 1.11 - 0.143	http://nonlinear.com/redirect/outbound?p=lipidmaps&param=LMGP10010091	PA(14:0/13:0)		623.395016981837	1	1.2869
1.29_623.3950m/z	LMGP10010137		M+FA-H	C30H59O8P	35.6	0	3.55921835030668	82.0588761256485	100 - 33.4 - 7.06 - 1.11 - 0.143	http://nonlinear.com/redirect/outbound?p=lipidmaps&param=LMGP10010137	PA(15:0/12:0)		623.395016981837	1	1.2869
1.29_627.4080m/z	HMDB37794		M+FA-H	C40H54O3	36.9	0.411	4.33616948966531	88.8873402618162	100 - 44 - 10.1 - 1.59 - 0.194	http://nonlinear.com/redirect/outbound?p=hmdb&param=HMDB37794	(3S,3'R,5R,6R)-7',8'-Didehydro-3,6-epoxy-5,6-dihydro-beta,beta-carotene-3',5-diol		627.408023877206	1	1.2869
1.30_149.0451m/z	HMDB00008		M+FA-H	C4H8O3	38	0	-4.47386169932756	95.031401017957	100 - 4.53 - 0.696	http://nonlinear.com/redirect/outbound?p=hmdb&param=HMDB00008	2-Hydroxybutyric acid		149.045081491812	1	1.30463333333333
1.30_149.0451m/z	HMDB00011		M+FA-H	C4H8O3	38	0	-4.4738616990544	95.031401017957	100 - 4.53 - 0.696	http://nonlinear.com/redirect/outbound?p=hmdb&param=HMDB00011	(R)-3-Hydroxybutyric acid		149.045081491812	1	1.30463333333333
1.30_149.0451m/z	HMDB00023		M+FA-H	C4H8O3	38	0	-4.47386169932756	95.031401017957	100 - 4.53 - 0.696	http://nonlinear.com/redirect/outbound?p=hmdb&param=HMDB00023	(S)-3-Hydroxyisobutyric acid		149.045081491812	1	1.30463333333333
1.30_149.0451m/z	HMDB00098		M-H	C5H10O5	38	0	-3.10220545765324	93.5674612184389	100 - 5.71 - 1.16	http://nonlinear.com/redirect/outbound?p=hmdb&param=HMDB00098	D-Xylose		149.045081491812	1	1.30463333333333
1.30_149.0451m/z	HMDB00283		M-H	C5H10O5	38	0	-3.10220545765324	93.5674612184389	100 - 5.71 - 1.16	http://nonlinear.com/redirect/outbound?p=hmdb&param=HMDB00283	D-Ribose		149.045081491812	1	1.30463333333333
1.30_149.0451m/z	HMDB00336		M+FA-H	C4H8O3	38	0	-4.47386169919098	95.031401017957	100 - 4.53 - 0.696	http://nonlinear.com/redirect/outbound?p=hmdb&param=HMDB00336	(R)-3-Hydroxyisobutyric acid		149.045081491812	1	1.30463333333333
1.30_149.0451m/z	HMDB00357		M+FA-H	C4H8O3	38	0	-4.47386169932756	95.031401017957	100 - 4.53 - 0.696	http://nonlinear.com/redirect/outbound?p=hmdb&param=HMDB00357	3-Hydroxybutyric acid		149.045081491812	1	1.30463333333333
1.30_149.0451m/z	HMDB00366		M-H	C5H10O5	38	0	-3.10220545784266	93.5674612184389	100 - 5.71 - 1.16	http://nonlinear.com/redirect/outbound?p=hmdb&param=HMDB00366	2-Deoxyribonic acid		149.045081491812	1	1.30463333333333
1.30_149.0451m/z	HMDB00442		M+FA-H	C4H8O3	38	0	-4.47386169932756	95.031401017957	100 - 4.53 - 0.696	http://nonlinear.com/redirect/outbound?p=hmdb&param=HMDB00442	(S)-3-Hydroxybutyric acid		149.045081491812	1	1.30463333333333
1.30_149.0451m/z	HMDB00621		M-H	C5H10O5	38	0	-3.10220545765324	93.5674612184389	100 - 5.71 - 1.16	http://nonlinear.com/redirect/outbound?p=hmdb&param=HMDB00621	D-Ribulose		149.045081491812	1	1.30463333333333
1.30_149.0451m/z	HMDB00646		M-H	C5H10O5	38	0	-3.10220545765324	93.5674612184389	100 - 5.71 - 1.16	http://nonlinear.com/redirect/outbound?p=hmdb&param=HMDB00646	L-Arabinose		149.045081491812	1	1.30463333333333
1.30_149.0451m/z	HMDB00710		M+FA-H	C4H8O3	38	0	-4.47386169932756	95.031401017957	100 - 4.53 - 0.696	http://nonlinear.com/redirect/outbound?p=hmdb&param=HMDB00710	4-Hydroxybutyric acid		149.045081491812	1	1.30463333333333
1.30_149.0451m/z	HMDB00729		M+FA-H	C4H8O3	38	0	-4.47386169919098	95.031401017957	100 - 4.53 - 0.696	http://nonlinear.com/redirect/outbound?p=hmdb&param=HMDB00729	Alpha-Hydroxyisobutyric acid		149.045081491812	1	1.30463333333333
1.30_149.0451m/z	HMDB00751		M-H	C5H10O5	38	0	-3.10220545765324	93.5674612184389	100 - 5.71 - 1.16	http://nonlinear.com/redirect/outbound?p=hmdb&param=HMDB00751	L-Threo-2-pentulose		149.045081491812	1	1.30463333333333
1.30_149.0451m/z	HMDB01644		M-H	C5H10O5	38	0	-3.10220545765324	93.5674612184389	100 - 5.71 - 1.16	http://nonlinear.com/redirect/outbound?p=hmdb&param=HMDB01644	D-Xylulose		149.045081491812	1	1.30463333333333
1.30_149.0451m/z	HMDB03371		M-H	C5H10O5	38	0	-3.10220545765324	93.5674612184389	100 - 5.71 - 1.16	http://nonlinear.com/redirect/outbound?p=hmdb&param=HMDB03371	L-Ribulose		149.045081491812	1	1.30463333333333
1.30_149.0451m/z	HMDB12194		M-H	C5H10O5	38	0	-3.10220545765324	93.5674612184389	100 - 5.71 - 1.16	http://nonlinear.com/redirect/outbound?p=hmdb&param=HMDB12194	Beta-D-ribopyranose		149.045081491812	1	1.30463333333333
1.30_149.0451m/z	HMDB12325		M-H	C5H10O5	38	0	-3.10220545765324	93.5674612184389	100 - 5.71 - 1.16	http://nonlinear.com/redirect/outbound?p=hmdb&param=HMDB12325	Arabinofuranose		149.045081491812	1	1.30463333333333
1.30_149.0451m/z	HMDB29941		M-H	C5H10O5	38	0	-3.10220545765324	93.5674612184389	100 - 5.71 - 1.16	http://nonlinear.com/redirect/outbound?p=hmdb&param=HMDB29941	D-Apiose		149.045081491812	1	1.30463333333333
1.30_149.0451m/z	HMDB29942		M-H	C5H10O5	38	0	-3.10220545765324	93.5674612184389	100 - 5.71 - 1.16	http://nonlinear.com/redirect/outbound?p=hmdb&param=HMDB29942	Arabinose		149.045081491812	1	1.30463333333333
1.30_149.0451m/z	HMDB31212		M+FA-H	C4H8O3	38	0	-4.4738616990544	95.031401017957	100 - 4.53 - 0.696	http://nonlinear.com/redirect/outbound?p=hmdb&param=HMDB31212	Ethoxyacetic acid		149.045081491812	1	1.30463333333333
1.30_149.0451m/z	HMDB59748		M+FA-H	C4H8O3	38	0	-4.47386169919098	95.031401017957	100 - 4.53 - 0.696	http://nonlinear.com/redirect/outbound?p=hmdb&param=HMDB59748	2-Methyl-3-hydroxypropanoate		149.045081491812	1	1.30463333333333
1.30_149.0451m/z	HMDB59753		M-H	C5H10O5	38	0	-3.10220545765324	93.5674612184389	100 - 5.71 - 1.16	http://nonlinear.com/redirect/outbound?p=hmdb&param=HMDB59753	2-Deoxypentonic acid		149.045081491812	1	1.30463333333333
1.30_149.0451m/z	HMDB60254		M-H	C5H10O5	38	0	-3.10220545765324	93.5674612184389	100 - 5.71 - 1.16	http://nonlinear.com/redirect/outbound?p=hmdb&param=HMDB60254	Aldehydo-D-xylose		149.045081491812	1	1.30463333333333
1.30_149.0451m/z	LMFA01050004		M+FA-H	C4H8O3	38	0	-4.47386169919098	95.031401017957	100 - 4.53 - 0.696	http://nonlinear.com/redirect/outbound?p=lipidmaps&param=LMFA01050004	(+/-)alpha-hydoxy butyric acid		149.045081491812	1	1.30463333333333
1.30_149.0451m/z	LMFA01050005		M+FA-H	C4H8O3	38	0	-4.47386169919098	95.031401017957	100 - 4.53 - 0.696	http://nonlinear.com/redirect/outbound?p=lipidmaps&param=LMFA01050005	D(-)-beta-hydroxy butyric acid		149.045081491812	1	1.30463333333333
1.30_149.0451m/z	LMFA01050006		M+FA-H	C4H8O3	38	0	-4.47386169919098	95.031401017957	100 - 4.53 - 0.696	http://nonlinear.com/redirect/outbound?p=lipidmaps&param=LMFA01050006	4-hydroxy-butyric acid		149.045081491812	1	1.30463333333333
1.30_149.0451m/z	LMFA01050243		M+FA-H	C4H8O3	38	0	-4.47386169919098	95.031401017957	100 - 4.53 - 0.696	http://nonlinear.com/redirect/outbound?p=lipidmaps&param=LMFA01050243	3R-hydroxy-butanoic acid		149.045081491812	1	1.30463333333333
1.30_149.0451m/z	LMFA01050342		M+FA-H	C4H8O3	38	0	-4.47386169932756	95.031401017957	100 - 4.53 - 0.696	http://nonlinear.com/redirect/outbound?p=lipidmaps&param=LMFA01050342	2S-Hydroxybutanoic acid		149.045081491812	1	1.30463333333333
1.30_149.0451m/z	LMFA01050382		M+FA-H	C4H8O3	38	0	-4.47386169932756	95.031401017957	100 - 4.53 - 0.696	http://nonlinear.com/redirect/outbound?p=lipidmaps&param=LMFA01050382	3R-hydroxy-isobutyric acid		149.045081491812	1	1.30463333333333
1.30_149.0451m/z	LMFA01050386		M-H	C5H10O5	38	0	-3.10220545765324	93.5674612184389	100 - 5.71 - 1.16	http://nonlinear.com/redirect/outbound?p=lipidmaps&param=LMFA01050386	2-deoxy-ribonic acid		149.045081491812	1	1.30463333333333
1.30_149.0451m/z	LMFA01050417		M+FA-H	C4H8O3	38	0	-4.47386169919098	95.031401017957	100 - 4.53 - 0.696	http://nonlinear.com/redirect/outbound?p=lipidmaps&param=LMFA01050417	alpha-hydroxy-isobutyric acid		149.045081491812	1	1.30463333333333
1.30_164.0567m/z	HMDB00167		M+FA-H	C4H9NO3	38.4	0	2.07145354492674	94.6769500665159	100 - 4.91 - 0.713	http://nonlinear.com/redirect/outbound?p=hmdb&param=HMDB00167	L-Threonine		164.05669264573	1	1.30463333333333
1.30_164.0567m/z	HMDB00719		M+FA-H	C4H9NO3	38.4	0	2.07145354516547	94.6769500665159	100 - 4.91 - 0.713	http://nonlinear.com/redirect/outbound?p=hmdb&param=HMDB00719	L-Homoserine		164.05669264573	1	1.30463333333333
1.30_164.0567m/z	HMDB04041		M+FA-H	C4H9NO3	38.4	0	2.07145354492674	94.6769500665159	100 - 4.91 - 0.713	http://nonlinear.com/redirect/outbound?p=hmdb&param=HMDB04041	L-Allothreonine		164.05669264573	1	1.30463333333333
1.30_164.0567m/z	HMDB61148		M+FA-H	C4H9NO3	38.4	0	2.0714535450461	94.6769500665159	100 - 4.91 - 0.713	http://nonlinear.com/redirect/outbound?p=hmdb&param=HMDB61148	Hydroxyethyl glycine		164.05669264573	1	1.30463333333333
1.30_164.0567m/z	HMDB61877		M+FA-H	C4H9NO3	38.4	0	2.0714535450461	94.6769500665159	100 - 4.91 - 0.713	http://nonlinear.com/redirect/outbound?p=hmdb&param=HMDB61877	4-Amino-3-hydroxybutyrate		164.05669264573	1	1.30463333333333
1.30_167.0200m/z	HMDB29572		M+FA-H	C4H10S2	36.8	0	-4.68189704030047	89.6320999460262	100 - 6.04 - 9.19 - 0.476 - 0.256	http://nonlinear.com/redirect/outbound?p=hmdb&param=HMDB29572	Diethyl disulfide		167.020023894423	1	1.30463333333333
1.30_167.0200m/z	HMDB31157		M+FA-H	C4H10S2	36.8	0	-4.68189704041693	89.6320999460262	100 - 6.04 - 9.19 - 0.476 - 0.256	http://nonlinear.com/redirect/outbound?p=hmdb&param=HMDB31157	2,3-Butanedithiol		167.020023894423	1	1.30463333333333
1.30_167.0200m/z	HMDB31708		M+FA-H	C4H10S2	36.8	0	-4.68189704041693	89.6320999460262	100 - 6.04 - 9.19 - 0.476 - 0.256	http://nonlinear.com/redirect/outbound?p=hmdb&param=HMDB31708	1,2-Bis(methylthio)ethane		167.020023894423	1	1.30463333333333
1.30_167.0200m/z	HMDB31872		M+FA-H	C4H10S2	36.8	0	-4.68189704041693	89.6320999460262	100 - 6.04 - 9.19 - 0.476 - 0.256	http://nonlinear.com/redirect/outbound?p=hmdb&param=HMDB31872	Methyl propyl disulfide		167.020023894423	1	1.30463333333333
1.30_167.0200m/z	HMDB33552		M+FA-H	C4H10S2	36.8	0	-4.68189704053339	89.6320999460262	100 - 6.04 - 9.19 - 0.476 - 0.256	http://nonlinear.com/redirect/outbound?p=hmdb&param=HMDB33552	(±)-1,3-Butanedithiol		167.020023894423	1	1.30463333333333
1.30_187.0715m/z	HMDB06029		M-H	C7H12N2O4	37.1	0	-4.6944407749157	91.1237656822298	100 - 8.59 - 1.15	http://nonlinear.com/redirect/outbound?p=hmdb&param=HMDB06029	N-Acetylglutamine		187.071547511635	1	1.30463333333333
1.30_187.0715m/z	HMDB11173		M-H	C7H12N2O4	37.1	0	-4.6944407749157	91.1237656822298	100 - 8.59 - 1.15	http://nonlinear.com/redirect/outbound?p=hmdb&param=HMDB11173	L-glycyl-L-hydroxyproline		187.071547511635	1	1.30463333333333
1.30_187.0715m/z	HMDB28842		M-H	C7H12N2O4	37.1	0	-4.6944407749157	91.1237656822298	100 - 8.59 - 1.15	http://nonlinear.com/redirect/outbound?p=hmdb&param=HMDB28842	Glycyl-Hydroxyproline		187.071547511635	1	1.30463333333333
1.30_187.0715m/z	HMDB29862		M+Na-2H	C6H10N6	38.1	0	1.11586889703939	91.6219007697982	100 - 8.8 - 0.348	http://nonlinear.com/redirect/outbound?p=hmdb&param=HMDB29862	Cyromazine		187.071547511635	1	1.30463333333333
1.30_188.9854m/z	HMDB33042		M+Na-2H	C5H12S3	35.3	0	3.82876251382222	80.9964581444359	100 - 7.95 - 13.8 - 0.974 - 0.706	http://nonlinear.com/redirect/outbound?p=hmdb&param=HMDB33042	Methyl 1-(methylthio)propyl disulfide		188.985424475664	1	1.30463333333333
1.30_188.9854m/z	HMDB33046		M+Na-2H	C5H12S3	35.3	0	3.82876251382222	80.9964581444359	100 - 7.95 - 13.8 - 0.974 - 0.706	http://nonlinear.com/redirect/outbound?p=hmdb&param=HMDB33046	Ethyl 1-(methylthio)ethyl disulfide		188.985424475664	1	1.30463333333333
1.30_188.9854m/z	HMDB33056		M+Na-2H	C5H12S3	35.3	0	3.82876251365305	80.9964581444359	100 - 7.95 - 13.8 - 0.974 - 0.706	http://nonlinear.com/redirect/outbound?p=hmdb&param=HMDB33056	Ethyl (ethylthio)methyl disulfide		188.985424475664	1	1.30463333333333
1.30_188.9854m/z	HMDB33057		M+Na-2H	C5H12S3	35.3	0	3.82876251382222	80.9964581444359	100 - 7.95 - 13.8 - 0.974 - 0.706	http://nonlinear.com/redirect/outbound?p=hmdb&param=HMDB33057	1-(Ethylthio)ethyl methyl disulfide		188.985424475664	1	1.30463333333333
1.30_188.9854m/z	HMDB59724		M-H	C6H6O5S	36.5	0	-4.70217198259421	87.9279596132147	100 - 7.55 - 5.79 - 0.387	http://nonlinear.com/redirect/outbound?p=hmdb&param=HMDB59724	Pyrocatechol sulfate		188.985424475664	1	1.30463333333333
1.30_188.9854m/z	HMDB61713		M-H	C6H6O5S	36.5	0	-4.70217198259421	87.9279596132147	100 - 7.55 - 5.79 - 0.387	http://nonlinear.com/redirect/outbound?p=hmdb&param=HMDB61713	Catechol sulfate		188.985424475664	1	1.30463333333333
1.30_189.0397m/z	HMDB12710		M-H	C7H10O6	37.7	0	-4.15950827436972	93.228091723391	100 - 7.91 - 1.51 - 0.102	http://nonlinear.com/redirect/outbound?p=hmdb&param=HMDB12710	3-Dehydroquinate		189.039671100921	1	1.30463333333333
1.30_189.0397m/z	HMDB59927		M-H	C7H10O6	37.7	0	-4.15950827436972	93.228091723391	100 - 7.91 - 1.51 - 0.102	http://nonlinear.com/redirect/outbound?p=hmdb&param=HMDB59927	2-Hydroxy-2-(2-oxopropyl)butanedioic acid		189.039671100921	1	1.30463333333333
1.30_189.0397m/z	LMFA01170052		M-H	C7H10O6	37.7	0	-4.15950827436972	93.228091723391	100 - 7.91 - 1.51 - 0.102	http://nonlinear.com/redirect/outbound?p=lipidmaps&param=LMFA01170052	4-hydroxy-2-oxo-Heptanedioic acid		189.039671100921	1	1.30463333333333
1.30_189.0397m/z	LMFA01170062		M-H	C7H10O6	37.7	0	-4.15950827436972	93.228091723391	100 - 7.91 - 1.51 - 0.102	http://nonlinear.com/redirect/outbound?p=lipidmaps&param=LMFA01170062	2,4-dihydroxy-2-heptenedioc acid		189.039671100921	1	1.30463333333333
1.30_267.0730m/z	HMDB00195		M-H	C10H12N4O5	37	0	-1.77429834725154	87.3198157299864	100 - 12.6 - 1.76 - 0.155	http://nonlinear.com/redirect/outbound?p=hmdb&param=HMDB00195	Inosine		267.073017414574	1	1.30463333333333
1.30_267.0730m/z	HMDB00425		M-H	C9H16O9	37	0	3.21455997942942	88.6632685680424	100 - 10.3 - 2.32 - 0.202	http://nonlinear.com/redirect/outbound?p=hmdb&param=HMDB00425	3-Deoxy-D-glycero-D-galacto-2-nonulosonic acid		267.073017414574	1	1.30463333333333
1.30_267.0730m/z	HMDB00481		M-H	C10H12N4O5	37	0	-1.77429834725154	87.3198157299864	100 - 12.6 - 1.76 - 0.155	http://nonlinear.com/redirect/outbound?p=hmdb&param=HMDB00481	Allopurinol riboside		267.073017414574	1	1.30463333333333
1.30_267.0730m/z	HMDB03040		M-H	C10H12N4O5	37	0	-1.77429834746358	87.3198157299864	100 - 12.6 - 1.76 - 0.155	http://nonlinear.com/redirect/outbound?p=hmdb&param=HMDB03040	Arabinosylhypoxanthine		267.073017414574	1	1.30463333333333
1.30_267.0730m/z	HMDB10325		M+FA-H	C8H14O7	37.1	0	3.88050315181466	90.0716056999746	100 - 9.08 - 1.8 - 0.139	http://nonlinear.com/redirect/outbound?p=hmdb&param=HMDB10325	Ethyl glucuronide		267.073017414574	1	1.30463333333333
1.30_269.0878m/z	HMDB29955		M-H	C9H18O9	37.7	0	-0.146254712295273	88.6429137343191	100 - 10.3 - 2.33 - 0.203	http://nonlinear.com/redirect/outbound?p=hmdb&param=HMDB29955	D-erythro-L-galacto-Nonulose		269.087766218621	1	1.30463333333333
1.30_291.0837m/z	HMDB00497		M+FA-H	C9H14N2O6	37.4	0	1.19487509871598	88.6747748545805	100 - 10.9 - 1.77 - 0.149	http://nonlinear.com/redirect/outbound?p=hmdb&param=HMDB00497	5,6-Dihydrouridine		291.083683087001	1	1.30463333333333
1.30_291.0837m/z	HMDB11160		M+FA-H	C9H14N2O6	37.4	0	1.19487509860049	88.6747748545805	100 - 10.9 - 1.77 - 0.149	http://nonlinear.com/redirect/outbound?p=hmdb&param=HMDB11160	L-alpha-Aspartyl-L-hydroxyproline		291.083683087001	1	1.30463333333333
1.30_291.0837m/z	HMDB15109		M-H	C10H16N2O8	37.2	0	1.0066730501329	87.2882345446255	100 - 12 - 2.31 - 0.22	http://nonlinear.com/redirect/outbound?p=hmdb&param=HMDB15109	Edetic Acid		291.083683087001	1	1.30463333333333
1.30_291.0837m/z	HMDB28754		M+FA-H	C9H14N2O6	37.4	0	1.19487509860049	88.6747748545805	100 - 10.9 - 1.77 - 0.149	http://nonlinear.com/redirect/outbound?p=hmdb&param=HMDB28754	Aspartyl-Hydroxyproline		291.083683087001	1	1.30463333333333
1.30_359.0695m/z	HMDB05033		M+FA-H	C16H14N2O3S	33.6	0	-3.87941854109705	72.536368293461	100 - 19.1 - 6.86 - 1.04 - 0.136	http://nonlinear.com/redirect/outbound?p=hmdb&param=HMDB05033	Valdecoxib		359.069497768529	1	1.30463333333333
1.30_493.1967m/z	HMDB60717		M+Na-2H	C25H32N2O7	34.3	0	2.26064424363225	74.361165142424	100 - 28.4 - 5.32 - 0.749	http://nonlinear.com/redirect/outbound?p=hmdb&param=HMDB60717	2-Hydroxy-imipramine glucuronide		493.196686716335	1	1.30463333333333
1.30_713.4730m/z	LMGP04020006		M+Na-2H	C37H73O9P	35.2	0	-1.2535790954876	77.6430715685496	100 - 41.2 - 10.1 - 1.84 - 0.27	http://nonlinear.com/redirect/outbound?p=lipidmaps&param=LMGP04020006	PG(O-16:0/15:1(9Z))		713.473020264604	1	1.30463333333333
1.30_713.4730m/z	LMGP04030005		M+Na-2H	C37H73O9P	35.2	0	-1.2535790954876	77.6430715685496	100 - 41.2 - 10.1 - 1.84 - 0.27	http://nonlinear.com/redirect/outbound?p=lipidmaps&param=LMGP04030005	PG(P-16:0/15:0)		713.473020264604	1	1.30463333333333
1.30_713.4730m/z	LMGP04030029		M+Na-2H	C37H73O9P	35.2	0	-1.2535790954876	77.6430715685496	100 - 41.2 - 10.1 - 1.84 - 0.27	http://nonlinear.com/redirect/outbound?p=lipidmaps&param=LMGP04030029	PG(P-18:0/13:0)		713.473020264604	1	1.30463333333333
1.30_791.4893m/z	HMDB10599		M-H	C44H73O10P	37.1	0	3.04799158599266	89.1017999395815	100 - 48.8 - 13.7 - 2.82 - 0.465	http://nonlinear.com/redirect/outbound?p=hmdb&param=HMDB10599	PG(16:1(9Z)/22:6(4Z,7Z,10Z,13Z,16Z,19Z))		791.489274250165	1	1.30463333333333
1.30_791.4893m/z	HMDB10670		M-H	C44H73O10P	37.1	0	3.0479915858492	89.1017999395815	100 - 48.8 - 13.7 - 2.82 - 0.465	http://nonlinear.com/redirect/outbound?p=hmdb&param=HMDB10670	PG(18:3(6Z,9Z,12Z)/20:4(5Z,8Z,11Z,14Z))		791.489274250165	1	1.30463333333333
1.30_791.4893m/z	HMDB10685		M-H	C44H73O10P	37.1	0	3.0479915858492	89.1017999395815	100 - 48.8 - 13.7 - 2.82 - 0.465	http://nonlinear.com/redirect/outbound?p=hmdb&param=HMDB10685	PG(18:3(9Z,12Z,15Z)/20:4(5Z,8Z,11Z,14Z))		791.489274250165	1	1.30463333333333
1.30_791.4893m/z	LMGP04010360		M-H	C44H73O10P	37.1	0	3.04799158570575	89.1017999395815	100 - 48.8 - 13.7 - 2.82 - 0.465	http://nonlinear.com/redirect/outbound?p=lipidmaps&param=LMGP04010360	PG(18:2(9Z,12Z)/20:5(5Z,8Z,11Z,14Z,17Z))		791.489274250165	1	1.30463333333333
1.30_791.4893m/z	LMGP04010389		M-H	C44H73O10P	37.1	0	3.04799158570575	89.1017999395815	100 - 48.8 - 13.7 - 2.82 - 0.465	http://nonlinear.com/redirect/outbound?p=lipidmaps&param=LMGP04010389	PG(18:3(6Z,9Z,12Z)/20:4(5Z,8Z,11Z,14Z))		791.489274250165	1	1.30463333333333
1.30_791.4893m/z	LMGP04010417		M-H	C44H73O10P	37.1	0	3.04799158570575	89.1017999395815	100 - 48.8 - 13.7 - 2.82 - 0.465	http://nonlinear.com/redirect/outbound?p=lipidmaps&param=LMGP04010417	PG(18:3(9Z,12Z,15Z)/20:4(5Z,8Z,11Z,14Z))		791.489274250165	1	1.30463333333333
1.30_791.4893m/z	LMGP04010447		M-H	C44H73O10P	37.1	0	3.0479915858492	89.1017999395815	100 - 48.8 - 13.7 - 2.82 - 0.465	http://nonlinear.com/redirect/outbound?p=lipidmaps&param=LMGP04010447	PG(18:4(6Z,9Z,12Z,15Z)/20:3(8Z,11Z,14Z))		791.489274250165	1	1.30463333333333
1.30_791.4893m/z	LMGP04010605		M-H	C44H73O10P	37.1	0	3.04799158570575	89.1017999395815	100 - 48.8 - 13.7 - 2.82 - 0.465	http://nonlinear.com/redirect/outbound?p=lipidmaps&param=LMGP04010605	PG(20:3(8Z,11Z,14Z)/18:4(6Z,9Z,12Z,15Z))		791.489274250165	1	1.30463333333333
1.30_791.4893m/z	LMGP04010633		M-H	C44H73O10P	37.1	0	3.0479915858492	89.1017999395815	100 - 48.8 - 13.7 - 2.82 - 0.465	http://nonlinear.com/redirect/outbound?p=lipidmaps&param=LMGP04010633	PG(20:4(5Z,8Z,11Z,14Z)/18:3(6Z,9Z,12Z))		791.489274250165	1	1.30463333333333
1.30_791.4893m/z	LMGP04010634		M-H	C44H73O10P	37.1	0	3.0479915858492	89.1017999395815	100 - 48.8 - 13.7 - 2.82 - 0.465	http://nonlinear.com/redirect/outbound?p=lipidmaps&param=LMGP04010634	PG(20:4(5Z,8Z,11Z,14Z)/18:3(9Z,12Z,15Z))		791.489274250165	1	1.30463333333333
1.30_791.4893m/z	LMGP04010660		M-H	C44H73O10P	37.1	0	3.04799158599266	89.1017999395815	100 - 48.8 - 13.7 - 2.82 - 0.465	http://nonlinear.com/redirect/outbound?p=lipidmaps&param=LMGP04010660	PG(20:5(5Z,8Z,11Z,14Z,17Z)/18:2(9Z,12Z))		791.489274250165	1	1.30463333333333
1.30_791.4893m/z	LMGP04010823		M-H	C44H73O10P	37.1	0	3.04799158613611	89.1017999395815	100 - 48.8 - 13.7 - 2.82 - 0.465	http://nonlinear.com/redirect/outbound?p=lipidmaps&param=LMGP04010823	PG(22:6(4Z,7Z,10Z,13Z,16Z,19Z)/16:1(9Z))		791.489274250165	1	1.30463333333333
1.30_791.4893m/z	LMGP04010898		M-H	C44H73O10P	37.1	0	3.04799158570575	89.1017999395815	100 - 48.8 - 13.7 - 2.82 - 0.465	http://nonlinear.com/redirect/outbound?p=lipidmaps&param=LMGP04010898	PG(16:1(9Z)/22:6(4Z,7Z,10Z,13Z,16Z,19Z))		791.489274250165	1	1.30463333333333
1.30_791.4893m/z	LMGP10010040		M+FA-H	C43H71O8P	37.3	0	3.23583847724939	90.5162306629982	100 - 47.6 - 12.7 - 2.47 - 0.381	http://nonlinear.com/redirect/outbound?p=lipidmaps&param=LMGP10010040	PA(18:1(9Z)/22:6(4Z,7Z,10Z,13Z,16Z,19Z))		791.489274250165	1	1.30463333333333
1.30_791.4893m/z	LMGP10010393		M+FA-H	C43H71O8P	37.3	0	3.23583847755398	90.5162306629982	100 - 47.6 - 12.7 - 2.47 - 0.381	http://nonlinear.com/redirect/outbound?p=lipidmaps&param=LMGP10010393	PA(18:3(6Z,9Z,12Z)/22:4(7Z,10Z,13Z,16Z))		791.489274250165	1	1.30463333333333
1.30_791.4893m/z	LMGP10010421		M+FA-H	C43H71O8P	37.3	0	3.23583847755398	90.5162306629982	100 - 47.6 - 12.7 - 2.47 - 0.381	http://nonlinear.com/redirect/outbound?p=lipidmaps&param=LMGP10010421	PA(18:3(9Z,12Z,15Z)/22:4(7Z,10Z,13Z,16Z))		791.489274250165	1	1.30463333333333
1.30_791.4893m/z	LMGP10010580		M+FA-H	C43H71O8P	37.3	0	3.23583847740169	90.5162306629982	100 - 47.6 - 12.7 - 2.47 - 0.381	http://nonlinear.com/redirect/outbound?p=lipidmaps&param=LMGP10010580	PA(20:2(11Z,14Z)/20:5(5Z,8Z,11Z,14Z,17Z))		791.489274250165	1	1.30463333333333
1.30_791.4893m/z	LMGP10010610		M+FA-H	C43H71O8P	37.3	0	3.23583847755398	90.5162306629982	100 - 47.6 - 12.7 - 2.47 - 0.381	http://nonlinear.com/redirect/outbound?p=lipidmaps&param=LMGP10010610	PA(20:3(8Z,11Z,14Z)/20:4(5Z,8Z,11Z,14Z))		791.489274250165	1	1.30463333333333
1.30_791.4893m/z	LMGP10010639		M+FA-H	C43H71O8P	37.3	0	3.23583847770628	90.5162306629982	100 - 47.6 - 12.7 - 2.47 - 0.381	http://nonlinear.com/redirect/outbound?p=lipidmaps&param=LMGP10010639	PA(20:4(5Z,8Z,11Z,14Z)/20:3(8Z,11Z,14Z))		791.489274250165	1	1.30463333333333
1.30_791.4893m/z	LMGP10010667		M+FA-H	C43H71O8P	37.3	0	3.23583847785858	90.5162306629982	100 - 47.6 - 12.7 - 2.47 - 0.381	http://nonlinear.com/redirect/outbound?p=lipidmaps&param=LMGP10010667	PA(20:5(5Z,8Z,11Z,14Z,17Z)/20:2(11Z,14Z))		791.489274250165	1	1.30463333333333
1.30_791.4893m/z	LMGP10010800		M+FA-H	C43H71O8P	37.3	0	3.23583847770628	90.5162306629982	100 - 47.6 - 12.7 - 2.47 - 0.381	http://nonlinear.com/redirect/outbound?p=lipidmaps&param=LMGP10010800	PA(22:4(7Z,10Z,13Z,16Z)/18:3(6Z,9Z,12Z))		791.489274250165	1	1.30463333333333
1.30_791.4893m/z	LMGP10010801		M+FA-H	C43H71O8P	37.3	0	3.23583847770628	90.5162306629982	100 - 47.6 - 12.7 - 2.47 - 0.381	http://nonlinear.com/redirect/outbound?p=lipidmaps&param=LMGP10010801	PA(22:4(7Z,10Z,13Z,16Z)/18:3(9Z,12Z,15Z))		791.489274250165	1	1.30463333333333
1.30_791.4893m/z	LMGP10010827		M+FA-H	C43H71O8P	37.3	0	3.23583847785858	90.5162306629982	100 - 47.6 - 12.7 - 2.47 - 0.381	http://nonlinear.com/redirect/outbound?p=lipidmaps&param=LMGP10010827	PA(22:6(4Z,7Z,10Z,13Z,16Z,19Z)/18:1(9Z))		791.489274250165	1	1.30463333333333
1.32_142.9973m/z	HMDB29572		M+Na-2H	C4H10S2	36.8	0	1.95591716127148	86.2323870788578	100 - 6.04 - 9.19 - 0.476 - 0.256	http://nonlinear.com/redirect/outbound?p=hmdb&param=HMDB29572	Diethyl disulfide		142.997298806391	1	1.32235
1.32_142.9973m/z	HMDB31157		M+Na-2H	C4H10S2	36.8	0	1.95591716115501	86.2323870788578	100 - 6.04 - 9.19 - 0.476 - 0.256	http://nonlinear.com/redirect/outbound?p=hmdb&param=HMDB31157	2,3-Butanedithiol		142.997298806391	1	1.32235
1.32_142.9973m/z	HMDB31708		M+Na-2H	C4H10S2	36.8	0	1.95591716115501	86.2323870788578	100 - 6.04 - 9.19 - 0.476 - 0.256	http://nonlinear.com/redirect/outbound?p=hmdb&param=HMDB31708	1,2-Bis(methylthio)ethane		142.997298806391	1	1.32235
1.32_142.9973m/z	HMDB31872		M+Na-2H	C4H10S2	36.8	0	1.95591716115501	86.2323870788578	100 - 6.04 - 9.19 - 0.476 - 0.256	http://nonlinear.com/redirect/outbound?p=hmdb&param=HMDB31872	Methyl propyl disulfide		142.997298806391	1	1.32235
1.32_142.9973m/z	HMDB33552		M+Na-2H	C4H10S2	36.8	0	1.95591716103855	86.2323870788578	100 - 6.04 - 9.19 - 0.476 - 0.256	http://nonlinear.com/redirect/outbound?p=hmdb&param=HMDB33552	(±)-1,3-Butanedithiol		142.997298806391	1	1.32235
1.32_202.0714m/z	HMDB00459		M+FA-H	C7H11NO3	37.3	0	-4.27023411065483	91.6705246179565	100 - 8.18 - 0.909	http://nonlinear.com/redirect/outbound?p=hmdb&param=HMDB00459	3-Methylcrotonylglycine		202.071425343953	1	1.32235
1.32_202.0714m/z	HMDB00959		M+FA-H	C7H11NO3	37.3	0	-4.27023411065483	91.6705246179565	100 - 8.18 - 0.909	http://nonlinear.com/redirect/outbound?p=hmdb&param=HMDB00959	Tiglylglycine		202.071425343953	1	1.32235
1.32_202.0714m/z	HMDB02249		M+Na-2H	C7H11N5O	37.6	0	2.19511658497396	90.7600334265479	100 - 9.56 - 0.618	http://nonlinear.com/redirect/outbound?p=hmdb&param=HMDB02249	6-Methyltetrahydropterin		202.071425343953	1	1.32235
1.32_202.0714m/z	HMDB14755		M+FA-H	C7H11NO3	37.3	0	-4.27023411065483	91.6705246179565	100 - 8.18 - 0.909	http://nonlinear.com/redirect/outbound?p=hmdb&param=HMDB14755	Paramethadione		202.071425343953	1	1.32235
1.32_247.9940m/z	HMDB01228		M+Na-2H	C5H10NO7P	38.4	0	-0.763897746755955	92.8050197116058	100 - 6.15 - 1.6	http://nonlinear.com/redirect/outbound?p=hmdb&param=HMDB01228	L-Glutamic acid 5-phosphate		247.993982692744	1	1.32235
1.32_257.0776m/z	HMDB00884		M-H	C10H14N2O6	37.3	0	-1.1506119658502	87.7271966386689	100 - 11.9 - 1.89 - 0.168	http://nonlinear.com/redirect/outbound?p=hmdb&param=HMDB00884	Ribothymidine		257.077612788037	1	1.32235
1.32_257.0776m/z	HMDB02331		M-H	C10H14N2O6	37.3	0	-1.1506119658502	87.7271966386689	100 - 11.9 - 1.89 - 0.168	http://nonlinear.com/redirect/outbound?p=hmdb&param=HMDB02331	Imidazoleacetic acid riboside		257.077612788037	1	1.32235
1.32_257.0776m/z	HMDB04813		M-H	C10H14N2O6	37.3	0	-1.1506119658502	87.7271966386689	100 - 11.9 - 1.89 - 0.168	http://nonlinear.com/redirect/outbound?p=hmdb&param=HMDB04813	3-Methyluridine		257.077612788037	1	1.32235
1.32_303.0697m/z	HMDB02721		M+Na-2H	C11H14N4O5	36.1	0	-4.97114554171921	86.366908696497	100 - 13.7 - 1.9 - 0.175	http://nonlinear.com/redirect/outbound?p=hmdb&param=HMDB02721	1-Methylinosine		303.069685043622	1	1.32235
1.32_303.0697m/z	HMDB29619		M+Na-2H	C10H18O9	37.5	0	-0.230169480466421	87.6961196025928	100 - 11.4 - 2.44 - 0.228	http://nonlinear.com/redirect/outbound?p=hmdb&param=HMDB29619	Arabinopyranobiose		303.069685043622	1	1.32235
1.32_303.0697m/z	HMDB29894		M+Na-2H	C10H18O9	37.5	0	-0.230169480466421	87.6961196025928	100 - 11.4 - 2.44 - 0.228	http://nonlinear.com/redirect/outbound?p=hmdb&param=HMDB29894	Xylobiose		303.069685043622	1	1.32235
1.32_303.0697m/z	HMDB29918		M+Na-2H	C10H18O9	37.5	0	-0.230169480466421	87.6961196025928	100 - 11.4 - 2.44 - 0.228	http://nonlinear.com/redirect/outbound?p=hmdb&param=HMDB29918	Arabinofuranobiose		303.069685043622	1	1.32235
1.32_303.0697m/z	HMDB38855		M+Na-2H	C10H18O9	37.5	0	-0.230169480466421	87.6961196025928	100 - 11.4 - 2.44 - 0.228	http://nonlinear.com/redirect/outbound?p=hmdb&param=HMDB38855	3-O-alpha-L-Arabinopyranosyl-L-arabinose		303.069685043622	1	1.32235
1.32_303.0697m/z	HMDB38880		M+Na-2H	C10H18O9	37.5	0	-0.230169480466421	87.6961196025928	100 - 11.4 - 2.44 - 0.228	http://nonlinear.com/redirect/outbound?p=hmdb&param=HMDB38880	5-O-a-L-Arabinofuranosyl-L-arabinose		303.069685043622	1	1.32235
1.32_303.0697m/z	HMDB38881		M+Na-2H	C10H18O9	37.5	0	-0.230169480466421	87.6961196025928	100 - 11.4 - 2.44 - 0.228	http://nonlinear.com/redirect/outbound?p=hmdb&param=HMDB38881	2-O-b-D-Xylopyranosyl-L-arabinose		303.069685043622	1	1.32235
1.32_303.0697m/z	HMDB38882		M+Na-2H	C10H18O9	37.5	0	-0.230169480466421	87.6961196025928	100 - 11.4 - 2.44 - 0.228	http://nonlinear.com/redirect/outbound?p=hmdb&param=HMDB38882	5-O-beta-D-Xylopyranosyl-L-arabinose		303.069685043622	1	1.32235
1.32_354.9571m/z	HMDB32723		M+Na-2H	C11H10O8S2	35.2	0	2.05795061989505	78.4672697200424	100 - 13.9 - 11.6 - 1.45 - 0.494	http://nonlinear.com/redirect/outbound?p=hmdb&param=HMDB32723	Menadiol disulfate		354.957064415046	1	1.32235
1.32_736.4802m/z	LMGP03020004		M+FA-H	C36H70NO9P	32.1	0	4.66066206753119	65.6629463195584	100 - 40.4 - 9.82 - 1.77 - 0.257	http://nonlinear.com/redirect/outbound?p=lipidmaps&param=LMGP03020004	PS(O-16:0/14:1(9Z))		736.480245074844	1	1.32235
1.32_736.4802m/z	LMGP03030003		M+FA-H	C36H70NO9P	32.1	0	4.66066206753119	65.6629463195584	100 - 40.4 - 9.82 - 1.77 - 0.257	http://nonlinear.com/redirect/outbound?p=lipidmaps&param=LMGP03030003	PS(P-16:0/14:0)		736.480245074844	1	1.32235
1.32_736.4802m/z	LMGP03030028		M+FA-H	C36H70NO9P	32.1	0	4.66066206753119	65.6629463195584	100 - 40.4 - 9.82 - 1.77 - 0.257	http://nonlinear.com/redirect/outbound?p=lipidmaps&param=LMGP03030028	PS(P-18:0/12:0)		736.480245074844	1	1.32235
1.34_151.0250m/z	HMDB00139		M+FA-H	C3H6O4	38.8	0	1.55175069720086	95.8491717902167	100 - 3.47 - 0.864	http://nonlinear.com/redirect/outbound?p=hmdb&param=HMDB00139	Glyceric acid		151.024976067524	1	1.34003333333333
1.34_151.0250m/z	HMDB06372		M+FA-H	C3H6O4	38.8	0	1.5517506969328	95.8491717902167	100 - 3.47 - 0.864	http://nonlinear.com/redirect/outbound?p=hmdb&param=HMDB06372	L-Glyceric acid		151.024976067524	1	1.34003333333333
1.34_151.0250m/z	HMDB31818		M+FA-H	C3H6O4	38.8	0	1.55175069706683	95.8491717902167	100 - 3.47 - 0.864	http://nonlinear.com/redirect/outbound?p=hmdb&param=HMDB31818	D-2,3-Dihydroxypropanoic acid		151.024976067524	1	1.34003333333333
1.34_173.0078m/z	HMDB00292		M+Na-2H	C5H4N4O2	38.2	0	-1.65520075271257	92.9239891673099	100 - 6.99 - 0.623	http://nonlinear.com/redirect/outbound?p=hmdb&param=HMDB00292	Xanthine		173.00784156076	1	1.34003333333333
1.34_173.0078m/z	HMDB00786		M+Na-2H	C5H4N4O2	38.2	0	-1.65520075252563	92.9239891673099	100 - 6.99 - 0.623	http://nonlinear.com/redirect/outbound?p=hmdb&param=HMDB00786	Oxypurinol		173.00784156076	1	1.34003333333333
1.34_173.0078m/z	HMDB01182		M+Na-2H	C5H4N4O2	38.2	0	-1.65520075271257	92.9239891673099	100 - 6.99 - 0.623	http://nonlinear.com/redirect/outbound?p=hmdb&param=HMDB01182	6,8-Dihydroxypurine		173.00784156076	1	1.34003333333333
1.34_182.0450m/z	HMDB00017		M-H	C8H9NO4	37	0	-4.58630287322853	90.515501457899	100 - 9.27 - 1.2	http://nonlinear.com/redirect/outbound?p=hmdb&param=HMDB00017	4-Pyridoxic acid		182.045041802447	1	1.34003333333333
1.34_215.1031m/z	HMDB15333		M+FA-H	C8H14N2O2	37.2	0	-3.94874814483584	90.5419358821417	100 - 9.62 - 0.826	http://nonlinear.com/redirect/outbound?p=hmdb&param=HMDB15333	Levetiracetam		215.103058863813	1	1.34003333333333
1.34_215.1031m/z	HMDB29027		M-H	C9H16N2O4	37.1	0	-3.10814870670078	89.0816677290101	100 - 10.8 - 1.35 - 0.104	http://nonlinear.com/redirect/outbound?p=hmdb&param=HMDB29027	Prolyl-Threonine		215.103058863813	1	1.34003333333333
1.34_215.1031m/z	HMDB29069		M-H	C9H16N2O4	37.1	0	-3.10814870670078	89.0816677290101	100 - 10.8 - 1.35 - 0.104	http://nonlinear.com/redirect/outbound?p=hmdb&param=HMDB29069	Threoninyl-Proline		215.103058863813	1	1.34003333333333
1.34_215.1031m/z	HMDB33926		M+FA-H	C8H14N2O2	37.2	0	-3.94874814483584	90.5419358821417	100 - 9.62 - 0.826	http://nonlinear.com/redirect/outbound?p=hmdb&param=HMDB33926	(3xi,6xi)-Cyclo(alanylvalyl)		215.103058863813	1	1.34003333333333
1.34_215.1031m/z	HMDB38239		M-H	C9H16N2O4	37.1	0	-3.10814870670078	89.0816677290101	100 - 10.8 - 1.35 - 0.104	http://nonlinear.com/redirect/outbound?p=hmdb&param=HMDB38239	Sakacin P		215.103058863813	1	1.34003333333333
1.34_241.0829m/z	HMDB00273		M-H	C10H14N2O5	37.5	0	-0.462626213133327	87.9379677402411	100 - 11.9 - 1.68 - 0.143	http://nonlinear.com/redirect/outbound?p=hmdb&param=HMDB00273	Thymidine		241.082883127074	1	1.34003333333333
1.34_241.0829m/z	HMDB15394		M-H	C10H14N2O5	37.5	0	-0.462626213133327	87.9379677402411	100 - 11.9 - 1.68 - 0.143	http://nonlinear.com/redirect/outbound?p=hmdb&param=HMDB15394	Telbivudine		241.082883127074	1	1.34003333333333
1.34_241.0829m/z	HMDB32852		M+FA-H	C9H12N2O3	37.7	0	-0.571161303681073	89.4023496631139	100 - 10.7 - 1.14	http://nonlinear.com/redirect/outbound?p=hmdb&param=HMDB32852	2-(Ethylamino)-4,5-dihydroxybenzamide		241.082883127074	1	1.34003333333333
1.34_241.0829m/z	HMDB37688		M+FA-H	C9H12N2O3	37.7	0	-0.571161303536127	89.4023496631139	100 - 10.7 - 1.14	http://nonlinear.com/redirect/outbound?p=hmdb&param=HMDB37688	5-Nitro-2-propoxyaniline		241.082883127074	1	1.34003333333333
1.36_201.0374m/z	HMDB00122		M+Na-2H	C6H12O6	37.6	0	-3.63712762509821	92.3455825234987	100 - 6.86 - 1.43	http://nonlinear.com/redirect/outbound?p=hmdb&param=HMDB00122	D-Glucose		201.037401008677	1	1.35803333333333
1.36_201.0374m/z	HMDB00143		M+Na-2H	C6H12O6	37.6	0	-3.63712762494037	92.3455825234987	100 - 6.86 - 1.43	http://nonlinear.com/redirect/outbound?p=hmdb&param=HMDB00143	D-Galactose		201.037401008677	1	1.35803333333333
1.36_201.0374m/z	HMDB00169		M+Na-2H	C6H12O6	37.6	0	-3.63712762494037	92.3455825234987	100 - 6.86 - 1.43	http://nonlinear.com/redirect/outbound?p=hmdb&param=HMDB00169	D-Mannose		201.037401008677	1	1.35803333333333
1.36_201.0374m/z	HMDB00211		M+Na-2H	C6H12O6	37.6	0	-3.63712762509821	92.3455825234987	100 - 6.86 - 1.43	http://nonlinear.com/redirect/outbound?p=hmdb&param=HMDB00211	Myoinositol		201.037401008677	1	1.35803333333333
1.36_201.0374m/z	HMDB00346		M+Na-2H	C6H12O6	37.6	0	-3.63712762509821	92.3455825234987	100 - 6.86 - 1.43	http://nonlinear.com/redirect/outbound?p=hmdb&param=HMDB00346	3-Deoxyarabinohexonic acid		201.037401008677	1	1.35803333333333
1.36_201.0374m/z	HMDB00516		M+Na-2H	C6H12O6	37.6	0	-3.63712762509821	92.3455825234987	100 - 6.86 - 1.43	http://nonlinear.com/redirect/outbound?p=hmdb&param=HMDB00516	Beta-D-Glucose		201.037401008677	1	1.35803333333333
1.36_201.0374m/z	HMDB00660		M+Na-2H	C6H12O6	37.6	0	-3.63712762509821	92.3455825234987	100 - 6.86 - 1.43	http://nonlinear.com/redirect/outbound?p=hmdb&param=HMDB00660	D-Fructose		201.037401008677	1	1.35803333333333
1.36_201.0374m/z	HMDB01151		M+Na-2H	C6H12O6	37.6	0	-3.63712762509821	92.3455825234987	100 - 6.86 - 1.43	http://nonlinear.com/redirect/outbound?p=hmdb&param=HMDB01151	Allose		201.037401008677	1	1.35803333333333
1.36_201.0374m/z	HMDB01266		M+Na-2H	C6H12O6	37.6	0	-3.63712762509821	92.3455825234987	100 - 6.86 - 1.43	http://nonlinear.com/redirect/outbound?p=hmdb&param=HMDB01266	L-Sorbose		201.037401008677	1	1.35803333333333
1.36_201.0374m/z	HMDB03345		M+Na-2H	C6H12O6	37.6	0	-3.63712762509821	92.3455825234987	100 - 6.86 - 1.43	http://nonlinear.com/redirect/outbound?p=hmdb&param=HMDB03345	Alpha-D-Glucose		201.037401008677	1	1.35803333333333
1.36_201.0374m/z	HMDB03418		M+Na-2H	C6H12O6	37.6	0	-3.63712762494037	92.3455825234987	100 - 6.86 - 1.43	http://nonlinear.com/redirect/outbound?p=hmdb&param=HMDB03418	D-Tagatose		201.037401008677	1	1.35803333333333
1.36_201.0374m/z	HMDB03449		M+Na-2H	C6H12O6	37.6	0	-3.63712762509821	92.3455825234987	100 - 6.86 - 1.43	http://nonlinear.com/redirect/outbound?p=hmdb&param=HMDB03449	Beta-D-Galactose		201.037401008677	1	1.35803333333333
1.36_201.0374m/z	HMDB06088		M+Na-2H	C6H12O6	37.6	0	-3.63712762509821	92.3455825234987	100 - 6.86 - 1.43	http://nonlinear.com/redirect/outbound?p=hmdb&param=HMDB06088	Scyllitol		201.037401008677	1	1.35803333333333
1.36_201.0374m/z	HMDB12326		M+Na-2H	C6H12O6	37.6	0	-3.63712762509821	92.3455825234987	100 - 6.86 - 1.43	http://nonlinear.com/redirect/outbound?p=hmdb&param=HMDB12326	L-Gulose		201.037401008677	1	1.35803333333333
1.36_201.0374m/z	HMDB32222		M+Na-2H	C6H12O6	37.6	0	-3.63712762509821	92.3455825234987	100 - 6.86 - 1.43	http://nonlinear.com/redirect/outbound?p=hmdb&param=HMDB32222	Dihydroxyacetone (dimer)		201.037401008677	1	1.35803333333333
1.36_201.0374m/z	HMDB33704		M+Na-2H	C6H12O6	37.6	0	-3.63712762509821	92.3455825234987	100 - 6.86 - 1.43	http://nonlinear.com/redirect/outbound?p=hmdb&param=HMDB33704	L-Galactose		201.037401008677	1	1.35803333333333
1.36_201.0374m/z	HMDB34220		M+Na-2H	C6H12O6	37.6	0	-3.63712762509821	92.3455825234987	100 - 6.86 - 1.43	http://nonlinear.com/redirect/outbound?p=hmdb&param=HMDB34220	Levoinositol		201.037401008677	1	1.35803333333333
1.36_201.0374m/z	HMDB61922		M+Na-2H	C6H12O6	37.6	0	-3.63712762509821	92.3455825234987	100 - 6.86 - 1.43	http://nonlinear.com/redirect/outbound?p=hmdb&param=HMDB61922	Alpha-D-Glucopyranoside		201.037401008677	1	1.35803333333333
1.36_201.0374m/z	HMDB62170		M+Na-2H	C6H12O6	37.6	0	-3.63712762509821	92.3455825234987	100 - 6.86 - 1.43	http://nonlinear.com/redirect/outbound?p=hmdb&param=HMDB62170	D-Glucopyranoside		201.037401008677	1	1.35803333333333
1.36_270.9538m/z	HMDB33822		M+Na-2H	C9H8Cl2O4	29.5	0	-3.3420056681368	51.5773104533397	100 - 9.98 - 65.2 - 6.47 - 11 - 1.08 - 0.134	http://nonlinear.com/redirect/outbound?p=hmdb&param=HMDB33822	3,5-Dichloro-4-hydroxy-2-methoxy-6-methylbenzoic acid		270.953796520343	1	1.35803333333333
1.36_784.6338m/z	LMGL05010003		M-H	C45H87NO9	31	0	3.85302440733442	59.4998946048625	100 - 50.4 - 14.3 - 2.93 - 0.481	http://nonlinear.com/redirect/outbound?p=lipidmaps&param=LMGL05010003	1,2-dioctadecanoyl-3-O-(6-deoxy-6-amino-alpha-D-glucosyl)-sn-glycerol		784.63383402164	1	1.35803333333333
1.38_187.0410m/z	HMDB35291		M-H	C11H8O3	36.6	0	4.89960883319618	88.7964003085411	100 - 12.1 - 1.28	http://nonlinear.com/redirect/outbound?p=hmdb&param=HMDB35291	Isoplumbagin		187.040989041668	1	1.3771
1.38_217.0115m/z	HMDB00126		M+FA-H	C3H9O6P	38.6	0	-2.01694860511388	95.3687481851849	100 - 3.58 - 1.28	http://nonlinear.com/redirect/outbound?p=hmdb&param=HMDB00126	Glycerol 3-phosphate		217.011530563249	1	1.3771
1.38_217.0115m/z	HMDB02520		M+FA-H	C3H9O6P	38.6	0	-2.01694860511388	95.3687481851849	100 - 3.58 - 1.28	http://nonlinear.com/redirect/outbound?p=hmdb&param=HMDB02520	Beta-Glycerophosphoric acid		217.011530563249	1	1.3771
1.38_217.0115m/z	HMDB30800		M+Na-2H	C9H8O5	37.5	0	-1.58445006024806	89.5997220707073	100 - 10 - 1.48 - 0.114	http://nonlinear.com/redirect/outbound?p=hmdb&param=HMDB30800	3-Methoxy-4,5-methylenedioxybenzoic acid		217.011530563249	1	1.3771
1.38_217.0115m/z	HMDB59809		M+Na-2H	C9H8O5	37.5	0	-1.58445006024806	89.5997220707073	100 - 10 - 1.48 - 0.114	http://nonlinear.com/redirect/outbound?p=hmdb&param=HMDB59809	4-Hydroxy-benzenepropanedioate		217.011530563249	1	1.3771
1.38_226.0119m/z	HMDB00881		M+Na-2H	C10H7NO4	37.4	0	-1.20470227816605	88.5425156496076	100 - 11.4 - 1.41 - 0.112	http://nonlinear.com/redirect/outbound?p=hmdb&param=HMDB00881	Xanthurenic acid		226.011928518377	1	1.3771
1.38_226.0119m/z	HMDB01228		M-H	C5H10NO7P	38.3	0	-1.24809568015951	92.8050197116058	100 - 6.15 - 1.6	http://nonlinear.com/redirect/outbound?p=hmdb&param=HMDB01228	L-Glutamic acid 5-phosphate		226.011928518377	1	1.3771
1.38_226.0119m/z	HMDB32963		M+Na-2H	C10H7NO4	37.4	0	-1.20470227802743	88.5425156496076	100 - 11.4 - 1.41 - 0.112	http://nonlinear.com/redirect/outbound?p=hmdb&param=HMDB32963	Zeanic acid		226.011928518377	1	1.3771
1.38_226.0119m/z	HMDB33528		M+Na-2H	C10H7NO4	37.4	0	-1.20470227816605	88.5425156496076	100 - 11.4 - 1.41 - 0.112	http://nonlinear.com/redirect/outbound?p=hmdb&param=HMDB33528	4,6-Dihydroxy-2-quinolinecarboxylic acid		226.011928518377	1	1.3771
1.38_338.2450m/z	LMFA08020007		M+Na-2H	C21H35NO	34.7	0	-4.8618952951371	78.9866966324795	100 - 23.5 - 2.85 - 0.237	http://nonlinear.com/redirect/outbound?p=lipidmaps&param=LMFA08020007	N-methyl arachidonoyl amine		338.244990024224	1	1.3771
1.39_497.3340m/z	HMDB30271		M+Na-2H	C28H48N2O4	39.2	7.27	-4.39203273961463	93.8054761546019	100 - 31.7 - 5.69 - 0.741	http://nonlinear.com/redirect/outbound?p=hmdb&param=HMDB30271	Dehydrocarpaine I		497.3339836523	1	1.39473333333333
1.39_775.4732m/z	LMGP04010085		M+FA-H	C39H71O10P	38	0	-4.83717805589011	95.6011475267909	100 - 43.4 - 11.2 - 2.15 - 0.334	http://nonlinear.com/redirect/outbound?p=lipidmaps&param=LMGP04010085	PG(13:0/20:3(8Z,11Z,14Z))		775.473154518072	1	1.39473333333333
1.39_775.4732m/z	LMGP04010146		M+FA-H	C39H71O10P	38	0	-4.83717805589011	95.6011475267909	100 - 43.4 - 11.2 - 2.15 - 0.334	http://nonlinear.com/redirect/outbound?p=lipidmaps&param=LMGP04010146	PG(15:0/18:3(6Z,9Z,12Z))		775.473154518072	1	1.39473333333333
1.39_775.4732m/z	LMGP04010147		M+FA-H	C39H71O10P	38	0	-4.83717805589011	95.6011475267909	100 - 43.4 - 11.2 - 2.15 - 0.334	http://nonlinear.com/redirect/outbound?p=lipidmaps&param=LMGP04010147	PG(15:0/18:3(9Z,12Z,15Z))		775.473154518072	1	1.39473333333333
1.39_775.4732m/z	LMGP04010174		M+FA-H	C39H71O10P	38	0	-4.83717805573448	95.6011475267909	100 - 43.4 - 11.2 - 2.15 - 0.334	http://nonlinear.com/redirect/outbound?p=lipidmaps&param=LMGP04010174	PG(15:1(9Z)/18:2(9Z,12Z))		775.473154518072	1	1.39473333333333
1.39_775.4732m/z	LMGP04010210		M+FA-H	C39H71O10P	38	0	-4.83717805573448	95.6011475267909	100 - 43.4 - 11.2 - 2.15 - 0.334	http://nonlinear.com/redirect/outbound?p=lipidmaps&param=LMGP04010210	PG(16:1(9Z)/17:2(9Z,12Z))		775.473154518072	1	1.39473333333333
1.39_775.4732m/z	LMGP04010285		M+FA-H	C39H71O10P	38	0	-4.83717805557885	95.6011475267909	100 - 43.4 - 11.2 - 2.15 - 0.334	http://nonlinear.com/redirect/outbound?p=lipidmaps&param=LMGP04010285	PG(17:2(9Z,12Z)/16:1(9Z))		775.473154518072	1	1.39473333333333
1.39_775.4732m/z	LMGP04010345		M+FA-H	C39H71O10P	38	0	-4.83717805557885	95.6011475267909	100 - 43.4 - 11.2 - 2.15 - 0.334	http://nonlinear.com/redirect/outbound?p=lipidmaps&param=LMGP04010345	PG(18:2(9Z,12Z)/15:1(9Z))		775.473154518072	1	1.39473333333333
1.39_775.4732m/z	LMGP04010370		M+FA-H	C39H71O10P	38	0	-4.83717805542322	95.6011475267909	100 - 43.4 - 11.2 - 2.15 - 0.334	http://nonlinear.com/redirect/outbound?p=lipidmaps&param=LMGP04010370	PG(18:3(6Z,9Z,12Z)/15:0)		775.473154518072	1	1.39473333333333
1.39_775.4732m/z	LMGP04010401		M+FA-H	C39H71O10P	38	0	-4.83717805542322	95.6011475267909	100 - 43.4 - 11.2 - 2.15 - 0.334	http://nonlinear.com/redirect/outbound?p=lipidmaps&param=LMGP04010401	PG(18:3(9Z,12Z,15Z)/15:0)		775.473154518072	1	1.39473333333333
1.39_775.4732m/z	LMGP04010590		M+FA-H	C39H71O10P	38	0	-4.83717805542322	95.6011475267909	100 - 43.4 - 11.2 - 2.15 - 0.334	http://nonlinear.com/redirect/outbound?p=lipidmaps&param=LMGP04010590	PG(20:3(8Z,11Z,14Z)/13:0)		775.473154518072	1	1.39473333333333
1.39_775.4732m/z	LMGP06020003		M+Na-2H	C38H75O12P	38.9	0	-1.49472826343048	96.1261201628772	100 - 42.4 - 11.2 - 2.22 - 0.36	http://nonlinear.com/redirect/outbound?p=lipidmaps&param=LMGP06020003	PI(O-16:0/13:0)		775.473154518072	1	1.39473333333333
1.41_181.0359m/z	HMDB00613		M+FA-H	C4H8O5	38.1	0	3.57573672577272	94.5903517354002	100 - 4.61 - 1.11	http://nonlinear.com/redirect/outbound?p=hmdb&param=HMDB00613	Erythronic acid		181.035862657477	1	1.41238333333333
1.41_181.0359m/z	HMDB00943		M+FA-H	C4H8O5	38.1	0	3.57573672577272	94.5903517354002	100 - 4.61 - 1.11	http://nonlinear.com/redirect/outbound?p=hmdb&param=HMDB00943	Threonic acid		181.035862657477	1	1.41238333333333
1.41_181.0359m/z	HMDB01970		M-H	C6H6N4O3	37.3	0	-4.67458894328213	91.7064669386966	100 - 8.13 - 0.91	http://nonlinear.com/redirect/outbound?p=hmdb&param=HMDB01970	3-Methyluric acid		181.035862657477	1	1.41238333333333
1.41_181.0359m/z	HMDB01973		M-H	C6H6N4O3	37.3	0	-4.67458894328213	91.7064669386966	100 - 8.13 - 0.91	http://nonlinear.com/redirect/outbound?p=hmdb&param=HMDB01973	9-Methyluric acid		181.035862657477	1	1.41238333333333
1.41_181.0359m/z	HMDB03099		M-H	C6H6N4O3	37.3	0	-4.67458894328213	91.7064669386966	100 - 8.13 - 0.91	http://nonlinear.com/redirect/outbound?p=hmdb&param=HMDB03099	1-Methyluric acid		181.035862657477	1	1.41238333333333
1.41_181.0359m/z	HMDB11107		M-H	C6H6N4O3	37.3	0	-4.67458894343825	91.7064669386966	100 - 8.13 - 0.91	http://nonlinear.com/redirect/outbound?p=hmdb&param=HMDB11107	7-Methyluric acid		181.035862657477	1	1.41238333333333
1.41_181.0359m/z	HMDB31160		M+FA-H	C5H12S2	36.4	0	-2.81242920356554	85.2921467957412	100 - 7.15 - 9.26 - 0.577 - 0.262	http://nonlinear.com/redirect/outbound?p=hmdb&param=HMDB31160	1-Pentanesulfenothioic acid		181.035862657477	1	1.41238333333333
1.41_181.0359m/z	HMDB33053		M+FA-H	C5H12S2	36.4	0	-2.81242920356554	85.2921467957412	100 - 7.15 - 9.26 - 0.577 - 0.262	http://nonlinear.com/redirect/outbound?p=hmdb&param=HMDB33053	Ethyl propyl disulfide		181.035862657477	1	1.41238333333333
1.41_181.0359m/z	HMDB33054		M+FA-H	C5H12S2	36.4	0	-2.81242920335662	85.2921467957412	100 - 7.15 - 9.26 - 0.577 - 0.262	http://nonlinear.com/redirect/outbound?p=hmdb&param=HMDB33054	Ethyl isopropyl disulfide		181.035862657477	1	1.41238333333333
1.41_549.3053m/z	HMDB33709		M+FA-H	C29H44O7	36.7	0	-3.14504152769174	87.0553963836479	100 - 32.1 - 6.43 - 0.962 - 0.117	http://nonlinear.com/redirect/outbound?p=hmdb&param=HMDB33709	Desglucocoroloside		549.305320546184	1	1.41238333333333
1.43_487.3053m/z	HMDB32666		M+FA-H	C28H42O4	34.8	0	-2.76468343506748	77.4797235577999	100 - 30.9 - 5.44 - 0.697	http://nonlinear.com/redirect/outbound?p=hmdb&param=HMDB32666	(3beta,5alpha,9alpha,22E,24R)-5,9-Epidioxy-3-hydroxyergosta-7,22-dien-6-one		487.305289852723	1	1.43003333333333
1.45_171.0268m/z	HMDB00098		M+Na-2H	C5H10O5	37.6	0	-4.91508736711704	93.5674612184389	100 - 5.71 - 1.16	http://nonlinear.com/redirect/outbound?p=hmdb&param=HMDB00098	D-Xylose		171.026753715763	1	1.44768333333333
1.45_171.0268m/z	HMDB00283		M+Na-2H	C5H10O5	37.6	0	-4.91508736711704	93.5674612184389	100 - 5.71 - 1.16	http://nonlinear.com/redirect/outbound?p=hmdb&param=HMDB00283	D-Ribose		171.026753715763	1	1.44768333333333
1.45_171.0268m/z	HMDB00366		M+Na-2H	C5H10O5	37.6	0	-4.91508736730645	93.5674612184389	100 - 5.71 - 1.16	http://nonlinear.com/redirect/outbound?p=hmdb&param=HMDB00366	2-Deoxyribonic acid		171.026753715763	1	1.44768333333333
1.45_171.0268m/z	HMDB00621		M+Na-2H	C5H10O5	37.6	0	-4.91508736711704	93.5674612184389	100 - 5.71 - 1.16	http://nonlinear.com/redirect/outbound?p=hmdb&param=HMDB00621	D-Ribulose		171.026753715763	1	1.44768333333333
1.45_171.0268m/z	HMDB00646		M+Na-2H	C5H10O5	37.6	0	-4.91508736711704	93.5674612184389	100 - 5.71 - 1.16	http://nonlinear.com/redirect/outbound?p=hmdb&param=HMDB00646	L-Arabinose		171.026753715763	1	1.44768333333333
1.45_171.0268m/z	HMDB00751		M+Na-2H	C5H10O5	37.6	0	-4.91508736711704	93.5674612184389	100 - 5.71 - 1.16	http://nonlinear.com/redirect/outbound?p=hmdb&param=HMDB00751	L-Threo-2-pentulose		171.026753715763	1	1.44768333333333
1.45_171.0268m/z	HMDB01644		M+Na-2H	C5H10O5	37.6	0	-4.91508736711704	93.5674612184389	100 - 5.71 - 1.16	http://nonlinear.com/redirect/outbound?p=hmdb&param=HMDB01644	D-Xylulose		171.026753715763	1	1.44768333333333
1.45_171.0268m/z	HMDB03371		M+Na-2H	C5H10O5	37.6	0	-4.91508736711704	93.5674612184389	100 - 5.71 - 1.16	http://nonlinear.com/redirect/outbound?p=hmdb&param=HMDB03371	L-Ribulose		171.026753715763	1	1.44768333333333
1.45_171.0268m/z	HMDB12194		M+Na-2H	C5H10O5	37.6	0	-4.91508736711704	93.5674612184389	100 - 5.71 - 1.16	http://nonlinear.com/redirect/outbound?p=hmdb&param=HMDB12194	Beta-D-ribopyranose		171.026753715763	1	1.44768333333333
1.45_171.0268m/z	HMDB12325		M+Na-2H	C5H10O5	37.6	0	-4.91508736711704	93.5674612184389	100 - 5.71 - 1.16	http://nonlinear.com/redirect/outbound?p=hmdb&param=HMDB12325	Arabinofuranose		171.026753715763	1	1.44768333333333
1.45_171.0268m/z	HMDB29941		M+Na-2H	C5H10O5	37.6	0	-4.91508736711704	93.5674612184389	100 - 5.71 - 1.16	http://nonlinear.com/redirect/outbound?p=hmdb&param=HMDB29941	D-Apiose		171.026753715763	1	1.44768333333333
1.45_171.0268m/z	HMDB29942		M+Na-2H	C5H10O5	37.6	0	-4.91508736711704	93.5674612184389	100 - 5.71 - 1.16	http://nonlinear.com/redirect/outbound?p=hmdb&param=HMDB29942	Arabinose		171.026753715763	1	1.44768333333333
1.45_171.0268m/z	HMDB59753		M+Na-2H	C5H10O5	37.6	0	-4.91508736711704	93.5674612184389	100 - 5.71 - 1.16	http://nonlinear.com/redirect/outbound?p=hmdb&param=HMDB59753	2-Deoxypentonic acid		171.026753715763	1	1.44768333333333
1.45_171.0268m/z	HMDB60254		M+Na-2H	C5H10O5	37.6	0	-4.91508736711704	93.5674612184389	100 - 5.71 - 1.16	http://nonlinear.com/redirect/outbound?p=hmdb&param=HMDB60254	Aldehydo-D-xylose		171.026753715763	1	1.44768333333333
1.45_171.0268m/z	LMFA01050386		M+Na-2H	C5H10O5	37.6	0	-4.91508736711704	93.5674612184389	100 - 5.71 - 1.16	http://nonlinear.com/redirect/outbound?p=lipidmaps&param=LMFA01050386	2-deoxy-ribonic acid		171.026753715763	1	1.44768333333333
1.47_172.9900m/z	HMDB15167		M+Na-2H	C5H4N4S	45.2	36.1	-2.4288620419497	93.0633266824421	100 - 7.72 - 4.78 - 0.318	http://nonlinear.com/redirect/outbound?p=hmdb&param=HMDB15167	Mercaptopurine		172.989965742396	1	1.46535
1.48_261.1367m/z	HMDB15557		M+Na-2H	C16H20N2	36.1	0	-2.38291575050426	83.4452013084327	100 - 18.3 - 1.57	http://nonlinear.com/redirect/outbound?p=hmdb&param=HMDB15557	Pheniramine		261.136744183642	1	1.48301666666667
1.50_212.0017m/z	HMDB00682		M-H	C8H7NO4S	43.8	29.3	-2.9688755090845	93.2774546020641	100 - 10.1 - 5.8 - 0.513	http://nonlinear.com/redirect/outbound?p=hmdb&param=HMDB00682	Indoxyl sulfate		212.001669876609	1	1.50068333333333
1.54_157.0495m/z	HMDB01216		M+Na-2H	C6H8N4	38.3	0	-0.805700562529338	92.3118716418454	100 - 8.04 - 0.286	http://nonlinear.com/redirect/outbound?p=hmdb&param=HMDB01216	Tetrahydropteridine		157.04945446014	1	1.5379
1.54_203.0013m/z	HMDB60013		M-H	C7H8O5S	36.7	0	-3.04736631200679	86.9703670919449	100 - 8.65 - 5.88 - 0.451	http://nonlinear.com/redirect/outbound?p=hmdb&param=HMDB60013	O-methoxycatechol-O-sulphate		203.001346231461	1	1.5379
1.59_215.0919m/z	HMDB30471		M+FA-H	C9H14O3	37.2	0	-3.31417976142319	90.0298889977183	100 - 10 - 1.06	http://nonlinear.com/redirect/outbound?p=hmdb&param=HMDB30471	1,4-Ipomeadiol		215.091933454592	1	1.59098333333333
1.59_215.0919m/z	HMDB38276		M+FA-H	C9H14O3	37.2	0	-3.31417976142319	90.0298889977183	100 - 10 - 1.06	http://nonlinear.com/redirect/outbound?p=hmdb&param=HMDB38276	cis-3-Hexenyl pyruvate		215.091933454592	1	1.59098333333333
1.61_187.0062m/z	HMDB11635		M-H	C7H8O4S	37	0	-4.28635919892782	89.7447771323667	100 - 8.62 - 5.67 - 0.431	http://nonlinear.com/redirect/outbound?p=hmdb&param=HMDB11635	p-Cresol sulfate		187.006247405848	1	1.60865
1.61_187.0062m/z	HMDB34782		M-H	C7H8O4S	37	0	-4.28635919892782	89.7447771323667	100 - 8.62 - 5.67 - 0.431	http://nonlinear.com/redirect/outbound?p=hmdb&param=HMDB34782	Benzyl sulfate		187.006247405848	1	1.60865
1.61_187.0062m/z	HMDB60412		M+Na-2H	C6H6N4S	37.7	0	1.58026950951392	90.2616774817649	100 - 8.82 - 4.87 - 0.371	http://nonlinear.com/redirect/outbound?p=hmdb&param=HMDB60412	6-Methylmercaptopurine		187.006247405848	1	1.60865
1.70_341.1088m/z	HMDB00048		M-H	C12H22O11	37.5	0	-0.275530086615229	87.8655338348619	100 - 13.7 - 3.12 - 0.341	http://nonlinear.com/redirect/outbound?p=hmdb&param=HMDB00048	Melibiose		341.108840825391	1	1.69735
1.70_341.1088m/z	HMDB00055		M-H	C12H22O11	37.5	0	-0.275530086615229	87.8655338348619	100 - 13.7 - 3.12 - 0.341	http://nonlinear.com/redirect/outbound?p=hmdb&param=HMDB00055	Cellobiose		341.108840825391	1	1.69735
1.70_341.1088m/z	HMDB00163		M-H	C12H22O11	37.5	0	-0.275530086615229	87.8655338348619	100 - 13.7 - 3.12 - 0.341	http://nonlinear.com/redirect/outbound?p=hmdb&param=HMDB00163	D-Maltose		341.108840825391	1	1.69735
1.70_341.1088m/z	HMDB00186		M-H	C12H22O11	37.5	0	-0.275530086449077	87.8655338348619	100 - 13.7 - 3.12 - 0.341	http://nonlinear.com/redirect/outbound?p=hmdb&param=HMDB00186	Alpha-Lactose		341.108840825391	1	1.69735
1.70_341.1088m/z	HMDB00258		M-H	C12H22O11	37.5	0	-0.275530086615229	87.8655338348619	100 - 13.7 - 3.12 - 0.341	http://nonlinear.com/redirect/outbound?p=hmdb&param=HMDB00258	Sucrose		341.108840825391	1	1.69735
1.70_341.1088m/z	HMDB00740		M-H	C12H22O11	37.5	0	-0.275530086449077	87.8655338348619	100 - 13.7 - 3.12 - 0.341	http://nonlinear.com/redirect/outbound?p=hmdb&param=HMDB00740	Lactulose		341.108840825391	1	1.69735
1.70_341.1088m/z	HMDB00975		M-H	C12H22O11	37.5	0	-0.275530086615229	87.8655338348619	100 - 13.7 - 3.12 - 0.341	http://nonlinear.com/redirect/outbound?p=hmdb&param=HMDB00975	Trehalose		341.108840825391	1	1.69735
1.70_341.1088m/z	HMDB02923		M-H	C12H22O11	37.5	0	-0.275530086449077	87.8655338348619	100 - 13.7 - 3.12 - 0.341	http://nonlinear.com/redirect/outbound?p=hmdb&param=HMDB02923	Isomaltose		341.108840825391	1	1.69735
1.70_341.1088m/z	HMDB05826		M-H	C12H22O11	37.5	0	-0.275530086449077	87.8655338348619	100 - 13.7 - 3.12 - 0.341	http://nonlinear.com/redirect/outbound?p=hmdb&param=HMDB05826	Galactinol		341.108840825391	1	1.69735
1.70_341.1088m/z	HMDB06603		M-H	C12H22O11	37.5	0	-0.275530086615229	87.8655338348619	100 - 13.7 - 3.12 - 0.341	http://nonlinear.com/redirect/outbound?p=hmdb&param=HMDB06603	3-b-Galactopyranosyl glucose		341.108840825391	1	1.69735
1.70_341.1088m/z	HMDB06792		M-H	C12H22O11	37.5	0	-0.275530086615229	87.8655338348619	100 - 13.7 - 3.12 - 0.341	http://nonlinear.com/redirect/outbound?p=hmdb&param=HMDB06792	Epimelibiose		341.108840825391	1	1.69735
1.70_341.1088m/z	HMDB11740		M-H	C12H22O11	37.5	0	-0.275530086615229	87.8655338348619	100 - 13.7 - 3.12 - 0.341	http://nonlinear.com/redirect/outbound?p=hmdb&param=HMDB11740	Turanose		341.108840825391	1	1.69735
1.70_341.1088m/z	HMDB11742		M-H	C12H22O11	37.5	0	-0.275530086615229	87.8655338348619	100 - 13.7 - 3.12 - 0.341	http://nonlinear.com/redirect/outbound?p=hmdb&param=HMDB11742	Kojibiose		341.108840825391	1	1.69735
1.70_341.1088m/z	HMDB29880		M-H	C12H22O11	37.5	0	-0.275530086615229	87.8655338348619	100 - 13.7 - 3.12 - 0.341	http://nonlinear.com/redirect/outbound?p=hmdb&param=HMDB29880	Neotrehalose		341.108840825391	1	1.69735
1.70_341.1088m/z	HMDB29882		M-H	C12H22O11	37.5	0	-0.275530086615229	87.8655338348619	100 - 13.7 - 3.12 - 0.341	http://nonlinear.com/redirect/outbound?p=hmdb&param=HMDB29882	Sakebiose		341.108840825391	1	1.69735
1.70_341.1088m/z	HMDB29898		M-H	C12H22O11	37.5	0	-0.275530086615229	87.8655338348619	100 - 13.7 - 3.12 - 0.341	http://nonlinear.com/redirect/outbound?p=hmdb&param=HMDB29898	Inulobiose		341.108840825391	1	1.69735
1.70_341.1088m/z	HMDB29902		M-H	C12H22O11	37.5	0	-0.275530086615229	87.8655338348619	100 - 13.7 - 3.12 - 0.341	http://nonlinear.com/redirect/outbound?p=hmdb&param=HMDB29902	Galabiose		341.108840825391	1	1.69735
1.70_341.1088m/z	HMDB29919		M-H	C12H22O11	37.5	0	-0.275530086615229	87.8655338348619	100 - 13.7 - 3.12 - 0.341	http://nonlinear.com/redirect/outbound?p=hmdb&param=HMDB29919	Maltulose		341.108840825391	1	1.69735
1.70_341.1088m/z	HMDB29933		M-H	C12H22O11	37.5	0	-0.275530086615229	87.8655338348619	100 - 13.7 - 3.12 - 0.341	http://nonlinear.com/redirect/outbound?p=hmdb&param=HMDB29933	Mannobiose		341.108840825391	1	1.69735
1.70_341.1088m/z	HMDB33368		M-H	C12H22O11	37.5	0	-0.275530086615229	87.8655338348619	100 - 13.7 - 3.12 - 0.341	http://nonlinear.com/redirect/outbound?p=hmdb&param=HMDB33368	DEAE-cellulose		341.108840825391	1	1.69735
1.70_341.1088m/z	HMDB37138		M-H	.[C12H22O11]n	19.9	0	-0.275530086615229			http://nonlinear.com/redirect/outbound?p=hmdb&param=HMDB37138	Maltodextrin		341.108840825391	1	1.69735
1.70_341.1088m/z	HMDB38489		M-H	C12H22O11	37.5	0	-0.275530086615229	87.8655338348619	100 - 13.7 - 3.12 - 0.341	http://nonlinear.com/redirect/outbound?p=hmdb&param=HMDB38489	Allolactose		341.108840825391	1	1.69735
1.70_341.1088m/z	HMDB39237		M-H	C12H22O11	37.5	0	-0.275530086615229	87.8655338348619	100 - 13.7 - 3.12 - 0.341	http://nonlinear.com/redirect/outbound?p=hmdb&param=HMDB39237	Glucinol		341.108840825391	1	1.69735
1.70_341.1088m/z	HMDB39727		M-H	C12H22O11	37.5	0	-0.275530086615229	87.8655338348619	100 - 13.7 - 3.12 - 0.341	http://nonlinear.com/redirect/outbound?p=hmdb&param=HMDB39727	Trehalulose		341.108840825391	1	1.69735
1.70_341.1088m/z	HMDB39876		M-H	C12H22O11	37.5	0	-0.275530086615229	87.8655338348619	100 - 13.7 - 3.12 - 0.341	http://nonlinear.com/redirect/outbound?p=hmdb&param=HMDB39876	Fagopyritol A1		341.108840825391	1	1.69735
1.70_341.1088m/z	HMDB41627		M-H	C12H22O11	37.5	0	-0.275530086615229	87.8655338348619	100 - 13.7 - 3.12 - 0.341	http://nonlinear.com/redirect/outbound?p=hmdb&param=HMDB41627	beta-Lactose		341.108840825391	1	1.69735
1.70_341.1088m/z	HMDB60068		M-H	C12H22O11	37.5	0	-0.275530086615229	87.8655338348619	100 - 13.7 - 3.12 - 0.341	http://nonlinear.com/redirect/outbound?p=hmdb&param=HMDB60068	Glucose-1,3-mannose oligosaccharide		341.108840825391	1	1.69735
1.82_206.9905m/z	HMDB60371		M+Na-2H	C7H6O6	37.5	0	-3.35244218187452	91.3476509289843	100 - 7.87 - 1.5 - 0.102	http://nonlinear.com/redirect/outbound?p=hmdb&param=HMDB60371	3-Fumarylpyruvate		206.990482120427	1	1.82141666666667
1.82_206.9905m/z	LMFA01170065		M+Na-2H	C7H6O6	37.5	0	-3.35244218156894	91.3476509289843	100 - 7.87 - 1.5 - 0.102	http://nonlinear.com/redirect/outbound?p=lipidmaps&param=LMFA01170065	3-maleylpyruvic acid		206.990482120427	1	1.82141666666667
1.86_276.0276m/z	HMDB40292		M+Na-2H	C9H10ClN5O2	33.9	0	2.62291025438281	72.4661226192983	100 - 11.8 - 33 - 3.83 - 0.338	http://nonlinear.com/redirect/outbound?p=hmdb&param=HMDB40292	Imidacloprid		276.027639083119	1	1.85696666666667
1.86_383.1343m/z	HMDB33444		M+FA-H	C17H22O7	38.7	0	-1.33092770536814	94.8834977828012	100 - 18.9 - 3.13 - 0.366	http://nonlinear.com/redirect/outbound?p=hmdb&param=HMDB33444	15-Acetyl-4-deoxynivalenol		383.134305877153	1	1.85696666666667
1.86_383.1343m/z	HMDB36137		M+FA-H	C17H22O7	38.7	0	-1.33092770536814	94.8834977828012	100 - 18.9 - 3.13 - 0.366	http://nonlinear.com/redirect/outbound?p=hmdb&param=HMDB36137	Acetyldeoxynivalenol		383.134305877153	1	1.85696666666667
1.86_383.1343m/z	HMDB39824		M+FA-H	C17H22O7	38.7	0	-1.33092770536814	94.8834977828012	100 - 18.9 - 3.13 - 0.366	http://nonlinear.com/redirect/outbound?p=hmdb&param=HMDB39824	O-Acetylcyclocalopin A		383.134305877153	1	1.85696666666667
1.86_411.1292m/z	HMDB34752		M+FA-H	C18H22O8	35.8	0	-1.37304898066153	80.6373197813789	100 - 20 - 3.54 - 0.442	http://nonlinear.com/redirect/outbound?p=hmdb&param=HMDB34752	7-beta-D-Glucopyranosyloxybutylidenephthalide		411.129167815582	1	1.85696666666667
1.86_411.1292m/z	HMDB37260		M+Na-2H	C17H26O10	35.1	0	4.87749197628495	81.0844778789671	100 - 19.1 - 3.77 - 0.488	http://nonlinear.com/redirect/outbound?p=hmdb&param=HMDB37260	Todatriol glucoside		411.129167815582	1	1.85696666666667
1.86_411.1292m/z	HMDB38347		M-H	C19H24O10	35.6	0	-1.21978313799423	79.3836945299422	100 - 21.2 - 4.19 - 0.571	http://nonlinear.com/redirect/outbound?p=hmdb&param=HMDB38347	Methylpicraquassioside A		411.129167815582	1	1.85696666666667
1.86_439.1242m/z	HMDB30817		M+FA-H	C19H22O9	42.3	12.8	-0.864811713705948	99.5480418018892	100 - 21.1 - 3.97 - 0.525	http://nonlinear.com/redirect/outbound?p=hmdb&param=HMDB30817	6-Hydroxymusizin 8-O-b-D-glucopyranoside		439.124244306468	1	1.85696666666667
1.86_439.1242m/z	HMDB31350		M+Na-2H	C18H26O11	44.7	30.7	4.93805996796586	98.5788723613921	100 - 20.2 - 4.19 - 0.572	http://nonlinear.com/redirect/outbound?p=hmdb&param=HMDB31350	Oleoside dimethyl ester		439.124244306468	1	1.85696666666667
1.86_439.1242m/z	HMDB35734		M+FA-H	C19H22O9	42.8	15.5	-0.864811713705948	99.5480418018892	100 - 21.1 - 3.97 - 0.525	http://nonlinear.com/redirect/outbound?p=hmdb&param=HMDB35734	2'-Oxoaloesol 7-glucoside		439.124244306468	1	1.85696666666667
1.86_439.1242m/z	HMDB36860		M-H	C20H24O11	47.8	41.3	-0.774418763598599	98.5252533898959	100 - 22.3 - 4.64 - 0.664	http://nonlinear.com/redirect/outbound?p=hmdb&param=HMDB36860	Ginkgolide C		439.124244306468	1	1.85696666666667
1.86_439.1242m/z	LMFA01090107		M+Na-2H	C23H31BrO2	29.2	0	-2.78810176325259	49.2859693020719	99.2 - 25.1 - 100 - 24.8 - 3.38 - 0.331	http://nonlinear.com/redirect/outbound?p=lipidmaps&param=LMFA01090107	18-bromo-8E,17E19Z-tricosatrien-4,6-diynoic acid		439.124244306468	1	1.85696666666667
1.87_246.0380m/z	HMDB37264		M+Na-2H	C10H11NO5	38.5	0	-1.71216128013777	94.5333089458196	100 - 11.5 - 1.63 - 0.137	http://nonlinear.com/redirect/outbound?p=hmdb&param=HMDB37264	2-Hydroxy-4,7-dimethoxy-2H-1,4-benzoxazin-3(4H)-one		246.038004929979	1	1.87481666666667
1.87_246.0380m/z	HMDB60026		M+Na-2H	C10H11NO5	38.5	0	-1.71216128026406	94.5333089458196	100 - 11.5 - 1.63 - 0.137	http://nonlinear.com/redirect/outbound?p=hmdb&param=HMDB60026	Vanilloylglycine		246.038004929979	1	1.87481666666667
1.87_381.9713m/z	HMDB37112		M+Na-2H	C14H7ClF3NO5	32.7	0	0.497940459897885	64.1419478415978	100 - 15.8 - 34.2 - 5.26 - 0.718	http://nonlinear.com/redirect/outbound?p=hmdb&param=HMDB37112	Acifluorfen		381.971332261846	1	1.87481666666667
1.95_727.0028m/z	LMFA00000019		M+Na-2H	C22H40Cl6O8S2	21.8	0	-2.06769604117075	11.5462089360405	48.6 - 12.7 - 100 - 25.8 - 87.9 - 22.3 - 42.9 - 10.6 - 12.6 - 3.04 - 2.29 - 0.524 - 0.252	http://nonlinear.com/redirect/outbound?p=lipidmaps&param=LMFA00000019	2,2,11,13,15,16-hexachloro-docosane-1,14-disulfate		727.00278440472	1	1.94555
2.03_391.2123m/z	HMDB00015		M+FA-H	C21H30O4	39.1	0	-1.03462428758337	96.8703721953589	100 - 23.2 - 3.39 - 0.371	http://nonlinear.com/redirect/outbound?p=hmdb&param=HMDB00015	Cortexolone		391.212254108503	1	2.0344
2.03_391.2123m/z	HMDB01547		M+FA-H	C21H30O4	39.1	0	-1.03462428758337	96.8703721953589	100 - 23.2 - 3.39 - 0.371	http://nonlinear.com/redirect/outbound?p=hmdb&param=HMDB01547	Corticosterone		391.212254108503	1	2.0344
2.03_391.2123m/z	HMDB04030		M+FA-H	C21H30O4	39.1	0	-1.03462428758337	96.8703721953589	100 - 23.2 - 3.39 - 0.371	http://nonlinear.com/redirect/outbound?p=hmdb&param=HMDB04030	21-Deoxycortisol		391.212254108503	1	2.0344
2.03_391.2123m/z	HMDB06756		M+FA-H	C21H30O4	39.1	0	-1.03462428741918	96.8703721953589	100 - 23.2 - 3.39 - 0.371	http://nonlinear.com/redirect/outbound?p=hmdb&param=HMDB06756	21-Hydroxy-5b-pregnane-3,11,20-trione		391.212254108503	1	2.0344
2.03_391.2123m/z	HMDB12612		M+FA-H	C21H30O4	39.1	0	-1.03462428741918	96.8703721953589	100 - 23.2 - 3.39 - 0.371	http://nonlinear.com/redirect/outbound?p=hmdb&param=HMDB12612	19-Hydroxydeoxycorticosterone		391.212254108503	1	2.0344
2.03_391.2123m/z	HMDB12849		M+FA-H	C21H30O4	39.1	0	-1.03462428741918	96.8703721953589	100 - 23.2 - 3.39 - 0.371	http://nonlinear.com/redirect/outbound?p=hmdb&param=HMDB12849	7'-Carboxy-alpha-tocotrienol		391.212254108503	1	2.0344
2.03_391.2123m/z	HMDB29476		M+FA-H	C21H30O4	39.1	0	-1.03462428741918	96.8703721953589	100 - 23.2 - 3.39 - 0.371	http://nonlinear.com/redirect/outbound?p=hmdb&param=HMDB29476	[10]-Dehydrogingerdione		391.212254108503	1	2.0344
2.03_391.2123m/z	HMDB29561		M+FA-H	C22H26N4	37.9	0	-4.89756613351607	95.3978257982365	100 - 25.6 - 3.13 - 0.246	http://nonlinear.com/redirect/outbound?p=hmdb&param=HMDB29561	(+)-Calycanthine		391.212254108503	1	2.0344
2.03_391.2123m/z	HMDB30280		M+FA-H	C22H26N4	37.9	0	-4.89756613351607	95.3978257982365	100 - 25.6 - 3.13 - 0.246	http://nonlinear.com/redirect/outbound?p=hmdb&param=HMDB30280	(-)-Chimonanthine		391.212254108503	1	2.0344
2.03_391.2123m/z	HMDB34662		M-H	C22H32O6	38.9	0	-0.91327111905764	95.362785839177	100 - 24.4 - 4.08 - 0.512	http://nonlinear.com/redirect/outbound?p=hmdb&param=HMDB34662	Dihydrofukinolide		391.212254108503	1	2.0344
2.03_391.2123m/z	HMDB35130		M+FA-H	C21H30O4	39.1	0	-1.03462428758337	96.8703721953589	100 - 23.2 - 3.39 - 0.371	http://nonlinear.com/redirect/outbound?p=hmdb&param=HMDB35130	Pinusolide		391.212254108503	1	2.0344
2.03_391.2123m/z	HMDB36624		M+FA-H	C21H30O4	39.1	0	-1.03462428741918	96.8703721953589	100 - 23.2 - 3.39 - 0.371	http://nonlinear.com/redirect/outbound?p=hmdb&param=HMDB36624	4-Deoxyhumulone		391.212254108503	1	2.0344
2.03_391.2123m/z	HMDB37378		M+FA-H	C21H30O4	39.1	0	-1.03462428741918	96.8703721953589	100 - 23.2 - 3.39 - 0.371	http://nonlinear.com/redirect/outbound?p=hmdb&param=HMDB37378	4-Deoxyadhumulone		391.212254108503	1	2.0344
2.03_391.2123m/z	HMDB38031		M+FA-H	C21H30O4	39.1	0	-1.03462428758337	96.8703721953589	100 - 23.2 - 3.39 - 0.371	http://nonlinear.com/redirect/outbound?p=hmdb&param=HMDB38031	12-Hydroxy-11-methoxy-8,11,13-abietatrien-20-oic acid		391.212254108503	1	2.0344
2.07_260.0538m/z	HMDB00114		M+FA-H	C5H14NO6P	38.3	0	-1.22217159267028	92.9750839461758	100 - 6.16 - 1.39	http://nonlinear.com/redirect/outbound?p=hmdb&param=HMDB00114	Glycerylphosphorylethanolamine		260.05381383596	1	2.06978333333333
2.07_260.0538m/z	HMDB59660		M+FA-H	C5H14NO6P	38.3	0	-1.22217159267028	92.9750839461758	100 - 6.16 - 1.39	http://nonlinear.com/redirect/outbound?p=hmdb&param=HMDB59660	sn-glycero-3-Phosphoethanolamine		260.05381383596	1	2.06978333333333
2.09_286.8920m/z	HMDB60360		M+FA-H	C6HCl3O4	27.9	0	-0.875620601099716	40.4035053994565	100 - 6.65 - 96.9 - 6.44 - 31.6 - 2.09 - 3.58 - 0.235	http://nonlinear.com/redirect/outbound?p=hmdb&param=HMDB60360	2,3,5-Trichlorodienelactone		286.892032672904	1	2.08748333333333
2.09_804.6222m/z	HMDB10707		M+Na-2H	C46H90NO6P	31	0	-3.83118852253332	59.2685386549	100 - 51.4 - 14.2 - 2.76 - 0.422	http://nonlinear.com/redirect/outbound?p=hmdb&param=HMDB10707	CerP(d18:1/26:1(17Z))		804.622241745367	1	2.08748333333333
2.09_804.6222m/z	LMSP02050011		M+Na-2H	C46H90NO6P	31	0	-3.83118852253332	59.2685386549	100 - 51.4 - 14.2 - 2.76 - 0.422	http://nonlinear.com/redirect/outbound?p=lipidmaps&param=LMSP02050011	CerP(d18:1/26:1(17Z))		804.622241745367	1	2.08748333333333
2.11_192.0658m/z	HMDB00821		M-H	C10H11NO3	42.9	22.6	-4.44737599396245	97.0966826304167	100 - 11.4 - 1.21	http://nonlinear.com/redirect/outbound?p=hmdb&param=HMDB00821	Phenylacetylglycine		192.065758112052	1	2.10516666666667
2.11_192.0658m/z	HMDB00859		M-H	C10H11NO3	38.4	0	-4.44737599396245	97.0966826304167	100 - 11.4 - 1.21	http://nonlinear.com/redirect/outbound?p=hmdb&param=HMDB00859	Methylhippuric acid		192.065758112052	1	2.10516666666667
2.11_192.0658m/z	HMDB11723		M-H	C10H11NO3	42.9	22.6	-4.44737599396245	97.0966826304167	100 - 11.4 - 1.21	http://nonlinear.com/redirect/outbound?p=hmdb&param=HMDB11723	2-Methylhippuric acid		192.065758112052	1	2.10516666666667
2.11_192.0658m/z	HMDB13245		M-H	C10H11NO3	42.9	22.6	-4.44737599410966	97.0966826304167	100 - 11.4 - 1.21	http://nonlinear.com/redirect/outbound?p=hmdb&param=HMDB13245	m-Methylhippuric acid		192.065758112052	1	2.10516666666667
2.11_192.0658m/z	HMDB13292		M-H	C10H11NO3	42.9	22.6	-4.44737599410966	97.0966826304167	100 - 11.4 - 1.21	http://nonlinear.com/redirect/outbound?p=hmdb&param=HMDB13292	p-Methylhippuric acid		192.065758112052	1	2.10516666666667
2.11_192.0658m/z	HMDB32388		M-H	C10H11NO3	40.3	9.52	-4.44737599410966	97.0966826304167	100 - 11.4 - 1.21	http://nonlinear.com/redirect/outbound?p=hmdb&param=HMDB32388	Methyl n-acetylanthranilate		192.065758112052	1	2.10516666666667
2.11_192.0658m/z	HMDB34250		M-H	C10H11NO3	38.4	0	-4.44737599396245	97.0966826304167	100 - 11.4 - 1.21	http://nonlinear.com/redirect/outbound?p=hmdb&param=HMDB34250	Betamipron		192.065758112052	1	2.10516666666667
2.11_192.0658m/z	HMDB60366		M-H	C10H11NO3	42.9	22.5	-4.44737599410966	97.0966826304167	100 - 11.4 - 1.21	http://nonlinear.com/redirect/outbound?p=hmdb&param=HMDB60366	3-Carbamoyl-2-phenylpropionaldehyde		192.065758112052	1	2.10516666666667
2.11_192.0658m/z	HMDB60389		M-H	C10H11NO3	42.3	19.7	-4.44737599410966	97.0966826304167	100 - 11.4 - 1.21	http://nonlinear.com/redirect/outbound?p=hmdb&param=HMDB60389	4-Hydroxy-5-phenyltetrahydro-1,3-oxazin-2-one		192.065758112052	1	2.10516666666667
2.11_192.0658m/z	HMDB60758		M-H	C10H11NO3	38.4	0	-4.44737599410966	97.0966826304167	100 - 11.4 - 1.21	http://nonlinear.com/redirect/outbound?p=hmdb&param=HMDB60758	4-Anilino-4-oxobutanoic acid		192.065758112052	1	2.10516666666667
2.11_327.9995m/z	HMDB14649		M+Na-2H	C12H9N3O5S	35.2	0	-4.69718990210215	81.4526048201464	100 - 15.2 - 6.62 - 0.852 - 0.128	http://nonlinear.com/redirect/outbound?p=hmdb&param=HMDB14649	Nitazoxanide		327.999517060034	1	2.10516666666667
2.11_327.9995m/z	HMDB15022		M+FA-H	C7H11NO7P2	37.9	0	0.845352069453457	90.7449566230014	100 - 8.33 - 1.74 - 0.126	http://nonlinear.com/redirect/outbound?p=hmdb&param=HMDB15022	Risedronate		327.999517060034	1	2.10516666666667
2.12_201.1125m/z	HMDB00792		M-H	C10H18O4	36.9	0	-3.53068443545012	88.7534373946423	100 - 11.2 - 1.39 - 0.109	http://nonlinear.com/redirect/outbound?p=hmdb&param=HMDB00792	Sebacic acid		201.112518999765	1	2.12285
2.12_201.1125m/z	HMDB04362		M+FA-H	C9H16O2	37	0	-4.57113243031108	90.210264194167	100 - 9.99 - 0.858	http://nonlinear.com/redirect/outbound?p=hmdb&param=HMDB04362	4-Hydroxynonenal		201.112518999765	1	2.12285
2.12_201.1125m/z	HMDB31263		M+FA-H	C9H16O2	37	0	-4.57113243031108	90.210264194167	100 - 9.99 - 0.858	http://nonlinear.com/redirect/outbound?p=hmdb&param=HMDB31263	2,4-Nonanedione		201.112518999765	1	2.12285
2.12_201.1125m/z	HMDB31271		M+FA-H	C9H16O2	37	0	-4.57113243031108	90.210264194167	100 - 9.99 - 0.858	http://nonlinear.com/redirect/outbound?p=hmdb&param=HMDB31271	2-Nonenoic acid		201.112518999765	1	2.12285
2.12_201.1125m/z	HMDB31510		M-H	C10H18O4	36.9	0	-3.5306844353095	88.7534373946423	100 - 11.2 - 1.39 - 0.109	http://nonlinear.com/redirect/outbound?p=hmdb&param=HMDB31510	R-2-Hydroxy-3-methylbutanoic acid 3-Methylbutanoyl		201.112518999765	1	2.12285
2.12_201.1125m/z	HMDB31514		M+FA-H	C9H16O2	37	0	-4.57113243031108	90.210264194167	100 - 9.99 - 0.858	http://nonlinear.com/redirect/outbound?p=hmdb&param=HMDB31514	6-Butyltetrahydro-2H-pyran-2-one		201.112518999765	1	2.12285
2.12_201.1125m/z	HMDB31531		M+FA-H	C9H16O2	37	0	-4.57113243031108	90.210264194167	100 - 9.99 - 0.858	http://nonlinear.com/redirect/outbound?p=hmdb&param=HMDB31531	Dihydro-5-pentyl-2(3H)-furanone		201.112518999765	1	2.12285
2.12_201.1125m/z	HMDB32265		M+FA-H	C9H16O2	37	0	-4.57113243031108	90.210264194167	100 - 9.99 - 0.858	http://nonlinear.com/redirect/outbound?p=hmdb&param=HMDB32265	cis-Ethyl 4-heptenoate		201.112518999765	1	2.12285
2.12_201.1125m/z	HMDB32307		M+FA-H	C9H16O2	37	0	-4.57113243031108	90.210264194167	100 - 9.99 - 0.858	http://nonlinear.com/redirect/outbound?p=hmdb&param=HMDB32307	Hept-trans-2-en-1-yl acetate		201.112518999765	1	2.12285
2.12_201.1125m/z	HMDB32413		M+FA-H	C9H16O2	37	0	-4.57113243031108	90.210264194167	100 - 9.99 - 0.858	http://nonlinear.com/redirect/outbound?p=hmdb&param=HMDB32413	Methyl 2-octenoate		201.112518999765	1	2.12285
2.12_201.1125m/z	HMDB32491		M+FA-H	C9H16O2	37	0	-4.57113243031108	90.210264194167	100 - 9.99 - 0.858	http://nonlinear.com/redirect/outbound?p=hmdb&param=HMDB32491	Prenyl isobutyrate		201.112518999765	1	2.12285
2.12_201.1125m/z	HMDB33167		M+FA-H	C9H16O2	37	0	-4.57113243031108	90.210264194167	100 - 9.99 - 0.858	http://nonlinear.com/redirect/outbound?p=hmdb&param=HMDB33167	Ethyl cyclohexanecarboxylate		201.112518999765	1	2.12285
2.12_201.1125m/z	HMDB34716		M+FA-H	C9H16O2	37	0	-4.57113243031108	90.210264194167	100 - 9.99 - 0.858	http://nonlinear.com/redirect/outbound?p=hmdb&param=HMDB34716	4-Oxononanal		201.112518999765	1	2.12285
2.12_201.1125m/z	HMDB35307		M+FA-H	C9H16O2	37	0	-4.57113243031108	90.210264194167	100 - 9.99 - 0.858	http://nonlinear.com/redirect/outbound?p=hmdb&param=HMDB35307	Quercuslactone a		201.112518999765	1	2.12285
2.12_201.1125m/z	HMDB36208		M+FA-H	C9H16O2	37	0	-4.57113243031108	90.210264194167	100 - 9.99 - 0.858	http://nonlinear.com/redirect/outbound?p=hmdb&param=HMDB36208	2-Propenyl 2-ethylbutanoate		201.112518999765	1	2.12285
2.12_201.1125m/z	HMDB36222		M+FA-H	C9H16O2	37	0	-4.57113243031108	90.210264194167	100 - 9.99 - 0.858	http://nonlinear.com/redirect/outbound?p=hmdb&param=HMDB36222	Cyclohexyl propionate		201.112518999765	1	2.12285
2.12_201.1125m/z	HMDB37023		M+FA-H	C9H16O2	37	0	-4.57113243031108	90.210264194167	100 - 9.99 - 0.858	http://nonlinear.com/redirect/outbound?p=hmdb&param=HMDB37023	2-Hydroxy-2,6,6-trimethylcyclohexanone		201.112518999765	1	2.12285
2.12_201.1125m/z	HMDB37496		M+FA-H	C9H16O2	37	0	-4.57113243031108	90.210264194167	100 - 9.99 - 0.858	http://nonlinear.com/redirect/outbound?p=hmdb&param=HMDB37496	Methyl (E)-2-octenoate		201.112518999765	1	2.12285
2.12_201.1125m/z	HMDB37618		M+FA-H	C9H16O2	37	0	-4.57113243031108	90.210264194167	100 - 9.99 - 0.858	http://nonlinear.com/redirect/outbound?p=hmdb&param=HMDB37618	(E)-3-Heptenyl acetate		201.112518999765	1	2.12285
2.12_201.1125m/z	HMDB37629		M+FA-H	C9H16O2	37	0	-4.57113243031108	90.210264194167	100 - 9.99 - 0.858	http://nonlinear.com/redirect/outbound?p=hmdb&param=HMDB37629	Isobutyl angelate		201.112518999765	1	2.12285
2.12_201.1125m/z	HMDB38272		M+FA-H	C9H16O2	37	0	-4.57113243031108	90.210264194167	100 - 9.99 - 0.858	http://nonlinear.com/redirect/outbound?p=hmdb&param=HMDB38272	2-Hexenyl propionate		201.112518999765	1	2.12285
2.12_201.1125m/z	HMDB38275		M+FA-H	C9H16O2	37	0	-4.57113243031108	90.210264194167	100 - 9.99 - 0.858	http://nonlinear.com/redirect/outbound?p=hmdb&param=HMDB38275	cis-3-Hexenyl propanoate		201.112518999765	1	2.12285
2.12_201.1125m/z	HMDB39736		M+FA-H	C9H16O2	37	0	-4.57113243031108	90.210264194167	100 - 9.99 - 0.858	http://nonlinear.com/redirect/outbound?p=hmdb&param=HMDB39736	6-Hydroxy-4,6-dimethyl-3-hepten-2-one		201.112518999765	1	2.12285
2.12_201.1125m/z	HMDB39794		M+FA-H	C9H16O2	37	0	-4.57113243031108	90.210264194167	100 - 9.99 - 0.858	http://nonlinear.com/redirect/outbound?p=hmdb&param=HMDB39794	Methyl 4Z-octenoate		201.112518999765	1	2.12285
2.12_201.1125m/z	HMDB40196		M-H	C10H18O4	36.9	0	-3.53068443545012	88.7534373946423	100 - 11.2 - 1.39 - 0.109	http://nonlinear.com/redirect/outbound?p=hmdb&param=HMDB40196	Oxalic acid dibutyl ester		201.112518999765	1	2.12285
2.12_201.1125m/z	HMDB40210		M+FA-H	C9H16O2	37	0	-4.57113243031108	90.210264194167	100 - 9.99 - 0.858	http://nonlinear.com/redirect/outbound?p=hmdb&param=HMDB40210	2-Propenyl hexanoate		201.112518999765	1	2.12285
2.12_201.1125m/z	HMDB59708		M-H	C10H18O4	36.9	0	-3.5306844353095	88.7534373946423	100 - 11.2 - 1.39 - 0.109	http://nonlinear.com/redirect/outbound?p=hmdb&param=HMDB59708	2-Ethylsuberic acid		201.112518999765	1	2.12285
2.12_201.1125m/z	HMDB59719		M-H	C10H18O4	36.9	0	-3.53068443516889	88.7534373946423	100 - 11.2 - 1.39 - 0.109	http://nonlinear.com/redirect/outbound?p=hmdb&param=HMDB59719	Heptylmalonic acid		201.112518999765	1	2.12285
2.12_201.1125m/z	HMDB59728		M+FA-H	C9H16O2	37	0	-4.57113243031108	90.210264194167	100 - 9.99 - 0.858	http://nonlinear.com/redirect/outbound?p=hmdb&param=HMDB59728	Methyl 3-Octenoate		201.112518999765	1	2.12285
2.12_201.1125m/z	HMDB59754		M-H	C10H18O4	36.9	0	-3.5306844353095	88.7534373946423	100 - 11.2 - 1.39 - 0.109	http://nonlinear.com/redirect/outbound?p=hmdb&param=HMDB59754	3-Methylazelaic acid		201.112518999765	1	2.12285
2.12_201.1125m/z	HMDB59817		M+FA-H	C9H16O2	37	0	-4.57113243031108	90.210264194167	100 - 9.99 - 0.858	http://nonlinear.com/redirect/outbound?p=hmdb&param=HMDB59817	(Z)-Oak lactone		201.112518999765	1	2.12285
2.12_201.1125m/z	HMDB59840		M+FA-H	C9H16O2	37	0	-4.57113243031108	90.210264194167	100 - 9.99 - 0.858	http://nonlinear.com/redirect/outbound?p=hmdb&param=HMDB59840	(E)-2-Ethyl heptenoate		201.112518999765	1	2.12285
2.12_201.1125m/z	HMDB59894		M+FA-H	C9H16O2	37	0	-4.57113243031108	90.210264194167	100 - 9.99 - 0.858	http://nonlinear.com/redirect/outbound?p=hmdb&param=HMDB59894	(E)-Oak lactone		201.112518999765	1	2.12285
2.12_201.1125m/z	HMDB60286		M+FA-H	C9H16O2	37	0	-4.57113243031108	90.210264194167	100 - 9.99 - 0.858	http://nonlinear.com/redirect/outbound?p=hmdb&param=HMDB60286	3,4-Epoxynonanal		201.112518999765	1	2.12285
2.12_201.1125m/z	LMFA01020103		M+FA-H	C9H16O2	37	0	-4.57113243031108	90.210264194167	100 - 9.99 - 0.858	http://nonlinear.com/redirect/outbound?p=lipidmaps&param=LMFA01020103	6-methyl-5-octenoic acid		201.112518999765	1	2.12285
2.12_201.1125m/z	LMFA01020127		M+FA-H	C9H16O2	37	0	-4.57113243031108	90.210264194167	100 - 9.99 - 0.858	http://nonlinear.com/redirect/outbound?p=lipidmaps&param=LMFA01020127	2-amyl 3-butenoic acid		201.112518999765	1	2.12285
2.12_201.1125m/z	LMFA01030026		M+FA-H	C9H16O2	37	0	-4.57113243031108	90.210264194167	100 - 9.99 - 0.858	http://nonlinear.com/redirect/outbound?p=lipidmaps&param=LMFA01030026	alpha-nonylenic acid		201.112518999765	1	2.12285
2.12_201.1125m/z	LMFA01030027		M+FA-H	C9H16O2	37	0	-4.57113243031108	90.210264194167	100 - 9.99 - 0.858	http://nonlinear.com/redirect/outbound?p=lipidmaps&param=LMFA01030027	beta-nonylenic acid		201.112518999765	1	2.12285
2.12_201.1125m/z	LMFA01030028		M+FA-H	C9H16O2	37	0	-4.57113243031108	90.210264194167	100 - 9.99 - 0.858	http://nonlinear.com/redirect/outbound?p=lipidmaps&param=LMFA01030028	8-nonylenic acid		201.112518999765	1	2.12285
2.12_201.1125m/z	LMFA01030443		M+FA-H	C9H16O2	37	0	-4.57113243031108	90.210264194167	100 - 9.99 - 0.858	http://nonlinear.com/redirect/outbound?p=lipidmaps&param=LMFA01030443	2E-nonenoic acid		201.112518999765	1	2.12285
2.12_201.1125m/z	LMFA01030444		M+FA-H	C9H16O2	37	0	-4.57113243031108	90.210264194167	100 - 9.99 - 0.858	http://nonlinear.com/redirect/outbound?p=lipidmaps&param=LMFA01030444	3Z-nonenoic acid		201.112518999765	1	2.12285
2.12_201.1125m/z	LMFA01030445		M+FA-H	C9H16O2	37	0	-4.57113243031108	90.210264194167	100 - 9.99 - 0.858	http://nonlinear.com/redirect/outbound?p=lipidmaps&param=LMFA01030445	4E-nonenoic acid		201.112518999765	1	2.12285
2.12_201.1125m/z	LMFA01030446		M+FA-H	C9H16O2	37	0	-4.57113243031108	90.210264194167	100 - 9.99 - 0.858	http://nonlinear.com/redirect/outbound?p=lipidmaps&param=LMFA01030446	6E-nonenoic acid		201.112518999765	1	2.12285
2.12_201.1125m/z	LMFA01030801		M+FA-H	C9H16O2	37	0	-4.57113243031108	90.210264194167	100 - 9.99 - 0.858	http://nonlinear.com/redirect/outbound?p=lipidmaps&param=LMFA01030801	2,6-Dimethyl-5-heptenoic acid		201.112518999765	1	2.12285
2.12_201.1125m/z	LMFA01030802		M+FA-H	C9H16O2	37	0	-4.57113243031108	90.210264194167	100 - 9.99 - 0.858	http://nonlinear.com/redirect/outbound?p=lipidmaps&param=LMFA01030802	6Z-Nonenoic acid		201.112518999765	1	2.12285
2.12_201.1125m/z	LMFA01170006		M-H	C10H18O4	36.9	0	-3.5306844353095	88.7534373946423	100 - 11.2 - 1.39 - 0.109	http://nonlinear.com/redirect/outbound?p=lipidmaps&param=LMFA01170006	Sebacic acid		201.112518999765	1	2.12285
2.12_201.1125m/z	LMFA01170129		M-H	C10H18O4	36.9	0	-3.5306844353095	88.7534373946423	100 - 11.2 - 1.39 - 0.109	http://nonlinear.com/redirect/outbound?p=lipidmaps&param=LMFA01170129	2,6-Dimethyl-1,8-octanedioic acid		201.112518999765	1	2.12285
2.12_201.1125m/z	LMFA06000051		M+FA-H	C9H16O2	37	0	-4.57113243031108	90.210264194167	100 - 9.99 - 0.858	http://nonlinear.com/redirect/outbound?p=lipidmaps&param=LMFA06000051	4-hydroxynonenal		201.112518999765	1	2.12285
2.12_201.1125m/z	LMFA07010183		M+FA-H	C9H16O2	37	0	-4.57113243031108	90.210264194167	100 - 9.99 - 0.858	http://nonlinear.com/redirect/outbound?p=lipidmaps&param=LMFA07010183	3-Methylenehexyl acetate		201.112518999765	1	2.12285
2.12_201.1125m/z	LMFA07010185		M+FA-H	C9H16O2	37	0	-4.57113243031108	90.210264194167	100 - 9.99 - 0.858	http://nonlinear.com/redirect/outbound?p=lipidmaps&param=LMFA07010185	2E-Heptenyl acetate		201.112518999765	1	2.12285
2.12_201.1125m/z	LMFA07010580		M+FA-H	C9H16O2	37	0	-4.57113243031108	90.210264194167	100 - 9.99 - 0.858	http://nonlinear.com/redirect/outbound?p=lipidmaps&param=LMFA07010580	(E)-2-Methyl-2-butenyl butyrate		201.112518999765	1	2.12285
2.12_201.1125m/z	LMFA07010663		M+FA-H	C9H16O2	37	0	-4.57113243031108	90.210264194167	100 - 9.99 - 0.858	http://nonlinear.com/redirect/outbound?p=lipidmaps&param=LMFA07010663	Isopropyl 2-methyl-2E-pentenoate		201.112518999765	1	2.12285
2.12_201.1125m/z	LMFA07040021		M+FA-H	C9H16O2	37	0	-4.57113243031108	90.210264194167	100 - 9.99 - 0.858	http://nonlinear.com/redirect/outbound?p=lipidmaps&param=LMFA07040021	gamma-nonanolide		201.112518999765	1	2.12285
2.12_201.1125m/z	LMFA12000244		M+FA-H	C9H16O2	37	0	-4.57113243031108	90.210264194167	100 - 9.99 - 0.858	http://nonlinear.com/redirect/outbound?p=lipidmaps&param=LMFA12000244	Nonan-2,5-dione		201.112518999765	1	2.12285
2.19_217.1077m/z	HMDB00350		M-H	C10H18O5	37.2	0	-2.2063574649468	88.5402098829231	100 - 11.2 - 1.6 - 0.132	http://nonlinear.com/redirect/outbound?p=hmdb&param=HMDB00350	3-Hydroxysebacic acid		217.107666002467	1	2.19391666666667
2.19_217.1077m/z	HMDB00424		M-H	C10H18O5	37.2	0	-2.2063574650771	88.5402098829231	100 - 11.2 - 1.6 - 0.132	http://nonlinear.com/redirect/outbound?p=hmdb&param=HMDB00424	2-Hydroxydecanedioic acid		217.107666002467	1	2.19391666666667
2.19_217.1077m/z	HMDB36188		M+FA-H	C9H16O3	37.3	0	-2.79611579088226	90.0093818632821	100 - 10 - 1.07	http://nonlinear.com/redirect/outbound?p=hmdb&param=HMDB36188	Tetrahydrofurfuryl butyrate		217.107666002467	1	2.19391666666667
2.19_217.1077m/z	HMDB36213		M+FA-H	C9H16O3	37.3	0	-2.79611579088226	90.0093818632821	100 - 10 - 1.07	http://nonlinear.com/redirect/outbound?p=hmdb&param=HMDB36213	cis-3-Hexenyl lactate		217.107666002467	1	2.19391666666667
2.19_217.1077m/z	HMDB36396		M+FA-H	C9H16O3	37.3	0	-2.79611579088226	90.0093818632821	100 - 10 - 1.07	http://nonlinear.com/redirect/outbound?p=hmdb&param=HMDB36396	3-Methylbutyl 3-oxobutanoate		217.107666002467	1	2.19391666666667
2.19_217.1077m/z	HMDB40165		M+FA-H	C9H16O3	37.3	0	-2.79611579088226	90.0093818632821	100 - 10 - 1.07	http://nonlinear.com/redirect/outbound?p=hmdb&param=HMDB40165	Butyl levulinate		217.107666002467	1	2.19391666666667
2.19_217.1077m/z	HMDB40202		M+FA-H	C9H16O3	37.3	0	-2.79611579071713	90.0093818632821	100 - 10 - 1.07	http://nonlinear.com/redirect/outbound?p=hmdb&param=HMDB40202	Butyl 3-hydroxy-2-methylidenebutanoate		217.107666002467	1	2.19391666666667
2.19_217.1077m/z	HMDB40203		M+FA-H	C9H16O3	37.3	0	-2.79611579088226	90.0093818632821	100 - 10 - 1.07	http://nonlinear.com/redirect/outbound?p=hmdb&param=HMDB40203	2-Methylpropyl 3-hydroxy-2-methylidenebutanoate		217.107666002467	1	2.19391666666667
2.19_217.1077m/z	HMDB59936		M+FA-H	C9H16O3	37.3	0	-2.79611579088226	90.0093818632821	100 - 10 - 1.07	http://nonlinear.com/redirect/outbound?p=hmdb&param=HMDB59936	5-Pentyl-1,4-dioxan-2-one		217.107666002467	1	2.19391666666667
2.19_217.1077m/z	HMDB59937		M+FA-H	C9H16O3	37.3	0	-2.79611579088226	90.0093818632821	100 - 10 - 1.07	http://nonlinear.com/redirect/outbound?p=hmdb&param=HMDB59937	6-Pentyl-1,4-dioxan-2-one		217.107666002467	1	2.19391666666667
2.19_217.1077m/z	HMDB60287		M+FA-H	C9H16O3	37.3	0	-2.79611579088226	90.0093818632821	100 - 10 - 1.07	http://nonlinear.com/redirect/outbound?p=hmdb&param=HMDB60287	4-Hydroperoxy-2-nonenal		217.107666002467	1	2.19391666666667
2.19_217.1077m/z	LMFA01050232		M+FA-H	C9H16O3	37.3	0	-2.79611579088226	90.0093818632821	100 - 10 - 1.07	http://nonlinear.com/redirect/outbound?p=lipidmaps&param=LMFA01050232	9-hydroxy-5Z-nonenoic acid		217.107666002467	1	2.19391666666667
2.19_217.1077m/z	LMFA01060022		M+FA-H	C9H16O3	37.3	0	-2.79611579088226	90.0093818632821	100 - 10 - 1.07	http://nonlinear.com/redirect/outbound?p=lipidmaps&param=LMFA01060022	n-heptanoyl acetic acid		217.107666002467	1	2.19391666666667
2.19_217.1077m/z	LMFA01060023		M+FA-H	C9H16O3	37.3	0	-2.79611579088226	90.0093818632821	100 - 10 - 1.07	http://nonlinear.com/redirect/outbound?p=lipidmaps&param=LMFA01060023	3-caproyl propionic acid		217.107666002467	1	2.19391666666667
2.19_217.1077m/z	LMFA01060024		M+FA-H	C9H16O3	37.3	0	-2.79611579088226	90.0093818632821	100 - 10 - 1.07	http://nonlinear.com/redirect/outbound?p=lipidmaps&param=LMFA01060024	4-n-valeryl butyric acid		217.107666002467	1	2.19391666666667
2.19_217.1077m/z	LMFA01060025		M+FA-H	C9H16O3	37.3	0	-2.79611579088226	90.0093818632821	100 - 10 - 1.07	http://nonlinear.com/redirect/outbound?p=lipidmaps&param=LMFA01060025	n-butyrl n-valeric acid		217.107666002467	1	2.19391666666667
2.19_217.1077m/z	LMFA01060026		M+FA-H	C9H16O3	37.3	0	-2.79611579088226	90.0093818632821	100 - 10 - 1.07	http://nonlinear.com/redirect/outbound?p=lipidmaps&param=LMFA01060026	6-propionyl n-caproic acid		217.107666002467	1	2.19391666666667
2.19_217.1077m/z	LMFA01060155		M+FA-H	C9H16O3	37.3	0	-2.79611579088226	90.0093818632821	100 - 10 - 1.07	http://nonlinear.com/redirect/outbound?p=lipidmaps&param=LMFA01060155	7-methyl-4-oxo-octanoic acid		217.107666002467	1	2.19391666666667
2.19_217.1077m/z	LMFA01060157		M+FA-H	C9H16O3	37.3	0	-2.79611579088226	90.0093818632821	100 - 10 - 1.07	http://nonlinear.com/redirect/outbound?p=lipidmaps&param=LMFA01060157	7-methyl-6-oxo-octanoic acid		217.107666002467	1	2.19391666666667
2.19_217.1077m/z	LMFA01060158		M+FA-H	C9H16O3	37.3	0	-2.79611579088226	90.0093818632821	100 - 10 - 1.07	http://nonlinear.com/redirect/outbound?p=lipidmaps&param=LMFA01060158	3-oxo-nonanoic acid		217.107666002467	1	2.19391666666667
2.19_217.1077m/z	LMFA01060159		M+FA-H	C9H16O3	37.3	0	-2.79611579088226	90.0093818632821	100 - 10 - 1.07	http://nonlinear.com/redirect/outbound?p=lipidmaps&param=LMFA01060159	8-oxo-nonanoic acid		217.107666002467	1	2.19391666666667
2.19_217.1077m/z	LMFA01060160		M+FA-H	C9H16O3	37.3	0	-2.79611579088226	90.0093818632821	100 - 10 - 1.07	http://nonlinear.com/redirect/outbound?p=lipidmaps&param=LMFA01060160	9-oxo-nonanoic acid		217.107666002467	1	2.19391666666667
2.19_217.1077m/z	LMFA01060178		M+FA-H	C9H16O3	37.3	0	-2.79611579071713	90.0093818632821	100 - 10 - 1.07	http://nonlinear.com/redirect/outbound?p=lipidmaps&param=LMFA01060178	7-methyl-3-oxooctanoic acid		217.107666002467	1	2.19391666666667
2.19_217.1077m/z	LMFA01170076		M-H	C10H18O5	37.2	0	-2.2063574649468	88.5402098829231	100 - 11.2 - 1.6 - 0.132	http://nonlinear.com/redirect/outbound?p=lipidmaps&param=LMFA01170076	2-hydroxy-decanedioic acid		217.107666002467	1	2.19391666666667
2.19_217.1077m/z	LMFA01170092		M-H	C10H18O5	37.2	0	-2.2063574649468	88.5402098829231	100 - 11.2 - 1.6 - 0.132	http://nonlinear.com/redirect/outbound?p=lipidmaps&param=LMFA01170092	3-hydroxy-sebacic acid		217.107666002467	1	2.19391666666667
2.19_217.1077m/z	LMFA06000253		M+FA-H	C9H16O3	37.3	0	-2.79611579088226	90.0093818632821	100 - 10 - 1.07	http://nonlinear.com/redirect/outbound?p=lipidmaps&param=LMFA06000253	4-hydroperoxynonenal		217.107666002467	1	2.19391666666667
2.23_254.1759m/z	HMDB36031		M+FA-H	C13H23NO	37	0	-1.21941398687067	86.2501696622032	100 - 14.7 - 1.21	http://nonlinear.com/redirect/outbound?p=hmdb&param=HMDB36031	Labienoxime		254.175912157435	1	2.22945
2.23_283.0823m/z	HMDB02511		M+FA-H	C12H14O5	37.3	0	-0.0278424682941145	86.6977016175841	100 - 13.3 - 1.85 - 0.167	http://nonlinear.com/redirect/outbound?p=hmdb&param=HMDB02511	3,4,5-Trimethoxycinnamic acid		283.08231978793	1	2.22945
2.23_283.0823m/z	HMDB11686		M-H	C13H16O7	37.1	0	-0.0233380931842261	85.3424349064876	100 - 14.5 - 2.42 - 0.249	http://nonlinear.com/redirect/outbound?p=hmdb&param=HMDB11686	p-Cresol glucuronide		283.08231978793	1	2.22945
2.23_283.0823m/z	HMDB11721		M+FA-H	C12H14O5	37.3	0	-0.0278424684134913	86.6977016175841	100 - 13.3 - 1.85 - 0.167	http://nonlinear.com/redirect/outbound?p=hmdb&param=HMDB11721	Trans-2, 3, 4-Trimethoxycinnamate		283.08231978793	1	2.22945
2.23_283.0823m/z	HMDB31771		M+FA-H	C12H14O5	37.3	0	-0.0278424682941145	86.6977016175841	100 - 13.3 - 1.85 - 0.167	http://nonlinear.com/redirect/outbound?p=hmdb&param=HMDB31771	1-(2,4,5-Trimethoxyphenyl)-1,2-propanedione		283.08231978793	1	2.22945
2.23_283.0823m/z	HMDB34618		M-H	C13H16O7	37.1	0	-0.0233380931842261	85.3424349064876	100 - 14.5 - 2.42 - 0.249	http://nonlinear.com/redirect/outbound?p=hmdb&param=HMDB34618	2-O-Benzoyl-D-glucose		283.08231978793	1	2.22945
2.23_283.0823m/z	HMDB38492		M-H	C13H16O7	37.1	0	-0.0233380931842261	85.3424349064876	100 - 14.5 - 2.42 - 0.249	http://nonlinear.com/redirect/outbound?p=hmdb&param=HMDB38492	D-Vacciniin		283.08231978793	1	2.22945
2.32_285.0145m/z	HMDB36649		M+Na-2H	C12H12N2OS2	35	0	2.78157315548045	78.3571144729026	100 - 15.5 - 10.4 - 1.41 - 0.36	http://nonlinear.com/redirect/outbound?p=hmdb&param=HMDB36649	Sinalbin B		285.014507278087	1	2.31791666666667
2.34_784.6326m/z	LMGL05010003		M-H	C45H87NO9	31.3	0	2.33081830324352	59.4998946048625	100 - 50.4 - 14.3 - 2.93 - 0.481	http://nonlinear.com/redirect/outbound?p=lipidmaps&param=LMGL05010003	1,2-dioctadecanoyl-3-O-(6-deoxy-6-amino-alpha-D-glucosyl)-sn-glycerol		784.632638118554	1	2.33561666666667
2.35_233.0427m/z	HMDB00913		M+Na-2H	C10H12O5	37.2	0	-2.26665512655911	88.6012559961012	100 - 11.1 - 1.59 - 0.131	http://nonlinear.com/redirect/outbound?p=hmdb&param=HMDB00913	Vanillactic acid		233.042660616547	1	2.35366666666667
2.35_233.0427m/z	HMDB31704		M+Na-2H	C10H12O5	37.2	0	-2.26665512682715	88.6012559961012	100 - 11.1 - 1.59 - 0.131	http://nonlinear.com/redirect/outbound?p=hmdb&param=HMDB31704	Danielone		233.042660616547	1	2.35366666666667
2.35_233.0427m/z	HMDB33835		M+Na-2H	C10H12O5	37.2	0	-2.26665512682715	88.6012559961012	100 - 11.1 - 1.59 - 0.131	http://nonlinear.com/redirect/outbound?p=hmdb&param=HMDB33835	Propyl gallate		233.042660616547	1	2.35366666666667
2.35_233.0427m/z	HMDB33839		M+Na-2H	C10H12O5	37.2	0	-2.26665512669313	88.6012559961012	100 - 11.1 - 1.59 - 0.131	http://nonlinear.com/redirect/outbound?p=hmdb&param=HMDB33839	Eudesmic acid		233.042660616547	1	2.35366666666667
2.35_233.0427m/z	HMDB34493		M+Na-2H	C10H12O5	37.2	0	-2.26665512682715	88.6012559961012	100 - 11.1 - 1.59 - 0.131	http://nonlinear.com/redirect/outbound?p=hmdb&param=HMDB34493	Valtrate		233.042660616547	1	2.35366666666667
2.35_233.0427m/z	HMDB41286		M+Na-2H	C10H12O5	37.2	0	-2.26665512682715	88.6012559961012	100 - 11.1 - 1.59 - 0.131	http://nonlinear.com/redirect/outbound?p=hmdb&param=HMDB41286	2,3-Dihydroxy-1-(4-hydroxy-3-methoxyphenyl)-1-propanone		233.042660616547	1	2.35366666666667
2.35_233.0427m/z	HMDB41661		M+Na-2H	C10H12O5	37.2	0	-2.26665512682715	88.6012559961012	100 - 11.1 - 1.59 - 0.131	http://nonlinear.com/redirect/outbound?p=hmdb&param=HMDB41661	3,4-Dihydroxyphenyllactic acid methyl ester		233.042660616547	1	2.35366666666667
2.35_233.0427m/z	HMDB41663		M+Na-2H	C10H12O5	37.2	0	-2.26665512669313	88.6012559961012	100 - 11.1 - 1.59 - 0.131	http://nonlinear.com/redirect/outbound?p=hmdb&param=HMDB41663	3-(3,4-Dihydroxyphenyl)-2-methoxypropionic acid		233.042660616547	1	2.35366666666667
2.35_233.0427m/z	HMDB41665		M+Na-2H	C10H12O5	37.2	0	-2.26665512682715	88.6012559961012	100 - 11.1 - 1.59 - 0.131	http://nonlinear.com/redirect/outbound?p=hmdb&param=HMDB41665	3-Hydroxy-4-methoxyphenyllactic acid		233.042660616547	1	2.35366666666667
2.35_233.0427m/z	HMDB60557		M+Na-2H	C10H12O5	37.2	0	-2.26665512682715	88.6012559961012	100 - 11.1 - 1.59 - 0.131	http://nonlinear.com/redirect/outbound?p=hmdb&param=HMDB60557	beta-(2-Methoxyphenoxy)-lactic acid		233.042660616547	1	2.35366666666667
2.35_557.1690m/z	HMDB34347		M-H	C28H30O12	36	0	4.58792906897089	85.1909900170345	100 - 31.1 - 7.13 - 1.22 - 0.174	http://nonlinear.com/redirect/outbound?p=hmdb&param=HMDB34347	Physalin K		557.169010826285	1	2.35366666666667
2.44_201.0220m/z	HMDB32160		M+FA-H	C7H8O2S	36.4	0	-4.64327199706486	87.5794839720207	100 - 8.54 - 5.25 - 0.392	http://nonlinear.com/redirect/outbound?p=hmdb&param=HMDB32160	3-(Acetylthio)-2-methylfuran		201.021978901486	1	2.44221666666667
2.44_201.0220m/z	HMDB32334		M+FA-H	C7H8O2S	36.4	0	-4.64327199706486	87.5794839720207	100 - 8.54 - 5.25 - 0.392	http://nonlinear.com/redirect/outbound?p=hmdb&param=HMDB32334	1-(3-Hydroxy-5-methyl-2-thienyl)ethanone		201.021978901486	1	2.44221666666667
2.44_201.0220m/z	HMDB35088		M+FA-H	C7H8O2S	36.4	0	-4.64327199706486	87.5794839720207	100 - 8.54 - 5.25 - 0.392	http://nonlinear.com/redirect/outbound?p=hmdb&param=HMDB35088	Furfuryl thioacetate		201.021978901486	1	2.44221666666667
2.53_185.0810m/z	HMDB30988		M-H	C9H14O4	36.8	0	-4.98267140741554	89.8298036618753	100 - 10 - 1.27	http://nonlinear.com/redirect/outbound?p=hmdb&param=HMDB30988	5-(2-Methylpropyl)tetrahydro-2-oxo-3-furancarboxylic acid		185.081005273839	1	2.53095
2.53_185.0810m/z	HMDB30992		M-H	C9H14O4	36.8	0	-4.98267140741554	89.8298036618753	100 - 10 - 1.27	http://nonlinear.com/redirect/outbound?p=hmdb&param=HMDB30992	5-Butyltetrahydro-2-oxo-3-furancarboxylic acid		185.081005273839	1	2.53095
2.53_185.0810m/z	HMDB61017		M+Na-2H	C8H12N4	37.9	0	0.859503190881694	90.3114283116601	100 - 10.3 - 0.476	http://nonlinear.com/redirect/outbound?p=hmdb&param=HMDB61017	1-Pyrimidinylpiperazine		185.081005273839	1	2.53095
2.57_199.0968m/z	HMDB00603		M-H	C10H16O4	36.8	0	-3.94209769432932	88.7738345511819	100 - 11.2 - 1.39 - 0.108	http://nonlinear.com/redirect/outbound?p=hmdb&param=HMDB00603	cis-4-Decenedioic acid		199.096793726457	1	2.56646666666667
2.57_199.0968m/z	HMDB13227		M-H	C10H16O4	36.8	0	-3.94209769432932	88.7738345511819	100 - 11.2 - 1.39 - 0.108	http://nonlinear.com/redirect/outbound?p=hmdb&param=HMDB13227	cis-5-Decenedioic acid		199.096793726457	1	2.56646666666667
2.57_199.0968m/z	HMDB30989		M-H	C10H16O4	36.8	0	-3.94209769447135	88.7738345511819	100 - 11.2 - 1.39 - 0.108	http://nonlinear.com/redirect/outbound?p=hmdb&param=HMDB30989	5-Pentyltetrahydro-2-oxo-3-furancarboxylic acid		199.096793726457	1	2.56646666666667
2.57_199.0968m/z	HMDB30990		M-H	C10H16O4	36.8	0	-3.94209769447135	88.7738345511819	100 - 11.2 - 1.39 - 0.108	http://nonlinear.com/redirect/outbound?p=hmdb&param=HMDB30990	alpha-Carboxy-delta-nonalactone		199.096793726457	1	2.56646666666667
2.57_199.0968m/z	HMDB34491		M-H	C10H16O4	36.8	0	-3.94209769432932	88.7738345511819	100 - 11.2 - 1.39 - 0.108	http://nonlinear.com/redirect/outbound?p=hmdb&param=HMDB34491	(±)-Camphoric acid		199.096793726457	1	2.56646666666667
2.57_199.0968m/z	HMDB34971		M-H	C10H16O4	36.8	0	-3.94209769432932	88.7738345511819	100 - 11.2 - 1.39 - 0.108	http://nonlinear.com/redirect/outbound?p=hmdb&param=HMDB34971	(1R,2R,3S,1'R)-Nepetalinic acid		199.096793726457	1	2.56646666666667
2.57_199.0968m/z	HMDB36715		M-H	C10H16O4	36.8	0	-3.94209769447135	88.7738345511819	100 - 11.2 - 1.39 - 0.108	http://nonlinear.com/redirect/outbound?p=hmdb&param=HMDB36715	Matsutakic acid A		199.096793726457	1	2.56646666666667
2.57_199.0968m/z	LMFA01060079		M-H	C10H16O4	36.8	0	-3.94209769432932	88.7738345511819	100 - 11.2 - 1.39 - 0.108	http://nonlinear.com/redirect/outbound?p=lipidmaps&param=LMFA01060079	3,6-dioxo-decanoic acid		199.096793726457	1	2.56646666666667
2.57_199.0968m/z	LMFA01060080		M-H	C10H16O4	36.8	0	-3.94209769432932	88.7738345511819	100 - 11.2 - 1.39 - 0.108	http://nonlinear.com/redirect/outbound?p=lipidmaps&param=LMFA01060080	6,9-dioxo-decanoic acid		199.096793726457	1	2.56646666666667
2.57_199.0968m/z	LMFA01170032		M-H	C10H16O4	36.8	0	-3.94209769432932	88.7738345511819	100 - 11.2 - 1.39 - 0.108	http://nonlinear.com/redirect/outbound?p=lipidmaps&param=LMFA01170032	2E-Decenedioic acid		199.096793726457	1	2.56646666666667
2.57_199.0968m/z	LMFA01170044		M-H	C10H16O4	36.8	0	-3.94209769432932	88.7738345511819	100 - 11.2 - 1.39 - 0.108	http://nonlinear.com/redirect/outbound?p=lipidmaps&param=LMFA01170044	4E-Decenedioic acid		199.096793726457	1	2.56646666666667
2.57_199.0968m/z	LMFA01170045		M-H	C10H16O4	36.8	0	-3.94209769432932	88.7738345511819	100 - 11.2 - 1.39 - 0.108	http://nonlinear.com/redirect/outbound?p=lipidmaps&param=LMFA01170045	4Z-Decenedioic acid		199.096793726457	1	2.56646666666667
2.57_199.0968m/z	LMFA01170131		M-H	C10H16O4	36.8	0	-3.94209769432932	88.7738345511819	100 - 11.2 - 1.39 - 0.108	http://nonlinear.com/redirect/outbound?p=lipidmaps&param=LMFA01170131	3,7-Dimethyl-2E-octene-1,8-dioic acid		199.096793726457	1	2.56646666666667
2.57_199.0968m/z	LMFA01170132		M-H	C10H16O4	36.8	0	-3.94209769432932	88.7738345511819	100 - 11.2 - 1.39 - 0.108	http://nonlinear.com/redirect/outbound?p=lipidmaps&param=LMFA01170132	2,6R-Dimethyl-2E-octen-1,8-dioic acid		199.096793726457	1	2.56646666666667
2.67_713.4729m/z	LMGP04020006		M+Na-2H	C37H73O9P	35.4	0	-1.40927560733135	78.509804241984	100 - 41.2 - 10.1 - 1.84 - 0.27	http://nonlinear.com/redirect/outbound?p=lipidmaps&param=LMGP04020006	PG(O-16:0/15:1(9Z))		713.472912444891	1	2.67268333333333
2.67_713.4729m/z	LMGP04030005		M+Na-2H	C37H73O9P	35.4	0	-1.40927560733135	78.509804241984	100 - 41.2 - 10.1 - 1.84 - 0.27	http://nonlinear.com/redirect/outbound?p=lipidmaps&param=LMGP04030005	PG(P-16:0/15:0)		713.472912444891	1	2.67268333333333
2.67_713.4729m/z	LMGP04030029		M+Na-2H	C37H73O9P	35.4	0	-1.40927560733135	78.509804241984	100 - 41.2 - 10.1 - 1.84 - 0.27	http://nonlinear.com/redirect/outbound?p=lipidmaps&param=LMGP04030029	PG(P-18:0/13:0)		713.472912444891	1	2.67268333333333
2.90_204.0660m/z	HMDB00671		M-H	C11H11NO3	36.8	0	-3.21866048919907	87.7667807572441	100 - 12.5 - 1.33 - 0.102	http://nonlinear.com/redirect/outbound?p=hmdb&param=HMDB00671	Indolelactic acid		204.065956721013	1	2.90418333333333
2.90_204.0660m/z	HMDB01190		M+FA-H	C10H9NO	36.9	0	-4.1495477398975	89.1981051520052	100 - 11.3 - 0.787	http://nonlinear.com/redirect/outbound?p=hmdb&param=HMDB01190	Indoleacetaldehyde		204.065956721013	1	2.90418333333333
2.90_204.0660m/z	HMDB04096		M-H	C11H11NO3	36.8	0	-3.21866048919907	87.7667807572441	100 - 12.5 - 1.33 - 0.102	http://nonlinear.com/redirect/outbound?p=hmdb&param=HMDB04096	5-Methoxyindoleacetate		204.065956721013	1	2.90418333333333
2.90_204.0660m/z	HMDB11621		M-H	C11H11NO3	36.8	0	-3.21866048933766	87.7667807572441	100 - 12.5 - 1.33 - 0.102	http://nonlinear.com/redirect/outbound?p=hmdb&param=HMDB11621	Cinnamoylglycine		204.065956721013	1	2.90418333333333
2.90_204.0660m/z	HMDB30179		M-H	C11H11NO3	36.8	0	-3.21866048933766	87.7667807572441	100 - 12.5 - 1.33 - 0.102	http://nonlinear.com/redirect/outbound?p=hmdb&param=HMDB30179	Edulitine		204.065956721013	1	2.90418333333333
2.90_204.0660m/z	HMDB32755		M-H	C11H11NO3	36.8	0	-3.21866048933766	87.7667807572441	100 - 12.5 - 1.33 - 0.102	http://nonlinear.com/redirect/outbound?p=hmdb&param=HMDB32755	Methyl 1-methoxy-1H-indole-3-carboxylate		204.065956721013	1	2.90418333333333
2.90_204.0660m/z	HMDB59765		M-H	C11H11NO3	36.8	0	-3.21866048933766	87.7667807572441	100 - 12.5 - 1.33 - 0.102	http://nonlinear.com/redirect/outbound?p=hmdb&param=HMDB59765	3-Indolehydracrylic acid		204.065956721013	1	2.90418333333333
2.92_197.0811m/z	HMDB04998		M-H	C10H14O4	36.8	0	-4.25536018490259	88.7942364485708	100 - 11.1 - 1.38 - 0.108	http://nonlinear.com/redirect/outbound?p=hmdb&param=HMDB04998	Guaifenesin		197.081089554287	1	2.92186666666667
2.92_197.0811m/z	HMDB30991		M-H	C10H14O4	36.8	0	-4.25536018504607	88.7942364485708	100 - 11.1 - 1.38 - 0.108	http://nonlinear.com/redirect/outbound?p=hmdb&param=HMDB30991	5-(3E-Pentenyl)tetrahydro-2-oxo-3-furancarboxylic acid		197.081089554287	1	2.92186666666667
2.92_197.0811m/z	HMDB33093		M-H	C10H14O4	36.8	0	-4.25536018504607	88.7942364485708	100 - 11.1 - 1.38 - 0.108	http://nonlinear.com/redirect/outbound?p=hmdb&param=HMDB33093	3-(4-Hydroxy-3-methoxyphenyl)-1,2-propanediol		197.081089554287	1	2.92186666666667
2.92_197.0811m/z	HMDB34099		M-H	C10H14O4	36.8	0	-4.25536018490259	88.7942364485708	100 - 11.1 - 1.38 - 0.108	http://nonlinear.com/redirect/outbound?p=hmdb&param=HMDB34099	(2E,4E)-2,7-Dimethyl-2,4-octadienedioic acid		197.081089554287	1	2.92186666666667
2.92_197.0811m/z	HMDB59768		M-H	C10H14O4	36.8	0	-4.25536018490259	88.7942364485708	100 - 11.1 - 1.38 - 0.108	http://nonlinear.com/redirect/outbound?p=hmdb&param=HMDB59768	3,4-Methylene suberic acid		197.081089554287	1	2.92186666666667
2.92_197.0811m/z	HMDB59779		M-H	C10H14O4	36.8	0	-4.25536018504607	88.7942364485708	100 - 11.1 - 1.38 - 0.108	http://nonlinear.com/redirect/outbound?p=hmdb&param=HMDB59779	2,3-Methylene suberic acid		197.081089554287	1	2.92186666666667
3.03_558.1186m/z	HMDB14735		M-H	C17H29GdN4O7	19.2	0	-3.30337907214335	0.130777321249209	0.694 - 0.142 - 7.59 - 52.9 - 81.8 - 70.7 - 100 - 19.8 - 79.1 - 15.9 - 2.64 - 0.319	http://nonlinear.com/redirect/outbound?p=hmdb&param=HMDB14735	Gadoteridol		558.118604743314	1	3.0282
3.12_449.1732m/z	HMDB35062		M-H	C24H31ClO6	32.2	0	-0.936684422600008	62.1777299358317	100 - 26.5 - 36.6 - 9.09 - 1.54 - 0.198	http://nonlinear.com/redirect/outbound?p=hmdb&param=HMDB35062	Arnamiol		449.173218302078	1	3.11715
3.13_256.1915m/z	HMDB13272		M-H	C14H27NO3	36.6	0	-1.33322829814405	84.8262333880521	100 - 15.9 - 1.8 - 0.153	http://nonlinear.com/redirect/outbound?p=hmdb&param=HMDB13272	N-Lauroylglycine		256.19147439226	1	3.13485
3.13_256.1915m/z	HMDB37834		M+FA-H	C13H25NO	36.9	0	-1.62364686539408	86.2305409614161	100 - 14.8 - 1.22	http://nonlinear.com/redirect/outbound?p=hmdb&param=HMDB37834	Ethyl menthane carboxamide		256.19147439226	1	3.13485
3.15_609.1819m/z	HMDB03265		M-H	C28H34O15	38.9	0	-1.03206547612665	95.9606124530766	100 - 31.2 - 7.8 - 1.42 - 0.222	http://nonlinear.com/redirect/outbound?p=hmdb&param=HMDB03265	Hesperidin		609.181864195984	1	3.15256666666667
3.15_609.1819m/z	HMDB30748		M-H	C28H34O15	38.9	0	-1.03206547594033	95.9606124530766	100 - 31.2 - 7.8 - 1.42 - 0.222	http://nonlinear.com/redirect/outbound?p=hmdb&param=HMDB30748	Hesperetin 7-neohesperidoside		609.181864195984	1	3.15256666666667
3.15_609.1819m/z	HMDB35757		M+FA-H	C27H32O13	39	0	-1.11622132338196	96.1156426618265	100 - 30.1 - 7.03 - 1.21 - 0.177	http://nonlinear.com/redirect/outbound?p=hmdb&param=HMDB35757	Cascaroside C		609.181864195984	1	3.15256666666667
3.15_609.1819m/z	HMDB35784		M+FA-H	C27H32O13	39	0	-1.11622132338196	96.1156426618265	100 - 30.1 - 7.03 - 1.21 - 0.177	http://nonlinear.com/redirect/outbound?p=hmdb&param=HMDB35784	Aloinoside B		609.181864195984	1	3.15256666666667
3.15_609.1819m/z	HMDB36333		M-H	C28H34O15	38.9	0	-1.03206547612665	95.9606124530766	100 - 31.2 - 7.8 - 1.42 - 0.222	http://nonlinear.com/redirect/outbound?p=hmdb&param=HMDB36333	4'-Hydroxyacetophenone 4'-[4-hydroxy-3,5-dimethoxybenzoyl-(->5)-apiosyl-(1->2)-glucoside]		609.181864195984	1	3.15256666666667
3.15_707.1590m/z	HMDB39861		M-H	C35H32O16	35.9	0	-3.91441245190349	84.0753736425725	100 - 38.8 - 10.6 - 2.17 - 0.371	http://nonlinear.com/redirect/outbound?p=hmdb&param=HMDB39861	3-O-alpha-L-Arabinopyranosylproanthocyanidin A5'		707.158986441511	1	3.15256666666667
3.15_707.1590m/z	HMDB40537		M+FA-H	C34H30O14	36.1	0	-4.18637420425727	85.4113131049604	100 - 37.7 - 9.77 - 1.9 - 0.307	http://nonlinear.com/redirect/outbound?p=hmdb&param=HMDB40537	Kaempferol 3-(2'',3''-diacetyl-4''-p-coumaroylrhamnoside)		707.158986441511	1	3.15256666666667
3.17_300.9982m/z	HMDB02899		M-H	C14H6O8	37.2	0	-2.53407014999401	88.9559322763278	100 - 15.5 - 2.77 - 0.305	http://nonlinear.com/redirect/outbound?p=hmdb&param=HMDB02899	Ellagic acid		300.998225411833	1	3.17025
3.17_300.9982m/z	HMDB60626		M-H	C8H15O6PS2	36.6	0	2.43378748953902	85.8426267279921	100 - 10.7 - 10.8 - 1.04 - 0.41	http://nonlinear.com/redirect/outbound?p=hmdb&param=HMDB60626	Malathion monocarboxylic acid		300.998225411833	1	3.17025
3.17_423.1294m/z	HMDB29304		M+FA-H	C19H22O8	38.3	0	-0.5928529967342	92.2570480745199	100 - 21.1 - 3.76 - 0.48	http://nonlinear.com/redirect/outbound?p=hmdb&param=HMDB29304	3,4-DHPEA-EA		423.129446355646	1	3.17025
3.17_423.1294m/z	HMDB29605		M-H	C20H24O10	38	0	-0.528550118913605	90.8237190226976	100 - 22.3 - 4.42 - 0.617	http://nonlinear.com/redirect/outbound?p=hmdb&param=HMDB29605	Ginkgolide J		423.129446355646	1	3.17025
3.17_423.1294m/z	HMDB30042		M-H	C20H24O10	38	0	-0.528550118913605	90.8237190226976	100 - 22.3 - 4.42 - 0.617	http://nonlinear.com/redirect/outbound?p=hmdb&param=HMDB30042	Ginkgolide M		423.129446355646	1	3.17025
3.17_423.1294m/z	HMDB30883		M-H	C20H24O10	38	0	-0.528550118913605	90.8237190226976	100 - 22.3 - 4.42 - 0.617	http://nonlinear.com/redirect/outbound?p=hmdb&param=HMDB30883	Leptophylloside		423.129446355646	1	3.17025
3.17_423.1294m/z	HMDB30884		M-H	C20H24O10	38	0	-0.528550118913605	90.8237190226976	100 - 22.3 - 4.42 - 0.617	http://nonlinear.com/redirect/outbound?p=hmdb&param=HMDB30884	Rutarin		423.129446355646	1	3.17025
3.17_423.1294m/z	HMDB34231		M-H	C20H24O10	38	0	-0.528550119047627	90.8237190226976	100 - 22.3 - 4.42 - 0.617	http://nonlinear.com/redirect/outbound?p=hmdb&param=HMDB34231	Apterin		423.129446355646	1	3.17025
3.17_423.1294m/z	HMDB35037		M+FA-H	C19H22O8	38.3	0	-0.5928529967342	92.2570480745199	100 - 21.1 - 3.76 - 0.48	http://nonlinear.com/redirect/outbound?p=hmdb&param=HMDB35037	Gibberellin A32		423.129446355646	1	3.17025
3.17_423.1294m/z	HMDB36861		M-H	C20H24O10	38	0	-0.528550118913605	90.8237190226976	100 - 22.3 - 4.42 - 0.617	http://nonlinear.com/redirect/outbound?p=hmdb&param=HMDB36861	Ginkgolide B		423.129446355646	1	3.17025
3.17_423.1294m/z	HMDB39028		M-H	C20H24O10	38	0	-0.528550119047627	90.8237190226976	100 - 22.3 - 4.42 - 0.617	http://nonlinear.com/redirect/outbound?p=hmdb&param=HMDB39028	Celereoside		423.129446355646	1	3.17025
3.17_423.1294m/z	HMDB39037		M-H	C20H24O10	38	0	-0.528550119047627	90.8237190226976	100 - 22.3 - 4.42 - 0.617	http://nonlinear.com/redirect/outbound?p=hmdb&param=HMDB39037	Smyrindioloside		423.129446355646	1	3.17025
3.17_423.1294m/z	HMDB39038		M-H	C20H24O10	38	0	-0.528550119047627	90.8237190226976	100 - 22.3 - 4.42 - 0.617	http://nonlinear.com/redirect/outbound?p=hmdb&param=HMDB39038	(1'x,2S)-2-(1,2-Dihydroxy-1-methylethyl)-2,3-dihydro-7H-furo[3,2-g][1]benzopyran-7-one 2'-glucoside		423.129446355646	1	3.17025
3.17_423.1294m/z	HMDB39137		M+FA-H	C19H22O8	38.3	0	-0.5928529967342	92.2570480745199	100 - 21.1 - 3.76 - 0.48	http://nonlinear.com/redirect/outbound?p=hmdb&param=HMDB39137	2-(3,4-Dihydroxyphenylethyl)-6-epi-elenaiate		423.129446355646	1	3.17025
3.24_408.1420n	HMDB36862		M-H, M+FA-H	C20H24O9	47.2	39.5	-0.0893462382147729	96.8381640458623	100 - 22.3 - 4.21 - 0.569	http://nonlinear.com/redirect/outbound?p=hmdb&param=HMDB36862	Ginkgolide A	408.141995879765	453.140148930343	1	3.24165
3.24_408.1420n	HMDB38600		M-H, M+FA-H	C20H24O9	39.3	0.0176	-0.0893462382147729	96.8381640458623	100 - 22.3 - 4.21 - 0.569	http://nonlinear.com/redirect/outbound?p=hmdb&param=HMDB38600	Torachrysone 8-glucoside	408.141995879765	453.140148930343	1	3.24165
3.24_408.1420n	HMDB41508		M-H, M+FA-H	C20H24O9	46.6	36.2	-0.0893462383540465	96.8381640458623	100 - 22.3 - 4.21 - 0.569	http://nonlinear.com/redirect/outbound?p=hmdb&param=HMDB41508	Marmesin galactoside	408.141995879765	453.140148930343	1	3.24165
3.26_505.1117m/z	HMDB30584		M+Na-2H	C25H24O10	37.8	0	0.264649124977282	89.47982962773	100 - 27.7 - 5.74 - 0.883 - 0.114	http://nonlinear.com/redirect/outbound?p=hmdb&param=HMDB30584	Silidianin		505.111742911699	1	3.25933333333333
3.28_443.1116m/z	HMDB37913		M-H	C26H20O7	33.8	0	-4.57178610025214	74.2070764941484	100 - 28.6 - 5.38 - 0.759	http://nonlinear.com/redirect/outbound?p=hmdb&param=HMDB37913	Artomunoxanthentrione		443.111596120549	1	3.27701666666667
3.28_443.1116m/z	HMDB60769		M-H	C21H20N2O9	34.4	0	4.48603869314945	77.3567621220065	100 - 24 - 4.61 - 0.645	http://nonlinear.com/redirect/outbound?p=hmdb&param=HMDB60769	4-Hydroxyphenytoin glucuronide		443.111596120549	1	3.27701666666667
3.38_313.1081m/z	HMDB30567		M-H	C18H18O5	36.2	0	-0.115403143036805	81.2509760785631	100 - 19.9 - 2.9 - 0.314	http://nonlinear.com/redirect/outbound?p=hmdb&param=HMDB30567	(-)-3,4,9-Trimethoxypterocarpan		313.108110993153	1	3.38395
3.38_313.1081m/z	HMDB32056		M+FA-H	C17H16O3	36.5	0	-0.135200681429964	82.5398925208752	100 - 18.7 - 2.26 - 0.206	http://nonlinear.com/redirect/outbound?p=hmdb&param=HMDB32056	Eugenyl benzoate		313.108110993153	1	3.38395
3.38_313.1081m/z	HMDB32806		M-H	C18H18O5	36.2	0	-0.115403143036805	81.2509760785631	100 - 19.9 - 2.9 - 0.314	http://nonlinear.com/redirect/outbound?p=hmdb&param=HMDB32806	p-Hydroxyphenethyl trans-ferulate		313.108110993153	1	3.38395
3.38_313.1081m/z	HMDB33586		M-H	C18H18O5	36.2	0	-0.115403143036805	81.2509760785631	100 - 19.9 - 2.9 - 0.314	http://nonlinear.com/redirect/outbound?p=hmdb&param=HMDB33586	2'-Hydroxy-4,4',6'-trimethoxychalcone		313.108110993153	1	3.38395
3.38_313.1081m/z	HMDB33787		M-H	C18H18O5	36.2	0	-0.115403143036805	81.2509760785631	100 - 19.9 - 2.9 - 0.314	http://nonlinear.com/redirect/outbound?p=hmdb&param=HMDB33787	2,3,9-Trimethoxypterocarpan		313.108110993153	1	3.38395
3.38_313.1081m/z	HMDB37086		M-H	C18H18O5	36.2	0	-0.115403143036805	81.2509760785631	100 - 19.9 - 2.9 - 0.314	http://nonlinear.com/redirect/outbound?p=hmdb&param=HMDB37086	5,8-Dimethoxychalepensin		313.108110993153	1	3.38395
3.38_313.1081m/z	HMDB40936		M-H	C18H18O5	36.2	0	-0.115403143036805	81.2509760785631	100 - 19.9 - 2.9 - 0.314	http://nonlinear.com/redirect/outbound?p=hmdb&param=HMDB40936	beta,2-Dihydroxy-4,6-dimethoxy-3-methylchalcone		313.108110993153	1	3.38395
3.38_313.1081m/z	HMDB41645		M-H	C18H18O5	36.2	0	-0.115403143036805	81.2509760785631	100 - 19.9 - 2.9 - 0.314	http://nonlinear.com/redirect/outbound?p=hmdb&param=HMDB41645	2'-Hydroxyenterolactone		313.108110993153	1	3.38395
3.38_313.1081m/z	HMDB41650		M-H	C18H18O5	36.2	0	-0.115403143036805	81.2509760785631	100 - 19.9 - 2.9 - 0.314	http://nonlinear.com/redirect/outbound?p=hmdb&param=HMDB41650	2-Hydroxyenterolactone		313.108110993153	1	3.38395
3.38_313.1081m/z	HMDB41672		M-H	C18H18O5	36.2	0	-0.115403143036805	81.2509760785631	100 - 19.9 - 2.9 - 0.314	http://nonlinear.com/redirect/outbound?p=hmdb&param=HMDB41672	4'-Hydroxyenterolactone		313.108110993153	1	3.38395
3.38_313.1081m/z	HMDB41682		M-H	C18H18O5	36.2	0	-0.115403143036805	81.2509760785631	100 - 19.9 - 2.9 - 0.314	http://nonlinear.com/redirect/outbound?p=hmdb&param=HMDB41682	4-Hydroxyenterolactone		313.108110993153	1	3.38395
3.38_313.1081m/z	HMDB41694		M-H	C18H18O5	36.2	0	-0.115403143036805	81.2509760785631	100 - 19.9 - 2.9 - 0.314	http://nonlinear.com/redirect/outbound?p=hmdb&param=HMDB41694	5-Hydroxyenterolactone		313.108110993153	1	3.38395
3.38_313.1081m/z	HMDB41697		M-H	C18H18O5	36.2	0	-0.115403143036805	81.2509760785631	100 - 19.9 - 2.9 - 0.314	http://nonlinear.com/redirect/outbound?p=hmdb&param=HMDB41697	6'-Hydroxyenterolactone		313.108110993153	1	3.38395
3.38_313.1081m/z	HMDB41700		M-H	C18H18O5	36.2	0	-0.115403143217769	81.2509760785631	100 - 19.9 - 2.9 - 0.314	http://nonlinear.com/redirect/outbound?p=hmdb&param=HMDB41700	6-Hydroxyenterolactone		313.108110993153	1	3.38395
3.38_313.1081m/z	HMDB41703		M-H	C18H18O5	36.2	0	-0.115403143036805	81.2509760785631	100 - 19.9 - 2.9 - 0.314	http://nonlinear.com/redirect/outbound?p=hmdb&param=HMDB41703	7-Hydroxyenterolactone		313.108110993153	1	3.38395
3.53_395.2431m/z	HMDB00268		M+FA-H	C21H34O4	35.2	0	-2.39507154939074	78.7199027872814	100 - 23.3 - 3.4 - 0.373	http://nonlinear.com/redirect/outbound?p=hmdb&param=HMDB00268	Tetrahydrocorticosterone		395.243073575086	1	3.52598333333333
3.53_395.2431m/z	HMDB00449		M+FA-H	C21H34O4	35.2	0	-2.39507154955303	78.7199027872814	100 - 23.3 - 3.4 - 0.373	http://nonlinear.com/redirect/outbound?p=hmdb&param=HMDB00449	5a-Tetrahydrocorticosterone		395.243073575086	1	3.52598333333333
3.53_395.2431m/z	HMDB05972		M+FA-H	C21H34O4	35.2	0	-2.39507154955303	78.7199027872814	100 - 23.3 - 3.4 - 0.373	http://nonlinear.com/redirect/outbound?p=hmdb&param=HMDB05972	Tetrahydrodeoxycortisol		395.243073575086	1	3.52598333333333
3.53_395.2431m/z	HMDB11541		M+FA-H	C21H34O4	35.2	0	-2.39507154939074	78.7199027872814	100 - 23.3 - 3.4 - 0.373	http://nonlinear.com/redirect/outbound?p=hmdb&param=HMDB11541	MG(0:0/18:4(6Z,9Z,12Z,15Z)/0:0)		395.243073575086	1	3.52598333333333
3.53_395.2431m/z	HMDB11571		M+FA-H	C21H34O4	35.2	0	-2.39507154939074	78.7199027872814	100 - 23.3 - 3.4 - 0.373	http://nonlinear.com/redirect/outbound?p=hmdb&param=HMDB11571	MG(18:4(6Z,9Z,12Z,15Z)/0:0/0:0)		395.243073575086	1	3.52598333333333
3.53_395.2431m/z	HMDB33616		M+FA-H	C21H34O4	35.2	0	-2.39507154955303	78.7199027872814	100 - 23.3 - 3.4 - 0.373	http://nonlinear.com/redirect/outbound?p=hmdb&param=HMDB33616	(S)-[10]-Gingerol		395.243073575086	1	3.52598333333333
3.53_395.2431m/z	HMDB41997		M+FA-H	C21H34O4	35.2	0	-2.39507154939074	78.7199027872814	100 - 23.3 - 3.4 - 0.373	http://nonlinear.com/redirect/outbound?p=hmdb&param=HMDB41997	Pregnanetriolone		395.243073575086	1	3.52598333333333
3.53_395.2431m/z	LMFA01040054		M-H	C22H36O6	35	0	-2.11700259288415	77.4948280361544	100 - 24.4 - 4.09 - 0.514	http://nonlinear.com/redirect/outbound?p=lipidmaps&param=LMFA01040054	methyl 8-[3,5-epidioxy-2-(3-hydroperoxy-1-pentenyl)-cyclopentyl]-octanoate		395.243073575086	1	3.52598333333333
3.53_395.2431m/z	LMFA03010058		M+FA-H	C21H34O4	35.2	0	-2.39507154955303	78.7199027872814	100 - 23.3 - 3.4 - 0.373	http://nonlinear.com/redirect/outbound?p=lipidmaps&param=LMFA03010058	9-deoxy-9-methylene-PGE2		395.243073575086	1	3.52598333333333
3.53_395.2431m/z	LMFA03010096		M-H	C22H36O6	35	0	-2.11700259288415	77.4948280361544	100 - 24.4 - 4.09 - 0.514	http://nonlinear.com/redirect/outbound?p=lipidmaps&param=LMFA03010096	PGF2alpha-11-acetate		395.243073575086	1	3.52598333333333
3.53_395.2431m/z	LMFA03010103		M+FA-H	C21H34O4	35.2	0	-2.39507154939074	78.7199027872814	100 - 23.3 - 3.4 - 0.373	http://nonlinear.com/redirect/outbound?p=lipidmaps&param=LMFA03010103	11-deoxy-11-methylene-PGD2		395.243073575086	1	3.52598333333333
3.60_219.1021m/z	HMDB31622		M+FA-H	C12H14O	36.7	0	-3.49445950638804	87.5798033300957	100 - 13.2 - 1	http://nonlinear.com/redirect/outbound?p=hmdb&param=HMDB31622	6-Phenyl-3-hexen-2-one		219.102059537537	1	3.59728333333333
3.60_219.1021m/z	HMDB32589		M-H	C13H16O3	36.6	0	-2.76408348936439	86.164338503116	100 - 14.4 - 1.57 - 0.127	http://nonlinear.com/redirect/outbound?p=hmdb&param=HMDB32589	1-(5-Acetyl-2-hydroxyphenyl)-3-methyl-1-butanone		219.102059537537	1	3.59728333333333
3.60_219.1021m/z	HMDB37281		M+FA-H	C12H14O	36.7	0	-3.49445950638804	87.5798033300957	100 - 13.2 - 1	http://nonlinear.com/redirect/outbound?p=hmdb&param=HMDB37281	4-Methyl-2-phenyl-2-pentenal		219.102059537537	1	3.59728333333333
3.60_219.1021m/z	HMDB37492		M-H	C13H16O3	36.6	0	-2.76408348936439	86.164338503116	100 - 14.4 - 1.57 - 0.127	http://nonlinear.com/redirect/outbound?p=hmdb&param=HMDB37492	Ethyl methyl-p-tolylglycidate		219.102059537537	1	3.59728333333333
3.60_219.1021m/z	HMDB39153		M+FA-H	C12H14O	36.7	0	-3.49445950655128	87.5798033300957	100 - 13.2 - 1	http://nonlinear.com/redirect/outbound?p=hmdb&param=HMDB39153	(R)-11,12,13-Trinor-1(5),6,9-guaiatrien-8-one		219.102059537537	1	3.59728333333333
3.60_219.1021m/z	HMDB40424		M-H	C13H16O3	36.6	0	-2.76408348949352	86.164338503116	100 - 14.4 - 1.57 - 0.127	http://nonlinear.com/redirect/outbound?p=hmdb&param=HMDB40424	Ethyl 2-benzylacetoacetate		219.102059537537	1	3.59728333333333
3.60_219.1021m/z	HMDB40823		M+FA-H	C12H14O	36.7	0	-3.49445950655128	87.5798033300957	100 - 13.2 - 1	http://nonlinear.com/redirect/outbound?p=hmdb&param=HMDB40823	(S)-11,12,13-Trinor-7-calamenone		219.102059537537	1	3.59728333333333
3.60_219.1021m/z	HMDB61823		M-H	C13H16O3	36.6	0	-2.76408348936439	86.164338503116	100 - 14.4 - 1.57 - 0.127	http://nonlinear.com/redirect/outbound?p=hmdb&param=HMDB61823	3-Hexenyl salicylic acid		219.102059537537	1	3.59728333333333
3.60_219.1021m/z	HMDB61942		M-H	C13H16O3	36.6	0	-2.76408348936439	86.164338503116	100 - 14.4 - 1.57 - 0.127	http://nonlinear.com/redirect/outbound?p=hmdb&param=HMDB61942	cis-3-Hexenyl salicylate		219.102059537537	1	3.59728333333333
3.60_219.1021m/z	LMFA06000073		M+FA-H	C12H14O	36.7	0	-3.49445950655128	87.5798033300957	100 - 13.2 - 1	http://nonlinear.com/redirect/outbound?p=lipidmaps&param=LMFA06000073	2,4,6,8,10-dodecapentaenal		219.102059537537	1	3.59728333333333
3.67_188.1039n	HMDB00784		M-H, M+Na-2H	C9H16O4	44	30.7	-4.87832696487331	94.7323344827608	100 - 10.1 - 1.28	http://nonlinear.com/redirect/outbound?p=hmdb&param=HMDB00784	Azelaic acid	188.103941354354	187.096664922354	1	3.66813333333333
3.67_188.1039n	HMDB11717		M-H, M+Na-2H	C9H16O4	42.5	23.4	-4.87832696487331	94.7323344827608	100 - 10.1 - 1.28	http://nonlinear.com/redirect/outbound?p=hmdb&param=HMDB11717	Nonate	188.103941354354	187.096664922354	1	3.66813333333333
3.67_188.1039n	HMDB32200		M-H, M+Na-2H	C9H16O4	37.8	0	-4.87832696487331	94.7323344827608	100 - 10.1 - 1.28	http://nonlinear.com/redirect/outbound?p=hmdb&param=HMDB32200	cis- and trans-Ethyl 2,4-dimethyl-1,3-dioxolane-2-acetate	188.103941354354	187.096664922354	1	3.66813333333333
3.67_188.1039n	HMDB32258		M-H, M+Na-2H	C9H16O4	37.8	0	-4.87832696487331	94.7323344827608	100 - 10.1 - 1.28	http://nonlinear.com/redirect/outbound?p=hmdb&param=HMDB32258	(+/-)-Ethyl 3-acetoxy-2-methylbutyrate	188.103941354354	187.096664922354	1	3.66813333333333
3.67_188.1039n	HMDB32387		M-H, M+Na-2H	C9H16O4	37.8	0	-4.87832696487331	94.7323344827608	100 - 10.1 - 1.28	http://nonlinear.com/redirect/outbound?p=hmdb&param=HMDB32387	(+/-)-Methyl 5-acetoxyhexanoate	188.103941354354	187.096664922354	1	3.66813333333333
3.67_188.1039n	HMDB36233		M-H, M+Na-2H	C9H16O4	37.8	0	-4.87832696487331	94.7323344827608	100 - 10.1 - 1.28	http://nonlinear.com/redirect/outbound?p=hmdb&param=HMDB36233	Butyl ethyl malonate	188.103941354354	187.096664922354	1	3.66813333333333
3.67_188.1039n	HMDB59760		M-H, M+Na-2H	C9H16O4	44	30.7	-4.87832696472221	94.7323344827608	100 - 10.1 - 1.28	http://nonlinear.com/redirect/outbound?p=hmdb&param=HMDB59760	2,4-Dimethylpimelic acid	188.103941354354	187.096664922354	1	3.66813333333333
3.67_188.1039n	HMDB59783		M-H, M+Na-2H	C9H16O4	44	30.7	-4.87832696487331	94.7323344827608	100 - 10.1 - 1.28	http://nonlinear.com/redirect/outbound?p=hmdb&param=HMDB59783	3-Methylsuberic acid	188.103941354354	187.096664922354	1	3.66813333333333
3.67_188.1039n	HMDB59814		M-H, M+Na-2H	C9H16O4	37.8	0	-4.87832696487331	94.7323344827608	100 - 10.1 - 1.28	http://nonlinear.com/redirect/outbound?p=hmdb&param=HMDB59814	Diethyl methylsuccinate	188.103941354354	187.096664922354	1	3.66813333333333
3.67_188.1039n	HMDB59879		M-H, M+Na-2H	C9H16O4	37.8	0	-4.87832696487331	94.7323344827608	100 - 10.1 - 1.28	http://nonlinear.com/redirect/outbound?p=hmdb&param=HMDB59879	Diethyl glutarate	188.103941354354	187.096664922354	1	3.66813333333333
3.67_188.1039n	LMFA01170054		M-H, M+Na-2H	C9H16O4	37.8	0	-4.87832696487331	94.7323344827608	100 - 10.1 - 1.28	http://nonlinear.com/redirect/outbound?p=lipidmaps&param=LMFA01170054	Azelaic acid	188.103941354354	187.096664922354	1	3.66813333333333
3.72_707.1587m/z	HMDB39861		M-H	C35H32O16	35.6	0	-4.2912639096779	82.9927695649953	100 - 38.8 - 10.6 - 2.17 - 0.371	http://nonlinear.com/redirect/outbound?p=hmdb&param=HMDB39861	3-O-alpha-L-Arabinopyranosylproanthocyanidin A5'		707.158719566978	1	3.72198333333333
3.72_707.1587m/z	HMDB40537		M+FA-H	C34H30O14	35.8	0	-4.5894083653736	84.3115066832637	100 - 37.7 - 9.77 - 1.9 - 0.307	http://nonlinear.com/redirect/outbound?p=hmdb&param=HMDB40537	Kaempferol 3-(2'',3''-diacetyl-4''-p-coumaroylrhamnoside)		707.158719566978	1	3.72198333333333
3.74_609.1819m/z	HMDB03265		M-H	C28H34O15	38	0	-0.959395054176945	91.4069825614396	100 - 31.2 - 7.8 - 1.42 - 0.222	http://nonlinear.com/redirect/outbound?p=hmdb&param=HMDB03265	Hesperidin		609.181908538732	1	3.73965
3.74_609.1819m/z	HMDB30748		M-H	C28H34O15	38	0	-0.959395053990631	91.4069825614396	100 - 31.2 - 7.8 - 1.42 - 0.222	http://nonlinear.com/redirect/outbound?p=hmdb&param=HMDB30748	Hesperetin 7-neohesperidoside		609.181908538732	1	3.73965
3.74_609.1819m/z	HMDB35757		M+FA-H	C27H32O13	38.3	0	-1.03762511149833	92.8621417442636	100 - 30.1 - 7.03 - 1.21 - 0.177	http://nonlinear.com/redirect/outbound?p=hmdb&param=HMDB35757	Cascaroside C		609.181908538732	1	3.73965
3.74_609.1819m/z	HMDB35784		M+FA-H	C27H32O13	38.3	0	-1.03762511149833	92.8621417442636	100 - 30.1 - 7.03 - 1.21 - 0.177	http://nonlinear.com/redirect/outbound?p=hmdb&param=HMDB35784	Aloinoside B		609.181908538732	1	3.73965
3.74_609.1819m/z	HMDB36333		M-H	C28H34O15	38	0	-0.959395054176945	91.4069825614396	100 - 31.2 - 7.8 - 1.42 - 0.222	http://nonlinear.com/redirect/outbound?p=hmdb&param=HMDB36333	4'-Hydroxyacetophenone 4'-[4-hydroxy-3,5-dimethoxybenzoyl-(->5)-apiosyl-(1->2)-glucoside]		609.181908538732	1	3.73965
3.76_203.1281m/z	HMDB00798		M+FA-H	C9H18O2	36.9	0	-4.71545402167956	90.1896776380189	100 - 10 - 0.86	http://nonlinear.com/redirect/outbound?p=hmdb&param=HMDB00798	Oenanthic ether		203.12813702843	1	3.75735
3.76_203.1281m/z	HMDB00847		M+FA-H	C9H18O2	36.9	0	-4.71545402167956	90.1896776380189	100 - 10 - 0.86	http://nonlinear.com/redirect/outbound?p=hmdb&param=HMDB00847	Pelargonic acid		203.12813702843	1	3.75735
3.76_203.1281m/z	HMDB30331		M+FA-H	C9H18O2	36.9	0	-4.71545402167956	90.1896776380189	100 - 10 - 0.86	http://nonlinear.com/redirect/outbound?p=hmdb&param=HMDB30331	xi-2-Ethylheptanoic acid		203.12813702843	1	3.75735
3.76_203.1281m/z	HMDB31291		M+FA-H	C9H18O2	36.9	0	-4.71545402167956	90.1896776380189	100 - 10 - 0.86	http://nonlinear.com/redirect/outbound?p=hmdb&param=HMDB31291	Methyl caprylate		203.12813702843	1	3.75735
3.76_203.1281m/z	HMDB31480		M+FA-H	C9H18O2	36.9	0	-4.71545402167956	90.1896776380189	100 - 10 - 0.86	http://nonlinear.com/redirect/outbound?p=hmdb&param=HMDB31480	Heptyl acetate		203.12813702843	1	3.75735
3.76_203.1281m/z	HMDB31557		M+FA-H	C9H18O2	36.9	0	-4.71545402167956	90.1896776380189	100 - 10 - 0.86	http://nonlinear.com/redirect/outbound?p=hmdb&param=HMDB31557	4-Methyloctanoic acid		203.12813702843	1	3.75735
3.76_203.1281m/z	HMDB32042		M+FA-H	C9H18O2	36.9	0	-4.71545402167956	90.1896776380189	100 - 10 - 0.86	http://nonlinear.com/redirect/outbound?p=hmdb&param=HMDB32042	Butyl 3-methylbutanoate		203.12813702843	1	3.75735
3.76_203.1281m/z	HMDB32309		M+FA-H	C9H18O2	36.9	0	-4.71545402167956	90.1896776380189	100 - 10 - 0.86	http://nonlinear.com/redirect/outbound?p=hmdb&param=HMDB32309	3-Heptyl acetate		203.12813702843	1	3.75735
3.76_203.1281m/z	HMDB32406		M+FA-H	C9H18O2	36.9	0	-4.71545402167956	90.1896776380189	100 - 10 - 0.86	http://nonlinear.com/redirect/outbound?p=hmdb&param=HMDB32406	5-Methylhexyl acetate		203.12813702843	1	3.75735
3.76_203.1281m/z	HMDB32454		M+FA-H	C9H18O2	36.9	0	-4.71545402167956	90.1896776380189	100 - 10 - 0.86	http://nonlinear.com/redirect/outbound?p=hmdb&param=HMDB32454	3-Octyl formate		203.12813702843	1	3.75735
3.76_203.1281m/z	HMDB33217		M-H	C10H20O4	36.9	0	-3.65275418796394	88.7330449779195	100 - 11.2 - 1.39 - 0.109	http://nonlinear.com/redirect/outbound?p=hmdb&param=HMDB33217	(2xi,6xi)-7-Methyl-3-methylene-1,2,6,7-octanetetrol		203.12813702843	1	3.75735
3.76_203.1281m/z	HMDB33642		M-H	C10H20O4	36.9	0	-3.65275418782471	88.7330449779195	100 - 11.2 - 1.39 - 0.109	http://nonlinear.com/redirect/outbound?p=hmdb&param=HMDB33642	(2xi,3xi,6E)-3,7-Dimethyl-6-octene-1,2,3,8-tetrol		203.12813702843	1	3.75735
3.76_203.1281m/z	HMDB34162		M+FA-H	C9H18O2	36.9	0	-4.71545402167956	90.1896776380189	100 - 10 - 0.86	http://nonlinear.com/redirect/outbound?p=hmdb&param=HMDB34162	Pentyl butanoate		203.12813702843	1	3.75735
3.76_203.1281m/z	HMDB34165		M+FA-H	C9H18O2	36.9	0	-4.71545402167956	90.1896776380189	100 - 10 - 0.86	http://nonlinear.com/redirect/outbound?p=hmdb&param=HMDB34165	Propyl hexanoate		203.12813702843	1	3.75735
3.76_203.1281m/z	HMDB34606		M+FA-H	C9H18O2	36.9	0	-4.71545402167956	90.1896776380189	100 - 10 - 0.86	http://nonlinear.com/redirect/outbound?p=hmdb&param=HMDB34606	Hexyl propionate		203.12813702843	1	3.75735
3.76_203.1281m/z	HMDB35133		M-H	C10H20O4	36.9	0	-3.65275418782471	88.7330449779195	100 - 11.2 - 1.39 - 0.109	http://nonlinear.com/redirect/outbound?p=hmdb&param=HMDB35133	3,7-Dimethyl-3-octene-1,2,6,7-tetrol		203.12813702843	1	3.75735
3.76_203.1281m/z	HMDB36234		M+FA-H	C9H18O2	36.9	0	-4.71545402167956	90.1896776380189	100 - 10 - 0.86	http://nonlinear.com/redirect/outbound?p=hmdb&param=HMDB36234	3-Methylbutyl 2-methylpropanoate		203.12813702843	1	3.75735
3.76_203.1281m/z	HMDB37143		M+FA-H	C9H18O2	36.9	0	-4.71545402167956	90.1896776380189	100 - 10 - 0.86	http://nonlinear.com/redirect/outbound?p=hmdb&param=HMDB37143	1-Hydroxy-3-nonanone		203.12813702843	1	3.75735
3.76_203.1281m/z	HMDB37164		M+FA-H	C9H18O2	36.9	0	-4.71545402167956	90.1896776380189	100 - 10 - 0.86	http://nonlinear.com/redirect/outbound?p=hmdb&param=HMDB37164	3-(Hydroxymethyl)-2-octanone		203.12813702843	1	3.75735
3.76_203.1281m/z	HMDB37288		M+FA-H	C9H18O2	36.9	0	-4.71545402167956	90.1896776380189	100 - 10 - 0.86	http://nonlinear.com/redirect/outbound?p=hmdb&param=HMDB37288	4-Methyl-2-pentyl-1,3-dioxolane		203.12813702843	1	3.75735
3.76_203.1281m/z	HMDB38040		M+FA-H	C9H18O2	36.9	0	-4.71545402167956	90.1896776380189	100 - 10 - 0.86	http://nonlinear.com/redirect/outbound?p=hmdb&param=HMDB38040	2-Methylpropyl 3-methylbutanoate		203.12813702843	1	3.75735
3.76_203.1281m/z	HMDB38603		M+FA-H	C9H18O2	36.9	0	-4.71545402167956	90.1896776380189	100 - 10 - 0.86	http://nonlinear.com/redirect/outbound?p=hmdb&param=HMDB38603	Octyl formate		203.12813702843	1	3.75735
3.76_203.1281m/z	HMDB39053		M-H	C10H20O4	36.9	0	-3.65275418796394	88.7330449779195	100 - 11.2 - 1.39 - 0.109	http://nonlinear.com/redirect/outbound?p=hmdb&param=HMDB39053	(1alpha,2alpha,4betaH,6alpha,8R)-p-Menthane-2,6,8,9-tetrol		203.12813702843	1	3.75735
3.76_203.1281m/z	HMDB39216		M+FA-H	C9H18O2	36.9	0	-4.71545402167956	90.1896776380189	100 - 10 - 0.86	http://nonlinear.com/redirect/outbound?p=hmdb&param=HMDB39216	Butyl 2-methylbutanoate		203.12813702843	1	3.75735
3.76_203.1281m/z	HMDB39219		M+FA-H	C9H18O2	36.9	0	-4.71545402167956	90.1896776380189	100 - 10 - 0.86	http://nonlinear.com/redirect/outbound?p=hmdb&param=HMDB39219	1-Methylbutyl butanoate		203.12813702843	1	3.75735
3.76_203.1281m/z	HMDB39974		M-H	C10H20O4	36.9	0	-3.65275418768548	88.7330449779195	100 - 11.2 - 1.39 - 0.109	http://nonlinear.com/redirect/outbound?p=hmdb&param=HMDB39974	(1S,2S,4R,8R)-p-Menthane-1,2,8,9-tetrol		203.12813702843	1	3.75735
3.76_203.1281m/z	HMDB40221		M+FA-H	C9H18O2	36.9	0	-4.71545402167956	90.1896776380189	100 - 10 - 0.86	http://nonlinear.com/redirect/outbound?p=hmdb&param=HMDB40221	Isoamyl butyrate		203.12813702843	1	3.75735
3.76_203.1281m/z	HMDB40295		M+FA-H	C9H18O2	36.9	0	-4.71545402167956	90.1896776380189	100 - 10 - 0.86	http://nonlinear.com/redirect/outbound?p=hmdb&param=HMDB40295	Butyl pentanoate		203.12813702843	1	3.75735
3.76_203.1281m/z	HMDB40430		M+FA-H	C9H18O2	36.9	0	-4.71545402167956	90.1896776380189	100 - 10 - 0.86	http://nonlinear.com/redirect/outbound?p=hmdb&param=HMDB40430	Isopropyl hexanoate		203.12813702843	1	3.75735
3.76_203.1281m/z	HMDB59822		M+FA-H	C9H18O2	36.9	0	-4.7154540218593	90.1896776380189	100 - 10 - 0.86	http://nonlinear.com/redirect/outbound?p=hmdb&param=HMDB59822	Ethyl 5-methylhexanoate		203.12813702843	1	3.75735
3.76_203.1281m/z	LMFA01010009		M+FA-H	C9H18O2	36.9	0	-4.71545402167956	90.1896776380189	100 - 10 - 0.86	http://nonlinear.com/redirect/outbound?p=lipidmaps&param=LMFA01010009	Pelargonic acid		203.12813702843	1	3.75735
3.76_203.1281m/z	LMFA01020002		M+FA-H	C9H18O2	36.9	0	-4.71545402167956	90.1896776380189	100 - 10 - 0.86	http://nonlinear.com/redirect/outbound?p=lipidmaps&param=LMFA01020002	(+)-6-methyl caprylic acid		203.12813702843	1	3.75735
3.76_203.1281m/z	LMFA01020003		M+FA-H	C9H18O2	36.9	0	-4.71545402167956	90.1896776380189	100 - 10 - 0.86	http://nonlinear.com/redirect/outbound?p=lipidmaps&param=LMFA01020003	7-methyl caprylic acid		203.12813702843	1	3.75735
3.76_203.1281m/z	LMFA01020088		M+FA-H	C9H18O2	36.9	0	-4.71545402167956	90.1896776380189	100 - 10 - 0.86	http://nonlinear.com/redirect/outbound?p=lipidmaps&param=LMFA01020088	2-methyl-octanoic acid		203.12813702843	1	3.75735
3.76_203.1281m/z	LMFA01020152		M+FA-H	C9H18O2	36.9	0	-4.71545402167956	90.1896776380189	100 - 10 - 0.86	http://nonlinear.com/redirect/outbound?p=lipidmaps&param=LMFA01020152	2-isopropyl-hexanoic acid		203.12813702843	1	3.75735
3.76_203.1281m/z	LMFA01020153		M+FA-H	C9H18O2	36.9	0	-4.71545402167956	90.1896776380189	100 - 10 - 0.86	http://nonlinear.com/redirect/outbound?p=lipidmaps&param=LMFA01020153	3,5,5-trimethyl-hexanoic acid		203.12813702843	1	3.75735
3.76_203.1281m/z	LMFA01020243		M+FA-H	C9H18O2	36.9	0	-4.71545402167956	90.1896776380189	100 - 10 - 0.86	http://nonlinear.com/redirect/outbound?p=lipidmaps&param=LMFA01020243	3-methyl-octanoic acid		203.12813702843	1	3.75735
3.76_203.1281m/z	LMFA01020244		M+FA-H	C9H18O2	36.9	0	-4.71545402167956	90.1896776380189	100 - 10 - 0.86	http://nonlinear.com/redirect/outbound?p=lipidmaps&param=LMFA01020244	4-methyl-octanoic acid		203.12813702843	1	3.75735
3.76_203.1281m/z	LMFA01020245		M+FA-H	C9H18O2	36.9	0	-4.71545402167956	90.1896776380189	100 - 10 - 0.86	http://nonlinear.com/redirect/outbound?p=lipidmaps&param=LMFA01020245	5-methyl-octanoic acid		203.12813702843	1	3.75735
3.76_203.1281m/z	LMFA01020270		M+FA-H	C9H18O2	36.9	0	-4.71545402167956	90.1896776380189	100 - 10 - 0.86	http://nonlinear.com/redirect/outbound?p=lipidmaps&param=LMFA01020270	6S-methyl-octanoic acid		203.12813702843	1	3.75735
3.76_203.1281m/z	LMFA01020345		M+FA-H	C9H18O2	36.9	0	-4.71545402167956	90.1896776380189	100 - 10 - 0.86	http://nonlinear.com/redirect/outbound?p=lipidmaps&param=LMFA01020345	7:0(6Me,6Me)		203.12813702843	1	3.75735
3.76_203.1281m/z	LMFA05000138		M+FA-H	C9H18O2	36.9	0	-4.71545402167956	90.1896776380189	100 - 10 - 0.86	http://nonlinear.com/redirect/outbound?p=lipidmaps&param=LMFA05000138	6-oxo-Nonan-1-ol		203.12813702843	1	3.75735
3.76_203.1281m/z	LMFA07010186		M+FA-H	C9H18O2	36.9	0	-4.71545402167956	90.1896776380189	100 - 10 - 0.86	http://nonlinear.com/redirect/outbound?p=lipidmaps&param=LMFA07010186	Heptyl acetate		203.12813702843	1	3.75735
3.76_203.1281m/z	LMFA07010413		M+FA-H	C9H18O2	36.9	0	-4.71545402167956	90.1896776380189	100 - 10 - 0.86	http://nonlinear.com/redirect/outbound?p=lipidmaps&param=LMFA07010413	hexyl propionate		203.12813702843	1	3.75735
3.76_203.1281m/z	LMFA07010435		M+FA-H	C9H18O2	36.9	0	-4.71545402167956	90.1896776380189	100 - 10 - 0.86	http://nonlinear.com/redirect/outbound?p=lipidmaps&param=LMFA07010435	propionyl hexanoate		203.12813702843	1	3.75735
3.76_203.1281m/z	LMFA07010446		M+FA-H	C9H18O2	36.9	0	-4.71545402167956	90.1896776380189	100 - 10 - 0.86	http://nonlinear.com/redirect/outbound?p=lipidmaps&param=LMFA07010446	formyl octanoate		203.12813702843	1	3.75735
3.76_203.1281m/z	LMFA07010507		M+FA-H	C9H18O2	36.9	0	-4.71545402167956	90.1896776380189	100 - 10 - 0.86	http://nonlinear.com/redirect/outbound?p=lipidmaps&param=LMFA07010507	butyl 2-methyl-butanoate		203.12813702843	1	3.75735
3.76_203.1281m/z	LMFA07010568		M+FA-H	C9H18O2	36.9	0	-4.71545402167956	90.1896776380189	100 - 10 - 0.86	http://nonlinear.com/redirect/outbound?p=lipidmaps&param=LMFA07010568	2-Methylpropyl 2-methylbutanoate		203.12813702843	1	3.75735
3.76_203.1281m/z	LMFA07010569		M+FA-H	C9H18O2	36.9	0	-4.71545402167956	90.1896776380189	100 - 10 - 0.86	http://nonlinear.com/redirect/outbound?p=lipidmaps&param=LMFA07010569	2-Methylbutyl 2-methylpropionate		203.12813702843	1	3.75735
3.76_203.1281m/z	LMFA07010570		M+FA-H	C9H18O2	36.9	0	-4.71545402167956	90.1896776380189	100 - 10 - 0.86	http://nonlinear.com/redirect/outbound?p=lipidmaps&param=LMFA07010570	2-Methylbutyl butyrate		203.12813702843	1	3.75735
3.76_203.1281m/z	LMFA07010572		M+FA-H	C9H18O2	36.9	0	-4.71545402167956	90.1896776380189	100 - 10 - 0.86	http://nonlinear.com/redirect/outbound?p=lipidmaps&param=LMFA07010572	3-Methylbutyl 2-methylpropionate		203.12813702843	1	3.75735
3.76_203.1281m/z	LMFA07010574		M+FA-H	C9H18O2	36.9	0	-4.71545402167956	90.1896776380189	100 - 10 - 0.86	http://nonlinear.com/redirect/outbound?p=lipidmaps&param=LMFA07010574	3-Methylbutyl butyrate		203.12813702843	1	3.75735
3.76_203.1281m/z	LMFA07010652		M+FA-H	C9H18O2	36.9	0	-4.71545402167956	90.1896776380189	100 - 10 - 0.86	http://nonlinear.com/redirect/outbound?p=lipidmaps&param=LMFA07010652	1-Methylbutyl 3-methylbutanoate		203.12813702843	1	3.75735
3.76_203.1281m/z	LMFA07010676		M+FA-H	C9H18O2	36.9	0	-4.71545402167956	90.1896776380189	100 - 10 - 0.86	http://nonlinear.com/redirect/outbound?p=lipidmaps&param=LMFA07010676	Isopropyl hexanoate		203.12813702843	1	3.75735
3.86_449.1733m/z	HMDB35062		M-H	C24H31ClO6	32.3	0	-0.777444363271051	62.5439505220718	100 - 26.5 - 36.6 - 9.09 - 1.54 - 0.198	http://nonlinear.com/redirect/outbound?p=hmdb&param=HMDB35062	Arnamiol		449.173289988914	1	3.86366666666667
3.88_537.0821m/z	HMDB02895		M-H	C30H18O10	47.3	42	-1.07781894408579	95.8055544026283	100 - 33 - 7.34 - 1.22 - 0.168	http://nonlinear.com/redirect/outbound?p=hmdb&param=HMDB02895	Sennidin B		537.082140377268	1	3.88175
3.88_537.0821m/z	HMDB30832		M-H	C30H18O10	46.7	39.2	-1.07781894429707	95.8055544026283	100 - 33 - 7.34 - 1.22 - 0.168	http://nonlinear.com/redirect/outbound?p=hmdb&param=HMDB30832	Amentoflavone		537.082140377268	1	3.88175
3.88_537.0821m/z	HMDB38856		M-H	C30H18O10	46.4	37.7	-1.07781894450835	95.8055544026283	100 - 33 - 7.34 - 1.22 - 0.168	http://nonlinear.com/redirect/outbound?p=hmdb&param=HMDB38856	4',4''',5,5'',7,7''-Hexahydroxy-3,8''-biflavone		537.082140377268	1	3.88175
3.97_784.6333m/z	LMGL05010003		M-H	C45H87NO9	31.2	0	3.12384671013865	59.4998946048625	100 - 50.4 - 14.3 - 2.93 - 0.481	http://nonlinear.com/redirect/outbound?p=lipidmaps&param=LMGL05010003	1,2-dioctadecanoyl-3-O-(6-deoxy-6-amino-alpha-D-glucosyl)-sn-glycerol		784.633261151872	1	3.97031666666667
3.99_775.4740m/z	LMGP04010085		M+FA-H	C39H71O10P	36.2	0	-3.72321572058996	85.2884526664078	100 - 43.4 - 11.2 - 2.15 - 0.334	http://nonlinear.com/redirect/outbound?p=lipidmaps&param=LMGP04010085	PG(13:0/20:3(8Z,11Z,14Z))		775.473968243591	1	3.98801666666667
3.99_775.4740m/z	LMGP04010146		M+FA-H	C39H71O10P	36.2	0	-3.72321572058996	85.2884526664078	100 - 43.4 - 11.2 - 2.15 - 0.334	http://nonlinear.com/redirect/outbound?p=lipidmaps&param=LMGP04010146	PG(15:0/18:3(6Z,9Z,12Z))		775.473968243591	1	3.98801666666667
3.99_775.4740m/z	LMGP04010147		M+FA-H	C39H71O10P	36.2	0	-3.72321572058996	85.2884526664078	100 - 43.4 - 11.2 - 2.15 - 0.334	http://nonlinear.com/redirect/outbound?p=lipidmaps&param=LMGP04010147	PG(15:0/18:3(9Z,12Z,15Z))		775.473968243591	1	3.98801666666667
3.99_775.4740m/z	LMGP04010174		M+FA-H	C39H71O10P	36.2	0	-3.72321572043433	85.2884526664078	100 - 43.4 - 11.2 - 2.15 - 0.334	http://nonlinear.com/redirect/outbound?p=lipidmaps&param=LMGP04010174	PG(15:1(9Z)/18:2(9Z,12Z))		775.473968243591	1	3.98801666666667
3.99_775.4740m/z	LMGP04010210		M+FA-H	C39H71O10P	36.2	0	-3.72321572043433	85.2884526664078	100 - 43.4 - 11.2 - 2.15 - 0.334	http://nonlinear.com/redirect/outbound?p=lipidmaps&param=LMGP04010210	PG(16:1(9Z)/17:2(9Z,12Z))		775.473968243591	1	3.98801666666667
3.99_775.4740m/z	LMGP04010285		M+FA-H	C39H71O10P	36.2	0	-3.7232157202787	85.2884526664078	100 - 43.4 - 11.2 - 2.15 - 0.334	http://nonlinear.com/redirect/outbound?p=lipidmaps&param=LMGP04010285	PG(17:2(9Z,12Z)/16:1(9Z))		775.473968243591	1	3.98801666666667
3.99_775.4740m/z	LMGP04010345		M+FA-H	C39H71O10P	36.2	0	-3.7232157202787	85.2884526664078	100 - 43.4 - 11.2 - 2.15 - 0.334	http://nonlinear.com/redirect/outbound?p=lipidmaps&param=LMGP04010345	PG(18:2(9Z,12Z)/15:1(9Z))		775.473968243591	1	3.98801666666667
3.99_775.4740m/z	LMGP04010370		M+FA-H	C39H71O10P	36.2	0	-3.72321572012306	85.2884526664078	100 - 43.4 - 11.2 - 2.15 - 0.334	http://nonlinear.com/redirect/outbound?p=lipidmaps&param=LMGP04010370	PG(18:3(6Z,9Z,12Z)/15:0)		775.473968243591	1	3.98801666666667
3.99_775.4740m/z	LMGP04010401		M+FA-H	C39H71O10P	36.2	0	-3.72321572012306	85.2884526664078	100 - 43.4 - 11.2 - 2.15 - 0.334	http://nonlinear.com/redirect/outbound?p=lipidmaps&param=LMGP04010401	PG(18:3(9Z,12Z,15Z)/15:0)		775.473968243591	1	3.98801666666667
3.99_775.4740m/z	LMGP04010590		M+FA-H	C39H71O10P	36.2	0	-3.72321572012306	85.2884526664078	100 - 43.4 - 11.2 - 2.15 - 0.334	http://nonlinear.com/redirect/outbound?p=lipidmaps&param=LMGP04010590	PG(20:3(8Z,11Z,14Z)/13:0)		775.473968243591	1	3.98801666666667
3.99_775.4740m/z	LMGP06020003		M+Na-2H	C38H75O12P	37	0	-0.416231331761389	85.7567954110538	100 - 42.4 - 11.2 - 2.22 - 0.36	http://nonlinear.com/redirect/outbound?p=lipidmaps&param=LMGP06020003	PI(O-16:0/13:0)		775.473968243591	1	3.98801666666667
4.02_713.4740m/z	LMGP04020006		M+Na-2H	C37H73O9P	36.6	0	0.151460560456051	83.2012915033009	100 - 41.2 - 10.1 - 1.84 - 0.27	http://nonlinear.com/redirect/outbound?p=lipidmaps&param=LMGP04020006	PG(O-16:0/15:1(9Z))		713.47399325347	1	4.02358333333333
4.02_713.4740m/z	LMGP04030005		M+Na-2H	C37H73O9P	36.6	0	0.151460560456051	83.2012915033009	100 - 41.2 - 10.1 - 1.84 - 0.27	http://nonlinear.com/redirect/outbound?p=lipidmaps&param=LMGP04030005	PG(P-16:0/15:0)		713.47399325347	1	4.02358333333333
4.02_713.4740m/z	LMGP04030029		M+Na-2H	C37H73O9P	36.6	0	0.151460560456051	83.2012915033009	100 - 41.2 - 10.1 - 1.84 - 0.27	http://nonlinear.com/redirect/outbound?p=lipidmaps&param=LMGP04030029	PG(P-18:0/13:0)		713.47399325347	1	4.02358333333333
4.09_233.1542m/z	HMDB30016		M-H	C15H22O2	36.4	0	-1.96952411239249	84.4768765763265	100 - 16.6 - 1.69 - 0.13	http://nonlinear.com/redirect/outbound?p=hmdb&param=HMDB30016	Valerenic acid		233.154242324994	1	4.0946
4.09_233.1542m/z	HMDB31349		M-H	C15H22O2	36.4	0	-1.96952411227112	84.4768765763265	100 - 16.6 - 1.69 - 0.13	http://nonlinear.com/redirect/outbound?p=hmdb&param=HMDB31349	Epiacoronene		233.154242324994	1	4.0946
4.09_233.1542m/z	HMDB32081		M-H	C15H22O2	36.4	0	-1.96952411239249	84.4768765763265	100 - 16.6 - 1.69 - 0.13	http://nonlinear.com/redirect/outbound?p=hmdb&param=HMDB32081	4,10-Longipinanedione		233.154242324994	1	4.0946
4.09_233.1542m/z	HMDB33252		M-H	C15H22O2	36.4	0	-1.96952411227112	84.4768765763265	100 - 16.6 - 1.69 - 0.13	http://nonlinear.com/redirect/outbound?p=hmdb&param=HMDB33252	Curcumanolide A		233.154242324994	1	4.0946
4.09_233.1542m/z	HMDB33253		M-H	C15H22O2	36.4	0	-1.96952411227112	84.4768765763265	100 - 16.6 - 1.69 - 0.13	http://nonlinear.com/redirect/outbound?p=hmdb&param=HMDB33253	Curcumenone		233.154242324994	1	4.0946
4.09_233.1542m/z	HMDB33960		M-H	C15H22O2	36.4	0	-1.96952411227112	84.4768765763265	100 - 16.6 - 1.69 - 0.13	http://nonlinear.com/redirect/outbound?p=hmdb&param=HMDB33960	Curcumenol		233.154242324994	1	4.0946
4.09_233.1542m/z	HMDB34562		M-H	C15H22O2	36.4	0	-1.96952411239249	84.4768765763265	100 - 16.6 - 1.69 - 0.13	http://nonlinear.com/redirect/outbound?p=hmdb&param=HMDB34562	9-Pentadecene-12,14-diyne-1,11-diol		233.154242324994	1	4.0946
4.09_233.1542m/z	HMDB34742		M-H	C15H22O2	36.4	0	-1.96952411227112	84.4768765763265	100 - 16.6 - 1.69 - 0.13	http://nonlinear.com/redirect/outbound?p=hmdb&param=HMDB34742	Saussurea lactone		233.154242324994	1	4.0946
4.09_233.1542m/z	HMDB34956		M-H	C15H22O2	36.4	0	-1.96952411239249	84.4768765763265	100 - 16.6 - 1.69 - 0.13	http://nonlinear.com/redirect/outbound?p=hmdb&param=HMDB34956	Oxysolavetivone		233.154242324994	1	4.0946
4.09_233.1542m/z	HMDB35202		M-H	C15H22O2	36.4	0	-1.96952411227112	84.4768765763265	100 - 16.6 - 1.69 - 0.13	http://nonlinear.com/redirect/outbound?p=hmdb&param=HMDB35202	7-Hydroxycostal		233.154242324994	1	4.0946
4.09_233.1542m/z	HMDB35407		M-H	C15H22O2	36.4	0	-1.96952411227112	84.4768765763265	100 - 16.6 - 1.69 - 0.13	http://nonlinear.com/redirect/outbound?p=hmdb&param=HMDB35407	Dehydrocurdione		233.154242324994	1	4.0946
4.09_233.1542m/z	HMDB35408		M-H	C15H22O2	36.4	0	-1.96952411227112	84.4768765763265	100 - 16.6 - 1.69 - 0.13	http://nonlinear.com/redirect/outbound?p=hmdb&param=HMDB35408	1,10-Epoxygermacrone		233.154242324994	1	4.0946
4.09_233.1542m/z	HMDB35413		M-H	C15H22O2	36.4	0	-1.96952411227112	84.4768765763265	100 - 16.6 - 1.69 - 0.13	http://nonlinear.com/redirect/outbound?p=hmdb&param=HMDB35413	(4alpha,5alpha)-11-Eremophilene-2,9-dione		233.154242324994	1	4.0946
4.09_233.1542m/z	HMDB35639		M-H	C15H22O2	36.4	0	-1.96952411227112	84.4768765763265	100 - 16.6 - 1.69 - 0.13	http://nonlinear.com/redirect/outbound?p=hmdb&param=HMDB35639	Petasalbin		233.154242324994	1	4.0946
4.09_233.1542m/z	HMDB35794		M-H	C15H22O2	36.4	0	-1.96952411239249	84.4768765763265	100 - 16.6 - 1.69 - 0.13	http://nonlinear.com/redirect/outbound?p=hmdb&param=HMDB35794	beta-Costic acid		233.154242324994	1	4.0946
4.09_233.1542m/z	HMDB35869		M-H	C15H22O2	36.4	0	-1.96952411227112	84.4768765763265	100 - 16.6 - 1.69 - 0.13	http://nonlinear.com/redirect/outbound?p=hmdb&param=HMDB35869	alpha-Rotunol		233.154242324994	1	4.0946
4.09_233.1542m/z	HMDB35889		M-H	C15H22O2	36.4	0	-1.96952411227112	84.4768765763265	100 - 16.6 - 1.69 - 0.13	http://nonlinear.com/redirect/outbound?p=hmdb&param=HMDB35889	Germacrone 4,5-epoxide		233.154242324994	1	4.0946
4.09_233.1542m/z	HMDB35935		M-H	C15H22O2	36.4	0	-1.96952411227112	84.4768765763265	100 - 16.6 - 1.69 - 0.13	http://nonlinear.com/redirect/outbound?p=hmdb&param=HMDB35935	Dihydroisoalantolactone		233.154242324994	1	4.0946
4.09_233.1542m/z	HMDB36035		M-H	C15H22O2	36.4	0	-1.96952411239249	84.4768765763265	100 - 16.6 - 1.69 - 0.13	http://nonlinear.com/redirect/outbound?p=hmdb&param=HMDB36035	Marasmene		233.154242324994	1	4.0946
4.09_233.1542m/z	HMDB36390		M-H	C15H22O2	36.4	0	-1.96952411227112	84.4768765763265	100 - 16.6 - 1.69 - 0.13	http://nonlinear.com/redirect/outbound?p=hmdb&param=HMDB36390	3-Phenylpropyl hexanoate		233.154242324994	1	4.0946
4.09_233.1542m/z	HMDB36392		M-H	C15H22O2	36.4	0	-1.96952411239249	84.4768765763265	100 - 16.6 - 1.69 - 0.13	http://nonlinear.com/redirect/outbound?p=hmdb&param=HMDB36392	(Z)-alpha-Bergamotenoic acid		233.154242324994	1	4.0946
4.09_233.1542m/z	HMDB36427		M-H	C15H22O2	36.4	0	-1.96952411227112	84.4768765763265	100 - 16.6 - 1.69 - 0.13	http://nonlinear.com/redirect/outbound?p=hmdb&param=HMDB36427	Procurcumenol		233.154242324994	1	4.0946
4.09_233.1542m/z	HMDB36449		M-H	C15H22O2	36.4	0	-1.96952411227112	84.4768765763265	100 - 16.6 - 1.69 - 0.13	http://nonlinear.com/redirect/outbound?p=hmdb&param=HMDB36449	(1alpha,4beta,5beta)-4-Hydroxy-7(11),10(14)-guaiadien-8-one		233.154242324994	1	4.0946
4.09_233.1542m/z	HMDB36466		M-H	C15H22O2	36.4	0	-1.96952411227112	84.4768765763265	100 - 16.6 - 1.69 - 0.13	http://nonlinear.com/redirect/outbound?p=hmdb&param=HMDB36466	Zerumbone oxide		233.154242324994	1	4.0946
4.09_233.1542m/z	HMDB36647		M-H	C15H22O2	36.4	0	-1.96952411227112	84.4768765763265	100 - 16.6 - 1.69 - 0.13	http://nonlinear.com/redirect/outbound?p=hmdb&param=HMDB36647	Isocurcumenol		233.154242324994	1	4.0946
4.09_233.1542m/z	HMDB37038		M-H	C15H22O2	36.4	0	-1.96952411227112	84.4768765763265	100 - 16.6 - 1.69 - 0.13	http://nonlinear.com/redirect/outbound?p=hmdb&param=HMDB37038	Cyclodehydroisolubimin		233.154242324994	1	4.0946
4.09_233.1542m/z	HMDB37391		M-H	C15H22O2	36.4	0	-1.96952411227112	84.4768765763265	100 - 16.6 - 1.69 - 0.13	http://nonlinear.com/redirect/outbound?p=hmdb&param=HMDB37391	p-Hydroxynonanophenone		233.154242324994	1	4.0946
4.09_233.1542m/z	HMDB37640		M-H	C15H22O2	36.4	0	-1.96952411227112	84.4768765763265	100 - 16.6 - 1.69 - 0.13	http://nonlinear.com/redirect/outbound?p=hmdb&param=HMDB37640	2-Methyl-4-phenyl-2-butyl 2-methylpropanoate		233.154242324994	1	4.0946
4.09_233.1542m/z	HMDB37710		M-H	C15H22O2	36.4	0	-1.96952411227112	84.4768765763265	100 - 16.6 - 1.69 - 0.13	http://nonlinear.com/redirect/outbound?p=hmdb&param=HMDB37710	4-Methylphenyl octanoate		233.154242324994	1	4.0946
4.09_233.1542m/z	HMDB37739		M-H	C15H22O2	36.4	0	-1.96952411227112	84.4768765763265	100 - 16.6 - 1.69 - 0.13	http://nonlinear.com/redirect/outbound?p=hmdb&param=HMDB37739	7-(1,3-Cyclohexadienyl)-5-hydroxy-2,6-dimethyl-2-hepten-4-one		233.154242324994	1	4.0946
4.09_233.1542m/z	HMDB38190		M-H	C15H22O2	36.4	0	-1.96952411227112	84.4768765763265	100 - 16.6 - 1.69 - 0.13	http://nonlinear.com/redirect/outbound?p=hmdb&param=HMDB38190	Rishitinol		233.154242324994	1	4.0946
4.09_233.1542m/z	HMDB38198		M-H	C15H22O2	36.4	0	-1.96952411227112	84.4768765763265	100 - 16.6 - 1.69 - 0.13	http://nonlinear.com/redirect/outbound?p=hmdb&param=HMDB38198	3,7-Bisaboladiene-2,8-dione		233.154242324994	1	4.0946
4.09_233.1542m/z	HMDB38698		M-H	C15H22O2	36.4	0	-1.96952411227112	84.4768765763265	100 - 16.6 - 1.69 - 0.13	http://nonlinear.com/redirect/outbound?p=hmdb&param=HMDB38698	xi-2-Hydroxy-1,3,5-bisabolatrien-9-one		233.154242324994	1	4.0946
4.09_233.1542m/z	HMDB38795		M-H	C15H22O2	36.4	0	-1.96952411227112	84.4768765763265	100 - 16.6 - 1.69 - 0.13	http://nonlinear.com/redirect/outbound?p=hmdb&param=HMDB38795	7,9-Illudadiene-3,14-diol		233.154242324994	1	4.0946
4.09_233.1542m/z	HMDB38796		M-H	C15H22O2	36.4	0	-1.96952411227112	84.4768765763265	100 - 16.6 - 1.69 - 0.13	http://nonlinear.com/redirect/outbound?p=hmdb&param=HMDB38796	2,7(14)-Illudadiene-10,15-diol		233.154242324994	1	4.0946
4.09_233.1542m/z	HMDB38914		M-H	C15H22O2	36.4	0	-1.96952411227112	84.4768765763265	100 - 16.6 - 1.69 - 0.13	http://nonlinear.com/redirect/outbound?p=hmdb&param=HMDB38914	4,6-Decadiyn-1-ol isovalerate		233.154242324994	1	4.0946
4.09_233.1542m/z	HMDB39621		M-H	C15H22O2	36.4	0	-1.96952411227112	84.4768765763265	100 - 16.6 - 1.69 - 0.13	http://nonlinear.com/redirect/outbound?p=hmdb&param=HMDB39621	beta-Santalic acid		233.154242324994	1	4.0946
4.09_233.1542m/z	HMDB41036		M-H	C15H22O2	36.4	0	-1.96952411227112	84.4768765763265	100 - 16.6 - 1.69 - 0.13	http://nonlinear.com/redirect/outbound?p=hmdb&param=HMDB41036	Sugeonol		233.154242324994	1	4.0946
4.18_255.0659m/z	HMDB05760		M-H	C15H12O4	51.1	59.8	-1.32429707300975	97.1985211435107	100 - 16.5 - 2.1 - 0.197	http://nonlinear.com/redirect/outbound?p=hmdb&param=HMDB05760	Dihydrodaidzein		255.065943313615	1	4.18325
4.18_255.0659m/z	HMDB29462		M-H	C15H12O4	42.5	16.8	-1.32429707300975	97.1985211435107	100 - 16.5 - 2.1 - 0.197	http://nonlinear.com/redirect/outbound?p=hmdb&param=HMDB29462	(E)-2,4,4'-Trihydroxychalcone		255.065943313615	1	4.18325
4.18_255.0659m/z	HMDB29519		M-H	C15H12O4	51.1	59.8	-1.32429707300975	97.1985211435107	100 - 16.5 - 2.1 - 0.197	http://nonlinear.com/redirect/outbound?p=hmdb&param=HMDB29519	(2S)-Liquiritigenin		255.065943313615	1	4.18325
4.18_255.0659m/z	HMDB30808		M-H	C15H12O4	50.7	57.9	-1.32429707300975	97.1985211435107	100 - 16.5 - 2.1 - 0.197	http://nonlinear.com/redirect/outbound?p=hmdb&param=HMDB30808	(S)-Pinocembrin		255.065943313615	1	4.18325
4.18_255.0659m/z	HMDB32577		M-H	C15H12O4	48.2	45.6	-1.32429707323173	97.1985211435107	100 - 16.5 - 2.1 - 0.197	http://nonlinear.com/redirect/outbound?p=hmdb&param=HMDB32577	4'-Methoxybenzophenone-2-carboxylic acid		255.065943313615	1	4.18325
4.18_255.0659m/z	HMDB33904		M-H	C15H12O4	41.8	13.2	-1.32429707300975	97.1985211435107	100 - 16.5 - 2.1 - 0.197	http://nonlinear.com/redirect/outbound?p=hmdb&param=HMDB33904	7E-Mycosinyl acetate		255.065943313615	1	4.18325
4.18_255.0659m/z	HMDB36457		M-H	C15H12O4	51.7	63.1	-1.32429707323173	97.1985211435107	100 - 16.5 - 2.1 - 0.197	http://nonlinear.com/redirect/outbound?p=hmdb&param=HMDB36457	Emodinanthranol		255.065943313615	1	4.18325
4.18_255.0659m/z	HMDB37316		M-H	C15H12O4	49.9	53.9	-1.32429707323173	97.1985211435107	100 - 16.5 - 2.1 - 0.197	http://nonlinear.com/redirect/outbound?p=hmdb&param=HMDB37316	Isoliquiritigenin		255.065943313615	1	4.18325
4.18_255.0659m/z	HMDB41647		M-H	C15H12O4	43.1	20.1	-1.32429707323173	97.1985211435107	100 - 16.5 - 2.1 - 0.197	http://nonlinear.com/redirect/outbound?p=hmdb&param=HMDB41647	2-Dehydro-O-desmethylangolensin		255.065943313615	1	4.18325
4.31_395.2435m/z	HMDB00268		M+FA-H	C21H34O4	35.5	0	-1.18799753722896	78.7199027872814	100 - 23.3 - 3.4 - 0.373	http://nonlinear.com/redirect/outbound?p=hmdb&param=HMDB00268	Tetrahydrocorticosterone		395.24349634758	1	4.30741666666667
4.31_395.2435m/z	HMDB00449		M+FA-H	C21H34O4	35.5	0	-1.18799753739126	78.7199027872814	100 - 23.3 - 3.4 - 0.373	http://nonlinear.com/redirect/outbound?p=hmdb&param=HMDB00449	5a-Tetrahydrocorticosterone		395.24349634758	1	4.30741666666667
4.31_395.2435m/z	HMDB05972		M+FA-H	C21H34O4	35.5	0	-1.18799753739126	78.7199027872814	100 - 23.3 - 3.4 - 0.373	http://nonlinear.com/redirect/outbound?p=hmdb&param=HMDB05972	Tetrahydrodeoxycortisol		395.24349634758	1	4.30741666666667
4.31_395.2435m/z	HMDB11541		M+FA-H	C21H34O4	35.5	0	-1.18799753722896	78.7199027872814	100 - 23.3 - 3.4 - 0.373	http://nonlinear.com/redirect/outbound?p=hmdb&param=HMDB11541	MG(0:0/18:4(6Z,9Z,12Z,15Z)/0:0)		395.24349634758	1	4.30741666666667
4.31_395.2435m/z	HMDB11571		M+FA-H	C21H34O4	35.5	0	-1.18799753722896	78.7199027872814	100 - 23.3 - 3.4 - 0.373	http://nonlinear.com/redirect/outbound?p=hmdb&param=HMDB11571	MG(18:4(6Z,9Z,12Z,15Z)/0:0/0:0)		395.24349634758	1	4.30741666666667
4.31_395.2435m/z	HMDB33616		M+FA-H	C21H34O4	35.5	0	-1.18799753739126	78.7199027872814	100 - 23.3 - 3.4 - 0.373	http://nonlinear.com/redirect/outbound?p=hmdb&param=HMDB33616	(S)-[10]-Gingerol		395.24349634758	1	4.30741666666667
4.31_395.2435m/z	HMDB41997		M+FA-H	C21H34O4	35.5	0	-1.18799753722896	78.7199027872814	100 - 23.3 - 3.4 - 0.373	http://nonlinear.com/redirect/outbound?p=hmdb&param=HMDB41997	Pregnanetriolone		395.24349634758	1	4.30741666666667
4.31_395.2435m/z	LMFA01040054		M-H	C22H36O6	35.2	0	-1.05007205547663	77.4948280361544	100 - 24.4 - 4.09 - 0.514	http://nonlinear.com/redirect/outbound?p=lipidmaps&param=LMFA01040054	methyl 8-[3,5-epidioxy-2-(3-hydroperoxy-1-pentenyl)-cyclopentyl]-octanoate		395.24349634758	1	4.30741666666667
4.31_395.2435m/z	LMFA03010058		M+FA-H	C21H34O4	35.5	0	-1.18799753739126	78.7199027872814	100 - 23.3 - 3.4 - 0.373	http://nonlinear.com/redirect/outbound?p=lipidmaps&param=LMFA03010058	9-deoxy-9-methylene-PGE2		395.24349634758	1	4.30741666666667
4.31_395.2435m/z	LMFA03010096		M-H	C22H36O6	35.2	0	-1.05007205547663	77.4948280361544	100 - 24.4 - 4.09 - 0.514	http://nonlinear.com/redirect/outbound?p=lipidmaps&param=LMFA03010096	PGF2alpha-11-acetate		395.24349634758	1	4.30741666666667
4.31_395.2435m/z	LMFA03010103		M+FA-H	C21H34O4	35.5	0	-1.18799753722896	78.7199027872814	100 - 23.3 - 3.4 - 0.373	http://nonlinear.com/redirect/outbound?p=lipidmaps&param=LMFA03010103	11-deoxy-11-methylene-PGD2		395.24349634758	1	4.30741666666667
4.38_297.0743m/z	HMDB30145		M+Na-2H	C15H16O5	36.6	0	-0.67052304359239	83.9294424045263	100 - 16.6 - 2.32 - 0.232	http://nonlinear.com/redirect/outbound?p=hmdb&param=HMDB30145	Ascochitine		297.074256299659	1	4.37881666666667
4.38_297.0743m/z	HMDB30287		M+Na-2H	C15H16O5	36.6	0	-0.67052304379827	83.9294424045263	100 - 16.6 - 2.32 - 0.232	http://nonlinear.com/redirect/outbound?p=hmdb&param=HMDB30287	10-Acetoxytoxol		297.074256299659	1	4.37881666666667
4.38_297.0743m/z	HMDB30791		M+Na-2H	C15H16O5	36.6	0	-0.67052304379827	83.9294424045263	100 - 16.6 - 2.32 - 0.232	http://nonlinear.com/redirect/outbound?p=hmdb&param=HMDB30791	Dihydromethysticin		297.074256299659	1	4.37881666666667
4.38_297.0743m/z	HMDB35814		M+Na-2H	C15H16O5	36.6	0	-0.67052304379827	83.9294424045263	100 - 16.6 - 2.32 - 0.232	http://nonlinear.com/redirect/outbound?p=hmdb&param=HMDB35814	Lactucin		297.074256299659	1	4.37881666666667
4.38_297.0743m/z	HMDB41520		M+Na-2H	C15H16O5	36.6	0	-0.67052304379827	83.9294424045263	100 - 16.6 - 2.32 - 0.232	http://nonlinear.com/redirect/outbound?p=hmdb&param=HMDB41520	5-De-O-methyltoddanol		297.074256299659	1	4.37881666666667
4.40_199.0967m/z	HMDB00603		M-H	C10H16O4	39.6	5.92	-4.20710166260286	97.1824648451791	100 - 11.2 - 1.39 - 0.108	http://nonlinear.com/redirect/outbound?p=hmdb&param=HMDB00603	cis-4-Decenedioic acid		199.096740697875	1	4.39648333333333
4.40_199.0967m/z	HMDB13227		M-H	C10H16O4	39.6	5.59	-4.20710166260286	97.1824648451791	100 - 11.2 - 1.39 - 0.108	http://nonlinear.com/redirect/outbound?p=hmdb&param=HMDB13227	cis-5-Decenedioic acid		199.096740697875	1	4.39648333333333
4.40_199.0967m/z	HMDB30989		M-H	C10H16O4	38.5	0	-4.2071016627449	97.1824648451791	100 - 11.2 - 1.39 - 0.108	http://nonlinear.com/redirect/outbound?p=hmdb&param=HMDB30989	5-Pentyltetrahydro-2-oxo-3-furancarboxylic acid		199.096740697875	1	4.39648333333333
4.40_199.0967m/z	HMDB30990		M-H	C10H16O4	38.5	0	-4.2071016627449	97.1824648451791	100 - 11.2 - 1.39 - 0.108	http://nonlinear.com/redirect/outbound?p=hmdb&param=HMDB30990	alpha-Carboxy-delta-nonalactone		199.096740697875	1	4.39648333333333
4.40_199.0967m/z	HMDB34491		M-H	C10H16O4	39.6	5.52	-4.20710166260286	97.1824648451791	100 - 11.2 - 1.39 - 0.108	http://nonlinear.com/redirect/outbound?p=hmdb&param=HMDB34491	(±)-Camphoric acid		199.096740697875	1	4.39648333333333
4.40_199.0967m/z	HMDB34971		M-H	C10H16O4	39.6	5.56	-4.20710166260286	97.1824648451791	100 - 11.2 - 1.39 - 0.108	http://nonlinear.com/redirect/outbound?p=hmdb&param=HMDB34971	(1R,2R,3S,1'R)-Nepetalinic acid		199.096740697875	1	4.39648333333333
4.40_199.0967m/z	HMDB36715		M-H	C10H16O4	38.5	0	-4.2071016627449	97.1824648451791	100 - 11.2 - 1.39 - 0.108	http://nonlinear.com/redirect/outbound?p=hmdb&param=HMDB36715	Matsutakic acid A		199.096740697875	1	4.39648333333333
4.40_199.0967m/z	LMFA01060079		M-H	C10H16O4	38.5	0	-4.20710166260286	97.1824648451791	100 - 11.2 - 1.39 - 0.108	http://nonlinear.com/redirect/outbound?p=lipidmaps&param=LMFA01060079	3,6-dioxo-decanoic acid		199.096740697875	1	4.39648333333333
4.40_199.0967m/z	LMFA01060080		M-H	C10H16O4	38.5	0	-4.20710166260286	97.1824648451791	100 - 11.2 - 1.39 - 0.108	http://nonlinear.com/redirect/outbound?p=lipidmaps&param=LMFA01060080	6,9-dioxo-decanoic acid		199.096740697875	1	4.39648333333333
4.40_199.0967m/z	LMFA01170032		M-H	C10H16O4	38.5	0	-4.20710166260286	97.1824648451791	100 - 11.2 - 1.39 - 0.108	http://nonlinear.com/redirect/outbound?p=lipidmaps&param=LMFA01170032	2E-Decenedioic acid		199.096740697875	1	4.39648333333333
4.40_199.0967m/z	LMFA01170044		M-H	C10H16O4	38.5	0	-4.20710166260286	97.1824648451791	100 - 11.2 - 1.39 - 0.108	http://nonlinear.com/redirect/outbound?p=lipidmaps&param=LMFA01170044	4E-Decenedioic acid		199.096740697875	1	4.39648333333333
4.40_199.0967m/z	LMFA01170045		M-H	C10H16O4	38.5	0	-4.20710166260286	97.1824648451791	100 - 11.2 - 1.39 - 0.108	http://nonlinear.com/redirect/outbound?p=lipidmaps&param=LMFA01170045	4Z-Decenedioic acid		199.096740697875	1	4.39648333333333
4.40_199.0967m/z	LMFA01170131		M-H	C10H16O4	38.5	0	-4.20710166260286	97.1824648451791	100 - 11.2 - 1.39 - 0.108	http://nonlinear.com/redirect/outbound?p=lipidmaps&param=LMFA01170131	3,7-Dimethyl-2E-octene-1,8-dioic acid		199.096740697875	1	4.39648333333333
4.40_199.0967m/z	LMFA01170132		M-H	C10H16O4	38.5	0	-4.20710166260286	97.1824648451791	100 - 11.2 - 1.39 - 0.108	http://nonlinear.com/redirect/outbound?p=lipidmaps&param=LMFA01170132	2,6R-Dimethyl-2E-octen-1,8-dioic acid		199.096740697875	1	4.39648333333333
4.40_221.0792m/z	HMDB00603		M+Na-2H	C10H16O4	37.5	0	-1.87787394453079	89.983398787733	100 - 11.2 - 1.39 - 0.108	http://nonlinear.com/redirect/outbound?p=hmdb&param=HMDB00603	cis-4-Decenedioic acid		221.079151039659	1	4.39648333333333
4.40_221.0792m/z	HMDB13227		M+Na-2H	C10H16O4	37.5	0	-1.87787394453079	89.983398787733	100 - 11.2 - 1.39 - 0.108	http://nonlinear.com/redirect/outbound?p=hmdb&param=HMDB13227	cis-5-Decenedioic acid		221.079151039659	1	4.39648333333333
4.40_221.0792m/z	HMDB30989		M+Na-2H	C10H16O4	37.5	0	-1.87787394467283	89.983398787733	100 - 11.2 - 1.39 - 0.108	http://nonlinear.com/redirect/outbound?p=hmdb&param=HMDB30989	5-Pentyltetrahydro-2-oxo-3-furancarboxylic acid		221.079151039659	1	4.39648333333333
4.40_221.0792m/z	HMDB30990		M+Na-2H	C10H16O4	37.5	0	-1.87787394467283	89.983398787733	100 - 11.2 - 1.39 - 0.108	http://nonlinear.com/redirect/outbound?p=hmdb&param=HMDB30990	alpha-Carboxy-delta-nonalactone		221.079151039659	1	4.39648333333333
4.40_221.0792m/z	HMDB34491		M+Na-2H	C10H16O4	37.5	0	-1.87787394453079	89.983398787733	100 - 11.2 - 1.39 - 0.108	http://nonlinear.com/redirect/outbound?p=hmdb&param=HMDB34491	(±)-Camphoric acid		221.079151039659	1	4.39648333333333
4.40_221.0792m/z	HMDB34971		M+Na-2H	C10H16O4	37.5	0	-1.87787394453079	89.983398787733	100 - 11.2 - 1.39 - 0.108	http://nonlinear.com/redirect/outbound?p=hmdb&param=HMDB34971	(1R,2R,3S,1'R)-Nepetalinic acid		221.079151039659	1	4.39648333333333
4.40_221.0792m/z	HMDB36715		M+Na-2H	C10H16O4	37.5	0	-1.87787394467283	89.983398787733	100 - 11.2 - 1.39 - 0.108	http://nonlinear.com/redirect/outbound?p=hmdb&param=HMDB36715	Matsutakic acid A		221.079151039659	1	4.39648333333333
4.40_221.0792m/z	LMFA01060079		M+Na-2H	C10H16O4	37.5	0	-1.87787394453079	89.983398787733	100 - 11.2 - 1.39 - 0.108	http://nonlinear.com/redirect/outbound?p=lipidmaps&param=LMFA01060079	3,6-dioxo-decanoic acid		221.079151039659	1	4.39648333333333
4.40_221.0792m/z	LMFA01060080		M+Na-2H	C10H16O4	37.5	0	-1.87787394453079	89.983398787733	100 - 11.2 - 1.39 - 0.108	http://nonlinear.com/redirect/outbound?p=lipidmaps&param=LMFA01060080	6,9-dioxo-decanoic acid		221.079151039659	1	4.39648333333333
4.40_221.0792m/z	LMFA01170032		M+Na-2H	C10H16O4	37.5	0	-1.87787394453079	89.983398787733	100 - 11.2 - 1.39 - 0.108	http://nonlinear.com/redirect/outbound?p=lipidmaps&param=LMFA01170032	2E-Decenedioic acid		221.079151039659	1	4.39648333333333
4.40_221.0792m/z	LMFA01170044		M+Na-2H	C10H16O4	37.5	0	-1.87787394453079	89.983398787733	100 - 11.2 - 1.39 - 0.108	http://nonlinear.com/redirect/outbound?p=lipidmaps&param=LMFA01170044	4E-Decenedioic acid		221.079151039659	1	4.39648333333333
4.40_221.0792m/z	LMFA01170045		M+Na-2H	C10H16O4	37.5	0	-1.87787394453079	89.983398787733	100 - 11.2 - 1.39 - 0.108	http://nonlinear.com/redirect/outbound?p=lipidmaps&param=LMFA01170045	4Z-Decenedioic acid		221.079151039659	1	4.39648333333333
4.40_221.0792m/z	LMFA01170131		M+Na-2H	C10H16O4	37.5	0	-1.87787394453079	89.983398787733	100 - 11.2 - 1.39 - 0.108	http://nonlinear.com/redirect/outbound?p=lipidmaps&param=LMFA01170131	3,7-Dimethyl-2E-octene-1,8-dioic acid		221.079151039659	1	4.39648333333333
4.40_221.0792m/z	LMFA01170132		M+Na-2H	C10H16O4	37.5	0	-1.87787394453079	89.983398787733	100 - 11.2 - 1.39 - 0.108	http://nonlinear.com/redirect/outbound?p=lipidmaps&param=LMFA01170132	2,6R-Dimethyl-2E-octen-1,8-dioic acid		221.079151039659	1	4.39648333333333
4.43_361.0926m/z	HMDB30111		M+FA-H	C17H16O6	38.9	0	-0.840095530392466	95.6209003482769	100 - 18.8 - 2.9 - 0.324	http://nonlinear.com/redirect/outbound?p=hmdb&param=HMDB30111	Homoferreirin		361.092625550745	1	4.43191666666667
4.43_361.0926m/z	HMDB33298		M+FA-H	C17H16O6	38.9	0	-0.840095530212636	95.6209003482769	100 - 18.8 - 2.9 - 0.324	http://nonlinear.com/redirect/outbound?p=hmdb&param=HMDB33298	3-(3,4-Dihydroxybenzyl)-7-hydroxy-5-methoxy-4-chromanone		361.092625550745	1	4.43191666666667
4.43_361.0926m/z	HMDB33683		M+FA-H	C17H16O6	38.9	0	-0.840095530212636	95.6209003482769	100 - 18.8 - 2.9 - 0.324	http://nonlinear.com/redirect/outbound?p=hmdb&param=HMDB33683	Melilotocarpan E		361.092625550745	1	4.43191666666667
4.43_361.0926m/z	HMDB33692		M+FA-H	C17H16O6	38.9	0	-0.840095530212636	95.6209003482769	100 - 18.8 - 2.9 - 0.324	http://nonlinear.com/redirect/outbound?p=hmdb&param=HMDB33692	Melilotocarpan D		361.092625550745	1	4.43191666666667
4.43_361.0926m/z	HMDB33797		M+FA-H	C17H16O6	38.9	0	-0.840095530392466	95.6209003482769	100 - 18.8 - 2.9 - 0.324	http://nonlinear.com/redirect/outbound?p=hmdb&param=HMDB33797	Olivin		361.092625550745	1	4.43191666666667
4.43_361.0926m/z	HMDB33924		M+FA-H	C17H16O6	38.9	0	-0.840095530392466	95.6209003482769	100 - 18.8 - 2.9 - 0.324	http://nonlinear.com/redirect/outbound?p=hmdb&param=HMDB33924	Cajanol		361.092625550745	1	4.43191666666667
4.43_361.0926m/z	HMDB37251		M+FA-H	C17H16O6	38.9	0	-0.840095530212636	95.6209003482769	100 - 18.8 - 2.9 - 0.324	http://nonlinear.com/redirect/outbound?p=hmdb&param=HMDB37251	5,8-Dihydroxy-3-(4-hydroxybenzyl)-7-methoxy-4-chromanone		361.092625550745	1	4.43191666666667
4.43_361.0926m/z	HMDB37477		M+FA-H	C17H16O6	38.9	0	-0.840095530212636	95.6209003482769	100 - 18.8 - 2.9 - 0.324	http://nonlinear.com/redirect/outbound?p=hmdb&param=HMDB37477	5,7-Dihydroxy-3-(3-hydroxy-4-methoxybenzyl)-4-chromanone		361.092625550745	1	4.43191666666667
4.43_361.0926m/z	HMDB37481		M+FA-H	C17H16O6	38.9	0	-0.840095530392466	95.6209003482769	100 - 18.8 - 2.9 - 0.324	http://nonlinear.com/redirect/outbound?p=hmdb&param=HMDB37481	3',5-Dihydroxy-4',7-dimethoxyflavanone		361.092625550745	1	4.43191666666667
4.43_361.0926m/z	HMDB37749		M+FA-H	C17H16O6	38.9	0	-0.840095530392466	95.6209003482769	100 - 18.8 - 2.9 - 0.324	http://nonlinear.com/redirect/outbound?p=hmdb&param=HMDB37749	4',7-Dihydroxy-2',5-dimethoxyisoflavanone		361.092625550745	1	4.43191666666667
4.43_361.0926m/z	HMDB41234		M+FA-H	C17H16O6	38.9	0	-0.840095530392466	95.6209003482769	100 - 18.8 - 2.9 - 0.324	http://nonlinear.com/redirect/outbound?p=hmdb&param=HMDB41234	Artocarpanone A		361.092625550745	1	4.43191666666667
4.43_361.0926m/z	HMDB41790		M+FA-H	C17H16O6	38.9	0	-0.840095530392466	95.6209003482769	100 - 18.8 - 2.9 - 0.324	http://nonlinear.com/redirect/outbound?p=hmdb&param=HMDB41790	Violanone		361.092625550745	1	4.43191666666667
4.47_558.1188m/z	HMDB14735		M-H	C17H29GdN4O7	19.3	0	-3.0293704250335	0.153610618836442	0.694 - 0.142 - 7.59 - 52.9 - 81.8 - 70.7 - 100 - 19.8 - 79.1 - 15.9 - 2.64 - 0.319	http://nonlinear.com/redirect/outbound?p=hmdb&param=HMDB14735	Gadoteridol		558.118757949146	1	4.46731666666667
4.49_459.2021m/z	HMDB14838		M+FA-H	C24H30O6	38.3	0	-0.767726969948933	92.3719709991943	100 - 26.5 - 4.61 - 0.602	http://nonlinear.com/redirect/outbound?p=hmdb&param=HMDB14838	Eplerenone		459.202123553695	1	4.48501666666667
4.49_459.2021m/z	HMDB30404		M+FA-H	C24H30O6	38.3	0	-0.767726969948933	92.3719709991943	100 - 26.5 - 4.61 - 0.602	http://nonlinear.com/redirect/outbound?p=hmdb&param=HMDB30404	Armillaripin		459.202123553695	1	4.48501666666667
4.49_459.2021m/z	HMDB37039		M+FA-H	C24H30O6	38.3	0	-0.767726969948933	92.3719709991943	100 - 26.5 - 4.61 - 0.602	http://nonlinear.com/redirect/outbound?p=hmdb&param=HMDB37039	4-O-Methylmelleolide		459.202123553695	1	4.48501666666667
4.49_459.2021m/z	HMDB39380		M+FA-H	C24H30O6	38.3	0	-0.767726969948933	92.3719709991943	100 - 26.5 - 4.61 - 0.602	http://nonlinear.com/redirect/outbound?p=hmdb&param=HMDB39380	Armillarin		459.202123553695	1	4.48501666666667
4.49_459.2021m/z	HMDB41407		M+FA-H	C24H30O6	38.3	0	-0.767726969948933	92.3719709991943	100 - 26.5 - 4.61 - 0.602	http://nonlinear.com/redirect/outbound?p=hmdb&param=HMDB41407	Clausarinol		459.202123553695	1	4.48501666666667
4.50_449.1732m/z	HMDB35062		M-H	C24H31ClO6	31.6	0	-1.01705383300528	59.3402185113165	100 - 26.5 - 36.6 - 9.09 - 1.54 - 0.198	http://nonlinear.com/redirect/outbound?p=hmdb&param=HMDB35062	Arnamiol		449.173182121303	1	4.50273333333333
4.57_209.0449m/z	HMDB00205		M+FA-H	C9H8O3	37.1	0	-4.00957741074602	90.0914407382697	100 - 9.94 - 1.06	http://nonlinear.com/redirect/outbound?p=hmdb&param=HMDB00205	Phenylpyruvic acid		209.044889224715	1	4.57405
4.57_209.0449m/z	HMDB01713		M+FA-H	C9H8O3	37.1	0	-4.00957741074602	90.0914407382697	100 - 9.94 - 1.06	http://nonlinear.com/redirect/outbound?p=hmdb&param=HMDB01713	m-Coumaric acid		209.044889224715	1	4.57405
4.57_209.0449m/z	HMDB02035		M+FA-H	C9H8O3	37.1	0	-4.00957741074602	90.0914407382697	100 - 9.94 - 1.06	http://nonlinear.com/redirect/outbound?p=hmdb&param=HMDB02035	4-Hydroxycinnamic acid		209.044889224715	1	4.57405
4.57_209.0449m/z	HMDB02641		M+FA-H	C9H8O3	37.1	0	-4.00957741074602	90.0914407382697	100 - 9.94 - 1.06	http://nonlinear.com/redirect/outbound?p=hmdb&param=HMDB02641	2-Hydroxycinnamic acid		209.044889224715	1	4.57405
4.57_209.0449m/z	HMDB11714		M-H	C10H10O5	37	0	-3.13141130217	88.6216141735515	100 - 11.1 - 1.59 - 0.131	http://nonlinear.com/redirect/outbound?p=hmdb&param=HMDB11714	Vanilpyruvic acid		209.044889224715	1	4.57405
4.57_209.0449m/z	HMDB12225		M+FA-H	C9H8O3	37.1	0	-4.00957741074602	90.0914407382697	100 - 9.94 - 1.06	http://nonlinear.com/redirect/outbound?p=hmdb&param=HMDB12225	Enol-phenylpyruvate		209.044889224715	1	4.57405
4.57_209.0449m/z	HMDB30677		M+FA-H	C9H8O3	37.1	0	-4.00957741091927	90.0914407382697	100 - 9.94 - 1.06	http://nonlinear.com/redirect/outbound?p=hmdb&param=HMDB30677	cis-p-Coumaric acid		209.044889224715	1	4.57405
4.57_209.0449m/z	HMDB35484		M-H	C10H10O5	37	0	-3.1314113020347	88.6216141735515	100 - 11.1 - 1.59 - 0.131	http://nonlinear.com/redirect/outbound?p=hmdb&param=HMDB35484	3-(3,4-Dihydroxy-5-methoxy)-2-propenoic acid		209.044889224715	1	4.57405
4.57_209.0449m/z	HMDB40768		M+Na-2H	C11H10NO2+	36.5	0	-4.95642147996569	88.0473209476982	100 - 12.5 - 1.12	http://nonlinear.com/redirect/outbound?p=hmdb&param=HMDB40768	N-(2,5-Dihydroxyphenyl)pyridinium(1+)		209.044889224715	1	4.57405
4.57_209.0449m/z	HMDB41592		M+FA-H	C9H8O3	37.1	0	-4.00957741091927	90.0914407382697	100 - 9.94 - 1.06	http://nonlinear.com/redirect/outbound?p=hmdb&param=HMDB41592	Coumaric acid		209.044889224715	1	4.57405
4.57_209.0449m/z	LMFA01030721		M+FA-H	C9H8O3	37.1	0	-4.00957741074602	90.0914407382697	100 - 9.94 - 1.06	http://nonlinear.com/redirect/outbound?p=lipidmaps&param=LMFA01030721	9-hydroxy-7E-Nonene-3,5-diynoic acid		209.044889224715	1	4.57405
4.57_209.0449m/z	LMFA01030722		M+FA-H	C9H8O3	37.1	0	-4.00957741074602	90.0914407382697	100 - 9.94 - 1.06	http://nonlinear.com/redirect/outbound?p=lipidmaps&param=LMFA01030722	9-hydroxy-7Z-Nonene-3,5-diynoic acid		209.044889224715	1	4.57405
4.75_253.0503m/z	HMDB03312		M-H	C15H10O4	51.4	60.7	-1.34472704724249	97.8550312683139	100 - 16.5 - 2.09 - 0.196	http://nonlinear.com/redirect/outbound?p=hmdb&param=HMDB03312	Daidzein		253.050290728398	1	4.75133333333333
4.75_253.0503m/z	HMDB04195		M-H	C7H14N2O6S	42.6	25.4	1.22013620826943	89.0081137126987	100 - 9.49 - 6.16 - 0.52 - 0.103	http://nonlinear.com/redirect/outbound?p=hmdb&param=HMDB04195	5-L-Glutamyl-taurine		253.050290728398	1	4.75133333333333
4.75_253.0503m/z	HMDB28784		M+FA-H	C6H12N2O4S	42.4	25.2	1.4899450590772	88.5660907830737	100 - 8.31 - 5.65 - 0.414	http://nonlinear.com/redirect/outbound?p=hmdb&param=HMDB28784	Cysteinyl-Serine		253.050290728398	1	4.75133333333333
4.75_253.0503m/z	HMDB29036		M+FA-H	C6H12N2O4S	42.4	25.2	1.4899450590772	88.5660907830737	100 - 8.31 - 5.65 - 0.414	http://nonlinear.com/redirect/outbound?p=hmdb&param=HMDB29036	Serinyl-Cysteine		253.050290728398	1	4.75133333333333
4.75_253.0503m/z	HMDB30670		M-H	C15H10O4	49.3	50.1	-1.34472704735436	97.8550312683139	100 - 16.5 - 2.09 - 0.196	http://nonlinear.com/redirect/outbound?p=hmdb&param=HMDB30670	Chrysophanol		253.050290728398	1	4.75133333333333
4.75_253.0503m/z	HMDB30699		M-H	C15H10O4	50.8	57.9	-1.34472704735436	97.8550312683139	100 - 16.5 - 2.09 - 0.196	http://nonlinear.com/redirect/outbound?p=hmdb&param=HMDB30699	5,7-Dihydroxyisoflavone		253.050290728398	1	4.75133333333333
4.75_253.0503m/z	HMDB30874		M-H	C15H10O4	49.3	50.1	-1.34472704735436	97.8550312683139	100 - 16.5 - 2.09 - 0.196	http://nonlinear.com/redirect/outbound?p=hmdb&param=HMDB30874	Phomarin		253.050290728398	1	4.75133333333333
4.75_253.0503m/z	HMDB33153		M-H	C15H10O4	49.7	52.2	-1.34472704735436	97.8550312683139	100 - 16.5 - 2.09 - 0.196	http://nonlinear.com/redirect/outbound?p=hmdb&param=HMDB33153	(Z)-4',6-Dihydroxyaurone		253.050290728398	1	4.75133333333333
4.75_253.0503m/z	HMDB36619		M-H	C15H10O4	52.6	67	-1.34472704735436	97.8550312683139	100 - 16.5 - 2.09 - 0.196	http://nonlinear.com/redirect/outbound?p=hmdb&param=HMDB36619	5,7-Dihydroxyflavone		253.050290728398	1	4.75133333333333
4.80_209.0449m/z	HMDB00205		M+FA-H	C9H8O3	37.1	0	-4.14346450714649	90.0914407382697	100 - 9.94 - 1.06	http://nonlinear.com/redirect/outbound?p=hmdb&param=HMDB00205	Phenylpyruvic acid		209.044867260892	1	4.80443333333333
4.80_209.0449m/z	HMDB01713		M+FA-H	C9H8O3	37.1	0	-4.14346450714649	90.0914407382697	100 - 9.94 - 1.06	http://nonlinear.com/redirect/outbound?p=hmdb&param=HMDB01713	m-Coumaric acid		209.044867260892	1	4.80443333333333
4.80_209.0449m/z	HMDB02035		M+FA-H	C9H8O3	37.1	0	-4.14346450714649	90.0914407382697	100 - 9.94 - 1.06	http://nonlinear.com/redirect/outbound?p=hmdb&param=HMDB02035	4-Hydroxycinnamic acid		209.044867260892	1	4.80443333333333
4.80_209.0449m/z	HMDB02641		M+FA-H	C9H8O3	37.1	0	-4.14346450714649	90.0914407382697	100 - 9.94 - 1.06	http://nonlinear.com/redirect/outbound?p=hmdb&param=HMDB02641	2-Hydroxycinnamic acid		209.044867260892	1	4.80443333333333
4.80_209.0449m/z	HMDB11714		M-H	C10H10O5	37	0	-3.23597463161423	88.6216141735515	100 - 11.1 - 1.59 - 0.131	http://nonlinear.com/redirect/outbound?p=hmdb&param=HMDB11714	Vanilpyruvic acid		209.044867260892	1	4.80443333333333
4.80_209.0449m/z	HMDB12225		M+FA-H	C9H8O3	37.1	0	-4.14346450714649	90.0914407382697	100 - 9.94 - 1.06	http://nonlinear.com/redirect/outbound?p=hmdb&param=HMDB12225	Enol-phenylpyruvate		209.044867260892	1	4.80443333333333
4.80_209.0449m/z	HMDB30677		M+FA-H	C9H8O3	37.1	0	-4.14346450731974	90.0914407382697	100 - 9.94 - 1.06	http://nonlinear.com/redirect/outbound?p=hmdb&param=HMDB30677	cis-p-Coumaric acid		209.044867260892	1	4.80443333333333
4.80_209.0449m/z	HMDB35484		M-H	C10H10O5	37	0	-3.23597463147892	88.6216141735515	100 - 11.1 - 1.59 - 0.131	http://nonlinear.com/redirect/outbound?p=hmdb&param=HMDB35484	3-(3,4-Dihydroxy-5-methoxy)-2-propenoic acid		209.044867260892	1	4.80443333333333
4.80_209.0449m/z	HMDB41592		M+FA-H	C9H8O3	37.1	0	-4.14346450731974	90.0914407382697	100 - 9.94 - 1.06	http://nonlinear.com/redirect/outbound?p=hmdb&param=HMDB41592	Coumaric acid		209.044867260892	1	4.80443333333333
4.80_209.0449m/z	LMFA01030721		M+FA-H	C9H8O3	37.1	0	-4.14346450714649	90.0914407382697	100 - 9.94 - 1.06	http://nonlinear.com/redirect/outbound?p=lipidmaps&param=LMFA01030721	9-hydroxy-7E-Nonene-3,5-diynoic acid		209.044867260892	1	4.80443333333333
4.80_209.0449m/z	LMFA01030722		M+FA-H	C9H8O3	37.1	0	-4.14346450714649	90.0914407382697	100 - 9.94 - 1.06	http://nonlinear.com/redirect/outbound?p=lipidmaps&param=LMFA01030722	9-hydroxy-7Z-Nonene-3,5-diynoic acid		209.044867260892	1	4.80443333333333
5.21_209.0449m/z	HMDB00205		M+FA-H	C9H8O3	37.1	0	-4.10264828997419	90.0914407382697	100 - 9.94 - 1.06	http://nonlinear.com/redirect/outbound?p=hmdb&param=HMDB00205	Phenylpyruvic acid		209.044873956684	1	5.21296666666667
5.21_209.0449m/z	HMDB01713		M+FA-H	C9H8O3	37.1	0	-4.10264828997419	90.0914407382697	100 - 9.94 - 1.06	http://nonlinear.com/redirect/outbound?p=hmdb&param=HMDB01713	m-Coumaric acid		209.044873956684	1	5.21296666666667
5.21_209.0449m/z	HMDB02035		M+FA-H	C9H8O3	37.1	0	-4.10264828997419	90.0914407382697	100 - 9.94 - 1.06	http://nonlinear.com/redirect/outbound?p=hmdb&param=HMDB02035	4-Hydroxycinnamic acid		209.044873956684	1	5.21296666666667
5.21_209.0449m/z	HMDB02641		M+FA-H	C9H8O3	37.1	0	-4.10264828997419	90.0914407382697	100 - 9.94 - 1.06	http://nonlinear.com/redirect/outbound?p=hmdb&param=HMDB02641	2-Hydroxycinnamic acid		209.044873956684	1	5.21296666666667
5.21_209.0449m/z	HMDB11714		M-H	C10H10O5	37	0	-3.20409792596002	88.6216141735515	100 - 11.1 - 1.59 - 0.131	http://nonlinear.com/redirect/outbound?p=hmdb&param=HMDB11714	Vanilpyruvic acid		209.044873956684	1	5.21296666666667
5.21_209.0449m/z	HMDB12225		M+FA-H	C9H8O3	37.1	0	-4.10264828997419	90.0914407382697	100 - 9.94 - 1.06	http://nonlinear.com/redirect/outbound?p=hmdb&param=HMDB12225	Enol-phenylpyruvate		209.044873956684	1	5.21296666666667
5.21_209.0449m/z	HMDB30677		M+FA-H	C9H8O3	37.1	0	-4.10264829014744	90.0914407382697	100 - 9.94 - 1.06	http://nonlinear.com/redirect/outbound?p=hmdb&param=HMDB30677	cis-p-Coumaric acid		209.044873956684	1	5.21296666666667
5.21_209.0449m/z	HMDB35484		M-H	C10H10O5	37	0	-3.20409792582471	88.6216141735515	100 - 11.1 - 1.59 - 0.131	http://nonlinear.com/redirect/outbound?p=hmdb&param=HMDB35484	3-(3,4-Dihydroxy-5-methoxy)-2-propenoic acid		209.044873956684	1	5.21296666666667
5.21_209.0449m/z	HMDB41592		M+FA-H	C9H8O3	37.1	0	-4.10264829014744	90.0914407382697	100 - 9.94 - 1.06	http://nonlinear.com/redirect/outbound?p=hmdb&param=HMDB41592	Coumaric acid		209.044873956684	1	5.21296666666667
5.21_209.0449m/z	LMFA01030721		M+FA-H	C9H8O3	37.1	0	-4.10264828997419	90.0914407382697	100 - 9.94 - 1.06	http://nonlinear.com/redirect/outbound?p=lipidmaps&param=LMFA01030721	9-hydroxy-7E-Nonene-3,5-diynoic acid		209.044873956684	1	5.21296666666667
5.21_209.0449m/z	LMFA01030722		M+FA-H	C9H8O3	37.1	0	-4.10264828997419	90.0914407382697	100 - 9.94 - 1.06	http://nonlinear.com/redirect/outbound?p=lipidmaps&param=LMFA01030722	9-hydroxy-7Z-Nonene-3,5-diynoic acid		209.044873956684	1	5.21296666666667
5.23_283.0609m/z	HMDB02338		M-H	C16H12O5	39.1	0	-0.914880409885417	96.5538465405395	100 - 17.6 - 2.49 - 0.256	http://nonlinear.com/redirect/outbound?p=hmdb&param=HMDB02338	Biochanin A		283.060937161959	1	5.23068333333333
5.23_283.0609m/z	HMDB02399		M+FA-H	C7H14N2O5S	37.4	0	1.64551677657011	89.2218103368427	100 - 9.45 - 5.95 - 0.498	http://nonlinear.com/redirect/outbound?p=hmdb&param=HMDB02399	Cystathionine sulfoxide		283.060937161959	1	5.23068333333333
5.23_283.0609m/z	HMDB05781		M-H	C16H12O5	39.1	0	-0.914880409685313	96.5538465405395	100 - 17.6 - 2.49 - 0.256	http://nonlinear.com/redirect/outbound?p=hmdb&param=HMDB05781	Glycitein		283.060937161959	1	5.23068333333333
5.23_283.0609m/z	HMDB29522		M-H	C16H12O5	39.1	0	-0.914880409685313	96.5538465405395	100 - 17.6 - 2.49 - 0.256	http://nonlinear.com/redirect/outbound?p=hmdb&param=HMDB29522	5,7-Dihydroxy-3-methoxyflavone		283.060937161959	1	5.23068333333333
5.23_283.0609m/z	HMDB30768		M-H	C16H12O5	39.1	0	-0.914880409885417	96.5538465405395	100 - 17.6 - 2.49 - 0.256	http://nonlinear.com/redirect/outbound?p=hmdb&param=HMDB30768	2-(6-Hydroxy-2-methoxy-3,4-methylenedioxyphenyl)benzofuran		283.060937161959	1	5.23068333333333
5.23_283.0609m/z	HMDB31428		M-H	C16H12O5	39.1	0	-0.914880409885417	96.5538465405395	100 - 17.6 - 2.49 - 0.256	http://nonlinear.com/redirect/outbound?p=hmdb&param=HMDB31428	Farnisin		283.060937161959	1	5.23068333333333
5.23_283.0609m/z	HMDB31720		M-H	C16H12O5	39.1	0	-0.914880409885417	96.5538465405395	100 - 17.6 - 2.49 - 0.256	http://nonlinear.com/redirect/outbound?p=hmdb&param=HMDB31720	Xenognosin B		283.060937161959	1	5.23068333333333
5.23_283.0609m/z	HMDB31816		M+FA-H	C15H10O3	39.4	0	-1.09167500963327	98.0872284027133	100 - 16.5 - 1.88 - 0.162	http://nonlinear.com/redirect/outbound?p=hmdb&param=HMDB31816	3-Hydroxyflavone		283.060937161959	1	5.23068333333333
5.23_283.0609m/z	HMDB34127		M-H	C16H12O5	39.1	0	-0.914880409885417	96.5538465405395	100 - 17.6 - 2.49 - 0.256	http://nonlinear.com/redirect/outbound?p=hmdb&param=HMDB34127	Prunetin		283.060937161959	1	5.23068333333333
5.23_283.0609m/z	HMDB36629		M-H	C16H12O5	39.1	0	-0.914880409885417	96.5538465405395	100 - 17.6 - 2.49 - 0.256	http://nonlinear.com/redirect/outbound?p=hmdb&param=HMDB36629	(-)-Maackiain		283.060937161959	1	5.23068333333333
5.23_283.0609m/z	HMDB39166		M-H	C16H12O5	39.1	0	-0.914880409885417	96.5538465405395	100 - 17.6 - 2.49 - 0.256	http://nonlinear.com/redirect/outbound?p=hmdb&param=HMDB39166	Cajaquinone		283.060937161959	1	5.23068333333333
5.23_283.0609m/z	HMDB39578		M-H	C16H12O5	39.1	0	-0.914880409885417	96.5538465405395	100 - 17.6 - 2.49 - 0.256	http://nonlinear.com/redirect/outbound?p=hmdb&param=HMDB39578	1,5-Dihydroxy-2-methoxy-6-methylanthraquinone		283.060937161959	1	5.23068333333333
5.23_283.0609m/z	HMDB41758		M-H	C16H12O5	39.1	0	-0.914880409885417	96.5538465405395	100 - 17.6 - 2.49 - 0.256	http://nonlinear.com/redirect/outbound?p=hmdb&param=HMDB41758	Melanettin		283.060937161959	1	5.23068333333333
5.23_283.0609m/z	HMDB41776		M-H	C16H12O5	39.1	0	-0.914880409885417	96.5538465405395	100 - 17.6 - 2.49 - 0.256	http://nonlinear.com/redirect/outbound?p=hmdb&param=HMDB41776	Stevenin		283.060937161959	1	5.23068333333333
5.27_285.1259m/z	HMDB31873		M+Na-2H	C19H20O	36.1	0	-0.504004363470705	81.1358809840623	100 - 20.8 - 2.26 - 0.171	http://nonlinear.com/redirect/outbound?p=hmdb&param=HMDB31873	1,7-Diphenyl-4-hepten-3-one		285.125949947494	1	5.2661
5.27_285.1259m/z	HMDB40893		M+Na-2H	C19H20O	36.1	0	-0.504004363470705	81.1358809840623	100 - 20.8 - 2.26 - 0.171	http://nonlinear.com/redirect/outbound?p=hmdb&param=HMDB40893	(E,E)-1,7-Diphenyl-4,6-heptadien-3-ol		285.125949947494	1	5.2661
5.34_381.2281m/z	HMDB01085		M+FA-H	C20H32O4	39.1	0	-0.431851242720033	96.0148545139026	100 - 22.2 - 3.16 - 0.338	http://nonlinear.com/redirect/outbound?p=hmdb&param=HMDB01085	Leukotriene B4		381.228117173111	1	5.33701666666667
5.34_381.2281m/z	HMDB01193		M+FA-H	C20H32O4	39.1	0	-0.431851242720033	96.0148545139026	100 - 22.2 - 3.16 - 0.338	http://nonlinear.com/redirect/outbound?p=hmdb&param=HMDB01193	5(S)-Hydroperoxyeicosatetraenoic acid		381.228117173111	1	5.33701666666667
5.34_381.2281m/z	HMDB02236		M+FA-H	C20H32O4	39.1	0	-0.431851242720033	96.0148545139026	100 - 22.2 - 3.16 - 0.338	http://nonlinear.com/redirect/outbound?p=hmdb&param=HMDB02236	8-iso-PGA1		381.228117173111	1	5.33701666666667
5.34_381.2281m/z	HMDB02656		M+FA-H	C20H32O4	39.1	0	-0.431851242720033	96.0148545139026	100 - 22.2 - 3.16 - 0.338	http://nonlinear.com/redirect/outbound?p=hmdb&param=HMDB02656	Prostaglandin A1		381.228117173111	1	5.33701666666667
5.34_381.2281m/z	HMDB02982		M+FA-H	C20H32O4	39.1	0	-0.431851242720033	96.0148545139026	100 - 22.2 - 3.16 - 0.338	http://nonlinear.com/redirect/outbound?p=hmdb&param=HMDB02982	Prostaglandin B1		381.228117173111	1	5.33701666666667
5.34_381.2281m/z	HMDB04243		M+FA-H	C20H32O4	39.1	0	-0.431851242720033	96.0148545139026	100 - 22.2 - 3.16 - 0.338	http://nonlinear.com/redirect/outbound?p=hmdb&param=HMDB04243	12(S)-HPETE		381.228117173111	1	5.33701666666667
5.34_381.2281m/z	HMDB04244		M+FA-H	C20H32O4	39.1	0	-0.431851242720033	96.0148545139026	100 - 22.2 - 3.16 - 0.338	http://nonlinear.com/redirect/outbound?p=hmdb&param=HMDB04244	15(S)-HPETE		381.228117173111	1	5.33701666666667
5.34_381.2281m/z	HMDB04688		M+FA-H	C20H32O4	39.1	0	-0.431851242889094	96.0148545139026	100 - 22.2 - 3.16 - 0.338	http://nonlinear.com/redirect/outbound?p=hmdb&param=HMDB04688	Hepoxilin A3		381.228117173111	1	5.33701666666667
5.34_381.2281m/z	HMDB04690		M+FA-H	C20H32O4	39.1	0	-0.431851242720033	96.0148545139026	100 - 22.2 - 3.16 - 0.338	http://nonlinear.com/redirect/outbound?p=hmdb&param=HMDB04690	Hepoxilin B3		381.228117173111	1	5.33701666666667
5.34_381.2281m/z	HMDB04692		M+FA-H	C20H32O4	39.1	0	-0.431851242720033	96.0148545139026	100 - 22.2 - 3.16 - 0.338	http://nonlinear.com/redirect/outbound?p=hmdb&param=HMDB04692	12(R)-HPETE		381.228117173111	1	5.33701666666667
5.34_381.2281m/z	HMDB04693		M+FA-H	C20H32O4	39.1	0	-0.431851242720033	96.0148545139026	100 - 22.2 - 3.16 - 0.338	http://nonlinear.com/redirect/outbound?p=hmdb&param=HMDB04693	11H-14,15-EETA		381.228117173111	1	5.33701666666667
5.34_381.2281m/z	HMDB04696		M+FA-H	C20H32O4	39.1	0	-0.431851242720033	96.0148545139026	100 - 22.2 - 3.16 - 0.338	http://nonlinear.com/redirect/outbound?p=hmdb&param=HMDB04696	11(R)-HPETE		381.228117173111	1	5.33701666666667
5.34_381.2281m/z	HMDB04699		M+FA-H	C20H32O4	39.1	0	-0.431851242720033	96.0148545139026	100 - 22.2 - 3.16 - 0.338	http://nonlinear.com/redirect/outbound?p=hmdb&param=HMDB04699	8(S)-HPETE		381.228117173111	1	5.33701666666667
5.34_381.2281m/z	HMDB05050		M+FA-H	C20H32O4	39.1	0	-0.431851242720033	96.0148545139026	100 - 22.2 - 3.16 - 0.338	http://nonlinear.com/redirect/outbound?p=hmdb&param=HMDB05050	15H-11,12-EETA		381.228117173111	1	5.33701666666667
5.34_381.2281m/z	HMDB05087		M+FA-H	C20H32O4	39.1	0	-0.431851242720033	96.0148545139026	100 - 22.2 - 3.16 - 0.338	http://nonlinear.com/redirect/outbound?p=hmdb&param=HMDB05087	6-trans-Leukotriene B4		381.228117173111	1	5.33701666666667
5.34_381.2281m/z	HMDB05088		M+FA-H	C20H32O4	39.1	0	-0.431851242720033	96.0148545139026	100 - 22.2 - 3.16 - 0.338	http://nonlinear.com/redirect/outbound?p=hmdb&param=HMDB05088	6-trans-12-epi-Leukotriene B4		381.228117173111	1	5.33701666666667
5.34_381.2281m/z	HMDB05089		M+FA-H	C20H32O4	39.1	0	-0.431851242720033	96.0148545139026	100 - 22.2 - 3.16 - 0.338	http://nonlinear.com/redirect/outbound?p=hmdb&param=HMDB05089	12(S)-Leukotriene B4		381.228117173111	1	5.33701666666667
5.34_381.2281m/z	HMDB10204		M+FA-H	C20H32O4	39.1	0	-0.431851242720033	96.0148545139026	100 - 22.2 - 3.16 - 0.338	http://nonlinear.com/redirect/outbound?p=hmdb&param=HMDB10204	14,15-DiHETE		381.228117173111	1	5.33701666666667
5.34_381.2281m/z	HMDB10211		M+FA-H	C20H32O4	39.1	0	-0.431851242720033	96.0148545139026	100 - 22.2 - 3.16 - 0.338	http://nonlinear.com/redirect/outbound?p=hmdb&param=HMDB10211	17,18-DiHETE		381.228117173111	1	5.33701666666667
5.34_381.2281m/z	HMDB10216		M+FA-H	C20H32O4	39.1	0	-0.431851242720033	96.0148545139026	100 - 22.2 - 3.16 - 0.338	http://nonlinear.com/redirect/outbound?p=hmdb&param=HMDB10216	5,15-DiHETE		381.228117173111	1	5.33701666666667
5.34_381.2281m/z	HMDB10219		M+FA-H	C20H32O4	39.1	0	-0.431851242720033	96.0148545139026	100 - 22.2 - 3.16 - 0.338	http://nonlinear.com/redirect/outbound?p=hmdb&param=HMDB10219	8,15-DiHETE		381.228117173111	1	5.33701666666667
5.34_381.2281m/z	HMDB11135		M+FA-H	C20H32O4	39.1	0	-0.431851242720033	96.0148545139026	100 - 22.2 - 3.16 - 0.338	http://nonlinear.com/redirect/outbound?p=hmdb&param=HMDB11135	5-HPETE		381.228117173111	1	5.33701666666667
5.34_381.2281m/z	HMDB12498		M+FA-H	C20H32O4	39.1	0	-0.431851242720033	96.0148545139026	100 - 22.2 - 3.16 - 0.338	http://nonlinear.com/redirect/outbound?p=hmdb&param=HMDB12498	10,11-dihydro-12-oxo-LTB4		381.228117173111	1	5.33701666666667
5.34_381.2281m/z	HMDB12839		M+FA-H	C20H32O4	39.1	0	-0.431851242720033	96.0148545139026	100 - 22.2 - 3.16 - 0.338	http://nonlinear.com/redirect/outbound?p=hmdb&param=HMDB12839	6,7-dihydro-5-oxo-12-epi-LTB4		381.228117173111	1	5.33701666666667
5.34_381.2281m/z	HMDB34686		M+FA-H	C20H32O4	39.1	0	-0.431851242720033	96.0148545139026	100 - 22.2 - 3.16 - 0.338	http://nonlinear.com/redirect/outbound?p=hmdb&param=HMDB34686	(14S)-14,15-Dihydroxy-8(17),13(16)-labdadien-19-oic acid		381.228117173111	1	5.33701666666667
5.34_381.2281m/z	HMDB39171		M+FA-H	C20H32O4	39.1	0	-0.431851242720033	96.0148545139026	100 - 22.2 - 3.16 - 0.338	http://nonlinear.com/redirect/outbound?p=hmdb&param=HMDB39171	9alpha-(3-Methylbutanoyloxy)-4S-hydroxy-10(14)-oplopen-3-one		381.228117173111	1	5.33701666666667
5.34_381.2281m/z	HMDB39441		M+FA-H	C20H32O4	39.1	0	-0.431851242889094	96.0148545139026	100 - 22.2 - 3.16 - 0.338	http://nonlinear.com/redirect/outbound?p=hmdb&param=HMDB39441	ent-1(10)-Halimene-15,19-dioic acid		381.228117173111	1	5.33701666666667
5.34_381.2281m/z	HMDB60098		M+FA-H	C20H32O4	39.1	0	-0.431851242720033	96.0148545139026	100 - 22.2 - 3.16 - 0.338	http://nonlinear.com/redirect/outbound?p=hmdb&param=HMDB60098	9-peroxy-5Z,7E,11Z,14Z-eicosatetraenoate		381.228117173111	1	5.33701666666667
5.34_381.2281m/z	HMDB60099		M+FA-H	C20H32O4	39.1	0	-0.431851242720033	96.0148545139026	100 - 22.2 - 3.16 - 0.338	http://nonlinear.com/redirect/outbound?p=hmdb&param=HMDB60099	11-peroxy-5Z,8Z,12E,14Z-eicosatetraenoate		381.228117173111	1	5.33701666666667
5.34_381.2281m/z	HMDB60103		M+FA-H	C20H32O4	39.1	0	-0.431851242889094	96.0148545139026	100 - 22.2 - 3.16 - 0.338	http://nonlinear.com/redirect/outbound?p=hmdb&param=HMDB60103	9-Deoxy-delta12-PGD2		381.228117173111	1	5.33701666666667
5.34_381.2281m/z	HMDB60104		M+FA-H	C20H32O4	39.1	0	-0.431851242889094	96.0148545139026	100 - 22.2 - 3.16 - 0.338	http://nonlinear.com/redirect/outbound?p=hmdb&param=HMDB60104	Prostaglandin C1		381.228117173111	1	5.33701666666667
5.34_381.2281m/z	HMDB60105		M+FA-H	C20H32O4	39.1	0	-0.431851242720033	96.0148545139026	100 - 22.2 - 3.16 - 0.338	http://nonlinear.com/redirect/outbound?p=hmdb&param=HMDB60105	12,20-DiHETE		381.228117173111	1	5.33701666666667
5.34_381.2281m/z	LMFA01170128		M+FA-H	C20H32O4	39.1	0	-0.431851242720033	96.0148545139026	100 - 22.2 - 3.16 - 0.338	http://nonlinear.com/redirect/outbound?p=lipidmaps&param=LMFA01170128	5Z,8Z,11Z-Eicosatrienedioic acid		381.228117173111	1	5.33701666666667
5.34_381.2281m/z	LMFA03010005		M+FA-H	C20H32O4	39.1	0	-0.431851242889094	96.0148545139026	100 - 22.2 - 3.16 - 0.338	http://nonlinear.com/redirect/outbound?p=lipidmaps&param=LMFA03010005	PGA1		381.228117173111	1	5.33701666666667
5.34_381.2281m/z	LMFA03010047		M+FA-H	C20H32O4	39.1	0	-0.431851242889094	96.0148545139026	100 - 22.2 - 3.16 - 0.338	http://nonlinear.com/redirect/outbound?p=lipidmaps&param=LMFA03010047	15-epi-PGA1		381.228117173111	1	5.33701666666667
5.34_381.2281m/z	LMFA03010061		M+FA-H	C20H32O4	39.1	0	-0.431851242889094	96.0148545139026	100 - 22.2 - 3.16 - 0.338	http://nonlinear.com/redirect/outbound?p=lipidmaps&param=LMFA03010061	11-deoxy-PGE2		381.228117173111	1	5.33701666666667
5.34_381.2281m/z	LMFA03010071		M+FA-H	C20H32O4	39.1	0	-0.431851242720033	96.0148545139026	100 - 22.2 - 3.16 - 0.338	http://nonlinear.com/redirect/outbound?p=lipidmaps&param=LMFA03010071	PGF2alpha-1,11-lactone		381.228117173111	1	5.33701666666667
5.34_381.2281m/z	LMFA03010072		M+FA-H	C20H32O4	39.1	0	-0.431851242889094	96.0148545139026	100 - 22.2 - 3.16 - 0.338	http://nonlinear.com/redirect/outbound?p=lipidmaps&param=LMFA03010072	PGF2alpha-1,15-lactone		381.228117173111	1	5.33701666666667
5.34_381.2281m/z	LMFA03010131		M+FA-H	C20H32O4	39.1	0	-0.431851242889094	96.0148545139026	100 - 22.2 - 3.16 - 0.338	http://nonlinear.com/redirect/outbound?p=lipidmaps&param=LMFA03010131	PGB1		381.228117173111	1	5.33701666666667
5.34_381.2281m/z	LMFA03010160		M+FA-H	C20H32O4	39.1	0	-0.431851242889094	96.0148545139026	100 - 22.2 - 3.16 - 0.338	http://nonlinear.com/redirect/outbound?p=lipidmaps&param=LMFA03010160	PGC1		381.228117173111	1	5.33701666666667
5.34_381.2281m/z	LMFA03010196		M+FA-H	C20H32O4	39.1	0	-0.431851242720033	96.0148545139026	100 - 22.2 - 3.16 - 0.338	http://nonlinear.com/redirect/outbound?p=lipidmaps&param=LMFA03010196	PGF2alpha-1,9-lactone		381.228117173111	1	5.33701666666667
5.34_381.2281m/z	LMFA03020001		M+FA-H	C20H32O4	39.1	0	-0.431851242720033	96.0148545139026	100 - 22.2 - 3.16 - 0.338	http://nonlinear.com/redirect/outbound?p=lipidmaps&param=LMFA03020001	LTB4		381.228117173111	1	5.33701666666667
5.34_381.2281m/z	LMFA03020013		M+FA-H	C20H32O4	39.1	0	-0.431851242720033	96.0148545139026	100 - 22.2 - 3.16 - 0.338	http://nonlinear.com/redirect/outbound?p=lipidmaps&param=LMFA03020013	6-trans-LTB4		381.228117173111	1	5.33701666666667
5.34_381.2281m/z	LMFA03020014		M+FA-H	C20H32O4	39.1	0	-0.431851242720033	96.0148545139026	100 - 22.2 - 3.16 - 0.338	http://nonlinear.com/redirect/outbound?p=lipidmaps&param=LMFA03020014	6-trans-12-epi-LTB4		381.228117173111	1	5.33701666666667
5.34_381.2281m/z	LMFA03020015		M+FA-H	C20H32O4	39.1	0	-0.431851242720033	96.0148545139026	100 - 22.2 - 3.16 - 0.338	http://nonlinear.com/redirect/outbound?p=lipidmaps&param=LMFA03020015	12-epi-LTB4		381.228117173111	1	5.33701666666667
5.34_381.2281m/z	LMFA03060010		M+FA-H	C20H32O4	39.1	0	-0.431851242720033	96.0148545139026	100 - 22.2 - 3.16 - 0.338	http://nonlinear.com/redirect/outbound?p=lipidmaps&param=LMFA03060010	5S,15S-DiHETE		381.228117173111	1	5.33701666666667
5.34_381.2281m/z	LMFA03060012		M+FA-H	C20H32O4	39.1	0	-0.431851242720033	96.0148545139026	100 - 22.2 - 3.16 - 0.338	http://nonlinear.com/redirect/outbound?p=lipidmaps&param=LMFA03060012	5S-HpETE		381.228117173111	1	5.33701666666667
5.34_381.2281m/z	LMFA03060013		M+FA-H	C20H32O4	39.1	0	-0.431851242720033	96.0148545139026	100 - 22.2 - 3.16 - 0.338	http://nonlinear.com/redirect/outbound?p=lipidmaps&param=LMFA03060013	12S-HpETE		381.228117173111	1	5.33701666666667
5.34_381.2281m/z	LMFA03060014		M+FA-H	C20H32O4	39.1	0	-0.431851242720033	96.0148545139026	100 - 22.2 - 3.16 - 0.338	http://nonlinear.com/redirect/outbound?p=lipidmaps&param=LMFA03060014	15S-HpETE		381.228117173111	1	5.33701666666667
5.34_381.2281m/z	LMFA03060017		M+FA-H	C20H32O4	39.1	0	-0.431851242720033	96.0148545139026	100 - 22.2 - 3.16 - 0.338	http://nonlinear.com/redirect/outbound?p=lipidmaps&param=LMFA03060017	5S,6R-DiHETE		381.228117173111	1	5.33701666666667
5.34_381.2281m/z	LMFA03060018		M+FA-H	C20H32O4	39.1	0	-0.431851242720033	96.0148545139026	100 - 22.2 - 3.16 - 0.338	http://nonlinear.com/redirect/outbound?p=lipidmaps&param=LMFA03060018	5S,6S-DiHETE		381.228117173111	1	5.33701666666667
5.34_381.2281m/z	LMFA03060037		M+FA-H	C20H32O4	39.1	0	-0.431851242720033	96.0148545139026	100 - 22.2 - 3.16 - 0.338	http://nonlinear.com/redirect/outbound?p=lipidmaps&param=LMFA03060037	8R-HpETE		381.228117173111	1	5.33701666666667
5.34_381.2281m/z	LMFA03060040		M+FA-H	C20H32O4	39.1	0	-0.431851242720033	96.0148545139026	100 - 22.2 - 3.16 - 0.338	http://nonlinear.com/redirect/outbound?p=lipidmaps&param=LMFA03060040	9-HpETE		381.228117173111	1	5.33701666666667
5.34_381.2281m/z	LMFA03060041		M+FA-H	C20H32O4	39.1	0	-0.431851242720033	96.0148545139026	100 - 22.2 - 3.16 - 0.338	http://nonlinear.com/redirect/outbound?p=lipidmaps&param=LMFA03060041	11-HpETE		381.228117173111	1	5.33701666666667
5.34_381.2281m/z	LMFA03060044		M+FA-H	C20H32O4	39.1	0	-0.431851242720033	96.0148545139026	100 - 22.2 - 3.16 - 0.338	http://nonlinear.com/redirect/outbound?p=lipidmaps&param=LMFA03060044	6-hydroperoxy-4E,8Z,11Z,14Z-eicosatetraenoic acid		381.228117173111	1	5.33701666666667
5.34_381.2281m/z	LMFA03060045		M+FA-H	C20H32O4	39.1	0	-0.431851242720033	96.0148545139026	100 - 22.2 - 3.16 - 0.338	http://nonlinear.com/redirect/outbound?p=lipidmaps&param=LMFA03060045	14-hydroperoxy-5Z,8Z,11Z,15E-eicosatetraenoic acid		381.228117173111	1	5.33701666666667
5.34_381.2281m/z	LMFA03060050		M+FA-H	C20H32O4	39.1	0	-0.431851242720033	96.0148545139026	100 - 22.2 - 3.16 - 0.338	http://nonlinear.com/redirect/outbound?p=lipidmaps&param=LMFA03060050	8S,15S-DiHETE		381.228117173111	1	5.33701666666667
5.34_381.2281m/z	LMFA03060052		M+FA-H	C20H32O4	39.1	0	-0.431851242720033	96.0148545139026	100 - 22.2 - 3.16 - 0.338	http://nonlinear.com/redirect/outbound?p=lipidmaps&param=LMFA03060052	5,12-DiHETE		381.228117173111	1	5.33701666666667
5.34_381.2281m/z	LMFA03060053		M+FA-H	C20H32O4	39.1	0	-0.431851242720033	96.0148545139026	100 - 22.2 - 3.16 - 0.338	http://nonlinear.com/redirect/outbound?p=lipidmaps&param=LMFA03060053	8,15-dihydroxy-5,9,11,13-eicosatetraenoic acid		381.228117173111	1	5.33701666666667
5.34_381.2281m/z	LMFA03060070		M+FA-H	C20H32O4	39.1	0	-0.431851242720033	96.0148545139026	100 - 22.2 - 3.16 - 0.338	http://nonlinear.com/redirect/outbound?p=lipidmaps&param=LMFA03060070	12R-HpETE		381.228117173111	1	5.33701666666667
5.34_381.2281m/z	LMFA03060071		M+FA-H	C20H32O4	39.1	0	-0.431851242720033	96.0148545139026	100 - 22.2 - 3.16 - 0.338	http://nonlinear.com/redirect/outbound?p=lipidmaps&param=LMFA03060071	11R-HpETE		381.228117173111	1	5.33701666666667
5.34_381.2281m/z	LMFA03060072		M+FA-H	C20H32O4	39.1	0	-0.431851242720033	96.0148545139026	100 - 22.2 - 3.16 - 0.338	http://nonlinear.com/redirect/outbound?p=lipidmaps&param=LMFA03060072	9S-HpETE		381.228117173111	1	5.33701666666667
5.34_381.2281m/z	LMFA03060073		M+FA-H	C20H32O4	39.1	0	-0.431851242720033	96.0148545139026	100 - 22.2 - 3.16 - 0.338	http://nonlinear.com/redirect/outbound?p=lipidmaps&param=LMFA03060073	8S-HpETE		381.228117173111	1	5.33701666666667
5.34_381.2281m/z	LMFA03060076		M+FA-H	C20H32O4	39.1	0	-0.431851242720033	96.0148545139026	100 - 22.2 - 3.16 - 0.338	http://nonlinear.com/redirect/outbound?p=lipidmaps&param=LMFA03060076	8,9-DiHETE		381.228117173111	1	5.33701666666667
5.34_381.2281m/z	LMFA03060077		M+FA-H	C20H32O4	39.1	0	-0.431851242720033	96.0148545139026	100 - 22.2 - 3.16 - 0.338	http://nonlinear.com/redirect/outbound?p=lipidmaps&param=LMFA03060077	14,15-DiHETE		381.228117173111	1	5.33701666666667
5.34_381.2281m/z	LMFA03060078		M+FA-H	C20H32O4	39.1	0	-0.431851242720033	96.0148545139026	100 - 22.2 - 3.16 - 0.338	http://nonlinear.com/redirect/outbound?p=lipidmaps&param=LMFA03060078	17,18-DiHETE		381.228117173111	1	5.33701666666667
5.34_381.2281m/z	LMFA03060079		M+FA-H	C20H32O4	39.1	0	-0.431851242720033	96.0148545139026	100 - 22.2 - 3.16 - 0.338	http://nonlinear.com/redirect/outbound?p=lipidmaps&param=LMFA03060079	11,12-DiHETE		381.228117173111	1	5.33701666666667
5.34_381.2281m/z	LMFA03060090		M+FA-H	C20H32O4	39.1	0	-0.431851242720033	96.0148545139026	100 - 22.2 - 3.16 - 0.338	http://nonlinear.com/redirect/outbound?p=lipidmaps&param=LMFA03060090	14,15-dihydroxy-5,8,10,12-eicosatetraenoic acid		381.228117173111	1	5.33701666666667
5.34_381.2281m/z	LMFA03060095		M+FA-H	C20H32O4	39.1	0	-0.431851242720033	96.0148545139026	100 - 22.2 - 3.16 - 0.338	http://nonlinear.com/redirect/outbound?p=lipidmaps&param=LMFA03060095	5S,11R-DiHETE		381.228117173111	1	5.33701666666667
5.34_381.2281m/z	LMFA03060096		M+FA-H	C20H32O4	39.1	0	-0.431851242720033	96.0148545139026	100 - 22.2 - 3.16 - 0.338	http://nonlinear.com/redirect/outbound?p=lipidmaps&param=LMFA03060096	5S,15R-diHETE		381.228117173111	1	5.33701666666667
5.34_381.2281m/z	LMFA03060101		M+FA-H	C20H32O4	39.1	0	-0.431851242720033	96.0148545139026	100 - 22.2 - 3.16 - 0.338	http://nonlinear.com/redirect/outbound?p=lipidmaps&param=LMFA03060101	5S,12S-DiHETE		381.228117173111	1	5.33701666666667
5.34_381.2281m/z	LMFA03080007		M+FA-H	C20H32O4	39.1	0	-0.431851242720033	96.0148545139026	100 - 22.2 - 3.16 - 0.338	http://nonlinear.com/redirect/outbound?p=lipidmaps&param=LMFA03080007	(+/-)11,12-Ep-15S-HETrE		381.228117173111	1	5.33701666666667
5.34_381.2281m/z	LMFA03080008		M+FA-H	C20H32O4	39.1	0	-0.431851242720033	96.0148545139026	100 - 22.2 - 3.16 - 0.338	http://nonlinear.com/redirect/outbound?p=lipidmaps&param=LMFA03080008	14,15-Ep-11-HETrE		381.228117173111	1	5.33701666666667
5.34_381.2281m/z	LMFA03080012		M+FA-H	C20H32O4	39.1	0	-0.431851242720033	96.0148545139026	100 - 22.2 - 3.16 - 0.338	http://nonlinear.com/redirect/outbound?p=lipidmaps&param=LMFA03080012	11,12-epoxy-8-hydroxyeicosa-5,9,14-trienoic acid		381.228117173111	1	5.33701666666667
5.34_381.2281m/z	LMFA03090003		M+FA-H	C20H32O4	39.1	0	-0.431851242889094	96.0148545139026	100 - 22.2 - 3.16 - 0.338	http://nonlinear.com/redirect/outbound?p=lipidmaps&param=LMFA03090003	Hepoxilin B3		381.228117173111	1	5.33701666666667
5.34_381.2281m/z	LMFA03090005		M+FA-H	C20H32O4	39.1	0	-0.431851242720033	96.0148545139026	100 - 22.2 - 3.16 - 0.338	http://nonlinear.com/redirect/outbound?p=lipidmaps&param=LMFA03090005	Hepoxilin A3		381.228117173111	1	5.33701666666667
5.34_381.2281m/z	LMFA03090006		M+FA-H	C20H32O4	39.1	0	-0.431851242720033	96.0148545139026	100 - 22.2 - 3.16 - 0.338	http://nonlinear.com/redirect/outbound?p=lipidmaps&param=LMFA03090006	14,15-HxB3 (13R)		381.228117173111	1	5.33701666666667
5.34_381.2281m/z	LMFA03090007		M+FA-H	C20H32O4	39.1	0	-0.431851242720033	96.0148545139026	100 - 22.2 - 3.16 - 0.338	http://nonlinear.com/redirect/outbound?p=lipidmaps&param=LMFA03090007	14,15-HxA3 (11S)		381.228117173111	1	5.33701666666667
5.34_381.2281m/z	LMFA03110008		M+FA-H	C20H32O4	39.1	0	-0.431851242720033	96.0148545139026	100 - 22.2 - 3.16 - 0.338	http://nonlinear.com/redirect/outbound?p=lipidmaps&param=LMFA03110008	8-iso-PGA1		381.228117173111	1	5.33701666666667
5.37_201.1125m/z	HMDB00792		M-H	C10H18O4	43.8	26.9	-3.69321940205508	96.4238259029623	100 - 11.2 - 1.39 - 0.109	http://nonlinear.com/redirect/outbound?p=hmdb&param=HMDB00792	Sebacic acid		201.112486148114	1	5.37325
5.37_201.1125m/z	HMDB04362		M+FA-H	C9H16O2	44	27.7	-4.7815647649918	98.00655686879	100 - 9.99 - 0.858	http://nonlinear.com/redirect/outbound?p=hmdb&param=HMDB04362	4-Hydroxynonenal		201.112486148114	1	5.37325
5.37_201.1125m/z	HMDB31263		M+FA-H	C9H16O2	42.2	18.8	-4.7815647649918	98.00655686879	100 - 9.99 - 0.858	http://nonlinear.com/redirect/outbound?p=hmdb&param=HMDB31263	2,4-Nonanedione		201.112486148114	1	5.37325
5.37_201.1125m/z	HMDB31271		M+FA-H	C9H16O2	44	27.7	-4.7815647649918	98.00655686879	100 - 9.99 - 0.858	http://nonlinear.com/redirect/outbound?p=hmdb&param=HMDB31271	2-Nonenoic acid		201.112486148114	1	5.37325
5.37_201.1125m/z	HMDB31510		M-H	C10H18O4	38.4	0	-3.69321940191447	96.4238259029623	100 - 11.2 - 1.39 - 0.109	http://nonlinear.com/redirect/outbound?p=hmdb&param=HMDB31510	R-2-Hydroxy-3-methylbutanoic acid 3-Methylbutanoyl		201.112486148114	1	5.37325
5.37_201.1125m/z	HMDB31514		M+FA-H	C9H16O2	42.2	18.7	-4.7815647649918	98.00655686879	100 - 9.99 - 0.858	http://nonlinear.com/redirect/outbound?p=hmdb&param=HMDB31514	6-Butyltetrahydro-2H-pyran-2-one		201.112486148114	1	5.37325
5.37_201.1125m/z	HMDB31531		M+FA-H	C9H16O2	42.2	18.7	-4.7815647649918	98.00655686879	100 - 9.99 - 0.858	http://nonlinear.com/redirect/outbound?p=hmdb&param=HMDB31531	Dihydro-5-pentyl-2(3H)-furanone		201.112486148114	1	5.37325
5.37_201.1125m/z	HMDB32265		M+FA-H	C9H16O2	42.2	18.7	-4.7815647649918	98.00655686879	100 - 9.99 - 0.858	http://nonlinear.com/redirect/outbound?p=hmdb&param=HMDB32265	cis-Ethyl 4-heptenoate		201.112486148114	1	5.37325
5.37_201.1125m/z	HMDB32307		M+FA-H	C9H16O2	42.2	18.7	-4.7815647649918	98.00655686879	100 - 9.99 - 0.858	http://nonlinear.com/redirect/outbound?p=hmdb&param=HMDB32307	Hept-trans-2-en-1-yl acetate		201.112486148114	1	5.37325
5.37_201.1125m/z	HMDB32413		M+FA-H	C9H16O2	42.2	18.7	-4.7815647649918	98.00655686879	100 - 9.99 - 0.858	http://nonlinear.com/redirect/outbound?p=hmdb&param=HMDB32413	Methyl 2-octenoate		201.112486148114	1	5.37325
5.37_201.1125m/z	HMDB32491		M+FA-H	C9H16O2	42.2	18.7	-4.7815647649918	98.00655686879	100 - 9.99 - 0.858	http://nonlinear.com/redirect/outbound?p=hmdb&param=HMDB32491	Prenyl isobutyrate		201.112486148114	1	5.37325
5.37_201.1125m/z	HMDB33167		M+FA-H	C9H16O2	42.2	18.7	-4.7815647649918	98.00655686879	100 - 9.99 - 0.858	http://nonlinear.com/redirect/outbound?p=hmdb&param=HMDB33167	Ethyl cyclohexanecarboxylate		201.112486148114	1	5.37325
5.37_201.1125m/z	HMDB34716		M+FA-H	C9H16O2	42.2	18.8	-4.7815647649918	98.00655686879	100 - 9.99 - 0.858	http://nonlinear.com/redirect/outbound?p=hmdb&param=HMDB34716	4-Oxononanal		201.112486148114	1	5.37325
5.37_201.1125m/z	HMDB35307		M+FA-H	C9H16O2	42.2	18.7	-4.7815647649918	98.00655686879	100 - 9.99 - 0.858	http://nonlinear.com/redirect/outbound?p=hmdb&param=HMDB35307	Quercuslactone a		201.112486148114	1	5.37325
5.37_201.1125m/z	HMDB36208		M+FA-H	C9H16O2	42.2	18.7	-4.7815647649918	98.00655686879	100 - 9.99 - 0.858	http://nonlinear.com/redirect/outbound?p=hmdb&param=HMDB36208	2-Propenyl 2-ethylbutanoate		201.112486148114	1	5.37325
5.37_201.1125m/z	HMDB36222		M+FA-H	C9H16O2	42.2	18.7	-4.7815647649918	98.00655686879	100 - 9.99 - 0.858	http://nonlinear.com/redirect/outbound?p=hmdb&param=HMDB36222	Cyclohexyl propionate		201.112486148114	1	5.37325
5.37_201.1125m/z	HMDB37023		M+FA-H	C9H16O2	44	27.7	-4.7815647649918	98.00655686879	100 - 9.99 - 0.858	http://nonlinear.com/redirect/outbound?p=hmdb&param=HMDB37023	2-Hydroxy-2,6,6-trimethylcyclohexanone		201.112486148114	1	5.37325
5.37_201.1125m/z	HMDB37496		M+FA-H	C9H16O2	42.2	18.7	-4.7815647649918	98.00655686879	100 - 9.99 - 0.858	http://nonlinear.com/redirect/outbound?p=hmdb&param=HMDB37496	Methyl (E)-2-octenoate		201.112486148114	1	5.37325
5.37_201.1125m/z	HMDB37618		M+FA-H	C9H16O2	42.2	18.7	-4.7815647649918	98.00655686879	100 - 9.99 - 0.858	http://nonlinear.com/redirect/outbound?p=hmdb&param=HMDB37618	(E)-3-Heptenyl acetate		201.112486148114	1	5.37325
5.37_201.1125m/z	HMDB37629		M+FA-H	C9H16O2	42.2	18.7	-4.7815647649918	98.00655686879	100 - 9.99 - 0.858	http://nonlinear.com/redirect/outbound?p=hmdb&param=HMDB37629	Isobutyl angelate		201.112486148114	1	5.37325
5.37_201.1125m/z	HMDB38272		M+FA-H	C9H16O2	42.2	18.7	-4.7815647649918	98.00655686879	100 - 9.99 - 0.858	http://nonlinear.com/redirect/outbound?p=hmdb&param=HMDB38272	2-Hexenyl propionate		201.112486148114	1	5.37325
5.37_201.1125m/z	HMDB38275		M+FA-H	C9H16O2	42.2	18.7	-4.7815647649918	98.00655686879	100 - 9.99 - 0.858	http://nonlinear.com/redirect/outbound?p=hmdb&param=HMDB38275	cis-3-Hexenyl propanoate		201.112486148114	1	5.37325
5.37_201.1125m/z	HMDB39736		M+FA-H	C9H16O2	44	27.7	-4.7815647649918	98.00655686879	100 - 9.99 - 0.858	http://nonlinear.com/redirect/outbound?p=hmdb&param=HMDB39736	6-Hydroxy-4,6-dimethyl-3-hepten-2-one		201.112486148114	1	5.37325
5.37_201.1125m/z	HMDB39794		M+FA-H	C9H16O2	42.2	18.7	-4.7815647649918	98.00655686879	100 - 9.99 - 0.858	http://nonlinear.com/redirect/outbound?p=hmdb&param=HMDB39794	Methyl 4Z-octenoate		201.112486148114	1	5.37325
5.37_201.1125m/z	HMDB40196		M-H	C10H18O4	38.4	0	-3.69321940205508	96.4238259029623	100 - 11.2 - 1.39 - 0.109	http://nonlinear.com/redirect/outbound?p=hmdb&param=HMDB40196	Oxalic acid dibutyl ester		201.112486148114	1	5.37325
5.37_201.1125m/z	HMDB40210		M+FA-H	C9H16O2	42.2	18.7	-4.7815647649918	98.00655686879	100 - 9.99 - 0.858	http://nonlinear.com/redirect/outbound?p=hmdb&param=HMDB40210	2-Propenyl hexanoate		201.112486148114	1	5.37325
5.37_201.1125m/z	HMDB59708		M-H	C10H18O4	43.8	26.9	-3.69321940191447	96.4238259029623	100 - 11.2 - 1.39 - 0.109	http://nonlinear.com/redirect/outbound?p=hmdb&param=HMDB59708	2-Ethylsuberic acid		201.112486148114	1	5.37325
5.37_201.1125m/z	HMDB59719		M-H	C10H18O4	43.8	26.9	-3.69321940177385	96.4238259029623	100 - 11.2 - 1.39 - 0.109	http://nonlinear.com/redirect/outbound?p=hmdb&param=HMDB59719	Heptylmalonic acid		201.112486148114	1	5.37325
5.37_201.1125m/z	HMDB59728		M+FA-H	C9H16O2	42.2	18.7	-4.7815647649918	98.00655686879	100 - 9.99 - 0.858	http://nonlinear.com/redirect/outbound?p=hmdb&param=HMDB59728	Methyl 3-Octenoate		201.112486148114	1	5.37325
5.37_201.1125m/z	HMDB59754		M-H	C10H18O4	43.8	26.9	-3.69321940191447	96.4238259029623	100 - 11.2 - 1.39 - 0.109	http://nonlinear.com/redirect/outbound?p=hmdb&param=HMDB59754	3-Methylazelaic acid		201.112486148114	1	5.37325
5.37_201.1125m/z	HMDB59817		M+FA-H	C9H16O2	42.2	18.7	-4.7815647649918	98.00655686879	100 - 9.99 - 0.858	http://nonlinear.com/redirect/outbound?p=hmdb&param=HMDB59817	(Z)-Oak lactone		201.112486148114	1	5.37325
5.37_201.1125m/z	HMDB59840		M+FA-H	C9H16O2	42.2	18.7	-4.7815647649918	98.00655686879	100 - 9.99 - 0.858	http://nonlinear.com/redirect/outbound?p=hmdb&param=HMDB59840	(E)-2-Ethyl heptenoate		201.112486148114	1	5.37325
5.37_201.1125m/z	HMDB59894		M+FA-H	C9H16O2	42.2	18.7	-4.7815647649918	98.00655686879	100 - 9.99 - 0.858	http://nonlinear.com/redirect/outbound?p=hmdb&param=HMDB59894	(E)-Oak lactone		201.112486148114	1	5.37325
5.37_201.1125m/z	HMDB60286		M+FA-H	C9H16O2	42.2	18.7	-4.7815647649918	98.00655686879	100 - 9.99 - 0.858	http://nonlinear.com/redirect/outbound?p=hmdb&param=HMDB60286	3,4-Epoxynonanal		201.112486148114	1	5.37325
5.37_201.1125m/z	LMFA01020103		M+FA-H	C9H16O2	38.5	0	-4.7815647649918	98.00655686879	100 - 9.99 - 0.858	http://nonlinear.com/redirect/outbound?p=lipidmaps&param=LMFA01020103	6-methyl-5-octenoic acid		201.112486148114	1	5.37325
5.37_201.1125m/z	LMFA01020127		M+FA-H	C9H16O2	38.5	0	-4.7815647649918	98.00655686879	100 - 9.99 - 0.858	http://nonlinear.com/redirect/outbound?p=lipidmaps&param=LMFA01020127	2-amyl 3-butenoic acid		201.112486148114	1	5.37325
5.37_201.1125m/z	LMFA01030026		M+FA-H	C9H16O2	38.5	0	-4.7815647649918	98.00655686879	100 - 9.99 - 0.858	http://nonlinear.com/redirect/outbound?p=lipidmaps&param=LMFA01030026	alpha-nonylenic acid		201.112486148114	1	5.37325
5.37_201.1125m/z	LMFA01030027		M+FA-H	C9H16O2	38.5	0	-4.7815647649918	98.00655686879	100 - 9.99 - 0.858	http://nonlinear.com/redirect/outbound?p=lipidmaps&param=LMFA01030027	beta-nonylenic acid		201.112486148114	1	5.37325
5.37_201.1125m/z	LMFA01030028		M+FA-H	C9H16O2	38.5	0	-4.7815647649918	98.00655686879	100 - 9.99 - 0.858	http://nonlinear.com/redirect/outbound?p=lipidmaps&param=LMFA01030028	8-nonylenic acid		201.112486148114	1	5.37325
5.37_201.1125m/z	LMFA01030443		M+FA-H	C9H16O2	38.5	0	-4.7815647649918	98.00655686879	100 - 9.99 - 0.858	http://nonlinear.com/redirect/outbound?p=lipidmaps&param=LMFA01030443	2E-nonenoic acid		201.112486148114	1	5.37325
5.37_201.1125m/z	LMFA01030444		M+FA-H	C9H16O2	38.5	0	-4.7815647649918	98.00655686879	100 - 9.99 - 0.858	http://nonlinear.com/redirect/outbound?p=lipidmaps&param=LMFA01030444	3Z-nonenoic acid		201.112486148114	1	5.37325
5.37_201.1125m/z	LMFA01030445		M+FA-H	C9H16O2	38.5	0	-4.7815647649918	98.00655686879	100 - 9.99 - 0.858	http://nonlinear.com/redirect/outbound?p=lipidmaps&param=LMFA01030445	4E-nonenoic acid		201.112486148114	1	5.37325
5.37_201.1125m/z	LMFA01030446		M+FA-H	C9H16O2	38.5	0	-4.7815647649918	98.00655686879	100 - 9.99 - 0.858	http://nonlinear.com/redirect/outbound?p=lipidmaps&param=LMFA01030446	6E-nonenoic acid		201.112486148114	1	5.37325
5.37_201.1125m/z	LMFA01030801		M+FA-H	C9H16O2	38.5	0	-4.7815647649918	98.00655686879	100 - 9.99 - 0.858	http://nonlinear.com/redirect/outbound?p=lipidmaps&param=LMFA01030801	2,6-Dimethyl-5-heptenoic acid		201.112486148114	1	5.37325
5.37_201.1125m/z	LMFA01030802		M+FA-H	C9H16O2	38.5	0	-4.7815647649918	98.00655686879	100 - 9.99 - 0.858	http://nonlinear.com/redirect/outbound?p=lipidmaps&param=LMFA01030802	6Z-Nonenoic acid		201.112486148114	1	5.37325
5.37_201.1125m/z	LMFA01170006		M-H	C10H18O4	38.4	0	-3.69321940191447	96.4238259029623	100 - 11.2 - 1.39 - 0.109	http://nonlinear.com/redirect/outbound?p=lipidmaps&param=LMFA01170006	Sebacic acid		201.112486148114	1	5.37325
5.37_201.1125m/z	LMFA01170129		M-H	C10H18O4	38.4	0	-3.69321940191447	96.4238259029623	100 - 11.2 - 1.39 - 0.109	http://nonlinear.com/redirect/outbound?p=lipidmaps&param=LMFA01170129	2,6-Dimethyl-1,8-octanedioic acid		201.112486148114	1	5.37325
5.37_201.1125m/z	LMFA06000051		M+FA-H	C9H16O2	38.5	0	-4.7815647649918	98.00655686879	100 - 9.99 - 0.858	http://nonlinear.com/redirect/outbound?p=lipidmaps&param=LMFA06000051	4-hydroxynonenal		201.112486148114	1	5.37325
5.37_201.1125m/z	LMFA07010183		M+FA-H	C9H16O2	38.5	0	-4.7815647649918	98.00655686879	100 - 9.99 - 0.858	http://nonlinear.com/redirect/outbound?p=lipidmaps&param=LMFA07010183	3-Methylenehexyl acetate		201.112486148114	1	5.37325
5.37_201.1125m/z	LMFA07010185		M+FA-H	C9H16O2	38.5	0	-4.7815647649918	98.00655686879	100 - 9.99 - 0.858	http://nonlinear.com/redirect/outbound?p=lipidmaps&param=LMFA07010185	2E-Heptenyl acetate		201.112486148114	1	5.37325
5.37_201.1125m/z	LMFA07010580		M+FA-H	C9H16O2	38.5	0	-4.7815647649918	98.00655686879	100 - 9.99 - 0.858	http://nonlinear.com/redirect/outbound?p=lipidmaps&param=LMFA07010580	(E)-2-Methyl-2-butenyl butyrate		201.112486148114	1	5.37325
5.37_201.1125m/z	LMFA07010663		M+FA-H	C9H16O2	38.5	0	-4.7815647649918	98.00655686879	100 - 9.99 - 0.858	http://nonlinear.com/redirect/outbound?p=lipidmaps&param=LMFA07010663	Isopropyl 2-methyl-2E-pentenoate		201.112486148114	1	5.37325
5.37_201.1125m/z	LMFA07040021		M+FA-H	C9H16O2	38.5	0	-4.7815647649918	98.00655686879	100 - 9.99 - 0.858	http://nonlinear.com/redirect/outbound?p=lipidmaps&param=LMFA07040021	gamma-nonanolide		201.112486148114	1	5.37325
5.37_201.1125m/z	LMFA12000244		M+FA-H	C9H16O2	38.5	0	-4.7815647649918	98.00655686879	100 - 9.99 - 0.858	http://nonlinear.com/redirect/outbound?p=lipidmaps&param=LMFA12000244	Nonan-2,5-dione		201.112486148114	1	5.37325
5.52_300.9189m/z	HMDB31224		M+FA-H	C4H6N2Na2S4	35.2	0	-0.845097246969661	77.2581091887753	100 - 8.33 - 18.4 - 1.37 - 1.35	http://nonlinear.com/redirect/outbound?p=hmdb&param=HMDB31224	Nabam		300.918907355754	1	5.51521666666667
5.57_239.0921m/z	HMDB30254		M-H	C12H16O5	37.3	0	-1.81184926583853	88.8333391289911	100 - 13.4 - 1.85 - 0.168	http://nonlinear.com/redirect/outbound?p=hmdb&param=HMDB30254	3-(3,4,5-Trimethoxyphenyl)propanoic acid		239.092062154322	1	5.56886666666667
5.57_239.0921m/z	HMDB31517		M+FA-H	C11H14O3	37.5	0	-2.24129895239124	90.3241723255672	100 - 12.2 - 1.29	http://nonlinear.com/redirect/outbound?p=hmdb&param=HMDB31517	(R)-3-Hydroxy-5-phenylpentanoic acid		239.092062154322	1	5.56886666666667
5.57_239.0921m/z	HMDB31984		M+FA-H	C11H14O3	37.5	0	-2.24129895253768	90.3241723255672	100 - 12.2 - 1.29	http://nonlinear.com/redirect/outbound?p=hmdb&param=HMDB31984	2,5-Dimethoxy-4-(2-propenyl)phenol		239.092062154322	1	5.56886666666667
5.57_239.0921m/z	HMDB32575		M+FA-H	C11H14O3	37.5	0	-2.24129895253768	90.3241723255672	100 - 12.2 - 1.29	http://nonlinear.com/redirect/outbound?p=hmdb&param=HMDB32575	Butylparaben		239.092062154322	1	5.56886666666667
5.57_239.0921m/z	HMDB32590		M+FA-H	C11H14O3	37.5	0	-2.24129895253768	90.3241723255672	100 - 12.2 - 1.29	http://nonlinear.com/redirect/outbound?p=hmdb&param=HMDB32590	Zingerone		239.092062154322	1	5.56886666666667
5.57_239.0921m/z	HMDB34206		M+FA-H	C11H14O3	37.5	0	-2.24129895253768	90.3241723255672	100 - 12.2 - 1.29	http://nonlinear.com/redirect/outbound?p=hmdb&param=HMDB34206	Ethyl 4-methylphenoxyacetate		239.092062154322	1	5.56886666666667
5.57_239.0921m/z	HMDB34990		M+FA-H	C11H14O3	37.5	0	-2.24129895253768	90.3241723255672	100 - 12.2 - 1.29	http://nonlinear.com/redirect/outbound?p=hmdb&param=HMDB34990	4-Methoxybenzyl propanoate		239.092062154322	1	5.56886666666667
5.57_239.0921m/z	HMDB36432		M+FA-H	C11H14O3	37.5	0	-2.24129895253768	90.3241723255672	100 - 12.2 - 1.29	http://nonlinear.com/redirect/outbound?p=hmdb&param=HMDB36432	Isobutyl salicylate		239.092062154322	1	5.56886666666667
5.57_239.0921m/z	HMDB37271		M+FA-H	C11H14O3	37.5	0	-2.24129895239124	90.3241723255672	100 - 12.2 - 1.29	http://nonlinear.com/redirect/outbound?p=hmdb&param=HMDB37271	2,6-Dimethoxy-4-(1-propenyl)phenol		239.092062154322	1	5.56886666666667
5.57_239.0921m/z	HMDB38627		M-H	C12H16O5	37.3	0	-1.81184926572015	88.8333391289911	100 - 13.4 - 1.85 - 0.168	http://nonlinear.com/redirect/outbound?p=hmdb&param=HMDB38627	Ethyl 3,4,5-trimethoxybenzoate		239.092062154322	1	5.56886666666667
5.57_239.0921m/z	HMDB40730		M+FA-H	C11H14O3	37.5	0	-2.24129895253768	90.3241723255672	100 - 12.2 - 1.29	http://nonlinear.com/redirect/outbound?p=hmdb&param=HMDB40730	Butyl salicylate		239.092062154322	1	5.56886666666667
5.57_239.0921m/z	HMDB41194		M+FA-H	C11H14O3	37.5	0	-2.24129895253768	90.3241723255672	100 - 12.2 - 1.29	http://nonlinear.com/redirect/outbound?p=hmdb&param=HMDB41194	Methoxyeugenol		239.092062154322	1	5.56886666666667
5.57_239.0921m/z	HMDB41505		M+FA-H	C11H14O3	37.5	0	-2.24129895239124	90.3241723255672	100 - 12.2 - 1.29	http://nonlinear.com/redirect/outbound?p=hmdb&param=HMDB41505	5-Hydroxy-2-benzyl-1,3-dioxane		239.092062154322	1	5.56886666666667
5.57_239.0921m/z	HMDB41506		M+FA-H	C11H14O3	37.5	0	-2.24129895239124	90.3241723255672	100 - 12.2 - 1.29	http://nonlinear.com/redirect/outbound?p=hmdb&param=HMDB41506	2-Benzyl-5-hydroxymethyl-1,3-dioxolane		239.092062154322	1	5.56886666666667
5.57_239.0921m/z	HMDB41666		M+FA-H	C11H14O3	37.5	0	-2.24129895239124	90.3241723255672	100 - 12.2 - 1.29	http://nonlinear.com/redirect/outbound?p=hmdb&param=HMDB41666	3-Hydroxyphenyl-valeric acid		239.092062154322	1	5.56886666666667
5.57_239.0921m/z	HMDB41756		M-H	C12H16O5	37.3	0	-1.81184926572015	88.8333391289911	100 - 13.4 - 1.85 - 0.168	http://nonlinear.com/redirect/outbound?p=hmdb&param=HMDB41756	Isopropyl 3-(3,4-dihydroxyphenyl)-2-hydroxypropanoate		239.092062154322	1	5.56886666666667
5.57_239.0921m/z	HMDB59898		M+FA-H	C11H14O3	37.5	0	-2.24129895239124	90.3241723255672	100 - 12.2 - 1.29	http://nonlinear.com/redirect/outbound?p=hmdb&param=HMDB59898	Ethyl 4-ethoxybenzoate		239.092062154322	1	5.56886666666667
5.57_239.0921m/z	HMDB59940		M+FA-H	C11H14O3	37.5	0	-2.24129895239124	90.3241723255672	100 - 12.2 - 1.29	http://nonlinear.com/redirect/outbound?p=hmdb&param=HMDB59940	[2-(2-Methylphenyl)-1,3-dioxolan-4-yl]methanol		239.092062154322	1	5.56886666666667
5.57_239.0921m/z	HMDB59941		M+FA-H	C11H14O3	37.5	0	-2.24129895239124	90.3241723255672	100 - 12.2 - 1.29	http://nonlinear.com/redirect/outbound?p=hmdb&param=HMDB59941	[2-(3-Methylphenyl)-1,3-dioxolan-4-yl]methanol		239.092062154322	1	5.56886666666667
5.57_239.0921m/z	HMDB59942		M+FA-H	C11H14O3	37.5	0	-2.24129895239124	90.3241723255672	100 - 12.2 - 1.29	http://nonlinear.com/redirect/outbound?p=hmdb&param=HMDB59942	[2-(4-Methylphenyl)-1,3-dioxolan-4-yl]methanol		239.092062154322	1	5.56886666666667
5.57_239.0921m/z	HMDB59943		M+FA-H	C11H14O3	37.5	0	-2.24129895224481	90.3241723255672	100 - 12.2 - 1.29	http://nonlinear.com/redirect/outbound?p=hmdb&param=HMDB59943	2-(2-Methylphenyl)-1,3-dioxan-5-ol		239.092062154322	1	5.56886666666667
5.57_239.0921m/z	HMDB59944		M+FA-H	C11H14O3	37.5	0	-2.24129895224481	90.3241723255672	100 - 12.2 - 1.29	http://nonlinear.com/redirect/outbound?p=hmdb&param=HMDB59944	2-(3-Methylphenyl)-1,3-dioxan-5-ol		239.092062154322	1	5.56886666666667
5.57_239.0921m/z	HMDB59945		M+FA-H	C11H14O3	37.5	0	-2.24129895224481	90.3241723255672	100 - 12.2 - 1.29	http://nonlinear.com/redirect/outbound?p=hmdb&param=HMDB59945	2-(4-Methylphenyl)-1,3-dioxan-5-ol		239.092062154322	1	5.56886666666667
5.57_239.0921m/z	HMDB61112		M-H	C12H16O5	37.3	0	-1.81184926583853	88.8333391289911	100 - 13.4 - 1.85 - 0.168	http://nonlinear.com/redirect/outbound?p=hmdb&param=HMDB61112	3-Carboxy-4-methyl-5-propyl-2-furanpropionic acid		239.092062154322	1	5.56886666666667
5.57_239.0921m/z	LMFA01150004		M-H	C12H16O5	37.3	0	-1.81184926583853	88.8333391289911	100 - 13.4 - 1.85 - 0.168	http://nonlinear.com/redirect/outbound?p=lipidmaps&param=LMFA01150004	3-carboxy-4-methyl-5-propyl-2-furanpropanoic acid		239.092062154322	1	5.56886666666667
5.64_271.0610m/z	HMDB02670		M-H	C15H12O5	39.2	0	-0.672257239702136	96.9392998410011	100 - 16.6 - 2.31 - 0.231	http://nonlinear.com/redirect/outbound?p=hmdb&param=HMDB02670	Naringenin		271.061014150639	1	5.63978333333333
5.64_271.0610m/z	HMDB05897		M-H	C15H12O5	39.2	0	-0.672257239493206	96.9392998410011	100 - 16.6 - 2.31 - 0.231	http://nonlinear.com/redirect/outbound?p=hmdb&param=HMDB05897	Dihydrogenistein		271.061014150639	1	5.63978333333333
5.64_271.0610m/z	HMDB29631		M-H	C15H12O5	39.2	0	-0.672257239493206	96.9392998410011	100 - 16.6 - 2.31 - 0.231	http://nonlinear.com/redirect/outbound?p=hmdb&param=HMDB29631	Chalconaringenin		271.061014150639	1	5.63978333333333
5.64_271.0610m/z	HMDB30873		M-H	C15H12O5	39.2	0	-0.672257239702136	96.9392998410011	100 - 16.6 - 2.31 - 0.231	http://nonlinear.com/redirect/outbound?p=hmdb&param=HMDB30873	1-Hydroxy-3,7-dimethoxyxanthone		271.061014150639	1	5.63978333333333
5.64_271.0610m/z	HMDB31824		M-H	C15H12O5	39.2	0	-0.672257239702136	96.9392998410011	100 - 16.6 - 2.31 - 0.231	http://nonlinear.com/redirect/outbound?p=hmdb&param=HMDB31824	4',5,8-Trihydroxyflavanone		271.061014150639	1	5.63978333333333
5.64_271.0610m/z	HMDB32998		M+FA-H	C14H10O3	39.5	0	-0.80906095075898	98.3499301867551	100 - 15.4 - 1.72 - 0.143	http://nonlinear.com/redirect/outbound?p=hmdb&param=HMDB32998	2-Methoxyxanthone		271.061014150639	1	5.63978333333333
5.64_271.0610m/z	HMDB33308		M-H	C15H12O5	39.2	0	-0.672257239702136	96.9392998410011	100 - 16.6 - 2.31 - 0.231	http://nonlinear.com/redirect/outbound?p=hmdb&param=HMDB33308	Moracin J		271.061014150639	1	5.63978333333333
5.64_271.0610m/z	HMDB33925		M+FA-H	C14H10O3	39.5	0	-0.80906095075898	98.3499301867551	100 - 15.4 - 1.72 - 0.143	http://nonlinear.com/redirect/outbound?p=hmdb&param=HMDB33925	Oroselone		271.061014150639	1	5.63978333333333
5.64_271.0610m/z	HMDB33928		M-H	C15H12O5	39.2	0	-0.672257239702136	96.9392998410011	100 - 16.6 - 2.31 - 0.231	http://nonlinear.com/redirect/outbound?p=hmdb&param=HMDB33928	(±)-2'-Hydroxydihydrodaidzein		271.061014150639	1	5.63978333333333
5.64_271.0610m/z	HMDB34002		M-H	C15H12O5	39.2	0	-0.672257239493206	96.9392998410011	100 - 16.6 - 2.31 - 0.231	http://nonlinear.com/redirect/outbound?p=hmdb&param=HMDB34002	3,4,9-Trihydroxypterocarpan		271.061014150639	1	5.63978333333333
5.64_271.0610m/z	HMDB34105		M-H	C15H12O5	39.2	0	-0.672257239702136	96.9392998410011	100 - 16.6 - 2.31 - 0.231	http://nonlinear.com/redirect/outbound?p=hmdb&param=HMDB34105	Glycinol		271.061014150639	1	5.63978333333333
5.64_271.0610m/z	HMDB37254		M-H	C15H12O5	39.2	0	-0.672257239702136	96.9392998410011	100 - 16.6 - 2.31 - 0.231	http://nonlinear.com/redirect/outbound?p=hmdb&param=HMDB37254	(2R,3R)-3,4',7-Trihydroxyflavanone		271.061014150639	1	5.63978333333333
5.64_271.0610m/z	HMDB38549		M-H	C15H12O5	39.2	0	-0.672257239702136	96.9392998410011	100 - 16.6 - 2.31 - 0.231	http://nonlinear.com/redirect/outbound?p=hmdb&param=HMDB38549	Toralactone		271.061014150639	1	5.63978333333333
5.64_271.0610m/z	HMDB41656		M-H	C15H12O5	39.2	0	-0.672257239493206	96.9392998410011	100 - 16.6 - 2.31 - 0.231	http://nonlinear.com/redirect/outbound?p=hmdb&param=HMDB41656	3'-Hydroxydihydrodaidzein		271.061014150639	1	5.63978333333333
5.64_271.0610m/z	HMDB41698		M-H	C15H12O5	39.2	0	-0.672257239493206	96.9392998410011	100 - 16.6 - 2.31 - 0.231	http://nonlinear.com/redirect/outbound?p=hmdb&param=HMDB41698	6-Hydroxydihydrodaidzein		271.061014150639	1	5.63978333333333
5.64_271.0610m/z	HMDB41704		M-H	C15H12O5	39.2	0	-0.672257239493206	96.9392998410011	100 - 16.6 - 2.31 - 0.231	http://nonlinear.com/redirect/outbound?p=hmdb&param=HMDB41704	8-Hydroxydihydrodaidzein		271.061014150639	1	5.63978333333333
5.78_784.6343m/z	LMGL05010003		M-H	C45H87NO9	30.9	0	4.43007548584501	59.4998946048625	100 - 50.4 - 14.3 - 2.93 - 0.481	http://nonlinear.com/redirect/outbound?p=lipidmaps&param=LMGL05010003	1,2-dioctadecanoyl-3-O-(6-deoxy-6-amino-alpha-D-glucosyl)-sn-glycerol		784.634287374944	1	5.78221666666667
5.82_381.2279m/z	HMDB01085		M+FA-H	C20H32O4	38.1	0	-1.14970221164378	91.8972828531324	100 - 22.2 - 3.16 - 0.338	http://nonlinear.com/redirect/outbound?p=hmdb&param=HMDB01085	Leukotriene B4		381.227875810037	1	5.81765
5.82_381.2279m/z	HMDB01193		M+FA-H	C20H32O4	38.1	0	-1.14970221164378	91.8972828531324	100 - 22.2 - 3.16 - 0.338	http://nonlinear.com/redirect/outbound?p=hmdb&param=HMDB01193	5(S)-Hydroperoxyeicosatetraenoic acid		381.227875810037	1	5.81765
5.82_381.2279m/z	HMDB02236		M+FA-H	C20H32O4	38.1	0	-1.14970221164378	91.8972828531324	100 - 22.2 - 3.16 - 0.338	http://nonlinear.com/redirect/outbound?p=hmdb&param=HMDB02236	8-iso-PGA1		381.227875810037	1	5.81765
5.82_381.2279m/z	HMDB02656		M+FA-H	C20H32O4	38.1	0	-1.14970221164378	91.8972828531324	100 - 22.2 - 3.16 - 0.338	http://nonlinear.com/redirect/outbound?p=hmdb&param=HMDB02656	Prostaglandin A1		381.227875810037	1	5.81765
5.82_381.2279m/z	HMDB02982		M+FA-H	C20H32O4	38.1	0	-1.14970221164378	91.8972828531324	100 - 22.2 - 3.16 - 0.338	http://nonlinear.com/redirect/outbound?p=hmdb&param=HMDB02982	Prostaglandin B1		381.227875810037	1	5.81765
5.82_381.2279m/z	HMDB04243		M+FA-H	C20H32O4	38.1	0	-1.14970221164378	91.8972828531324	100 - 22.2 - 3.16 - 0.338	http://nonlinear.com/redirect/outbound?p=hmdb&param=HMDB04243	12(S)-HPETE		381.227875810037	1	5.81765
5.82_381.2279m/z	HMDB04244		M+FA-H	C20H32O4	38.1	0	-1.14970221164378	91.8972828531324	100 - 22.2 - 3.16 - 0.338	http://nonlinear.com/redirect/outbound?p=hmdb&param=HMDB04244	15(S)-HPETE		381.227875810037	1	5.81765
5.82_381.2279m/z	HMDB04688		M+FA-H	C20H32O4	38.1	0	-1.14970221181284	91.8972828531324	100 - 22.2 - 3.16 - 0.338	http://nonlinear.com/redirect/outbound?p=hmdb&param=HMDB04688	Hepoxilin A3		381.227875810037	1	5.81765
5.82_381.2279m/z	HMDB04690		M+FA-H	C20H32O4	38.1	0	-1.14970221164378	91.8972828531324	100 - 22.2 - 3.16 - 0.338	http://nonlinear.com/redirect/outbound?p=hmdb&param=HMDB04690	Hepoxilin B3		381.227875810037	1	5.81765
5.82_381.2279m/z	HMDB04692		M+FA-H	C20H32O4	38.1	0	-1.14970221164378	91.8972828531324	100 - 22.2 - 3.16 - 0.338	http://nonlinear.com/redirect/outbound?p=hmdb&param=HMDB04692	12(R)-HPETE		381.227875810037	1	5.81765
5.82_381.2279m/z	HMDB04693		M+FA-H	C20H32O4	38.1	0	-1.14970221164378	91.8972828531324	100 - 22.2 - 3.16 - 0.338	http://nonlinear.com/redirect/outbound?p=hmdb&param=HMDB04693	11H-14,15-EETA		381.227875810037	1	5.81765
5.82_381.2279m/z	HMDB04696		M+FA-H	C20H32O4	38.1	0	-1.14970221164378	91.8972828531324	100 - 22.2 - 3.16 - 0.338	http://nonlinear.com/redirect/outbound?p=hmdb&param=HMDB04696	11(R)-HPETE		381.227875810037	1	5.81765
5.82_381.2279m/z	HMDB04699		M+FA-H	C20H32O4	38.1	0	-1.14970221164378	91.8972828531324	100 - 22.2 - 3.16 - 0.338	http://nonlinear.com/redirect/outbound?p=hmdb&param=HMDB04699	8(S)-HPETE		381.227875810037	1	5.81765
5.82_381.2279m/z	HMDB05050		M+FA-H	C20H32O4	38.1	0	-1.14970221164378	91.8972828531324	100 - 22.2 - 3.16 - 0.338	http://nonlinear.com/redirect/outbound?p=hmdb&param=HMDB05050	15H-11,12-EETA		381.227875810037	1	5.81765
5.82_381.2279m/z	HMDB05087		M+FA-H	C20H32O4	38.1	0	-1.14970221164378	91.8972828531324	100 - 22.2 - 3.16 - 0.338	http://nonlinear.com/redirect/outbound?p=hmdb&param=HMDB05087	6-trans-Leukotriene B4		381.227875810037	1	5.81765
5.82_381.2279m/z	HMDB05088		M+FA-H	C20H32O4	38.1	0	-1.14970221164378	91.8972828531324	100 - 22.2 - 3.16 - 0.338	http://nonlinear.com/redirect/outbound?p=hmdb&param=HMDB05088	6-trans-12-epi-Leukotriene B4		381.227875810037	1	5.81765
5.82_381.2279m/z	HMDB05089		M+FA-H	C20H32O4	38.1	0	-1.14970221164378	91.8972828531324	100 - 22.2 - 3.16 - 0.338	http://nonlinear.com/redirect/outbound?p=hmdb&param=HMDB05089	12(S)-Leukotriene B4		381.227875810037	1	5.81765
5.82_381.2279m/z	HMDB10204		M+FA-H	C20H32O4	38.1	0	-1.14970221164378	91.8972828531324	100 - 22.2 - 3.16 - 0.338	http://nonlinear.com/redirect/outbound?p=hmdb&param=HMDB10204	14,15-DiHETE		381.227875810037	1	5.81765
5.82_381.2279m/z	HMDB10211		M+FA-H	C20H32O4	38.1	0	-1.14970221164378	91.8972828531324	100 - 22.2 - 3.16 - 0.338	http://nonlinear.com/redirect/outbound?p=hmdb&param=HMDB10211	17,18-DiHETE		381.227875810037	1	5.81765
5.82_381.2279m/z	HMDB10216		M+FA-H	C20H32O4	38.1	0	-1.14970221164378	91.8972828531324	100 - 22.2 - 3.16 - 0.338	http://nonlinear.com/redirect/outbound?p=hmdb&param=HMDB10216	5,15-DiHETE		381.227875810037	1	5.81765
5.82_381.2279m/z	HMDB10219		M+FA-H	C20H32O4	38.1	0	-1.14970221164378	91.8972828531324	100 - 22.2 - 3.16 - 0.338	http://nonlinear.com/redirect/outbound?p=hmdb&param=HMDB10219	8,15-DiHETE		381.227875810037	1	5.81765
5.82_381.2279m/z	HMDB11135		M+FA-H	C20H32O4	38.1	0	-1.14970221164378	91.8972828531324	100 - 22.2 - 3.16 - 0.338	http://nonlinear.com/redirect/outbound?p=hmdb&param=HMDB11135	5-HPETE		381.227875810037	1	5.81765
5.82_381.2279m/z	HMDB12498		M+FA-H	C20H32O4	38.1	0	-1.14970221164378	91.8972828531324	100 - 22.2 - 3.16 - 0.338	http://nonlinear.com/redirect/outbound?p=hmdb&param=HMDB12498	10,11-dihydro-12-oxo-LTB4		381.227875810037	1	5.81765
5.82_381.2279m/z	HMDB12839		M+FA-H	C20H32O4	38.1	0	-1.14970221164378	91.8972828531324	100 - 22.2 - 3.16 - 0.338	http://nonlinear.com/redirect/outbound?p=hmdb&param=HMDB12839	6,7-dihydro-5-oxo-12-epi-LTB4		381.227875810037	1	5.81765
5.82_381.2279m/z	HMDB34686		M+FA-H	C20H32O4	38.1	0	-1.14970221164378	91.8972828531324	100 - 22.2 - 3.16 - 0.338	http://nonlinear.com/redirect/outbound?p=hmdb&param=HMDB34686	(14S)-14,15-Dihydroxy-8(17),13(16)-labdadien-19-oic acid		381.227875810037	1	5.81765
5.82_381.2279m/z	HMDB39171		M+FA-H	C20H32O4	38.1	0	-1.14970221164378	91.8972828531324	100 - 22.2 - 3.16 - 0.338	http://nonlinear.com/redirect/outbound?p=hmdb&param=HMDB39171	9alpha-(3-Methylbutanoyloxy)-4S-hydroxy-10(14)-oplopen-3-one		381.227875810037	1	5.81765
5.82_381.2279m/z	HMDB39441		M+FA-H	C20H32O4	38.1	0	-1.14970221181284	91.8972828531324	100 - 22.2 - 3.16 - 0.338	http://nonlinear.com/redirect/outbound?p=hmdb&param=HMDB39441	ent-1(10)-Halimene-15,19-dioic acid		381.227875810037	1	5.81765
5.82_381.2279m/z	HMDB60098		M+FA-H	C20H32O4	38.1	0	-1.14970221164378	91.8972828531324	100 - 22.2 - 3.16 - 0.338	http://nonlinear.com/redirect/outbound?p=hmdb&param=HMDB60098	9-peroxy-5Z,7E,11Z,14Z-eicosatetraenoate		381.227875810037	1	5.81765
5.82_381.2279m/z	HMDB60099		M+FA-H	C20H32O4	38.1	0	-1.14970221164378	91.8972828531324	100 - 22.2 - 3.16 - 0.338	http://nonlinear.com/redirect/outbound?p=hmdb&param=HMDB60099	11-peroxy-5Z,8Z,12E,14Z-eicosatetraenoate		381.227875810037	1	5.81765
5.82_381.2279m/z	HMDB60103		M+FA-H	C20H32O4	38.1	0	-1.14970221181284	91.8972828531324	100 - 22.2 - 3.16 - 0.338	http://nonlinear.com/redirect/outbound?p=hmdb&param=HMDB60103	9-Deoxy-delta12-PGD2		381.227875810037	1	5.81765
5.82_381.2279m/z	HMDB60104		M+FA-H	C20H32O4	38.1	0	-1.14970221181284	91.8972828531324	100 - 22.2 - 3.16 - 0.338	http://nonlinear.com/redirect/outbound?p=hmdb&param=HMDB60104	Prostaglandin C1		381.227875810037	1	5.81765
5.82_381.2279m/z	HMDB60105		M+FA-H	C20H32O4	38.1	0	-1.14970221164378	91.8972828531324	100 - 22.2 - 3.16 - 0.338	http://nonlinear.com/redirect/outbound?p=hmdb&param=HMDB60105	12,20-DiHETE		381.227875810037	1	5.81765
5.82_381.2279m/z	LMFA01170128		M+FA-H	C20H32O4	38.1	0	-1.14970221164378	91.8972828531324	100 - 22.2 - 3.16 - 0.338	http://nonlinear.com/redirect/outbound?p=lipidmaps&param=LMFA01170128	5Z,8Z,11Z-Eicosatrienedioic acid		381.227875810037	1	5.81765
5.82_381.2279m/z	LMFA03010005		M+FA-H	C20H32O4	38.1	0	-1.14970221181284	91.8972828531324	100 - 22.2 - 3.16 - 0.338	http://nonlinear.com/redirect/outbound?p=lipidmaps&param=LMFA03010005	PGA1		381.227875810037	1	5.81765
5.82_381.2279m/z	LMFA03010047		M+FA-H	C20H32O4	38.1	0	-1.14970221181284	91.8972828531324	100 - 22.2 - 3.16 - 0.338	http://nonlinear.com/redirect/outbound?p=lipidmaps&param=LMFA03010047	15-epi-PGA1		381.227875810037	1	5.81765
5.82_381.2279m/z	LMFA03010061		M+FA-H	C20H32O4	38.1	0	-1.14970221181284	91.8972828531324	100 - 22.2 - 3.16 - 0.338	http://nonlinear.com/redirect/outbound?p=lipidmaps&param=LMFA03010061	11-deoxy-PGE2		381.227875810037	1	5.81765
5.82_381.2279m/z	LMFA03010071		M+FA-H	C20H32O4	38.1	0	-1.14970221164378	91.8972828531324	100 - 22.2 - 3.16 - 0.338	http://nonlinear.com/redirect/outbound?p=lipidmaps&param=LMFA03010071	PGF2alpha-1,11-lactone		381.227875810037	1	5.81765
5.82_381.2279m/z	LMFA03010072		M+FA-H	C20H32O4	38.1	0	-1.14970221181284	91.8972828531324	100 - 22.2 - 3.16 - 0.338	http://nonlinear.com/redirect/outbound?p=lipidmaps&param=LMFA03010072	PGF2alpha-1,15-lactone		381.227875810037	1	5.81765
5.82_381.2279m/z	LMFA03010131		M+FA-H	C20H32O4	38.1	0	-1.14970221181284	91.8972828531324	100 - 22.2 - 3.16 - 0.338	http://nonlinear.com/redirect/outbound?p=lipidmaps&param=LMFA03010131	PGB1		381.227875810037	1	5.81765
5.82_381.2279m/z	LMFA03010160		M+FA-H	C20H32O4	38.1	0	-1.14970221181284	91.8972828531324	100 - 22.2 - 3.16 - 0.338	http://nonlinear.com/redirect/outbound?p=lipidmaps&param=LMFA03010160	PGC1		381.227875810037	1	5.81765
5.82_381.2279m/z	LMFA03010196		M+FA-H	C20H32O4	38.1	0	-1.14970221164378	91.8972828531324	100 - 22.2 - 3.16 - 0.338	http://nonlinear.com/redirect/outbound?p=lipidmaps&param=LMFA03010196	PGF2alpha-1,9-lactone		381.227875810037	1	5.81765
5.82_381.2279m/z	LMFA03020001		M+FA-H	C20H32O4	38.1	0	-1.14970221164378	91.8972828531324	100 - 22.2 - 3.16 - 0.338	http://nonlinear.com/redirect/outbound?p=lipidmaps&param=LMFA03020001	LTB4		381.227875810037	1	5.81765
5.82_381.2279m/z	LMFA03020013		M+FA-H	C20H32O4	38.1	0	-1.14970221164378	91.8972828531324	100 - 22.2 - 3.16 - 0.338	http://nonlinear.com/redirect/outbound?p=lipidmaps&param=LMFA03020013	6-trans-LTB4		381.227875810037	1	5.81765
5.82_381.2279m/z	LMFA03020014		M+FA-H	C20H32O4	38.1	0	-1.14970221164378	91.8972828531324	100 - 22.2 - 3.16 - 0.338	http://nonlinear.com/redirect/outbound?p=lipidmaps&param=LMFA03020014	6-trans-12-epi-LTB4		381.227875810037	1	5.81765
5.82_381.2279m/z	LMFA03020015		M+FA-H	C20H32O4	38.1	0	-1.14970221164378	91.8972828531324	100 - 22.2 - 3.16 - 0.338	http://nonlinear.com/redirect/outbound?p=lipidmaps&param=LMFA03020015	12-epi-LTB4		381.227875810037	1	5.81765
5.82_381.2279m/z	LMFA03060010		M+FA-H	C20H32O4	38.1	0	-1.14970221164378	91.8972828531324	100 - 22.2 - 3.16 - 0.338	http://nonlinear.com/redirect/outbound?p=lipidmaps&param=LMFA03060010	5S,15S-DiHETE		381.227875810037	1	5.81765
5.82_381.2279m/z	LMFA03060012		M+FA-H	C20H32O4	38.1	0	-1.14970221164378	91.8972828531324	100 - 22.2 - 3.16 - 0.338	http://nonlinear.com/redirect/outbound?p=lipidmaps&param=LMFA03060012	5S-HpETE		381.227875810037	1	5.81765
5.82_381.2279m/z	LMFA03060013		M+FA-H	C20H32O4	38.1	0	-1.14970221164378	91.8972828531324	100 - 22.2 - 3.16 - 0.338	http://nonlinear.com/redirect/outbound?p=lipidmaps&param=LMFA03060013	12S-HpETE		381.227875810037	1	5.81765
5.82_381.2279m/z	LMFA03060014		M+FA-H	C20H32O4	38.1	0	-1.14970221164378	91.8972828531324	100 - 22.2 - 3.16 - 0.338	http://nonlinear.com/redirect/outbound?p=lipidmaps&param=LMFA03060014	15S-HpETE		381.227875810037	1	5.81765
5.82_381.2279m/z	LMFA03060017		M+FA-H	C20H32O4	38.1	0	-1.14970221164378	91.8972828531324	100 - 22.2 - 3.16 - 0.338	http://nonlinear.com/redirect/outbound?p=lipidmaps&param=LMFA03060017	5S,6R-DiHETE		381.227875810037	1	5.81765
5.82_381.2279m/z	LMFA03060018		M+FA-H	C20H32O4	38.1	0	-1.14970221164378	91.8972828531324	100 - 22.2 - 3.16 - 0.338	http://nonlinear.com/redirect/outbound?p=lipidmaps&param=LMFA03060018	5S,6S-DiHETE		381.227875810037	1	5.81765
5.82_381.2279m/z	LMFA03060037		M+FA-H	C20H32O4	38.1	0	-1.14970221164378	91.8972828531324	100 - 22.2 - 3.16 - 0.338	http://nonlinear.com/redirect/outbound?p=lipidmaps&param=LMFA03060037	8R-HpETE		381.227875810037	1	5.81765
5.82_381.2279m/z	LMFA03060040		M+FA-H	C20H32O4	38.1	0	-1.14970221164378	91.8972828531324	100 - 22.2 - 3.16 - 0.338	http://nonlinear.com/redirect/outbound?p=lipidmaps&param=LMFA03060040	9-HpETE		381.227875810037	1	5.81765
5.82_381.2279m/z	LMFA03060041		M+FA-H	C20H32O4	38.1	0	-1.14970221164378	91.8972828531324	100 - 22.2 - 3.16 - 0.338	http://nonlinear.com/redirect/outbound?p=lipidmaps&param=LMFA03060041	11-HpETE		381.227875810037	1	5.81765
5.82_381.2279m/z	LMFA03060044		M+FA-H	C20H32O4	38.1	0	-1.14970221164378	91.8972828531324	100 - 22.2 - 3.16 - 0.338	http://nonlinear.com/redirect/outbound?p=lipidmaps&param=LMFA03060044	6-hydroperoxy-4E,8Z,11Z,14Z-eicosatetraenoic acid		381.227875810037	1	5.81765
5.82_381.2279m/z	LMFA03060045		M+FA-H	C20H32O4	38.1	0	-1.14970221164378	91.8972828531324	100 - 22.2 - 3.16 - 0.338	http://nonlinear.com/redirect/outbound?p=lipidmaps&param=LMFA03060045	14-hydroperoxy-5Z,8Z,11Z,15E-eicosatetraenoic acid		381.227875810037	1	5.81765
5.82_381.2279m/z	LMFA03060050		M+FA-H	C20H32O4	38.1	0	-1.14970221164378	91.8972828531324	100 - 22.2 - 3.16 - 0.338	http://nonlinear.com/redirect/outbound?p=lipidmaps&param=LMFA03060050	8S,15S-DiHETE		381.227875810037	1	5.81765
5.82_381.2279m/z	LMFA03060052		M+FA-H	C20H32O4	38.1	0	-1.14970221164378	91.8972828531324	100 - 22.2 - 3.16 - 0.338	http://nonlinear.com/redirect/outbound?p=lipidmaps&param=LMFA03060052	5,12-DiHETE		381.227875810037	1	5.81765
5.82_381.2279m/z	LMFA03060053		M+FA-H	C20H32O4	38.1	0	-1.14970221164378	91.8972828531324	100 - 22.2 - 3.16 - 0.338	http://nonlinear.com/redirect/outbound?p=lipidmaps&param=LMFA03060053	8,15-dihydroxy-5,9,11,13-eicosatetraenoic acid		381.227875810037	1	5.81765
5.82_381.2279m/z	LMFA03060070		M+FA-H	C20H32O4	38.1	0	-1.14970221164378	91.8972828531324	100 - 22.2 - 3.16 - 0.338	http://nonlinear.com/redirect/outbound?p=lipidmaps&param=LMFA03060070	12R-HpETE		381.227875810037	1	5.81765
5.82_381.2279m/z	LMFA03060071		M+FA-H	C20H32O4	38.1	0	-1.14970221164378	91.8972828531324	100 - 22.2 - 3.16 - 0.338	http://nonlinear.com/redirect/outbound?p=lipidmaps&param=LMFA03060071	11R-HpETE		381.227875810037	1	5.81765
5.82_381.2279m/z	LMFA03060072		M+FA-H	C20H32O4	38.1	0	-1.14970221164378	91.8972828531324	100 - 22.2 - 3.16 - 0.338	http://nonlinear.com/redirect/outbound?p=lipidmaps&param=LMFA03060072	9S-HpETE		381.227875810037	1	5.81765
5.82_381.2279m/z	LMFA03060073		M+FA-H	C20H32O4	38.1	0	-1.14970221164378	91.8972828531324	100 - 22.2 - 3.16 - 0.338	http://nonlinear.com/redirect/outbound?p=lipidmaps&param=LMFA03060073	8S-HpETE		381.227875810037	1	5.81765
5.82_381.2279m/z	LMFA03060076		M+FA-H	C20H32O4	38.1	0	-1.14970221164378	91.8972828531324	100 - 22.2 - 3.16 - 0.338	http://nonlinear.com/redirect/outbound?p=lipidmaps&param=LMFA03060076	8,9-DiHETE		381.227875810037	1	5.81765
5.82_381.2279m/z	LMFA03060077		M+FA-H	C20H32O4	38.1	0	-1.14970221164378	91.8972828531324	100 - 22.2 - 3.16 - 0.338	http://nonlinear.com/redirect/outbound?p=lipidmaps&param=LMFA03060077	14,15-DiHETE		381.227875810037	1	5.81765
5.82_381.2279m/z	LMFA03060078		M+FA-H	C20H32O4	38.1	0	-1.14970221164378	91.8972828531324	100 - 22.2 - 3.16 - 0.338	http://nonlinear.com/redirect/outbound?p=lipidmaps&param=LMFA03060078	17,18-DiHETE		381.227875810037	1	5.81765
5.82_381.2279m/z	LMFA03060079		M+FA-H	C20H32O4	38.1	0	-1.14970221164378	91.8972828531324	100 - 22.2 - 3.16 - 0.338	http://nonlinear.com/redirect/outbound?p=lipidmaps&param=LMFA03060079	11,12-DiHETE		381.227875810037	1	5.81765
5.82_381.2279m/z	LMFA03060090		M+FA-H	C20H32O4	38.1	0	-1.14970221164378	91.8972828531324	100 - 22.2 - 3.16 - 0.338	http://nonlinear.com/redirect/outbound?p=lipidmaps&param=LMFA03060090	14,15-dihydroxy-5,8,10,12-eicosatetraenoic acid		381.227875810037	1	5.81765
5.82_381.2279m/z	LMFA03060095		M+FA-H	C20H32O4	38.1	0	-1.14970221164378	91.8972828531324	100 - 22.2 - 3.16 - 0.338	http://nonlinear.com/redirect/outbound?p=lipidmaps&param=LMFA03060095	5S,11R-DiHETE		381.227875810037	1	5.81765
5.82_381.2279m/z	LMFA03060096		M+FA-H	C20H32O4	38.1	0	-1.14970221164378	91.8972828531324	100 - 22.2 - 3.16 - 0.338	http://nonlinear.com/redirect/outbound?p=lipidmaps&param=LMFA03060096	5S,15R-diHETE		381.227875810037	1	5.81765
5.82_381.2279m/z	LMFA03060101		M+FA-H	C20H32O4	38.1	0	-1.14970221164378	91.8972828531324	100 - 22.2 - 3.16 - 0.338	http://nonlinear.com/redirect/outbound?p=lipidmaps&param=LMFA03060101	5S,12S-DiHETE		381.227875810037	1	5.81765
5.82_381.2279m/z	LMFA03080007		M+FA-H	C20H32O4	38.1	0	-1.14970221164378	91.8972828531324	100 - 22.2 - 3.16 - 0.338	http://nonlinear.com/redirect/outbound?p=lipidmaps&param=LMFA03080007	(+/-)11,12-Ep-15S-HETrE		381.227875810037	1	5.81765
5.82_381.2279m/z	LMFA03080008		M+FA-H	C20H32O4	38.1	0	-1.14970221164378	91.8972828531324	100 - 22.2 - 3.16 - 0.338	http://nonlinear.com/redirect/outbound?p=lipidmaps&param=LMFA03080008	14,15-Ep-11-HETrE		381.227875810037	1	5.81765
5.82_381.2279m/z	LMFA03080012		M+FA-H	C20H32O4	38.1	0	-1.14970221164378	91.8972828531324	100 - 22.2 - 3.16 - 0.338	http://nonlinear.com/redirect/outbound?p=lipidmaps&param=LMFA03080012	11,12-epoxy-8-hydroxyeicosa-5,9,14-trienoic acid		381.227875810037	1	5.81765
5.82_381.2279m/z	LMFA03090003		M+FA-H	C20H32O4	38.1	0	-1.14970221181284	91.8972828531324	100 - 22.2 - 3.16 - 0.338	http://nonlinear.com/redirect/outbound?p=lipidmaps&param=LMFA03090003	Hepoxilin B3		381.227875810037	1	5.81765
5.82_381.2279m/z	LMFA03090005		M+FA-H	C20H32O4	38.1	0	-1.14970221164378	91.8972828531324	100 - 22.2 - 3.16 - 0.338	http://nonlinear.com/redirect/outbound?p=lipidmaps&param=LMFA03090005	Hepoxilin A3		381.227875810037	1	5.81765
5.82_381.2279m/z	LMFA03090006		M+FA-H	C20H32O4	38.1	0	-1.14970221164378	91.8972828531324	100 - 22.2 - 3.16 - 0.338	http://nonlinear.com/redirect/outbound?p=lipidmaps&param=LMFA03090006	14,15-HxB3 (13R)		381.227875810037	1	5.81765
5.82_381.2279m/z	LMFA03090007		M+FA-H	C20H32O4	38.1	0	-1.14970221164378	91.8972828531324	100 - 22.2 - 3.16 - 0.338	http://nonlinear.com/redirect/outbound?p=lipidmaps&param=LMFA03090007	14,15-HxA3 (11S)		381.227875810037	1	5.81765
5.82_381.2279m/z	LMFA03110008		M+FA-H	C20H32O4	38.1	0	-1.14970221164378	91.8972828531324	100 - 22.2 - 3.16 - 0.338	http://nonlinear.com/redirect/outbound?p=lipidmaps&param=LMFA03110008	8-iso-PGA1		381.227875810037	1	5.81765
5.89_213.1125m/z	HMDB13105		M+FA-H	C10H16O2	38.1	0	-4.10214470721314	95.5161213604728	100 - 11.1 - 0.966	http://nonlinear.com/redirect/outbound?p=hmdb&param=HMDB13105	trans-4,5-epoxy-2(E)-decenal		213.112542990061	1	5.88916666666667
5.89_213.1125m/z	HMDB30984		M-H	C11H18O4	38	0	-3.22077246402606	93.966798256694	100 - 12.3 - 1.51 - 0.124	http://nonlinear.com/redirect/outbound?p=hmdb&param=HMDB30984	5-Hexyltetrahydro-2-oxo-3-furancarboxylic acid		213.112542990061	1	5.88916666666667
5.89_213.1125m/z	HMDB30985		M-H	C11H18O4	38	0	-3.22077246402606	93.966798256694	100 - 12.3 - 1.51 - 0.124	http://nonlinear.com/redirect/outbound?p=hmdb&param=HMDB30985	alpha-Carboxy-delta-decalactone		213.112542990061	1	5.88916666666667
5.89_213.1125m/z	HMDB30986		M-H	C11H18O4	38	0	-3.22077246389333	93.966798256694	100 - 12.3 - 1.51 - 0.124	http://nonlinear.com/redirect/outbound?p=hmdb&param=HMDB30986	2-Carboxy-5,7-dimethyl-4-octanolide		213.112542990061	1	5.88916666666667
5.89_213.1125m/z	HMDB31156		M+FA-H	C10H16O2	38.1	0	-4.10214470738221	95.5161213604728	100 - 11.1 - 0.966	http://nonlinear.com/redirect/outbound?p=hmdb&param=HMDB31156	Ethyl (4Z)-4,7-octadienoate		213.112542990061	1	5.88916666666667
5.89_213.1125m/z	HMDB31273		M+FA-H	C10H16O2	38.1	0	-4.10214470738221	95.5161213604728	100 - 11.1 - 0.966	http://nonlinear.com/redirect/outbound?p=hmdb&param=HMDB31273	Methyl octynecarboxylate		213.112542990061	1	5.88916666666667
5.89_213.1125m/z	HMDB32219		M+FA-H	C10H16O2	38.1	0	-4.10214470738221	95.5161213604728	100 - 11.1 - 0.966	http://nonlinear.com/redirect/outbound?p=hmdb&param=HMDB32219	(+/-)-Dihydromintlactone		213.112542990061	1	5.88916666666667
5.89_213.1125m/z	HMDB32312		M+FA-H	C10H16O2	38.1	0	-4.10214470738221	95.5161213604728	100 - 11.1 - 0.966	http://nonlinear.com/redirect/outbound?p=hmdb&param=HMDB32312	2,4-Hexadienyl butyrate		213.112542990061	1	5.88916666666667
5.89_213.1125m/z	HMDB32313		M+FA-H	C10H16O2	38.1	0	-4.10214470721314	95.5161213604728	100 - 11.1 - 0.966	http://nonlinear.com/redirect/outbound?p=hmdb&param=HMDB32313	2,4-Hexadienyl isobutyrate		213.112542990061	1	5.88916666666667
5.89_213.1125m/z	HMDB32319		M+FA-H	C10H16O2	38.1	0	-4.10214470738221	95.5161213604728	100 - 11.1 - 0.966	http://nonlinear.com/redirect/outbound?p=hmdb&param=HMDB32319	cis-3-Hexenyl crotonate		213.112542990061	1	5.88916666666667
5.89_213.1125m/z	HMDB32434		M+FA-H	C10H16O2	38.1	0	-4.10214470721314	95.5161213604728	100 - 11.1 - 0.966	http://nonlinear.com/redirect/outbound?p=hmdb&param=HMDB32434	(+/-)-2-(5-Methyl-5-vinyltetrahydrofuran-2-yl)propionaldehyde		213.112542990061	1	5.88916666666667
5.89_213.1125m/z	HMDB33700		M+FA-H	C10H16O2	38.1	0	-4.10214470738221	95.5161213604728	100 - 11.1 - 0.966	http://nonlinear.com/redirect/outbound?p=hmdb&param=HMDB33700	(-)-(Z)-Tetrahydro-6-(2-pentenyl)-2H-pyran-2-one		213.112542990061	1	5.88916666666667
5.89_213.1125m/z	HMDB34452		M+FA-H	C10H16O2	38.1	0	-4.10214470721314	95.5161213604728	100 - 11.1 - 0.966	http://nonlinear.com/redirect/outbound?p=hmdb&param=HMDB34452	5,6-Dihydro-6-pentyl-2H-pyran-2-one		213.112542990061	1	5.88916666666667
5.89_213.1125m/z	HMDB34670		M+FA-H	C10H16O2	38.1	0	-4.10214470721314	95.5161213604728	100 - 11.1 - 0.966	http://nonlinear.com/redirect/outbound?p=hmdb&param=HMDB34670	6-Hydroxy-2,6-dimethyl-2,7-octadien-4-one		213.112542990061	1	5.88916666666667
5.89_213.1125m/z	HMDB35714		M+FA-H	C10H16O2	38.1	0	-4.10214470721314	95.5161213604728	100 - 11.1 - 0.966	http://nonlinear.com/redirect/outbound?p=hmdb&param=HMDB35714	Epoxyartemisia ketone		213.112542990061	1	5.88916666666667
5.89_213.1125m/z	HMDB35766		M+FA-H	C10H16O2	38.1	0	-4.10214470721314	95.5161213604728	100 - 11.1 - 0.966	http://nonlinear.com/redirect/outbound?p=hmdb&param=HMDB35766	Ascaridole		213.112542990061	1	5.88916666666667
5.89_213.1125m/z	HMDB35829		M+FA-H	C10H16O2	38.1	0	-4.10214470721314	95.5161213604728	100 - 11.1 - 0.966	http://nonlinear.com/redirect/outbound?p=hmdb&param=HMDB35829	Dihydronepetalactone		213.112542990061	1	5.88916666666667
5.89_213.1125m/z	HMDB36067		M+FA-H	C10H16O2	38.1	0	-4.10214470721314	95.5161213604728	100 - 11.1 - 0.966	http://nonlinear.com/redirect/outbound?p=hmdb&param=HMDB36067	Epoxycampholenic aldehyde		213.112542990061	1	5.88916666666667
5.89_213.1125m/z	HMDB36103		M+FA-H	C10H16O2	38.1	0	-4.10214470721314	95.5161213604728	100 - 11.1 - 0.966	http://nonlinear.com/redirect/outbound?p=hmdb&param=HMDB36103	Geranic acid		213.112542990061	1	5.88916666666667
5.89_213.1125m/z	HMDB37014		M+FA-H	C10H16O2	38.1	0	-4.10214470721314	95.5161213604728	100 - 11.1 - 0.966	http://nonlinear.com/redirect/outbound?p=hmdb&param=HMDB37014	gamma-Diosphenol		213.112542990061	1	5.88916666666667
5.89_213.1125m/z	HMDB37175		M+FA-H	C10H16O2	38.1	0	-4.10214470738221	95.5161213604728	100 - 11.1 - 0.966	http://nonlinear.com/redirect/outbound?p=hmdb&param=HMDB37175	4-Isopropyl-3-cyclohexene-1-carboxylic acid		213.112542990061	1	5.88916666666667
5.89_213.1125m/z	HMDB37821		M+FA-H	C10H16O2	38.1	0	-4.10214470721314	95.5161213604728	100 - 11.1 - 0.966	http://nonlinear.com/redirect/outbound?p=hmdb&param=HMDB37821	xi-1,8,8-Trimethyl-2-oxabicyclo[3.2.1]octan-3-one		213.112542990061	1	5.88916666666667
5.89_213.1125m/z	HMDB40639		M+FA-H	C10H16O2	38.1	0	-4.10214470738221	95.5161213604728	100 - 11.1 - 0.966	http://nonlinear.com/redirect/outbound?p=hmdb&param=HMDB40639	(xi)-(Z)-5-(3-Hexenyl)dihydro-2(3H)-furanone		213.112542990061	1	5.88916666666667
5.89_213.1125m/z	LMFA01030101		M+FA-H	C10H16O2	38.1	0	-4.10214470721314	95.5161213604728	100 - 11.1 - 0.966	http://nonlinear.com/redirect/outbound?p=lipidmaps&param=LMFA01030101	cis, cis-stillingic acid		213.112542990061	1	5.88916666666667
5.89_213.1125m/z	LMFA01030102		M+FA-H	C10H16O2	38.1	0	-4.10214470721314	95.5161213604728	100 - 11.1 - 0.966	http://nonlinear.com/redirect/outbound?p=lipidmaps&param=LMFA01030102	2Z,4E-decadienoic acid		213.112542990061	1	5.88916666666667
5.89_213.1125m/z	LMFA01030103		M+FA-H	C10H16O2	38.1	0	-4.10214470721314	95.5161213604728	100 - 11.1 - 0.966	http://nonlinear.com/redirect/outbound?p=lipidmaps&param=LMFA01030103	trans, cis-stillingic acid		213.112542990061	1	5.88916666666667
5.89_213.1125m/z	LMFA01030104		M+FA-H	C10H16O2	38.1	0	-4.10214470738221	95.5161213604728	100 - 11.1 - 0.966	http://nonlinear.com/redirect/outbound?p=lipidmaps&param=LMFA01030104	2E,4E-decadienoic acid		213.112542990061	1	5.88916666666667
5.89_213.1125m/z	LMFA01030105		M+FA-H	C10H16O2	38.1	0	-4.10214470721314	95.5161213604728	100 - 11.1 - 0.966	http://nonlinear.com/redirect/outbound?p=lipidmaps&param=LMFA01030105	2Z,6Z-decadienoic acid		213.112542990061	1	5.88916666666667
5.89_213.1125m/z	LMFA01030106		M+FA-H	C10H16O2	38.1	0	-4.10214470721314	95.5161213604728	100 - 11.1 - 0.966	http://nonlinear.com/redirect/outbound?p=lipidmaps&param=LMFA01030106	2E,6Z-decadienoic acid		213.112542990061	1	5.88916666666667
5.89_213.1125m/z	LMFA01030107		M+FA-H	C10H16O2	38.1	0	-4.10214470738221	95.5161213604728	100 - 11.1 - 0.966	http://nonlinear.com/redirect/outbound?p=lipidmaps&param=LMFA01030107	2E,6E-decadienoic acid		213.112542990061	1	5.88916666666667
5.89_213.1125m/z	LMFA01030108		M+FA-H	C10H16O2	38.1	0	-4.10214470738221	95.5161213604728	100 - 11.1 - 0.966	http://nonlinear.com/redirect/outbound?p=lipidmaps&param=LMFA01030108	4E,6E-decadienoic acid		213.112542990061	1	5.88916666666667
5.89_213.1125m/z	LMFA01030188		M+FA-H	C10H16O2	38.1	0	-4.10214470721314	95.5161213604728	100 - 11.1 - 0.966	http://nonlinear.com/redirect/outbound?p=lipidmaps&param=LMFA01030188	Aleprestic acid		213.112542990061	1	5.88916666666667
5.89_213.1125m/z	LMFA01030200		M+FA-H	C10H16O2	38.1	0	-4.10214470721314	95.5161213604728	100 - 11.1 - 0.966	http://nonlinear.com/redirect/outbound?p=lipidmaps&param=LMFA01030200	2,3-decadienoic acid		213.112542990061	1	5.88916666666667
5.89_213.1125m/z	LMFA01030201		M+FA-H	C10H16O2	38.1	0	-4.10214470721314	95.5161213604728	100 - 11.1 - 0.966	http://nonlinear.com/redirect/outbound?p=lipidmaps&param=LMFA01030201	2,5-decadienoic acid		213.112542990061	1	5.88916666666667
5.89_213.1125m/z	LMFA01030202		M+FA-H	C10H16O2	38.1	0	-4.10214470721314	95.5161213604728	100 - 11.1 - 0.966	http://nonlinear.com/redirect/outbound?p=lipidmaps&param=LMFA01030202	2E,7E-decadienoic acid		213.112542990061	1	5.88916666666667
5.89_213.1125m/z	LMFA01030203		M+FA-H	C10H16O2	38.1	0	-4.10214470721314	95.5161213604728	100 - 11.1 - 0.966	http://nonlinear.com/redirect/outbound?p=lipidmaps&param=LMFA01030203	2E,7Z-decadienoic acid		213.112542990061	1	5.88916666666667
5.89_213.1125m/z	LMFA01030204		M+FA-H	C10H16O2	38.1	0	-4.10214470721314	95.5161213604728	100 - 11.1 - 0.966	http://nonlinear.com/redirect/outbound?p=lipidmaps&param=LMFA01030204	2Z,6E-decadienoic acid		213.112542990061	1	5.88916666666667
5.89_213.1125m/z	LMFA01030205		M+FA-H	C10H16O2	38.1	0	-4.10214470721314	95.5161213604728	100 - 11.1 - 0.966	http://nonlinear.com/redirect/outbound?p=lipidmaps&param=LMFA01030205	3,4-decadienoic acid		213.112542990061	1	5.88916666666667
5.89_213.1125m/z	LMFA01030206		M+FA-H	C10H16O2	38.1	0	-4.10214470721314	95.5161213604728	100 - 11.1 - 0.966	http://nonlinear.com/redirect/outbound?p=lipidmaps&param=LMFA01030206	3,5-decadienoic acid		213.112542990061	1	5.88916666666667
5.89_213.1125m/z	LMFA01030207		M+FA-H	C10H16O2	38.1	0	-4.10214470721314	95.5161213604728	100 - 11.1 - 0.966	http://nonlinear.com/redirect/outbound?p=lipidmaps&param=LMFA01030207	3E,5Z-decadienoic acid		213.112542990061	1	5.88916666666667
5.89_213.1125m/z	LMFA01030208		M+FA-H	C10H16O2	38.1	0	-4.10214470721314	95.5161213604728	100 - 11.1 - 0.966	http://nonlinear.com/redirect/outbound?p=lipidmaps&param=LMFA01030208	3Z,5E-decadienoic acid		213.112542990061	1	5.88916666666667
5.89_213.1125m/z	LMFA01030209		M+FA-H	C10H16O2	38.1	0	-4.10214470721314	95.5161213604728	100 - 11.1 - 0.966	http://nonlinear.com/redirect/outbound?p=lipidmaps&param=LMFA01030209	4,8-decadienoic acid		213.112542990061	1	5.88916666666667
5.89_213.1125m/z	LMFA01030210		M+FA-H	C10H16O2	38.1	0	-4.10214470721314	95.5161213604728	100 - 11.1 - 0.966	http://nonlinear.com/redirect/outbound?p=lipidmaps&param=LMFA01030210	4E,9-decadienoic acid		213.112542990061	1	5.88916666666667
5.89_213.1125m/z	LMFA01030211		M+FA-H	C10H16O2	38.1	0	-4.10214470721314	95.5161213604728	100 - 11.1 - 0.966	http://nonlinear.com/redirect/outbound?p=lipidmaps&param=LMFA01030211	5E,9-decadienoic acid		213.112542990061	1	5.88916666666667
5.89_213.1125m/z	LMFA01030212		M+FA-H	C10H16O2	38.1	0	-4.10214470721314	95.5161213604728	100 - 11.1 - 0.966	http://nonlinear.com/redirect/outbound?p=lipidmaps&param=LMFA01030212	5E,8E-decadienoic acid		213.112542990061	1	5.88916666666667
5.89_213.1125m/z	LMFA01030213		M+FA-H	C10H16O2	38.1	0	-4.10214470721314	95.5161213604728	100 - 11.1 - 0.966	http://nonlinear.com/redirect/outbound?p=lipidmaps&param=LMFA01030213	6E,8E-decadienoic acid		213.112542990061	1	5.88916666666667
5.89_213.1125m/z	LMFA01030214		M+FA-H	C10H16O2	38.1	0	-4.10214470721314	95.5161213604728	100 - 11.1 - 0.966	http://nonlinear.com/redirect/outbound?p=lipidmaps&param=LMFA01030214	7,9-decadienoic acid		213.112542990061	1	5.88916666666667
5.89_213.1125m/z	LMFA01030440		M+FA-H	C10H16O2	38.1	0	-4.10214470721314	95.5161213604728	100 - 11.1 - 0.966	http://nonlinear.com/redirect/outbound?p=lipidmaps&param=LMFA01030440	3,7-dimethyl-2Z,6E-octadienoic acid		213.112542990061	1	5.88916666666667
5.89_213.1125m/z	LMFA01030457		M+FA-H	C10H16O2	38.1	0	-4.10214470721314	95.5161213604728	100 - 11.1 - 0.966	http://nonlinear.com/redirect/outbound?p=lipidmaps&param=LMFA01030457	3-decynoic acid		213.112542990061	1	5.88916666666667
5.89_213.1125m/z	LMFA01030458		M+FA-H	C10H16O2	38.1	0	-4.10214470721314	95.5161213604728	100 - 11.1 - 0.966	http://nonlinear.com/redirect/outbound?p=lipidmaps&param=LMFA01030458	4-decynoic acid		213.112542990061	1	5.88916666666667
5.89_213.1125m/z	LMFA01030459		M+FA-H	C10H16O2	38.1	0	-4.10214470721314	95.5161213604728	100 - 11.1 - 0.966	http://nonlinear.com/redirect/outbound?p=lipidmaps&param=LMFA01030459	5-decynoic acid		213.112542990061	1	5.88916666666667
5.89_213.1125m/z	LMFA01030460		M+FA-H	C10H16O2	38.1	0	-4.10214470721314	95.5161213604728	100 - 11.1 - 0.966	http://nonlinear.com/redirect/outbound?p=lipidmaps&param=LMFA01030460	6-decynoic acid		213.112542990061	1	5.88916666666667
5.89_213.1125m/z	LMFA01030461		M+FA-H	C10H16O2	38.1	0	-4.10214470738221	95.5161213604728	100 - 11.1 - 0.966	http://nonlinear.com/redirect/outbound?p=lipidmaps&param=LMFA01030461	7-decynoic acid		213.112542990061	1	5.88916666666667
5.89_213.1125m/z	LMFA01030462		M+FA-H	C10H16O2	38.1	0	-4.10214470721314	95.5161213604728	100 - 11.1 - 0.966	http://nonlinear.com/redirect/outbound?p=lipidmaps&param=LMFA01030462	8-decynoic acid		213.112542990061	1	5.88916666666667
5.89_213.1125m/z	LMFA01030463		M+FA-H	C10H16O2	38.1	0	-4.10214470721314	95.5161213604728	100 - 11.1 - 0.966	http://nonlinear.com/redirect/outbound?p=lipidmaps&param=LMFA01030463	9-decynoic acid		213.112542990061	1	5.88916666666667
5.89_213.1125m/z	LMFA01030784		M+FA-H	C10H16O2	38.1	0	-4.10214470721314	95.5161213604728	100 - 11.1 - 0.966	http://nonlinear.com/redirect/outbound?p=lipidmaps&param=LMFA01030784	3,7-Dimethyl-2E,6-octadienoic acid		213.112542990061	1	5.88916666666667
5.89_213.1125m/z	LMFA06000130		M+FA-H	C10H16O2	38.1	0	-4.10214470721314	95.5161213604728	100 - 11.1 - 0.966	http://nonlinear.com/redirect/outbound?p=lipidmaps&param=LMFA06000130	2,6-Dimethyl-8-hydroxy-2E,6E-octadienal		213.112542990061	1	5.88916666666667
5.89_213.1125m/z	LMFA06000144		M+FA-H	C10H16O2	38.1	0	-4.10214470738221	95.5161213604728	100 - 11.1 - 0.966	http://nonlinear.com/redirect/outbound?p=lipidmaps&param=LMFA06000144	4-oxo-2E-Decenal		213.112542990061	1	5.88916666666667
5.89_213.1125m/z	LMFA07010187		M+FA-H	C10H16O2	38.1	0	-4.10214470721314	95.5161213604728	100 - 11.1 - 0.966	http://nonlinear.com/redirect/outbound?p=lipidmaps&param=LMFA07010187	2E,7-Octadienyl acetate		213.112542990061	1	5.88916666666667
5.89_213.1125m/z	LMFA07010191		M+FA-H	C10H16O2	38.1	0	-4.10214470721314	95.5161213604728	100 - 11.1 - 0.966	http://nonlinear.com/redirect/outbound?p=lipidmaps&param=LMFA07010191	2E,4E-Octadienyl acetate		213.112542990061	1	5.88916666666667
5.89_213.1125m/z	LMFA07010192		M+FA-H	C10H16O2	38.1	0	-4.10214470721314	95.5161213604728	100 - 11.1 - 0.966	http://nonlinear.com/redirect/outbound?p=lipidmaps&param=LMFA07010192	2E,6E-Octadienyl acetate		213.112542990061	1	5.88916666666667
5.89_213.1125m/z	LMFA07010193		M+FA-H	C10H16O2	38.1	0	-4.10214470721314	95.5161213604728	100 - 11.1 - 0.966	http://nonlinear.com/redirect/outbound?p=lipidmaps&param=LMFA07010193	2E,6Z-Octadienyl acetate		213.112542990061	1	5.88916666666667
5.89_213.1125m/z	LMFA07010517		M+FA-H	C10H16O2	38.1	0	-4.10214470721314	95.5161213604728	100 - 11.1 - 0.966	http://nonlinear.com/redirect/outbound?p=lipidmaps&param=LMFA07010517	butyl 2E,4E-hexadienoate		213.112542990061	1	5.88916666666667
5.89_213.1125m/z	LMFA07010519		M+FA-H	C10H16O2	38.1	0	-4.10214470721314	95.5161213604728	100 - 11.1 - 0.966	http://nonlinear.com/redirect/outbound?p=lipidmaps&param=LMFA07010519	propyl 2-heptynoate		213.112542990061	1	5.88916666666667
5.89_213.1125m/z	LMFA07010639		M+FA-H	C10H16O2	38.1	0	-4.10214470721314	95.5161213604728	100 - 11.1 - 0.966	http://nonlinear.com/redirect/outbound?p=lipidmaps&param=LMFA07010639	2,4-Hexadienyl butyrate		213.112542990061	1	5.88916666666667
5.89_213.1125m/z	LMFA07040013		M+FA-H	C10H16O2	38.1	0	-4.10214470721314	95.5161213604728	100 - 11.1 - 0.966	http://nonlinear.com/redirect/outbound?p=lipidmaps&param=LMFA07040013	Trans-eldanolide		213.112542990061	1	5.88916666666667
5.89_213.1125m/z	LMFA07040015		M+FA-H	C10H16O2	38.1	0	-4.10214470721314	95.5161213604728	100 - 11.1 - 0.966	http://nonlinear.com/redirect/outbound?p=lipidmaps&param=LMFA07040015	cis-eldanolide		213.112542990061	1	5.88916666666667
6.17_313.0715m/z	HMDB02034		M+FA-H	C8H16N2O6S	36.6	0	1.62668911404571	85.0663367283227	100 - 10.6 - 6.26 - 0.588 - 0.109	http://nonlinear.com/redirect/outbound?p=hmdb&param=HMDB02034	Homolanthionine		313.07154618136	1	6.17373333333333
6.17_313.0715m/z	HMDB05808		M+FA-H	C16H12O4	36.5	0	-0.804076764935373	83.270004657845	100 - 17.6 - 2.28 - 0.219	http://nonlinear.com/redirect/outbound?p=hmdb&param=HMDB05808	Formononetin		313.07154618136	1	6.17373333333333
6.17_313.0715m/z	HMDB29307		M-H	C17H14O6	36.2	0	-0.686301706990213	81.9699160633624	100 - 18.8 - 2.9 - 0.323	http://nonlinear.com/redirect/outbound?p=hmdb&param=HMDB29307	4',7-Dihydroxy-2',5-dimethoxyisoflavone		313.07154618136	1	6.17373333333333
6.17_313.0715m/z	HMDB30544		M-H	C17H14O6	36.2	0	-0.686301706990213	81.9699160633624	100 - 18.8 - 2.9 - 0.323	http://nonlinear.com/redirect/outbound?p=hmdb&param=HMDB30544	Gnaphaliin		313.07154618136	1	6.17373333333333
6.17_313.0715m/z	HMDB30545		M-H	C17H14O6	36.2	0	-0.686301706990213	81.9699160633624	100 - 18.8 - 2.9 - 0.323	http://nonlinear.com/redirect/outbound?p=hmdb&param=HMDB30545	5-Hydroxy-7,8-dimethoxyflavonol		313.07154618136	1	6.17373333333333
6.17_313.0715m/z	HMDB30546		M-H	C17H14O6	36.2	0	-0.686301706990213	81.9699160633624	100 - 18.8 - 2.9 - 0.323	http://nonlinear.com/redirect/outbound?p=hmdb&param=HMDB30546	4',5-Dihydroxy-7,8-dimethoxyflavone		313.07154618136	1	6.17373333333333
6.17_313.0715m/z	HMDB30720		M+FA-H	C16H12O4	36.5	0	-0.804076765147417	83.270004657845	100 - 17.6 - 2.28 - 0.219	http://nonlinear.com/redirect/outbound?p=hmdb&param=HMDB30720	Trigraecum		313.07154618136	1	6.17373333333333
6.17_313.0715m/z	HMDB33036		M+FA-H	C16H12O4	36.5	0	-0.804076765147417	83.270004657845	100 - 17.6 - 2.28 - 0.219	http://nonlinear.com/redirect/outbound?p=hmdb&param=HMDB33036	8-Hydroxy-1-methoxy-3-methylanthraquinone		313.07154618136	1	6.17373333333333
6.17_313.0715m/z	HMDB33146		M-H	C17H14O6	36.2	0	-0.686301706990213	81.9699160633624	100 - 18.8 - 2.9 - 0.323	http://nonlinear.com/redirect/outbound?p=hmdb&param=HMDB33146	3,4-Dihydroxycinnamoyl-(Z)-2-(3,4-dihydroxyphenyl)ethenol		313.07154618136	1	6.17373333333333
6.17_313.0715m/z	HMDB33255		M-H	C17H14O6	36.2	0	-0.686301706990213	81.9699160633624	100 - 18.8 - 2.9 - 0.323	http://nonlinear.com/redirect/outbound?p=hmdb&param=HMDB33255	Muscomosin		313.07154618136	1	6.17373333333333
6.17_313.0715m/z	HMDB33732		M-H	C17H14O6	36.2	0	-0.686301706809229	81.9699160633624	100 - 18.8 - 2.9 - 0.323	http://nonlinear.com/redirect/outbound?p=hmdb&param=HMDB33732	Pisatin		313.07154618136	1	6.17373333333333
6.17_313.0715m/z	HMDB33989		M-H	C17H14O6	36.2	0	-0.686301706990213	81.9699160633624	100 - 18.8 - 2.9 - 0.323	http://nonlinear.com/redirect/outbound?p=hmdb&param=HMDB33989	4',5-Dihydroxy-3',7-dimethoxyisoflavone		313.07154618136	1	6.17373333333333
6.17_313.0715m/z	HMDB33994		M+FA-H	C16H12O4	36.5	0	-0.804076764935373	83.270004657845	100 - 17.6 - 2.28 - 0.219	http://nonlinear.com/redirect/outbound?p=hmdb&param=HMDB33994	Isoformononetin		313.07154618136	1	6.17373333333333
6.17_313.0715m/z	HMDB35208		M-H	C17H14O6	36.2	0	-0.686301706990213	81.9699160633624	100 - 18.8 - 2.9 - 0.323	http://nonlinear.com/redirect/outbound?p=hmdb&param=HMDB35208	Aflatoxin B2		313.07154618136	1	6.17373333333333
6.17_313.0715m/z	HMDB36586		M+FA-H	C16H12O4	36.5	0	-0.804076765147417	83.270004657845	100 - 17.6 - 2.28 - 0.219	http://nonlinear.com/redirect/outbound?p=hmdb&param=HMDB36586	1,3-Dimethoxyanthraquinone		313.07154618136	1	6.17373333333333
6.17_313.0715m/z	HMDB37243		M-H	C17H14O6	36.2	0	-0.686301706990213	81.9699160633624	100 - 18.8 - 2.9 - 0.323	http://nonlinear.com/redirect/outbound?p=hmdb&param=HMDB37243	Sylpin		313.07154618136	1	6.17373333333333
6.17_313.0715m/z	HMDB37917		M-H	C17H14O6	36.2	0	-0.686301706809229	81.9699160633624	100 - 18.8 - 2.9 - 0.323	http://nonlinear.com/redirect/outbound?p=hmdb&param=HMDB37917	2',5-Dihydroxy-4',7-dimethoxyisoflavone		313.07154618136	1	6.17373333333333
6.17_313.0715m/z	HMDB37918		M-H	C17H14O6	36.2	0	-0.686301706990213	81.9699160633624	100 - 18.8 - 2.9 - 0.323	http://nonlinear.com/redirect/outbound?p=hmdb&param=HMDB37918	3',7-Dihydroxy-4',8-dimethoxyisoflavone		313.07154618136	1	6.17373333333333
6.17_313.0715m/z	HMDB41644		M-H	C17H14O6	36.2	0	-0.686301706990213	81.9699160633624	100 - 18.8 - 2.9 - 0.323	http://nonlinear.com/redirect/outbound?p=hmdb&param=HMDB41644	2',7-Dihydroxy-4',5'-dimethoxyisoflavone		313.07154618136	1	6.17373333333333
6.26_288.0334m/z	HMDB35996		M+FA-H	C13H9NO2S	36.7	0	-0.942517336932848	84.6051255409934	100 - 15.4 - 6.04 - 0.772	http://nonlinear.com/redirect/outbound?p=hmdb&param=HMDB35996	2-(Methylthio)-3H-phenoxazin-3-one		288.033373337472	1	6.26311666666667
6.26_784.6321m/z	LMGL05010003		M-H	C45H87NO9	31.5	0	1.59636342537667	59.4998946048625	100 - 50.4 - 14.3 - 2.93 - 0.481	http://nonlinear.com/redirect/outbound?p=lipidmaps&param=LMGL05010003	1,2-dioctadecanoyl-3-O-(6-deoxy-6-amino-alpha-D-glucosyl)-sn-glycerol		784.632061102832	1	6.26311666666667
6.30_233.1542m/z	HMDB30016		M-H	C15H22O2	37.2	0	-2.3221670661459	88.6683583058037	100 - 16.6 - 1.69 - 0.13	http://nonlinear.com/redirect/outbound?p=hmdb&param=HMDB30016	Valerenic acid		233.154159749422	1	6.29851666666667
6.30_233.1542m/z	HMDB31349		M-H	C15H22O2	37.2	0	-2.32216706602453	88.6683583058037	100 - 16.6 - 1.69 - 0.13	http://nonlinear.com/redirect/outbound?p=hmdb&param=HMDB31349	Epiacoronene		233.154159749422	1	6.29851666666667
6.30_233.1542m/z	HMDB32081		M-H	C15H22O2	37.2	0	-2.3221670661459	88.6683583058037	100 - 16.6 - 1.69 - 0.13	http://nonlinear.com/redirect/outbound?p=hmdb&param=HMDB32081	4,10-Longipinanedione		233.154159749422	1	6.29851666666667
6.30_233.1542m/z	HMDB33252		M-H	C15H22O2	37.2	0	-2.32216706602453	88.6683583058037	100 - 16.6 - 1.69 - 0.13	http://nonlinear.com/redirect/outbound?p=hmdb&param=HMDB33252	Curcumanolide A		233.154159749422	1	6.29851666666667
6.30_233.1542m/z	HMDB33253		M-H	C15H22O2	37.2	0	-2.32216706602453	88.6683583058037	100 - 16.6 - 1.69 - 0.13	http://nonlinear.com/redirect/outbound?p=hmdb&param=HMDB33253	Curcumenone		233.154159749422	1	6.29851666666667
6.30_233.1542m/z	HMDB33960		M-H	C15H22O2	37.2	0	-2.32216706602453	88.6683583058037	100 - 16.6 - 1.69 - 0.13	http://nonlinear.com/redirect/outbound?p=hmdb&param=HMDB33960	Curcumenol		233.154159749422	1	6.29851666666667
6.30_233.1542m/z	HMDB34562		M-H	C15H22O2	37.2	0	-2.3221670661459	88.6683583058037	100 - 16.6 - 1.69 - 0.13	http://nonlinear.com/redirect/outbound?p=hmdb&param=HMDB34562	9-Pentadecene-12,14-diyne-1,11-diol		233.154159749422	1	6.29851666666667
6.30_233.1542m/z	HMDB34742		M-H	C15H22O2	37.2	0	-2.32216706602453	88.6683583058037	100 - 16.6 - 1.69 - 0.13	http://nonlinear.com/redirect/outbound?p=hmdb&param=HMDB34742	Saussurea lactone		233.154159749422	1	6.29851666666667
6.30_233.1542m/z	HMDB34956		M-H	C15H22O2	37.2	0	-2.3221670661459	88.6683583058037	100 - 16.6 - 1.69 - 0.13	http://nonlinear.com/redirect/outbound?p=hmdb&param=HMDB34956	Oxysolavetivone		233.154159749422	1	6.29851666666667
6.30_233.1542m/z	HMDB35202		M-H	C15H22O2	37.2	0	-2.32216706602453	88.6683583058037	100 - 16.6 - 1.69 - 0.13	http://nonlinear.com/redirect/outbound?p=hmdb&param=HMDB35202	7-Hydroxycostal		233.154159749422	1	6.29851666666667
6.30_233.1542m/z	HMDB35407		M-H	C15H22O2	37.2	0	-2.32216706602453	88.6683583058037	100 - 16.6 - 1.69 - 0.13	http://nonlinear.com/redirect/outbound?p=hmdb&param=HMDB35407	Dehydrocurdione		233.154159749422	1	6.29851666666667
6.30_233.1542m/z	HMDB35408		M-H	C15H22O2	37.2	0	-2.32216706602453	88.6683583058037	100 - 16.6 - 1.69 - 0.13	http://nonlinear.com/redirect/outbound?p=hmdb&param=HMDB35408	1,10-Epoxygermacrone		233.154159749422	1	6.29851666666667
6.30_233.1542m/z	HMDB35413		M-H	C15H22O2	37.2	0	-2.32216706602453	88.6683583058037	100 - 16.6 - 1.69 - 0.13	http://nonlinear.com/redirect/outbound?p=hmdb&param=HMDB35413	(4alpha,5alpha)-11-Eremophilene-2,9-dione		233.154159749422	1	6.29851666666667
6.30_233.1542m/z	HMDB35639		M-H	C15H22O2	37.2	0	-2.32216706602453	88.6683583058037	100 - 16.6 - 1.69 - 0.13	http://nonlinear.com/redirect/outbound?p=hmdb&param=HMDB35639	Petasalbin		233.154159749422	1	6.29851666666667
6.30_233.1542m/z	HMDB35794		M-H	C15H22O2	37.2	0	-2.3221670661459	88.6683583058037	100 - 16.6 - 1.69 - 0.13	http://nonlinear.com/redirect/outbound?p=hmdb&param=HMDB35794	beta-Costic acid		233.154159749422	1	6.29851666666667
6.30_233.1542m/z	HMDB35869		M-H	C15H22O2	37.2	0	-2.32216706602453	88.6683583058037	100 - 16.6 - 1.69 - 0.13	http://nonlinear.com/redirect/outbound?p=hmdb&param=HMDB35869	alpha-Rotunol		233.154159749422	1	6.29851666666667
6.30_233.1542m/z	HMDB35889		M-H	C15H22O2	37.2	0	-2.32216706602453	88.6683583058037	100 - 16.6 - 1.69 - 0.13	http://nonlinear.com/redirect/outbound?p=hmdb&param=HMDB35889	Germacrone 4,5-epoxide		233.154159749422	1	6.29851666666667
6.30_233.1542m/z	HMDB35935		M-H	C15H22O2	37.2	0	-2.32216706602453	88.6683583058037	100 - 16.6 - 1.69 - 0.13	http://nonlinear.com/redirect/outbound?p=hmdb&param=HMDB35935	Dihydroisoalantolactone		233.154159749422	1	6.29851666666667
6.30_233.1542m/z	HMDB36035		M-H	C15H22O2	37.2	0	-2.3221670661459	88.6683583058037	100 - 16.6 - 1.69 - 0.13	http://nonlinear.com/redirect/outbound?p=hmdb&param=HMDB36035	Marasmene		233.154159749422	1	6.29851666666667
6.30_233.1542m/z	HMDB36390		M-H	C15H22O2	37.2	0	-2.32216706602453	88.6683583058037	100 - 16.6 - 1.69 - 0.13	http://nonlinear.com/redirect/outbound?p=hmdb&param=HMDB36390	3-Phenylpropyl hexanoate		233.154159749422	1	6.29851666666667
6.30_233.1542m/z	HMDB36392		M-H	C15H22O2	37.2	0	-2.3221670661459	88.6683583058037	100 - 16.6 - 1.69 - 0.13	http://nonlinear.com/redirect/outbound?p=hmdb&param=HMDB36392	(Z)-alpha-Bergamotenoic acid		233.154159749422	1	6.29851666666667
6.30_233.1542m/z	HMDB36427		M-H	C15H22O2	37.2	0	-2.32216706602453	88.6683583058037	100 - 16.6 - 1.69 - 0.13	http://nonlinear.com/redirect/outbound?p=hmdb&param=HMDB36427	Procurcumenol		233.154159749422	1	6.29851666666667
6.30_233.1542m/z	HMDB36449		M-H	C15H22O2	37.2	0	-2.32216706602453	88.6683583058037	100 - 16.6 - 1.69 - 0.13	http://nonlinear.com/redirect/outbound?p=hmdb&param=HMDB36449	(1alpha,4beta,5beta)-4-Hydroxy-7(11),10(14)-guaiadien-8-one		233.154159749422	1	6.29851666666667
6.30_233.1542m/z	HMDB36466		M-H	C15H22O2	37.2	0	-2.32216706602453	88.6683583058037	100 - 16.6 - 1.69 - 0.13	http://nonlinear.com/redirect/outbound?p=hmdb&param=HMDB36466	Zerumbone oxide		233.154159749422	1	6.29851666666667
6.30_233.1542m/z	HMDB36647		M-H	C15H22O2	37.2	0	-2.32216706602453	88.6683583058037	100 - 16.6 - 1.69 - 0.13	http://nonlinear.com/redirect/outbound?p=hmdb&param=HMDB36647	Isocurcumenol		233.154159749422	1	6.29851666666667
6.30_233.1542m/z	HMDB37038		M-H	C15H22O2	37.2	0	-2.32216706602453	88.6683583058037	100 - 16.6 - 1.69 - 0.13	http://nonlinear.com/redirect/outbound?p=hmdb&param=HMDB37038	Cyclodehydroisolubimin		233.154159749422	1	6.29851666666667
6.30_233.1542m/z	HMDB37391		M-H	C15H22O2	37.2	0	-2.32216706602453	88.6683583058037	100 - 16.6 - 1.69 - 0.13	http://nonlinear.com/redirect/outbound?p=hmdb&param=HMDB37391	p-Hydroxynonanophenone		233.154159749422	1	6.29851666666667
6.30_233.1542m/z	HMDB37640		M-H	C15H22O2	37.2	0	-2.32216706602453	88.6683583058037	100 - 16.6 - 1.69 - 0.13	http://nonlinear.com/redirect/outbound?p=hmdb&param=HMDB37640	2-Methyl-4-phenyl-2-butyl 2-methylpropanoate		233.154159749422	1	6.29851666666667
6.30_233.1542m/z	HMDB37710		M-H	C15H22O2	37.2	0	-2.32216706602453	88.6683583058037	100 - 16.6 - 1.69 - 0.13	http://nonlinear.com/redirect/outbound?p=hmdb&param=HMDB37710	4-Methylphenyl octanoate		233.154159749422	1	6.29851666666667
6.30_233.1542m/z	HMDB37739		M-H	C15H22O2	37.2	0	-2.32216706602453	88.6683583058037	100 - 16.6 - 1.69 - 0.13	http://nonlinear.com/redirect/outbound?p=hmdb&param=HMDB37739	7-(1,3-Cyclohexadienyl)-5-hydroxy-2,6-dimethyl-2-hepten-4-one		233.154159749422	1	6.29851666666667
6.30_233.1542m/z	HMDB38190		M-H	C15H22O2	37.2	0	-2.32216706602453	88.6683583058037	100 - 16.6 - 1.69 - 0.13	http://nonlinear.com/redirect/outbound?p=hmdb&param=HMDB38190	Rishitinol		233.154159749422	1	6.29851666666667
6.30_233.1542m/z	HMDB38198		M-H	C15H22O2	37.2	0	-2.32216706602453	88.6683583058037	100 - 16.6 - 1.69 - 0.13	http://nonlinear.com/redirect/outbound?p=hmdb&param=HMDB38198	3,7-Bisaboladiene-2,8-dione		233.154159749422	1	6.29851666666667
6.30_233.1542m/z	HMDB38698		M-H	C15H22O2	37.2	0	-2.32216706602453	88.6683583058037	100 - 16.6 - 1.69 - 0.13	http://nonlinear.com/redirect/outbound?p=hmdb&param=HMDB38698	xi-2-Hydroxy-1,3,5-bisabolatrien-9-one		233.154159749422	1	6.29851666666667
6.30_233.1542m/z	HMDB38795		M-H	C15H22O2	37.2	0	-2.32216706602453	88.6683583058037	100 - 16.6 - 1.69 - 0.13	http://nonlinear.com/redirect/outbound?p=hmdb&param=HMDB38795	7,9-Illudadiene-3,14-diol		233.154159749422	1	6.29851666666667
6.30_233.1542m/z	HMDB38796		M-H	C15H22O2	37.2	0	-2.32216706602453	88.6683583058037	100 - 16.6 - 1.69 - 0.13	http://nonlinear.com/redirect/outbound?p=hmdb&param=HMDB38796	2,7(14)-Illudadiene-10,15-diol		233.154159749422	1	6.29851666666667
6.30_233.1542m/z	HMDB38914		M-H	C15H22O2	37.2	0	-2.32216706602453	88.6683583058037	100 - 16.6 - 1.69 - 0.13	http://nonlinear.com/redirect/outbound?p=hmdb&param=HMDB38914	4,6-Decadiyn-1-ol isovalerate		233.154159749422	1	6.29851666666667
6.30_233.1542m/z	HMDB39621		M-H	C15H22O2	37.2	0	-2.32216706602453	88.6683583058037	100 - 16.6 - 1.69 - 0.13	http://nonlinear.com/redirect/outbound?p=hmdb&param=HMDB39621	beta-Santalic acid		233.154159749422	1	6.29851666666667
6.30_233.1542m/z	HMDB41036		M-H	C15H22O2	37.2	0	-2.32216706602453	88.6683583058037	100 - 16.6 - 1.69 - 0.13	http://nonlinear.com/redirect/outbound?p=hmdb&param=HMDB41036	Sugeonol		233.154159749422	1	6.29851666666667
6.33_949.6708m/z	LMGP06010685		M-H	C51H99O13P	37	0	-4.46414742425915	90.2757261873542	100 - 56.8 - 18.5 - 4.4 - 0.842 - 0.136	http://nonlinear.com/redirect/outbound?p=lipidmaps&param=LMGP06010685	PI(22:0/20:0)		949.670809441136	1	6.33391666666667
6.33_949.6708m/z	LMGP06010820		M-H	C51H99O13P	37	0	-4.46414742425915	90.2757261873542	100 - 56.8 - 18.5 - 4.4 - 0.842 - 0.136	http://nonlinear.com/redirect/outbound?p=lipidmaps&param=LMGP06010820	PI(21:0/21:0)		949.670809441136	1	6.33391666666667
6.33_949.6708m/z	LMGP06010918		M-H	C51H99O13P	37	0	-4.46414742425915	90.2757261873542	100 - 56.8 - 18.5 - 4.4 - 0.842 - 0.136	http://nonlinear.com/redirect/outbound?p=lipidmaps&param=LMGP06010918	PI(20:0/22:0)		949.670809441136	1	6.33391666666667
6.37_558.1185m/z	HMDB14735		M-H	C17H29GdN4O7	19.2	0	-3.41775708460859	0.130777321249209	0.694 - 0.142 - 7.59 - 52.9 - 81.8 - 70.7 - 100 - 19.8 - 79.1 - 15.9 - 2.64 - 0.319	http://nonlinear.com/redirect/outbound?p=hmdb&param=HMDB14735	Gadoteridol		558.118540791396	1	6.37008333333333
6.39_327.1236m/z	HMDB37278		M+FA-H	C18H18O3	36.2	0	-0.630490904577713	81.6394550056276	100 - 19.8 - 2.47 - 0.231	http://nonlinear.com/redirect/outbound?p=hmdb&param=HMDB37278	Isoeugenol phenylacetate		327.123619428319	1	6.3878
6.39_327.1236m/z	HMDB40670		M-H	C19H20O5	35.9	0	-0.54209703215442	80.3653507779704	100 - 21 - 3.12 - 0.346	http://nonlinear.com/redirect/outbound?p=hmdb&param=HMDB40670	Acutilobin		327.123619428319	1	6.3878
6.42_381.0734m/z	HMDB04645		M+FA-H	C10H16N4O7S	35.7	0	3.53970433529299	82.4534024247281	100 - 13.5 - 6.81 - 0.802 - 0.142	http://nonlinear.com/redirect/outbound?p=hmdb&param=HMDB04645	S-Nitrosoglutathione		381.073362341728	1	6.42328333333333
6.42_381.0734m/z	HMDB61129		M+FA-H	C17H17ClO5	31.6	0	-3.84398031087903	62.2691754376055	100 - 18.8 - 34.7 - 6.28 - 0.885	http://nonlinear.com/redirect/outbound?p=hmdb&param=HMDB61129	6-Methyl-griseofulvin		381.073362341728	1	6.42328333333333
6.60_189.0660m/z	HMDB31173		M-H	C10H10N2O2	37.6	0	-4.77423831986042	93.4518160878619	100 - 11.7 - 1.04	http://nonlinear.com/redirect/outbound?p=hmdb&param=HMDB31173	6-Hydroxy-1H-indole-3-acetamide		189.066043677759	1	6.60121666666667
6.64_375.1459m/z	HMDB30081		M-H	C20H24O7	37.4	0	2.71210839503621	90.26324165055	100 - 22.2 - 3.78 - 0.475	http://nonlinear.com/redirect/outbound?p=hmdb&param=HMDB30081	Carissanol		375.145946840148	1	6.63665
6.64_375.1459m/z	HMDB31076		M+FA-H	C19H22O5	37.6	0	3.0900406828077	91.6910869377044	100 - 21 - 3.12 - 0.347	http://nonlinear.com/redirect/outbound?p=hmdb&param=HMDB31076	Gibberellin A105		375.145946840148	1	6.63665
6.64_375.1459m/z	HMDB31095		M+FA-H	C19H22O5	37.6	0	3.0900406828077	91.6910869377044	100 - 21 - 3.12 - 0.347	http://nonlinear.com/redirect/outbound?p=hmdb&param=HMDB31095	Gibberellin A108		375.145946840148	1	6.63665
6.64_375.1459m/z	HMDB32105		M-H	C20H24O7	37.4	0	2.71210839503621	90.26324165055	100 - 22.2 - 3.78 - 0.475	http://nonlinear.com/redirect/outbound?p=hmdb&param=HMDB32105	1,2-Anhydridoniveusin		375.145946840148	1	6.63665
6.64_375.1459m/z	HMDB32731		M-H	C20H24O7	37.4	0	2.71210839518733	90.26324165055	100 - 22.2 - 3.78 - 0.475	http://nonlinear.com/redirect/outbound?p=hmdb&param=HMDB32731	(1E,4Z,6a,8b,10a)-8-Angeloyloxy-10,15-dihydroxy-3-oxo-1,4,11(13)-germacratrien-12,6-olide		375.145946840148	1	6.63665
6.64_375.1459m/z	HMDB33538		M+FA-H	C19H22O5	37.6	0	3.09004068297988	91.6910869377044	100 - 21 - 3.12 - 0.347	http://nonlinear.com/redirect/outbound?p=hmdb&param=HMDB33538	Fragransol B		375.145946840148	1	6.63665
6.64_375.1459m/z	HMDB33906		M-H	C20H24O7	37.4	0	2.71210839518733	90.26324165055	100 - 22.2 - 3.78 - 0.475	http://nonlinear.com/redirect/outbound?p=hmdb&param=HMDB33906	2'-Hydroxy-3',4',5',7,8-pentamethoxyflavan		375.145946840148	1	6.63665
6.64_375.1459m/z	HMDB34989		M+FA-H	C19H22O5	37.6	0	3.09004068297988	91.6910869377044	100 - 21 - 3.12 - 0.347	http://nonlinear.com/redirect/outbound?p=hmdb&param=HMDB34989	Gibberellin A62		375.145946840148	1	6.63665
6.64_375.1459m/z	HMDB35108		M-H	C20H24O7	37.4	0	2.71210839503621	90.26324165055	100 - 22.2 - 3.78 - 0.475	http://nonlinear.com/redirect/outbound?p=hmdb&param=HMDB35108	Diosbulbin A		375.145946840148	1	6.63665
6.64_375.1459m/z	HMDB35879		M+FA-H	C19H22O5	37.6	0	3.09004068297988	91.6910869377044	100 - 21 - 3.12 - 0.347	http://nonlinear.com/redirect/outbound?p=hmdb&param=HMDB35879	Hericenone A		375.145946840148	1	6.63665
6.64_375.1459m/z	HMDB36780		M-H	C20H24O7	37.4	0	2.71210839503621	90.26324165055	100 - 22.2 - 3.78 - 0.475	http://nonlinear.com/redirect/outbound?p=hmdb&param=HMDB36780	Diosbulbin F		375.145946840148	1	6.63665
6.64_375.1459m/z	HMDB38015		M+FA-H	C19H22O5	37.6	0	3.0900406828077	91.6910869377044	100 - 21 - 3.12 - 0.347	http://nonlinear.com/redirect/outbound?p=hmdb&param=HMDB38015	Gibberellin A121		375.145946840148	1	6.63665
6.64_375.1459m/z	HMDB39032		M-H	C20H24O7	37.4	0	2.71210839518733	90.26324165055	100 - 22.2 - 3.78 - 0.475	http://nonlinear.com/redirect/outbound?p=hmdb&param=HMDB39032	trans-Grandmarin isovalerate		375.145946840148	1	6.63665
6.64_375.1459m/z	HMDB39240		M+FA-H	C19H22O5	37.6	0	3.0900406828077	91.6910869377044	100 - 21 - 3.12 - 0.347	http://nonlinear.com/redirect/outbound?p=hmdb&param=HMDB39240	Gibberellin A88		375.145946840148	1	6.63665
6.64_375.1459m/z	HMDB39575		M-H	C20H24O7	37.4	0	2.71210839503621	90.26324165055	100 - 22.2 - 3.78 - 0.475	http://nonlinear.com/redirect/outbound?p=hmdb&param=HMDB39575	alpha-Peroxyachifolide		375.145946840148	1	6.63665
6.64_375.1459m/z	HMDB41350		M+FA-H	C19H22O5	37.6	0	3.09004068297988	91.6910869377044	100 - 21 - 3.12 - 0.347	http://nonlinear.com/redirect/outbound?p=hmdb&param=HMDB41350	Gibberellin A95		375.145946840148	1	6.63665
6.67_333.0897m/z	HMDB28985		M+Na-2H	C14H20N2O4S	35.8	0	2.11933333586524	81.4789722785854	100 - 17.1 - 6.71 - 0.943 - 0.13	http://nonlinear.com/redirect/outbound?p=hmdb&param=HMDB28985	Methionyl-Tyrosine		333.089707423646	1	6.67208333333333
6.67_333.0897m/z	HMDB29111		M+Na-2H	C14H20N2O4S	35.8	0	2.11933333586524	81.4789722785854	100 - 17.1 - 6.71 - 0.943 - 0.13	http://nonlinear.com/redirect/outbound?p=hmdb&param=HMDB29111	Tyrosyl-Methionine		333.089707423646	1	6.67208333333333
6.67_333.0897m/z	HMDB60536		M+Na-2H	C17H17ClN4	36.2	0	2.77250867636814	84.4840457207676	100 - 20 - 33.9 - 6.52 - 0.614	http://nonlinear.com/redirect/outbound?p=hmdb&param=HMDB60536	Norclozapine		333.089707423646	1	6.67208333333333
6.67_333.0897m/z	HMDB60892		M+Na-2H	C22H16O2	35.1	0	0.0315633828007665	75.740532437751	100 - 24.1 - 3.18 - 0.301	http://nonlinear.com/redirect/outbound?p=hmdb&param=HMDB60892	1-Naphtaldehyde		333.089707423646	1	6.67208333333333
6.69_381.0736m/z	HMDB04645		M+FA-H	C10H16N4O7S	35.5	0	4.10371016575838	82.4534024247281	100 - 13.5 - 6.81 - 0.802 - 0.142	http://nonlinear.com/redirect/outbound?p=hmdb&param=HMDB04645	S-Nitrosoglutathione		381.073551889407	1	6.69008333333333
6.69_381.0736m/z	HMDB61129		M+FA-H	C17H17ClO5	31.7	0	-3.27997864484009	62.2691754376055	100 - 18.8 - 34.7 - 6.28 - 0.885	http://nonlinear.com/redirect/outbound?p=hmdb&param=HMDB61129	6-Methyl-griseofulvin		381.073551889407	1	6.69008333333333
6.71_298.1203n	HMDB04808		M-H, M+Na-2H, M+FA-H	C18H18O4	52.2	62.8	-0.622333284592391	98.8992783721683	100 - 19.8 - 2.68 - 0.272	http://nonlinear.com/redirect/outbound?p=hmdb&param=HMDB04808	7C-aglycone	298.120323525184	297.113047093184	1	6.70801666666667
6.71_298.1203n	HMDB06101		M-H, M+Na-2H, M+FA-H	C18H18O4	55.1	77.5	-0.622333284592391	98.8992783721683	100 - 19.8 - 2.68 - 0.272	http://nonlinear.com/redirect/outbound?p=hmdb&param=HMDB06101	Enterolactone	298.120323525184	297.113047093184	1	6.70801666666667
6.71_298.1203n	HMDB29543		M-H, M+Na-2H, M+FA-H	C18H18O4	43.9	21.5	-0.622333284783063	98.8992783721683	100 - 19.8 - 2.68 - 0.272	http://nonlinear.com/redirect/outbound?p=hmdb&param=HMDB29543	(+)-Ligballinol	298.120323525184	297.113047093184	1	6.70801666666667
6.71_298.1203n	HMDB30695		M-H, M+Na-2H, M+FA-H	C18H18O4	43.7	20.6	-0.622333284592391	98.8992783721683	100 - 19.8 - 2.68 - 0.272	http://nonlinear.com/redirect/outbound?p=hmdb&param=HMDB30695	7-Hydroxy-5-methoxy-6,8-dimethylflavanone	298.120323525184	297.113047093184	1	6.70801666666667
6.71_298.1203n	HMDB37376		M-H, M+Na-2H, M+FA-H	C18H18O4	40.7	5.54	-0.622333284592391	98.8992783721683	100 - 19.8 - 2.68 - 0.272	http://nonlinear.com/redirect/outbound?p=hmdb&param=HMDB37376	1-(2,4-Dihydroxy-6-methoxy-3,5-dimethylphenyl)-3-phenyl-2-propen-1-one	298.120323525184	297.113047093184	1	6.70801666666667
6.71_298.1203n	HMDB38453		M-H, M+Na-2H, M+FA-H	C18H18O4	43.7	20.6	-0.622333284592391	98.8992783721683	100 - 19.8 - 2.68 - 0.272	http://nonlinear.com/redirect/outbound?p=hmdb&param=HMDB38453	5,7-Dimethoxy-6-methylflavanone	298.120323525184	297.113047093184	1	6.70801666666667
6.71_365.1004m/z	HMDB35029		M+Na-2H	C19H20O6	37.4	0	-0.760480712234983	87.7069451873987	100 - 21 - 3.33 - 0.391	http://nonlinear.com/redirect/outbound?p=hmdb&param=HMDB35029	Dehydrocyanaropicrin		365.100394477583	1	6.70801666666667
6.71_365.1004m/z	HMDB35109		M+Na-2H	C19H20O6	37.4	0	-0.760480712234983	87.7069451873987	100 - 21 - 3.33 - 0.391	http://nonlinear.com/redirect/outbound?p=hmdb&param=HMDB35109	Diosbulbin D		365.100394477583	1	6.70801666666667
6.71_365.1004m/z	HMDB36777		M+Na-2H	C19H20O6	37.4	0	-0.760480712234983	87.7069451873987	100 - 21 - 3.33 - 0.391	http://nonlinear.com/redirect/outbound?p=hmdb&param=HMDB36777	Diosbulbin B		365.100394477583	1	6.70801666666667
6.73_361.1304m/z	HMDB31366		M-H	C19H22O7	37.8	0	2.99328082044521	92.5941570489479	100 - 21.1 - 3.55 - 0.436	http://nonlinear.com/redirect/outbound?p=hmdb&param=HMDB31366	Gibberellin A93		361.130360586859	1	6.72575
6.73_361.1304m/z	HMDB33905		M-H	C19H22O7	37.8	0	2.99328082044521	92.5941570489479	100 - 21.1 - 3.55 - 0.436	http://nonlinear.com/redirect/outbound?p=hmdb&param=HMDB33905	2',8-Dihydroxy-3',4',5',7-tetramethoxyflavan		361.130360586859	1	6.72575
6.73_361.1304m/z	HMDB35050		M-H	C19H22O7	37.8	0	2.99328082044521	92.5941570489479	100 - 21.1 - 3.55 - 0.436	http://nonlinear.com/redirect/outbound?p=hmdb&param=HMDB35050	Gibberellin A21		361.130360586859	1	6.72575
6.73_361.1304m/z	HMDB36778		M-H	C19H22O7	37.8	0	2.99328082044521	92.5941570489479	100 - 21.1 - 3.55 - 0.436	http://nonlinear.com/redirect/outbound?p=hmdb&param=HMDB36778	Diosbulbin C		361.130360586859	1	6.72575
6.73_361.1304m/z	HMDB38323		M+FA-H	C18H20O5	38	0	3.42888677716513	94.0598282391483	100 - 19.9 - 2.9 - 0.315	http://nonlinear.com/redirect/outbound?p=hmdb&param=HMDB38323	Verimol B		361.130360586859	1	6.72575
6.73_361.1304m/z	HMDB38324		M+FA-H	C18H20O5	38	0	3.42888677716513	94.0598282391483	100 - 19.9 - 2.9 - 0.315	http://nonlinear.com/redirect/outbound?p=hmdb&param=HMDB38324	Verimol A		361.130360586859	1	6.72575
6.73_361.1304m/z	HMDB38780		M+FA-H	C18H20O5	38	0	3.42888677716513	94.0598282391483	100 - 19.9 - 2.9 - 0.315	http://nonlinear.com/redirect/outbound?p=hmdb&param=HMDB38780	7-Hydroxy-2',4',5'-trimethoxyisoflavan		361.130360586859	1	6.72575
6.73_361.1304m/z	HMDB39239		M-H	C19H22O7	37.8	0	2.99328082044521	92.5941570489479	100 - 21.1 - 3.55 - 0.436	http://nonlinear.com/redirect/outbound?p=hmdb&param=HMDB39239	Gibberellin A87		361.130360586859	1	6.72575
6.73_361.1304m/z	HMDB39510		M+FA-H	C18H20O5	38	0	3.42888677716513	94.0598282391483	100 - 19.9 - 2.9 - 0.315	http://nonlinear.com/redirect/outbound?p=hmdb&param=HMDB39510	7-Hydroxy-2',3',4'-trimethoxyisoflavan		361.130360586859	1	6.72575
6.73_361.1304m/z	HMDB39607		M+FA-H	C18H20O5	38	0	3.42888677698532	94.0598282391483	100 - 19.9 - 2.9 - 0.315	http://nonlinear.com/redirect/outbound?p=hmdb&param=HMDB39607	Sorgolactone		361.130360586859	1	6.72575
6.73_361.1304m/z	HMDB40534		M+FA-H	C18H20O5	38	0	3.42888677716513	94.0598282391483	100 - 19.9 - 2.9 - 0.315	http://nonlinear.com/redirect/outbound?p=hmdb&param=HMDB40534	5'-Hydroxy-3',4',7-trimethoxyflavan		361.130360586859	1	6.72575
6.73_1017.4588m/z	HMDB33426		M+FA-H	C47H72O21	36.5	0	4.0883303391736	87.4943253546521	100 - 52.5 - 17.8 - 4.53 - 0.949 - 0.171	http://nonlinear.com/redirect/outbound?p=hmdb&param=HMDB33426	Betavulgaroside VI		1017.45878791366	1	6.72575
6.94_269.0454m/z	HMDB02124		M-H	C15H10O5	39	0	-0.617967396352642	95.9473593031109	100 - 16.5 - 2.31 - 0.231	http://nonlinear.com/redirect/outbound?p=hmdb&param=HMDB02124	Apigenin		269.04538010266	1	6.93893333333333
6.94_269.0454m/z	HMDB03217		M-H	C15H10O5	39	0	-0.617967396142152	95.9473593031109	100 - 16.5 - 2.31 - 0.231	http://nonlinear.com/redirect/outbound?p=hmdb&param=HMDB03217	Genistein		269.04538010266	1	6.93893333333333
6.94_269.0454m/z	HMDB29372		M-H	C15H10O5	39	0	-0.617967396352642	95.9473593031109	100 - 16.5 - 2.31 - 0.231	http://nonlinear.com/redirect/outbound?p=hmdb&param=HMDB29372	2'-Hydroxydaidzein		269.04538010266	1	6.93893333333333
6.94_269.0454m/z	HMDB29521		M-H	C15H10O5	39	0	-0.617967396352642	95.9473593031109	100 - 16.5 - 2.31 - 0.231	http://nonlinear.com/redirect/outbound?p=hmdb&param=HMDB29521	Norizalpinin		269.04538010266	1	6.93893333333333
6.94_269.0454m/z	HMDB30829		M-H	C15H10O5	39	0	-0.617967396352642	95.9473593031109	100 - 16.5 - 2.31 - 0.231	http://nonlinear.com/redirect/outbound?p=hmdb&param=HMDB30829	Aloeemodin		269.04538010266	1	6.93893333333333
6.94_269.0454m/z	HMDB31715		M-H	C15H10O5	39	0	-0.617967396142152	95.9473593031109	100 - 16.5 - 2.31 - 0.231	http://nonlinear.com/redirect/outbound?p=hmdb&param=HMDB31715	6-Hydroxydaidzein		269.04538010266	1	6.93893333333333
6.94_269.0454m/z	HMDB33790		M-H	C15H10O5	39	0	-0.617967396352642	95.9473593031109	100 - 16.5 - 2.31 - 0.231	http://nonlinear.com/redirect/outbound?p=hmdb&param=HMDB33790	1,2,8-Trihydroxy-3-methylanthraquinone		269.04538010266	1	6.93893333333333
6.94_269.0454m/z	HMDB33860		M-H	C15H10O5	39	0	-0.617967396142152	95.9473593031109	100 - 16.5 - 2.31 - 0.231	http://nonlinear.com/redirect/outbound?p=hmdb&param=HMDB33860	8-Hydroxydaidzein		269.04538010266	1	6.93893333333333
6.94_269.0454m/z	HMDB34004		M-H	C15H10O5	39	0	-0.617967396352642	95.9473593031109	100 - 16.5 - 2.31 - 0.231	http://nonlinear.com/redirect/outbound?p=hmdb&param=HMDB34004	3,4',7-Trihydroxyflavone		269.04538010266	1	6.93893333333333
6.94_269.0454m/z	HMDB34409		M-H	C15H10O5	39	0	-0.617967396352642	95.9473593031109	100 - 16.5 - 2.31 - 0.231	http://nonlinear.com/redirect/outbound?p=hmdb&param=HMDB34409	Rhababerone		269.04538010266	1	6.93893333333333
6.94_269.0454m/z	HMDB35214		M-H	C15H10O5	39	0	-0.617967396352642	95.9473593031109	100 - 16.5 - 2.31 - 0.231	http://nonlinear.com/redirect/outbound?p=hmdb&param=HMDB35214	Emodin		269.04538010266	1	6.93893333333333
6.94_269.0454m/z	HMDB39449		M-H	C15H10O5	39	0	-0.617967396352642	95.9473593031109	100 - 16.5 - 2.31 - 0.231	http://nonlinear.com/redirect/outbound?p=hmdb&param=HMDB39449	Rheinanthrone		269.04538010266	1	6.93893333333333
6.94_269.0454m/z	HMDB41655		M-H	C15H10O5	39	0	-0.617967396142152	95.9473593031109	100 - 16.5 - 2.31 - 0.231	http://nonlinear.com/redirect/outbound?p=hmdb&param=HMDB41655	3'-Hydroxydaidzein		269.04538010266	1	6.93893333333333
6.96_327.1238m/z	HMDB37278		M+FA-H	C18H18O3	36.3	0	-0.0848753077447207	81.6394550056276	100 - 19.8 - 2.47 - 0.231	http://nonlinear.com/redirect/outbound?p=hmdb&param=HMDB37278	Isoeugenol phenylacetate		327.123773360443	1	6.95663333333333
6.96_327.1238m/z	HMDB40670		M-H	C19H20O5	36.1	0	-0.0729792407916482	80.3653507779704	100 - 21 - 3.12 - 0.346	http://nonlinear.com/redirect/outbound?p=hmdb&param=HMDB40670	Acutilobin		327.123773360443	1	6.95663333333333
6.99_209.1177m/z	HMDB29653		M+FA-H	C11H16O	37.1	0	-4.06047167375746	90.4154366792499	100 - 12.1 - 0.876	http://nonlinear.com/redirect/outbound?p=hmdb&param=HMDB29653	1-(1-Methoxy-1-methylethyl)-4-methylbenzene		209.117651597601	1	6.99206666666667
6.99_209.1177m/z	HMDB31311		M+FA-H	C11H16O	37.1	0	-4.06047167358428	90.4154366792499	100 - 12.1 - 0.876	http://nonlinear.com/redirect/outbound?p=hmdb&param=HMDB31311	Benzyl butyl ether		209.117651597601	1	6.99206666666667
6.99_209.1177m/z	HMDB31454		M+FA-H	C11H16O	37.1	0	-4.06047167375746	90.4154366792499	100 - 12.1 - 0.876	http://nonlinear.com/redirect/outbound?p=hmdb&param=HMDB31454	trans-Jasmone		209.117651597601	1	6.99206666666667
6.99_209.1177m/z	HMDB31624		M+FA-H	C11H16O	37.1	0	-4.06047167358428	90.4154366792499	100 - 12.1 - 0.876	http://nonlinear.com/redirect/outbound?p=hmdb&param=HMDB31624	5-Phenyl-1-pentanol		209.117651597601	1	6.99206666666667
6.99_209.1177m/z	HMDB31625		M+FA-H	C11H16O	37.1	0	-4.06047167375746	90.4154366792499	100 - 12.1 - 0.876	http://nonlinear.com/redirect/outbound?p=hmdb&param=HMDB31625	1-Phenyl-2-pentanol		209.117651597601	1	6.99206666666667
6.99_209.1177m/z	HMDB31866		M+FA-H	C11H16O	37.1	0	-4.06047167375746	90.4154366792499	100 - 12.1 - 0.876	http://nonlinear.com/redirect/outbound?p=hmdb&param=HMDB31866	2-Methyl-4-phenyl-2-butanol		209.117651597601	1	6.99206666666667
6.99_209.1177m/z	HMDB32060		M+FA-H	C11H16O	37.1	0	-4.06047167375746	90.4154366792499	100 - 12.1 - 0.876	http://nonlinear.com/redirect/outbound?p=hmdb&param=HMDB32060	2-Butyl-4-methylphenol		209.117651597601	1	6.99206666666667
6.99_209.1177m/z	HMDB32797		M-H	C12H18O3	37	0	-3.17146676191532	88.9604310762109	100 - 13.3 - 1.43 - 0.112	http://nonlinear.com/redirect/outbound?p=hmdb&param=HMDB32797	Jasmonic acid		209.117651597601	1	6.99206666666667
6.99_209.1177m/z	HMDB32871		M-H	C12H18O3	37	0	-3.17146676205058	88.9604310762109	100 - 13.3 - 1.43 - 0.112	http://nonlinear.com/redirect/outbound?p=hmdb&param=HMDB32871	Sedanonic acid		209.117651597601	1	6.99206666666667
6.99_209.1177m/z	HMDB33102		M-H	C12H18O3	37	0	-3.17146676191532	88.9604310762109	100 - 13.3 - 1.43 - 0.112	http://nonlinear.com/redirect/outbound?p=hmdb&param=HMDB33102	Dihydro-3-(2-octenyl)-2,5-furandione		209.117651597601	1	6.99206666666667
6.99_209.1177m/z	HMDB35601		M+FA-H	C11H16O	37.1	0	-4.06047167375746	90.4154366792499	100 - 12.1 - 0.876	http://nonlinear.com/redirect/outbound?p=hmdb&param=HMDB35601	(Z)-3-Methyl-2-(2-pentenyl)-2-cyclopenten-1-one		209.117651597601	1	6.99206666666667
6.99_209.1177m/z	HMDB35989		M+FA-H	C11H16O	37.1	0	-4.06047167358428	90.4154366792499	100 - 12.1 - 0.876	http://nonlinear.com/redirect/outbound?p=hmdb&param=HMDB35989	Thymol methyl ether		209.117651597601	1	6.99206666666667
6.99_209.1177m/z	HMDB36719		M+FA-H	C11H16O	37.1	0	-4.06047167358428	90.4154366792499	100 - 12.1 - 0.876	http://nonlinear.com/redirect/outbound?p=hmdb&param=HMDB36719	Norbicycloekasantalal		209.117651597601	1	6.99206666666667
6.99_209.1177m/z	HMDB36814		M+FA-H	C11H16O	37.1	0	-4.06047167375746	90.4154366792499	100 - 12.1 - 0.876	http://nonlinear.com/redirect/outbound?p=hmdb&param=HMDB36814	Santalone		209.117651597601	1	6.99206666666667
6.99_209.1177m/z	HMDB36816		M+FA-H	C11H16O	37.1	0	-4.06047167358428	90.4154366792499	100 - 12.1 - 0.876	http://nonlinear.com/redirect/outbound?p=hmdb&param=HMDB36816	Norecasantalal		209.117651597601	1	6.99206666666667
6.99_209.1177m/z	HMDB37104		M-H	C12H18O3	37	0	-3.17146676191532	88.9604310762109	100 - 13.3 - 1.43 - 0.112	http://nonlinear.com/redirect/outbound?p=hmdb&param=HMDB37104	(R)-8-Acetoxycarvotanacetone		209.117651597601	1	6.99206666666667
6.99_209.1177m/z	HMDB37135		M-H	C12H18O3	37	0	-3.17146676191532	88.9604310762109	100 - 13.3 - 1.43 - 0.112	http://nonlinear.com/redirect/outbound?p=hmdb&param=HMDB37135	1-Benzyloxy-1-(2-methoxyethoxy)ethane		209.117651597601	1	6.99206666666667
6.99_209.1177m/z	HMDB37294		M+FA-H	C11H16O	37.1	0	-4.06047167375746	90.4154366792499	100 - 12.1 - 0.876	http://nonlinear.com/redirect/outbound?p=hmdb&param=HMDB37294	2-Methyl-3-(2-pentenyl)-2-cyclopenten-1-one		209.117651597601	1	6.99206666666667
6.99_209.1177m/z	HMDB37642		M-H	C12H18O3	37	0	-3.17146676205058	88.9604310762109	100 - 13.3 - 1.43 - 0.112	http://nonlinear.com/redirect/outbound?p=hmdb&param=HMDB37642	4-(Butoxymethyl)-2-methoxyphenol		209.117651597601	1	6.99206666666667
6.99_209.1177m/z	HMDB37735		M-H	C12H18O3	37	0	-3.17146676191532	88.9604310762109	100 - 13.3 - 1.43 - 0.112	http://nonlinear.com/redirect/outbound?p=hmdb&param=HMDB37735	Isoamyl 2-furonpropionate		209.117651597601	1	6.99206666666667
6.99_209.1177m/z	HMDB37816		M-H	C12H18O3	37	0	-3.17146676191532	88.9604310762109	100 - 13.3 - 1.43 - 0.112	http://nonlinear.com/redirect/outbound?p=hmdb&param=HMDB37816	Dihydro-3-(1-octenyl)-2,5-furandione		209.117651597601	1	6.99206666666667
6.99_209.1177m/z	HMDB41573		M-H	C12H18O3	37	0	-3.17146676205058	88.9604310762109	100 - 13.3 - 1.43 - 0.112	http://nonlinear.com/redirect/outbound?p=hmdb&param=HMDB41573	3-Ethenyl-2,5-dimethyl-4-oxohex-5-en-2-yl acetate		209.117651597601	1	6.99206666666667
6.99_209.1177m/z	LMFA02020001		M-H	C12H18O3	37	0	-3.17146676205058	88.9604310762109	100 - 13.3 - 1.43 - 0.112	http://nonlinear.com/redirect/outbound?p=lipidmaps&param=LMFA02020001	Jasmonic acid		209.117651597601	1	6.99206666666667
6.99_209.1177m/z	LMFA02020003		M-H	C12H18O3	37	0	-3.17146676191532	88.9604310762109	100 - 13.3 - 1.43 - 0.112	http://nonlinear.com/redirect/outbound?p=lipidmaps&param=LMFA02020003	(3R,7S)-iso-jasmonic acid		209.117651597601	1	6.99206666666667
6.99_209.1177m/z	LMFA02020004		M-H	C12H18O3	37	0	-3.17146676191532	88.9604310762109	100 - 13.3 - 1.43 - 0.112	http://nonlinear.com/redirect/outbound?p=lipidmaps&param=LMFA02020004	(3S,7R)-iso-jasmonic acid		209.117651597601	1	6.99206666666667
6.99_209.1177m/z	LMFA02020009		M+FA-H	C11H16O	37.1	0	-4.06047167375746	90.4154366792499	100 - 12.1 - 0.876	http://nonlinear.com/redirect/outbound?p=lipidmaps&param=LMFA02020009	cis-Jasmone		209.117651597601	1	6.99206666666667
6.99_209.1177m/z	LMFA02020017		M-H	C12H18O3	37	0	-3.17146676191532	88.9604310762109	100 - 13.3 - 1.43 - 0.112	http://nonlinear.com/redirect/outbound?p=lipidmaps&param=LMFA02020017	(3S,7S)-Jasmonic acid		209.117651597601	1	6.99206666666667
6.99_209.1177m/z	LMFA06000069		M+FA-H	C11H16O	37.1	0	-4.06047167375746	90.4154366792499	100 - 12.1 - 0.876	http://nonlinear.com/redirect/outbound?p=lipidmaps&param=LMFA06000069	2,4,6-undecatrienal		209.117651597601	1	6.99206666666667
7.01_273.1707m/z	HMDB00394		M-H	C14H26O5	36.9	0	-0.312257720654568	84.7382528543289	100 - 15.6 - 2.17 - 0.212	http://nonlinear.com/redirect/outbound?p=hmdb&param=HMDB00394	3-Hydroxytetradecanedioic acid		273.170661885415	1	7.00978333333333
7.01_273.1707m/z	HMDB35881		M+FA-H	C13H24O3	37.1	0	-0.37521142161562	86.0851864461661	100 - 14.5 - 1.58 - 0.129	http://nonlinear.com/redirect/outbound?p=hmdb&param=HMDB35881	11-Hydroxy-9-tridecenoic acid		273.170661885415	1	7.00978333333333
7.01_273.1707m/z	HMDB36139		M+FA-H	C13H24O3	37.1	0	-0.37521142161562	86.0851864461661	100 - 14.5 - 1.58 - 0.129	http://nonlinear.com/redirect/outbound?p=hmdb&param=HMDB36139	Menthone 1,2-glyceryl ketal		273.170661885415	1	7.00978333333333
7.01_273.1707m/z	HMDB37212		M+FA-H	C13H24O3	37.1	0	-0.37521142161562	86.0851864461661	100 - 14.5 - 1.58 - 0.129	http://nonlinear.com/redirect/outbound?p=hmdb&param=HMDB37212	Menthyl lactate		273.170661885415	1	7.00978333333333
7.01_273.1707m/z	HMDB40004		M+FA-H	C13H24O3	37.1	0	-0.37521142161562	86.0851864461661	100 - 14.5 - 1.58 - 0.129	http://nonlinear.com/redirect/outbound?p=hmdb&param=HMDB40004	Menthone 1,3-glyceryl ketal		273.170661885415	1	7.00978333333333
7.01_273.1707m/z	LMFA01060041		M+FA-H	C13H24O3	37.1	0	-0.37521142161562	86.0851864461661	100 - 14.5 - 1.58 - 0.129	http://nonlinear.com/redirect/outbound?p=lipidmaps&param=LMFA01060041	2-keto tridecanoic acid		273.170661885415	1	7.00978333333333
7.01_273.1707m/z	LMFA01060042		M+FA-H	C13H24O3	37.1	0	-0.37521142161562	86.0851864461661	100 - 14.5 - 1.58 - 0.129	http://nonlinear.com/redirect/outbound?p=lipidmaps&param=LMFA01060042	10-keto tridecanoic acid		273.170661885415	1	7.00978333333333
7.01_273.1707m/z	LMFA01060043		M+FA-H	C13H24O3	37.1	0	-0.37521142161562	86.0851864461661	100 - 14.5 - 1.58 - 0.129	http://nonlinear.com/redirect/outbound?p=lipidmaps&param=LMFA01060043	12-keto tridecanoic acid		273.170661885415	1	7.00978333333333
7.01_273.1707m/z	LMFA01060097		M+FA-H	C13H24O3	37.1	0	-0.37521142161562	86.0851864461661	100 - 14.5 - 1.58 - 0.129	http://nonlinear.com/redirect/outbound?p=lipidmaps&param=LMFA01060097	3-oxo-tridecanoic acid		273.170661885415	1	7.00978333333333
7.01_273.1707m/z	LMFA01170094		M-H	C14H26O5	36.9	0	-0.312257720654568	84.7382528543289	100 - 15.6 - 2.17 - 0.212	http://nonlinear.com/redirect/outbound?p=lipidmaps&param=LMFA01170094	3-hydroxy-tetradecanedioic acid		273.170661885415	1	7.00978333333333
7.01_273.1707m/z	LMFA07040044		M+FA-H	C13H24O3	37.1	0	-0.37521142161562	86.0851864461661	100 - 14.5 - 1.58 - 0.129	http://nonlinear.com/redirect/outbound?p=lipidmaps&param=LMFA07040044	6-hydroxy-4-tridecanolide		273.170661885415	1	7.00978333333333
7.06_215.1283m/z	HMDB00888		M-H	C11H20O4	37.7	0	-2.8331183405664	91.6926575680523	100 - 12.3 - 1.51 - 0.124	http://nonlinear.com/redirect/outbound?p=hmdb&param=HMDB00888	Undecanedioic acid		215.128270348324	1	7.06355
7.06_215.1283m/z	HMDB04980		M+FA-H	C10H18O2	37.8	0	-3.59922182820097	93.2046462885624	100 - 11.1 - 0.968	http://nonlinear.com/redirect/outbound?p=hmdb&param=HMDB04980	cis-4-Decenoic acid		215.128270348324	1	7.06355
7.06_215.1283m/z	HMDB10726		M+FA-H	C10H18O2	37.8	0	-3.59922182820097	93.2046462885624	100 - 11.1 - 0.968	http://nonlinear.com/redirect/outbound?p=hmdb&param=HMDB10726	trans-Dec-2-enoic acid		215.128270348324	1	7.06355
7.06_215.1283m/z	HMDB12183		M+FA-H	C10H18O2	37.8	0	-3.59922182836803	93.2046462885624	100 - 11.1 - 0.968	http://nonlinear.com/redirect/outbound?p=hmdb&param=HMDB12183	8-Methylnonenoate		215.128270348324	1	7.06355
7.06_215.1283m/z	HMDB29358		M+FA-H	C10H18O2	37.8	0	-3.59922182836803	93.2046462885624	100 - 11.1 - 0.968	http://nonlinear.com/redirect/outbound?p=hmdb&param=HMDB29358	5Z-Octenyl acetate		215.128270348324	1	7.06355
7.06_215.1283m/z	HMDB29859		M+FA-H	C10H18O2	37.8	0	-3.59922182836803	93.2046462885624	100 - 11.1 - 0.968	http://nonlinear.com/redirect/outbound?p=hmdb&param=HMDB29859	Methyl (xi)-3-nonenoate		215.128270348324	1	7.06355
7.06_215.1283m/z	HMDB30031		M+FA-H	C10H18O2	37.8	0	-3.59922182820097	93.2046462885624	100 - 11.1 - 0.968	http://nonlinear.com/redirect/outbound?p=hmdb&param=HMDB30031	(±)-6-Methyl-5-hepten-2-yl acetate		215.128270348324	1	7.06355
7.06_215.1283m/z	HMDB31002		M+FA-H	C10H18O2	37.8	0	-3.59922182836803	93.2046462885624	100 - 11.1 - 0.968	http://nonlinear.com/redirect/outbound?p=hmdb&param=HMDB31002	3-Decenoic acid		215.128270348324	1	7.06355
7.06_215.1283m/z	HMDB31003		M+FA-H	C10H18O2	37.8	0	-3.59922182836803	93.2046462885624	100 - 11.1 - 0.968	http://nonlinear.com/redirect/outbound?p=hmdb&param=HMDB31003	9-Decenoic acid		215.128270348324	1	7.06355
7.06_215.1283m/z	HMDB31297		M+FA-H	C10H18O2	37.8	0	-3.59922182836803	93.2046462885624	100 - 11.1 - 0.968	http://nonlinear.com/redirect/outbound?p=hmdb&param=HMDB31297	2-Octenyl acetate		215.128270348324	1	7.06355
7.06_215.1283m/z	HMDB31362		M+FA-H	C10H18O2	37.8	0	-3.59922182820097	93.2046462885624	100 - 11.1 - 0.968	http://nonlinear.com/redirect/outbound?p=hmdb&param=HMDB31362	Cyclohexylethyl acetate		215.128270348324	1	7.06355
7.06_215.1283m/z	HMDB31440		M+FA-H	C10H18O2	37.8	0	-3.59922182820097	93.2046462885624	100 - 11.1 - 0.968	http://nonlinear.com/redirect/outbound?p=hmdb&param=HMDB31440	Linalool oxide (trans-pyranoid)		215.128270348324	1	7.06355
7.06_215.1283m/z	HMDB31441		M+FA-H	C10H18O2	37.8	0	-3.59922182820097	93.2046462885624	100 - 11.1 - 0.968	http://nonlinear.com/redirect/outbound?p=hmdb&param=HMDB31441	Linalool oxide III		215.128270348324	1	7.06355
7.06_215.1283m/z	HMDB32119		M+FA-H	C10H18O2	37.8	0	-3.59922182820097	93.2046462885624	100 - 11.1 - 0.968	http://nonlinear.com/redirect/outbound?p=hmdb&param=HMDB32119	4-Hydroxy-2,6-dimethyl-7-octen-3-one		215.128270348324	1	7.06355
7.06_215.1283m/z	HMDB32275		M+FA-H	C10H18O2	37.8	0	-3.59922182836803	93.2046462885624	100 - 11.1 - 0.968	http://nonlinear.com/redirect/outbound?p=hmdb&param=HMDB32275	Ethyl 3-octenoate		215.128270348324	1	7.06355
7.06_215.1283m/z	HMDB32393		M+FA-H	C10H18O2	37.8	0	-3.59922182820097	93.2046462885624	100 - 11.1 - 0.968	http://nonlinear.com/redirect/outbound?p=hmdb&param=HMDB32393	2-Methylbutyl 3-methyl-2-butenoate		215.128270348324	1	7.06355
7.06_215.1283m/z	HMDB32452		M+FA-H	C10H18O2	37.8	0	-3.59922182820097	93.2046462885624	100 - 11.1 - 0.968	http://nonlinear.com/redirect/outbound?p=hmdb&param=HMDB32452	1-Octen-3-yl acetate		215.128270348324	1	7.06355
7.06_215.1283m/z	HMDB33203		M+FA-H	C10H18O2	37.8	0	-3.59922182836803	93.2046462885624	100 - 11.1 - 0.968	http://nonlinear.com/redirect/outbound?p=hmdb&param=HMDB33203	6-Decanolide		215.128270348324	1	7.06355
7.06_215.1283m/z	HMDB33377		M+FA-H	C10H18O2	37.8	0	-3.59922182836803	93.2046462885624	100 - 11.1 - 0.968	http://nonlinear.com/redirect/outbound?p=hmdb&param=HMDB33377	cis-3-Hexenyl butyrate		215.128270348324	1	7.06355
7.06_215.1283m/z	HMDB34427		M+FA-H	C10H18O2	37.8	0	-3.59922182836803	93.2046462885624	100 - 11.1 - 0.968	http://nonlinear.com/redirect/outbound?p=hmdb&param=HMDB34427	Cyclohexyl butanoate		215.128270348324	1	7.06355
7.06_215.1283m/z	HMDB34581		M+FA-H	C10H18O2	37.8	0	-3.59922182836803	93.2046462885624	100 - 11.1 - 0.968	http://nonlinear.com/redirect/outbound?p=hmdb&param=HMDB34581	2-Hexenyl butanoate		215.128270348324	1	7.06355
7.06_215.1283m/z	HMDB34880		M+FA-H	C10H18O2	37.8	0	-3.59922182820097	93.2046462885624	100 - 11.1 - 0.968	http://nonlinear.com/redirect/outbound?p=hmdb&param=HMDB34880	3-Methyl-2,4-nonanedione		215.128270348324	1	7.06355
7.06_215.1283m/z	HMDB35122		M+FA-H	C10H18O2	37.8	0	-3.59922182820097	93.2046462885624	100 - 11.1 - 0.968	http://nonlinear.com/redirect/outbound?p=hmdb&param=HMDB35122	(S,E)-2,6-Dimethyl-5,7-octadiene-2,3-diol		215.128270348324	1	7.06355
7.06_215.1283m/z	HMDB35365		M+FA-H	C10H18O2	37.8	0	-3.59922182820097	93.2046462885624	100 - 11.1 - 0.968	http://nonlinear.com/redirect/outbound?p=hmdb&param=HMDB35365	Cnidiol C		215.128270348324	1	7.06355
7.06_215.1283m/z	HMDB35837		M+FA-H	C10H18O2	37.8	0	-3.59922182820097	93.2046462885624	100 - 11.1 - 0.968	http://nonlinear.com/redirect/outbound?p=hmdb&param=HMDB35837	Citronellic acid		215.128270348324	1	7.06355
7.06_215.1283m/z	HMDB35839		M+FA-H	C10H18O2	37.8	0	-3.59922182820097	93.2046462885624	100 - 11.1 - 0.968	http://nonlinear.com/redirect/outbound?p=hmdb&param=HMDB35839	(E)-3-(Tetrahydro-5,5-dimethyl-2-furanyl)-2-buten-1-ol		215.128270348324	1	7.06355
7.06_215.1283m/z	HMDB35907		M+FA-H	C10H18O2	37.8	0	-3.59922182820097	93.2046462885624	100 - 11.1 - 0.968	http://nonlinear.com/redirect/outbound?p=hmdb&param=HMDB35907	Linalyl oxide		215.128270348324	1	7.06355
7.06_215.1283m/z	HMDB36099		M+FA-H	C10H18O2	37.8	0	-3.59922182836803	93.2046462885624	100 - 11.1 - 0.968	http://nonlinear.com/redirect/outbound?p=hmdb&param=HMDB36099	Lilac alcohol		215.128270348324	1	7.06355
7.06_215.1283m/z	HMDB36211		M+FA-H	C10H18O2	37.8	0	-3.59922182836803	93.2046462885624	100 - 11.1 - 0.968	http://nonlinear.com/redirect/outbound?p=hmdb&param=HMDB36211	Hexyl crotonate		215.128270348324	1	7.06355
7.06_215.1283m/z	HMDB36990		M+FA-H	C10H18O2	37.8	0	-3.59922182820097	93.2046462885624	100 - 11.1 - 0.968	http://nonlinear.com/redirect/outbound?p=hmdb&param=HMDB36990	2,6-Dimethyl-3,7-octadiene-2,6-diol		215.128270348324	1	7.06355
7.06_215.1283m/z	HMDB36992		M+FA-H	C10H18O2	37.8	0	-3.59922182820097	93.2046462885624	100 - 11.1 - 0.968	http://nonlinear.com/redirect/outbound?p=hmdb&param=HMDB36992	1-Cyclopropyl-4-methyl-1,3-cyclohexanediol		215.128270348324	1	7.06355
7.06_215.1283m/z	HMDB37021		M+FA-H	C10H18O2	37.8	0	-3.59922182820097	93.2046462885624	100 - 11.1 - 0.968	http://nonlinear.com/redirect/outbound?p=hmdb&param=HMDB37021	trans-p-Menth-2-ene-1,4-diol		215.128270348324	1	7.06355
7.06_215.1283m/z	HMDB37116		M+FA-H	C10H18O2	37.8	0	-3.59922182836803	93.2046462885624	100 - 11.1 - 0.968	http://nonlinear.com/redirect/outbound?p=hmdb&param=HMDB37116	delta-Decalactone		215.128270348324	1	7.06355
7.06_215.1283m/z	HMDB37137		M-H	C11H20O4	37.7	0	-2.8331183405664	91.6926575680523	100 - 12.3 - 1.51 - 0.124	http://nonlinear.com/redirect/outbound?p=hmdb&param=HMDB37137	Butyl butyryllactate		215.128270348324	1	7.06355
7.06_215.1283m/z	HMDB37217		M+FA-H	C10H18O2	37.8	0	-3.59922182836803	93.2046462885624	100 - 11.1 - 0.968	http://nonlinear.com/redirect/outbound?p=hmdb&param=HMDB37217	xi-5-Hexyldihydro-2(3H)-furanone		215.128270348324	1	7.06355
7.06_215.1283m/z	HMDB37497		M+FA-H	C10H18O2	37.8	0	-3.59922182836803	93.2046462885624	100 - 11.1 - 0.968	http://nonlinear.com/redirect/outbound?p=hmdb&param=HMDB37497	Ethyl (E)-2-octenoate		215.128270348324	1	7.06355
7.06_215.1283m/z	HMDB37632		M+FA-H	C10H18O2	37.8	0	-3.59922182836803	93.2046462885624	100 - 11.1 - 0.968	http://nonlinear.com/redirect/outbound?p=hmdb&param=HMDB37632	xi-Tetrahydro-3-pentyl-2H-pyran-2-one		215.128270348324	1	7.06355
7.06_215.1283m/z	HMDB38744		M+FA-H	C10H18O2	37.8	0	-3.59922182836803	93.2046462885624	100 - 11.1 - 0.968	http://nonlinear.com/redirect/outbound?p=hmdb&param=HMDB38744	9-Hydroxygeraniol		215.128270348324	1	7.06355
7.06_215.1283m/z	HMDB39149		M+FA-H	C10H18O2	37.8	0	-3.59922182820097	93.2046462885624	100 - 11.1 - 0.968	http://nonlinear.com/redirect/outbound?p=hmdb&param=HMDB39149	(+)-6-Hydroxy-2,6-dimethyl-7-octen-4-one		215.128270348324	1	7.06355
7.06_215.1283m/z	HMDB39768		M+FA-H	C10H18O2	37.8	0	-3.59922182836803	93.2046462885624	100 - 11.1 - 0.968	http://nonlinear.com/redirect/outbound?p=hmdb&param=HMDB39768	5-Decenoic acid		215.128270348324	1	7.06355
7.06_215.1283m/z	HMDB39795		M+FA-H	C10H18O2	37.8	0	-3.59922182836803	93.2046462885624	100 - 11.1 - 0.968	http://nonlinear.com/redirect/outbound?p=hmdb&param=HMDB39795	Ethyl 4Z-octenoate		215.128270348324	1	7.06355
7.06_215.1283m/z	HMDB40194		M+FA-H	C10H18O2	37.8	0	-3.59922182836803	93.2046462885624	100 - 11.1 - 0.968	http://nonlinear.com/redirect/outbound?p=hmdb&param=HMDB40194	Methyl 2-nonenoate		215.128270348324	1	7.06355
7.06_215.1283m/z	HMDB40208		M+FA-H	C10H18O2	37.8	0	-3.59922182836803	93.2046462885624	100 - 11.1 - 0.968	http://nonlinear.com/redirect/outbound?p=hmdb&param=HMDB40208	2-Propenyl heptanoate		215.128270348324	1	7.06355
7.06_215.1283m/z	HMDB40213		M+FA-H	C10H18O2	37.8	0	-3.59922182820097	93.2046462885624	100 - 11.1 - 0.968	http://nonlinear.com/redirect/outbound?p=hmdb&param=HMDB40213	cis-3-Hexenyl isobutyrate		215.128270348324	1	7.06355
7.06_215.1283m/z	HMDB40330		M+FA-H	C10H18O2	37.8	0	-3.59922182820097	93.2046462885624	100 - 11.1 - 0.968	http://nonlinear.com/redirect/outbound?p=hmdb&param=HMDB40330	Menthone lactone		215.128270348324	1	7.06355
7.06_215.1283m/z	HMDB40530		M+FA-H	C10H18O2	37.8	0	-3.59922182820097	93.2046462885624	100 - 11.1 - 0.968	http://nonlinear.com/redirect/outbound?p=hmdb&param=HMDB40530	Isopentyl 3-methyl-2-butenoate		215.128270348324	1	7.06355
7.06_215.1283m/z	HMDB40726		M+FA-H	C10H18O2	37.8	0	-3.59922182820097	93.2046462885624	100 - 11.1 - 0.968	http://nonlinear.com/redirect/outbound?p=hmdb&param=HMDB40726	(±)-cis-Linalyl oxide		215.128270348324	1	7.06355
7.06_215.1283m/z	HMDB40727		M+FA-H	C10H18O2	37.8	0	-3.59922182820097	93.2046462885624	100 - 11.1 - 0.968	http://nonlinear.com/redirect/outbound?p=hmdb&param=HMDB40727	(±)-trans-Linalyl oxide		215.128270348324	1	7.06355
7.06_215.1283m/z	HMDB41012		M+FA-H	C10H18O2	37.8	0	-3.59922182836803	93.2046462885624	100 - 11.1 - 0.968	http://nonlinear.com/redirect/outbound?p=hmdb&param=HMDB41012	6-Decenoic acid		215.128270348324	1	7.06355
7.06_215.1283m/z	HMDB41630		M+FA-H	C10H18O2	37.8	0	-3.59922182820097	93.2046462885624	100 - 11.1 - 0.968	http://nonlinear.com/redirect/outbound?p=hmdb&param=HMDB41630	(+)-cis-Linalool 3,7-oxide		215.128270348324	1	7.06355
7.06_215.1283m/z	HMDB59610		M+FA-H	C10H18O2	37.8	0	-3.59922182820097	93.2046462885624	100 - 11.1 - 0.968	http://nonlinear.com/redirect/outbound?p=hmdb&param=HMDB59610	2-Exo-hydroxy-1,8-cineole		215.128270348324	1	7.06355
7.06_215.1283m/z	HMDB59852		M+FA-H	C10H18O2	37.8	0	-3.59922182820097	93.2046462885624	100 - 11.1 - 0.968	http://nonlinear.com/redirect/outbound?p=hmdb&param=HMDB59852	2-Hydroxycineol		215.128270348324	1	7.06355
7.06_215.1283m/z	LMFA01020104		M+FA-H	C10H18O2	37.8	0	-3.59922182820097	93.2046462885624	100 - 11.1 - 0.968	http://nonlinear.com/redirect/outbound?p=lipidmaps&param=LMFA01020104	Citronellic acid		215.128270348324	1	7.06355
7.06_215.1283m/z	LMFA01020105		M+FA-H	C10H18O2	37.8	0	-3.59922182820097	93.2046462885624	100 - 11.1 - 0.968	http://nonlinear.com/redirect/outbound?p=lipidmaps&param=LMFA01020105	3,7-dimethyl-2-octenoic acid		215.128270348324	1	7.06355
7.06_215.1283m/z	LMFA01020128		M+FA-H	C10H18O2	37.8	0	-3.59922182820097	93.2046462885624	100 - 11.1 - 0.968	http://nonlinear.com/redirect/outbound?p=lipidmaps&param=LMFA01020128	3-methyl-2-nonenoic acid		215.128270348324	1	7.06355
7.06_215.1283m/z	LMFA01020129		M+FA-H	C10H18O2	37.8	0	-3.59922182820097	93.2046462885624	100 - 11.1 - 0.968	http://nonlinear.com/redirect/outbound?p=lipidmaps&param=LMFA01020129	2,7-dimethyl-6-octenoic acid		215.128270348324	1	7.06355
7.06_215.1283m/z	LMFA01030029		M+FA-H	C10H18O2	37.8	0	-3.59922182820097	93.2046462885624	100 - 11.1 - 0.968	http://nonlinear.com/redirect/outbound?p=lipidmaps&param=LMFA01030029	2-decylenic acid		215.128270348324	1	7.06355
7.06_215.1283m/z	LMFA01030030		M+FA-H	C10H18O2	37.8	0	-3.59922182820097	93.2046462885624	100 - 11.1 - 0.968	http://nonlinear.com/redirect/outbound?p=lipidmaps&param=LMFA01030030	3-decylenic acid		215.128270348324	1	7.06355
[truncated: 34,085 more rows]
