# Supplementary material for: Investigation of the Mechanism of Action of Periploca forrestii Schltr. Extract on Adjuvant Collagen Rats Based on UPLC-Q-Orbitrap-HRMS Non-Targeted Lipidomics
Source: Molecules. 2023 Sep 22;28(19):6751. doi: 10.3390/molecules28196751 (PMC10574421; doi:10.3390/molecules28196751)
Supplement: Supplementary file 1 [file molecules-28-06751-s001.zip › supplementary material/Table S2 Urine Sample Negative Ion Database Matching.csv]

Compound	Compound ID	Accepted?	Adducts	Formula	Score	Fragmentation Score	Mass Error (ppm)	Isotope Similarity	Theoretical Isotope Distribution	Link	Description	Neutral mass (Da)	m/z	Charge	Retention time (min)
0.02_221.0272m/z	HMDB39585		M-H	C11H10O3S	36.1	0	-2.48353459728509	83.6918032638096	100 - 12.9 - 5.9 - 0.655	http://nonlinear.com/redirect/outbound?p=hmdb&param=HMDB39585	S-(2,5-Dimethyl-3-furanyl) 2-furancarbothioate		221.027237315614	1	0.0156333333333333
0.03_155.0338m/z	HMDB01441		M+Na-2H	C6H6N4	38.2	0	-0.980232745418373	92.3330512963582	100 - 8.02 - 0.284	http://nonlinear.com/redirect/outbound?p=hmdb&param=HMDB01441	Dihydropteridine		155.033782622357	1	0.0328
0.05_173.0082m/z	HMDB00292		M+Na-2H	C5H4N4O2	38.5	0	0.54414915440695	92.9239891673099	100 - 6.99 - 0.623	http://nonlinear.com/redirect/outbound?p=hmdb&param=HMDB00292	Xanthine		173.00817593546	1	0.0504166666666667
0.05_173.0082m/z	HMDB00786		M+Na-2H	C5H4N4O2	38.5	0	0.544149154593894	92.9239891673099	100 - 6.99 - 0.623	http://nonlinear.com/redirect/outbound?p=hmdb&param=HMDB00786	Oxypurinol		173.00817593546	1	0.0504166666666667
0.05_173.0082m/z	HMDB01182		M+Na-2H	C5H4N4O2	38.5	0	0.54414915440695	92.9239891673099	100 - 6.99 - 0.623	http://nonlinear.com/redirect/outbound?p=hmdb&param=HMDB01182	6,8-Dihydroxypurine		173.00817593546	1	0.0504166666666667
0.07_230.9161m/z	HMDB29643		M+Na-2H	C7H5Cl3O	27.4	0	3.94695327225438	41.7276129389325	100 - 7.67 - 96.3 - 7.37 - 31.1 - 2.37 - 3.41 - 0.257	http://nonlinear.com/redirect/outbound?p=hmdb&param=HMDB29643	1,3,5-Trichloro-2-methoxybenzene		230.91609432564	1	0.0680333333333333
0.07_230.9161m/z	LMFA01090135		M+FA-H	C2H3IO2	39.5	0	0.613821396803287	98.2302437626953	100 - 2.27 - 0.425	http://nonlinear.com/redirect/outbound?p=lipidmaps&param=LMFA01090135	Iodoacetic acid		230.91609432564	1	0.0680333333333333
0.07_737.1116m/z	HMDB01501		M+FA-H	C20H26N10O14P2	37.3	0	4.12764947661693	91.2296640124586	100 - 26.1 - 6.16 - 1.02 - 0.148	http://nonlinear.com/redirect/outbound?p=hmdb&param=HMDB01501	Guanosine diphosphate adenosine		737.111578475281	1	0.0680333333333333
0.07_737.1116m/z	HMDB05786		M+Na-2H	C36H28O16	35.6	0	-1.15083397959859	79.2740783786615	100 - 39.9 - 11 - 2.28 - 0.394	http://nonlinear.com/redirect/outbound?p=hmdb&param=HMDB05786	Theaflavin-3-gallate		737.111578475281	1	0.0680333333333333
0.07_737.1116m/z	HMDB29254		M+Na-2H	C36H28O16	35.6	0	-1.15083397975733	79.2740783786615	100 - 39.9 - 11 - 2.28 - 0.394	http://nonlinear.com/redirect/outbound?p=hmdb&param=HMDB29254	Isoneotheaflavin 3-O-gallate		737.111578475281	1	0.0680333333333333
0.07_737.1116m/z	HMDB32904		M+Na-2H	C36H28O16	35.6	0	-1.15083397959859	79.2740783786615	100 - 39.9 - 11 - 2.28 - 0.394	http://nonlinear.com/redirect/outbound?p=hmdb&param=HMDB32904	Isotheaflavin 3'-gallate		737.111578475281	1	0.0680333333333333
0.07_737.1116m/z	HMDB32905		M+Na-2H	C36H28O16	35.6	0	-1.15083397943984	79.2740783786615	100 - 39.9 - 11 - 2.28 - 0.394	http://nonlinear.com/redirect/outbound?p=hmdb&param=HMDB32905	Neotheaflavin 3-gallate		737.111578475281	1	0.0680333333333333
0.09_219.0633m/z	HMDB04998		M+Na-2H	C10H14O4	42.9	20.7	-3.08238571126991	97.4807423028905	100 - 11.1 - 1.38 - 0.108	http://nonlinear.com/redirect/outbound?p=hmdb&param=HMDB04998	Guaifenesin		219.063266159873	1	0.0856666666666667
0.09_219.0633m/z	HMDB11168		M-H	C7H12N2O6	40.4	9.57	4.57346387250277	97.4926668361253	100 - 8.67 - 1.57 - 0.114	http://nonlinear.com/redirect/outbound?p=hmdb&param=HMDB11168	L-beta-aspartyl-L-serine		219.063266159873	1	0.0856666666666667
0.09_219.0633m/z	HMDB28762		M-H	C7H12N2O6	40.4	9.57	4.57346387250277	97.4926668361253	100 - 8.67 - 1.57 - 0.114	http://nonlinear.com/redirect/outbound?p=hmdb&param=HMDB28762	Aspartyl-Serine		219.063266159873	1	0.0856666666666667
0.09_219.0633m/z	HMDB29035		M-H	C7H12N2O6	40.4	9.57	4.57346387250277	97.4926668361253	100 - 8.67 - 1.57 - 0.114	http://nonlinear.com/redirect/outbound?p=hmdb&param=HMDB29035	Serinyl-Aspartate		219.063266159873	1	0.0856666666666667
0.09_219.0633m/z	HMDB30991		M+Na-2H	C10H14O4	47.7	44.7	-3.08238571141339	97.4807423028905	100 - 11.1 - 1.38 - 0.108	http://nonlinear.com/redirect/outbound?p=hmdb&param=HMDB30991	5-(3E-Pentenyl)tetrahydro-2-oxo-3-furancarboxylic acid		219.063266159873	1	0.0856666666666667
0.09_219.0633m/z	HMDB33093		M+Na-2H	C10H14O4	42.9	20.7	-3.08238571141339	97.4807423028905	100 - 11.1 - 1.38 - 0.108	http://nonlinear.com/redirect/outbound?p=hmdb&param=HMDB33093	3-(4-Hydroxy-3-methoxyphenyl)-1,2-propanediol		219.063266159873	1	0.0856666666666667
0.09_219.0633m/z	HMDB34099		M+Na-2H	C10H14O4	42.9	20.7	-3.08238571126991	97.4807423028905	100 - 11.1 - 1.38 - 0.108	http://nonlinear.com/redirect/outbound?p=hmdb&param=HMDB34099	(2E,4E)-2,7-Dimethyl-2,4-octadienedioic acid		219.063266159873	1	0.0856666666666667
0.09_219.0633m/z	HMDB59768		M+Na-2H	C10H14O4	40.7	9.59	-3.08238571126991	97.4807423028905	100 - 11.1 - 1.38 - 0.108	http://nonlinear.com/redirect/outbound?p=hmdb&param=HMDB59768	3,4-Methylene suberic acid		219.063266159873	1	0.0856666666666667
0.09_219.0633m/z	HMDB59779		M+Na-2H	C10H14O4	40.7	9.59	-3.08238571141339	97.4807423028905	100 - 11.1 - 1.38 - 0.108	http://nonlinear.com/redirect/outbound?p=hmdb&param=HMDB59779	2,3-Methylene suberic acid		219.063266159873	1	0.0856666666666667
0.09_223.0275m/z	HMDB31162		M+FA-H	C6H10O4S	37.5	0	-3.96822644213994	91.8863379324847	100 - 7.56 - 5.59 - 0.372	http://nonlinear.com/redirect/outbound?p=hmdb&param=HMDB31162	3,3'-Thiobispropanoic acid		223.027476205667	1	0.0856666666666667
0.10_187.0968m/z	HMDB00784		M-H	C9H16O4	36.9	0	-4.37958061745161	89.8093804998234	100 - 10.1 - 1.28	http://nonlinear.com/redirect/outbound?p=hmdb&param=HMDB00784	Azelaic acid		187.096758738966	1	0.103283333333333
0.10_187.0968m/z	HMDB11717		M-H	C9H16O4	36.9	0	-4.37958061745161	89.8093804998234	100 - 10.1 - 1.28	http://nonlinear.com/redirect/outbound?p=hmdb&param=HMDB11717	Nonate		187.096758738966	1	0.103283333333333
0.10_187.0968m/z	HMDB32200		M-H	C9H16O4	36.9	0	-4.37958061745161	89.8093804998234	100 - 10.1 - 1.28	http://nonlinear.com/redirect/outbound?p=hmdb&param=HMDB32200	cis- and trans-Ethyl 2,4-dimethyl-1,3-dioxolane-2-acetate		187.096758738966	1	0.103283333333333
0.10_187.0968m/z	HMDB32258		M-H	C9H16O4	36.9	0	-4.37958061745161	89.8093804998234	100 - 10.1 - 1.28	http://nonlinear.com/redirect/outbound?p=hmdb&param=HMDB32258	(+/-)-Ethyl 3-acetoxy-2-methylbutyrate		187.096758738966	1	0.103283333333333
0.10_187.0968m/z	HMDB32387		M-H	C9H16O4	36.9	0	-4.37958061745161	89.8093804998234	100 - 10.1 - 1.28	http://nonlinear.com/redirect/outbound?p=hmdb&param=HMDB32387	(+/-)-Methyl 5-acetoxyhexanoate		187.096758738966	1	0.103283333333333
0.10_187.0968m/z	HMDB36233		M-H	C9H16O4	36.9	0	-4.37958061745161	89.8093804998234	100 - 10.1 - 1.28	http://nonlinear.com/redirect/outbound?p=hmdb&param=HMDB36233	Butyl ethyl malonate		187.096758738966	1	0.103283333333333
0.10_187.0968m/z	HMDB59760		M-H	C9H16O4	36.9	0	-4.37958061730052	89.8093804998234	100 - 10.1 - 1.28	http://nonlinear.com/redirect/outbound?p=hmdb&param=HMDB59760	2,4-Dimethylpimelic acid		187.096758738966	1	0.103283333333333
0.10_187.0968m/z	HMDB59783		M-H	C9H16O4	36.9	0	-4.37958061745161	89.8093804998234	100 - 10.1 - 1.28	http://nonlinear.com/redirect/outbound?p=hmdb&param=HMDB59783	3-Methylsuberic acid		187.096758738966	1	0.103283333333333
0.10_187.0968m/z	HMDB59814		M-H	C9H16O4	36.9	0	-4.37958061745161	89.8093804998234	100 - 10.1 - 1.28	http://nonlinear.com/redirect/outbound?p=hmdb&param=HMDB59814	Diethyl methylsuccinate		187.096758738966	1	0.103283333333333
0.10_187.0968m/z	HMDB59879		M-H	C9H16O4	36.9	0	-4.37958061745161	89.8093804998234	100 - 10.1 - 1.28	http://nonlinear.com/redirect/outbound?p=hmdb&param=HMDB59879	Diethyl glutarate		187.096758738966	1	0.103283333333333
0.10_187.0968m/z	LMFA01170054		M-H	C9H16O4	36.9	0	-4.37958061745161	89.8093804998234	100 - 10.1 - 1.28	http://nonlinear.com/redirect/outbound?p=lipidmaps&param=LMFA01170054	Azelaic acid		187.096758738966	1	0.103283333333333
0.10_194.0815m/z	HMDB14903		M-H	C10H13NO3	36.8	0	-4.07870006393003	88.7649440782633	100 - 11.4 - 1.21	http://nonlinear.com/redirect/outbound?p=hmdb&param=HMDB14903	Metyrosine		194.081471136657	1	0.103283333333333
0.10_194.0815m/z	HMDB29217		M-H	C10H13NO3	36.8	0	-4.07870006393003	88.7649440782633	100 - 11.4 - 1.21	http://nonlinear.com/redirect/outbound?p=hmdb&param=HMDB29217	Tyrosine methylester		194.081471136657	1	0.103283333333333
0.10_194.0815m/z	HMDB41943		M-H	C10H13NO3	36.8	0	-4.07870006407571	88.7649440782633	100 - 11.4 - 1.21	http://nonlinear.com/redirect/outbound?p=hmdb&param=HMDB41943	N-Acetyldopamine		194.081471136657	1	0.103283333333333
0.10_194.0815m/z	HMDB60065		M-H	C10H13NO3	36.8	0	-4.07870006393003	88.7649440782633	100 - 11.4 - 1.21	http://nonlinear.com/redirect/outbound?p=hmdb&param=HMDB60065	N-methyl-4,6,7-trihydroxy-1,2,3,4-tetrahydroisoquinoline		194.081471136657	1	0.103283333333333
0.10_194.0815m/z	HMDB60351		M-H	C10H13NO3	36.8	0	-4.07870006407571	88.7649440782633	100 - 11.4 - 1.21	http://nonlinear.com/redirect/outbound?p=hmdb&param=HMDB60351	2-Phenyl-1,3-propanediol monocarbamate		194.081471136657	1	0.103283333333333
0.10_231.1058m/z	HMDB32205		M+FA-H	C10H18OS	37.4	0	-1.12282918075233	88.1566773736191	100 - 11.9 - 5.37 - 0.545	http://nonlinear.com/redirect/outbound?p=hmdb&param=HMDB32205	cis- and trans-L-Mercapto-p-menthan-3-one		231.105830099511	1	0.103283333333333
0.10_231.1058m/z	HMDB37385		M+FA-H	C10H18OS	37.4	0	-1.12282918059962	88.1566773736191	100 - 11.9 - 5.37 - 0.545	http://nonlinear.com/redirect/outbound?p=hmdb&param=HMDB37385	8-Mercapto-p-menthan-3-one		231.105830099511	1	0.103283333333333
0.10_239.0592m/z	HMDB33071		M-H	C9H20OS3	36	0	-4.79791569693146	85.5145001469414	100 - 12.4 - 14.5 - 1.62 - 0.789	http://nonlinear.com/redirect/outbound?p=hmdb&param=HMDB33071	Propyl 1-(propylsulfinyl)propyl disulfide		239.059200004718	1	0.103283333333333
0.12_233.1542m/z	HMDB30016		M-H	C15H22O2	36.4	0	-2.03556195007852	84.4768765763265	100 - 16.6 - 1.69 - 0.13	http://nonlinear.com/redirect/outbound?p=hmdb&param=HMDB30016	Valerenic acid		233.154226861444	1	0.12245
0.12_233.1542m/z	HMDB31349		M-H	C15H22O2	36.4	0	-2.03556194995714	84.4768765763265	100 - 16.6 - 1.69 - 0.13	http://nonlinear.com/redirect/outbound?p=hmdb&param=HMDB31349	Epiacoronene		233.154226861444	1	0.12245
0.12_233.1542m/z	HMDB32081		M-H	C15H22O2	36.4	0	-2.03556195007852	84.4768765763265	100 - 16.6 - 1.69 - 0.13	http://nonlinear.com/redirect/outbound?p=hmdb&param=HMDB32081	4,10-Longipinanedione		233.154226861444	1	0.12245
0.12_233.1542m/z	HMDB33252		M-H	C15H22O2	36.4	0	-2.03556194995714	84.4768765763265	100 - 16.6 - 1.69 - 0.13	http://nonlinear.com/redirect/outbound?p=hmdb&param=HMDB33252	Curcumanolide A		233.154226861444	1	0.12245
0.12_233.1542m/z	HMDB33253		M-H	C15H22O2	36.4	0	-2.03556194995714	84.4768765763265	100 - 16.6 - 1.69 - 0.13	http://nonlinear.com/redirect/outbound?p=hmdb&param=HMDB33253	Curcumenone		233.154226861444	1	0.12245
0.12_233.1542m/z	HMDB33960		M-H	C15H22O2	36.4	0	-2.03556194995714	84.4768765763265	100 - 16.6 - 1.69 - 0.13	http://nonlinear.com/redirect/outbound?p=hmdb&param=HMDB33960	Curcumenol		233.154226861444	1	0.12245
0.12_233.1542m/z	HMDB34562		M-H	C15H22O2	36.4	0	-2.03556195007852	84.4768765763265	100 - 16.6 - 1.69 - 0.13	http://nonlinear.com/redirect/outbound?p=hmdb&param=HMDB34562	9-Pentadecene-12,14-diyne-1,11-diol		233.154226861444	1	0.12245
0.12_233.1542m/z	HMDB34742		M-H	C15H22O2	36.4	0	-2.03556194995714	84.4768765763265	100 - 16.6 - 1.69 - 0.13	http://nonlinear.com/redirect/outbound?p=hmdb&param=HMDB34742	Saussurea lactone		233.154226861444	1	0.12245
0.12_233.1542m/z	HMDB34956		M-H	C15H22O2	36.4	0	-2.03556195007852	84.4768765763265	100 - 16.6 - 1.69 - 0.13	http://nonlinear.com/redirect/outbound?p=hmdb&param=HMDB34956	Oxysolavetivone		233.154226861444	1	0.12245
0.12_233.1542m/z	HMDB35202		M-H	C15H22O2	36.4	0	-2.03556194995714	84.4768765763265	100 - 16.6 - 1.69 - 0.13	http://nonlinear.com/redirect/outbound?p=hmdb&param=HMDB35202	7-Hydroxycostal		233.154226861444	1	0.12245
0.12_233.1542m/z	HMDB35407		M-H	C15H22O2	36.4	0	-2.03556194995714	84.4768765763265	100 - 16.6 - 1.69 - 0.13	http://nonlinear.com/redirect/outbound?p=hmdb&param=HMDB35407	Dehydrocurdione		233.154226861444	1	0.12245
0.12_233.1542m/z	HMDB35408		M-H	C15H22O2	36.4	0	-2.03556194995714	84.4768765763265	100 - 16.6 - 1.69 - 0.13	http://nonlinear.com/redirect/outbound?p=hmdb&param=HMDB35408	1,10-Epoxygermacrone		233.154226861444	1	0.12245
0.12_233.1542m/z	HMDB35413		M-H	C15H22O2	36.4	0	-2.03556194995714	84.4768765763265	100 - 16.6 - 1.69 - 0.13	http://nonlinear.com/redirect/outbound?p=hmdb&param=HMDB35413	(4alpha,5alpha)-11-Eremophilene-2,9-dione		233.154226861444	1	0.12245
0.12_233.1542m/z	HMDB35639		M-H	C15H22O2	36.4	0	-2.03556194995714	84.4768765763265	100 - 16.6 - 1.69 - 0.13	http://nonlinear.com/redirect/outbound?p=hmdb&param=HMDB35639	Petasalbin		233.154226861444	1	0.12245
0.12_233.1542m/z	HMDB35794		M-H	C15H22O2	36.4	0	-2.03556195007852	84.4768765763265	100 - 16.6 - 1.69 - 0.13	http://nonlinear.com/redirect/outbound?p=hmdb&param=HMDB35794	beta-Costic acid		233.154226861444	1	0.12245
0.12_233.1542m/z	HMDB35869		M-H	C15H22O2	36.4	0	-2.03556194995714	84.4768765763265	100 - 16.6 - 1.69 - 0.13	http://nonlinear.com/redirect/outbound?p=hmdb&param=HMDB35869	alpha-Rotunol		233.154226861444	1	0.12245
0.12_233.1542m/z	HMDB35889		M-H	C15H22O2	36.4	0	-2.03556194995714	84.4768765763265	100 - 16.6 - 1.69 - 0.13	http://nonlinear.com/redirect/outbound?p=hmdb&param=HMDB35889	Germacrone 4,5-epoxide		233.154226861444	1	0.12245
0.12_233.1542m/z	HMDB35935		M-H	C15H22O2	36.4	0	-2.03556194995714	84.4768765763265	100 - 16.6 - 1.69 - 0.13	http://nonlinear.com/redirect/outbound?p=hmdb&param=HMDB35935	Dihydroisoalantolactone		233.154226861444	1	0.12245
0.12_233.1542m/z	HMDB36035		M-H	C15H22O2	36.4	0	-2.03556195007852	84.4768765763265	100 - 16.6 - 1.69 - 0.13	http://nonlinear.com/redirect/outbound?p=hmdb&param=HMDB36035	Marasmene		233.154226861444	1	0.12245
0.12_233.1542m/z	HMDB36390		M-H	C15H22O2	36.4	0	-2.03556194995714	84.4768765763265	100 - 16.6 - 1.69 - 0.13	http://nonlinear.com/redirect/outbound?p=hmdb&param=HMDB36390	3-Phenylpropyl hexanoate		233.154226861444	1	0.12245
0.12_233.1542m/z	HMDB36392		M-H	C15H22O2	36.4	0	-2.03556195007852	84.4768765763265	100 - 16.6 - 1.69 - 0.13	http://nonlinear.com/redirect/outbound?p=hmdb&param=HMDB36392	(Z)-alpha-Bergamotenoic acid		233.154226861444	1	0.12245
0.12_233.1542m/z	HMDB36427		M-H	C15H22O2	36.4	0	-2.03556194995714	84.4768765763265	100 - 16.6 - 1.69 - 0.13	http://nonlinear.com/redirect/outbound?p=hmdb&param=HMDB36427	Procurcumenol		233.154226861444	1	0.12245
0.12_233.1542m/z	HMDB36449		M-H	C15H22O2	36.4	0	-2.03556194995714	84.4768765763265	100 - 16.6 - 1.69 - 0.13	http://nonlinear.com/redirect/outbound?p=hmdb&param=HMDB36449	(1alpha,4beta,5beta)-4-Hydroxy-7(11),10(14)-guaiadien-8-one		233.154226861444	1	0.12245
0.12_233.1542m/z	HMDB36466		M-H	C15H22O2	36.4	0	-2.03556194995714	84.4768765763265	100 - 16.6 - 1.69 - 0.13	http://nonlinear.com/redirect/outbound?p=hmdb&param=HMDB36466	Zerumbone oxide		233.154226861444	1	0.12245
0.12_233.1542m/z	HMDB36647		M-H	C15H22O2	36.4	0	-2.03556194995714	84.4768765763265	100 - 16.6 - 1.69 - 0.13	http://nonlinear.com/redirect/outbound?p=hmdb&param=HMDB36647	Isocurcumenol		233.154226861444	1	0.12245
0.12_233.1542m/z	HMDB37038		M-H	C15H22O2	36.4	0	-2.03556194995714	84.4768765763265	100 - 16.6 - 1.69 - 0.13	http://nonlinear.com/redirect/outbound?p=hmdb&param=HMDB37038	Cyclodehydroisolubimin		233.154226861444	1	0.12245
0.12_233.1542m/z	HMDB37391		M-H	C15H22O2	36.4	0	-2.03556194995714	84.4768765763265	100 - 16.6 - 1.69 - 0.13	http://nonlinear.com/redirect/outbound?p=hmdb&param=HMDB37391	p-Hydroxynonanophenone		233.154226861444	1	0.12245
0.12_233.1542m/z	HMDB37640		M-H	C15H22O2	36.4	0	-2.03556194995714	84.4768765763265	100 - 16.6 - 1.69 - 0.13	http://nonlinear.com/redirect/outbound?p=hmdb&param=HMDB37640	2-Methyl-4-phenyl-2-butyl 2-methylpropanoate		233.154226861444	1	0.12245
0.12_233.1542m/z	HMDB37710		M-H	C15H22O2	36.4	0	-2.03556194995714	84.4768765763265	100 - 16.6 - 1.69 - 0.13	http://nonlinear.com/redirect/outbound?p=hmdb&param=HMDB37710	4-Methylphenyl octanoate		233.154226861444	1	0.12245
0.12_233.1542m/z	HMDB37739		M-H	C15H22O2	36.4	0	-2.03556194995714	84.4768765763265	100 - 16.6 - 1.69 - 0.13	http://nonlinear.com/redirect/outbound?p=hmdb&param=HMDB37739	7-(1,3-Cyclohexadienyl)-5-hydroxy-2,6-dimethyl-2-hepten-4-one		233.154226861444	1	0.12245
0.12_233.1542m/z	HMDB38190		M-H	C15H22O2	36.4	0	-2.03556194995714	84.4768765763265	100 - 16.6 - 1.69 - 0.13	http://nonlinear.com/redirect/outbound?p=hmdb&param=HMDB38190	Rishitinol		233.154226861444	1	0.12245
0.12_233.1542m/z	HMDB38198		M-H	C15H22O2	36.4	0	-2.03556194995714	84.4768765763265	100 - 16.6 - 1.69 - 0.13	http://nonlinear.com/redirect/outbound?p=hmdb&param=HMDB38198	3,7-Bisaboladiene-2,8-dione		233.154226861444	1	0.12245
0.12_233.1542m/z	HMDB38698		M-H	C15H22O2	36.4	0	-2.03556194995714	84.4768765763265	100 - 16.6 - 1.69 - 0.13	http://nonlinear.com/redirect/outbound?p=hmdb&param=HMDB38698	xi-2-Hydroxy-1,3,5-bisabolatrien-9-one		233.154226861444	1	0.12245
0.12_233.1542m/z	HMDB38795		M-H	C15H22O2	36.4	0	-2.03556194995714	84.4768765763265	100 - 16.6 - 1.69 - 0.13	http://nonlinear.com/redirect/outbound?p=hmdb&param=HMDB38795	7,9-Illudadiene-3,14-diol		233.154226861444	1	0.12245
0.12_233.1542m/z	HMDB38796		M-H	C15H22O2	36.4	0	-2.03556194995714	84.4768765763265	100 - 16.6 - 1.69 - 0.13	http://nonlinear.com/redirect/outbound?p=hmdb&param=HMDB38796	2,7(14)-Illudadiene-10,15-diol		233.154226861444	1	0.12245
0.12_233.1542m/z	HMDB38914		M-H	C15H22O2	36.4	0	-2.03556194995714	84.4768765763265	100 - 16.6 - 1.69 - 0.13	http://nonlinear.com/redirect/outbound?p=hmdb&param=HMDB38914	4,6-Decadiyn-1-ol isovalerate		233.154226861444	1	0.12245
0.12_233.1542m/z	HMDB39621		M-H	C15H22O2	36.4	0	-2.03556194995714	84.4768765763265	100 - 16.6 - 1.69 - 0.13	http://nonlinear.com/redirect/outbound?p=hmdb&param=HMDB39621	beta-Santalic acid		233.154226861444	1	0.12245
0.12_233.1542m/z	HMDB41036		M-H	C15H22O2	36.4	0	-2.03556194995714	84.4768765763265	100 - 16.6 - 1.69 - 0.13	http://nonlinear.com/redirect/outbound?p=hmdb&param=HMDB41036	Sugeonol		233.154226861444	1	0.12245
0.14_183.0654m/z	HMDB01490		M-H	C9H12O4	36.9	0	-4.67722425367534	89.8502318430921	100 - 10 - 1.27	http://nonlinear.com/redirect/outbound?p=hmdb&param=HMDB01490	Vanylglycol		183.065421477766	1	0.1401
0.14_183.0654m/z	HMDB35056		M-H	C9H12O4	36.9	0	-4.67722425367534	89.8502318430921	100 - 10 - 1.27	http://nonlinear.com/redirect/outbound?p=hmdb&param=HMDB35056	1-(3-Hydroxy-4-methoxyphenyl)-1,2-ethanediol		183.065421477766	1	0.1401
0.14_183.0654m/z	HMDB36072		M-H	C9H12O4	36.9	0	-4.67722425367534	89.8502318430921	100 - 10 - 1.27	http://nonlinear.com/redirect/outbound?p=hmdb&param=HMDB36072	Genipic acid		183.065421477766	1	0.1401
0.14_183.0654m/z	HMDB39650		M-H	C9H12O4	36.9	0	-4.67722425367534	89.8502318430921	100 - 10 - 1.27	http://nonlinear.com/redirect/outbound?p=hmdb&param=HMDB39650	4-Formyl-3-(formylmethyl)-4-hexenoic acid		183.065421477766	1	0.1401
0.14_183.0654m/z	HMDB40603		M-H	C9H12O4	36.9	0	-4.67722425367534	89.8502318430921	100 - 10 - 1.27	http://nonlinear.com/redirect/outbound?p=hmdb&param=HMDB40603	(±)-threo-1-(4-Hydroxyphenyl)-1,2,3-propanetriol		183.065421477766	1	0.1401
0.14_183.0654m/z	HMDB59730		M-H	C9H12O4	36.9	0	-4.67722425367534	89.8502318430921	100 - 10 - 1.27	http://nonlinear.com/redirect/outbound?p=hmdb&param=HMDB59730	3,4-Methylenepimelic acid		183.065421477766	1	0.1401
0.14_229.1441m/z	HMDB00623		M-H	C12H22O4	37.1	0	-1.76401264992029	87.4189465861476	100 - 13.4 - 1.65 - 0.141	http://nonlinear.com/redirect/outbound?p=hmdb&param=HMDB00623	Dodecanedioic acid		229.144126761077	1	0.1401
0.14_229.1441m/z	HMDB30143		M-H	C12H22O4	37.1	0	-1.76401264992029	87.4189465861476	100 - 13.4 - 1.65 - 0.141	http://nonlinear.com/redirect/outbound?p=hmdb&param=HMDB30143	Talaromycin A		229.144126761077	1	0.1401
0.14_229.1441m/z	HMDB31062		M+FA-H	C11H20O2	37.2	0	-2.20471102016763	88.867816061364	100 - 12.2 - 1.09	http://nonlinear.com/redirect/outbound?p=hmdb&param=HMDB31062	(Z)-3-Methyl-3-decenoic acid		229.144126761077	1	0.1401
0.14_229.1441m/z	HMDB31063		M+FA-H	C11H20O2	37.2	0	-2.20471102001328	88.867816061364	100 - 12.2 - 1.09	http://nonlinear.com/redirect/outbound?p=hmdb&param=HMDB31063	(Z)-3-Methyl-4-decenoic acid		229.144126761077	1	0.1401
0.14_229.1441m/z	HMDB31087		M+FA-H	C11H20O2	37.2	0	-2.20471102001328	88.867816061364	100 - 12.2 - 1.09	http://nonlinear.com/redirect/outbound?p=hmdb&param=HMDB31087	trans-2-Hexyl-1-cyclopropaneacetic acid		229.144126761077	1	0.1401
0.14_229.1441m/z	HMDB31272		M+FA-H	C11H20O2	37.2	0	-2.20471102001328	88.867816061364	100 - 12.2 - 1.09	http://nonlinear.com/redirect/outbound?p=hmdb&param=HMDB31272	Ethyl (E)-2-nonenoate		229.144126761077	1	0.1401
0.14_229.1441m/z	HMDB31406		M+FA-H	C11H20O2	37.2	0	-2.20471102001328	88.867816061364	100 - 12.2 - 1.09	http://nonlinear.com/redirect/outbound?p=hmdb&param=HMDB31406	Ethyl 3-cyclohexylpropionate		229.144126761077	1	0.1401
0.14_229.1441m/z	HMDB31691		M+FA-H	C11H20O2	37.2	0	-2.20471102001328	88.867816061364	100 - 12.2 - 1.09	http://nonlinear.com/redirect/outbound?p=hmdb&param=HMDB31691	cis-3-Hexenyl pentanoate		229.144126761077	1	0.1401
0.14_229.1441m/z	HMDB31843		M+FA-H	C11H20O2	37.2	0	-2.20471102001328	88.867816061364	100 - 12.2 - 1.09	http://nonlinear.com/redirect/outbound?p=hmdb&param=HMDB31843	2,3-Undecanedione		229.144126761077	1	0.1401
0.14_229.1441m/z	HMDB32308		M+FA-H	C11H20O2	37.2	0	-2.20471102001328	88.867816061364	100 - 12.2 - 1.09	http://nonlinear.com/redirect/outbound?p=hmdb&param=HMDB32308	(E)-3-Heptenyl 2-methylpropanoate		229.144126761077	1	0.1401
0.14_229.1441m/z	HMDB32320		M+FA-H	C11H20O2	37.2	0	-2.20471102001328	88.867816061364	100 - 12.2 - 1.09	http://nonlinear.com/redirect/outbound?p=hmdb&param=HMDB32320	3-Hexenyl 2-methylbutyrate		229.144126761077	1	0.1401
0.14_229.1441m/z	HMDB32396		M+FA-H	C11H20O2	37.2	0	-2.20471102016763	88.867816061364	100 - 12.2 - 1.09	http://nonlinear.com/redirect/outbound?p=hmdb&param=HMDB32396	Methyl 2-decenoate		229.144126761077	1	0.1401
0.14_229.1441m/z	HMDB32404		M+FA-H	C11H20O2	37.2	0	-2.20471102001328	88.867816061364	100 - 12.2 - 1.09	http://nonlinear.com/redirect/outbound?p=hmdb&param=HMDB32404	6-Methyl-5-hepten-2-one propyleneglycol acetal		229.144126761077	1	0.1401
0.14_229.1441m/z	HMDB32453		M+FA-H	C11H20O2	37.2	0	-2.20471102001328	88.867816061364	100 - 12.2 - 1.09	http://nonlinear.com/redirect/outbound?p=hmdb&param=HMDB32453	cis-3-Octenyl propionate		229.144126761077	1	0.1401
0.14_229.1441m/z	HMDB32461		M+FA-H	C11H20O2	37.2	0	-2.20471102001328	88.867816061364	100 - 12.2 - 1.09	http://nonlinear.com/redirect/outbound?p=hmdb&param=HMDB32461	Pent-2-enyl hexanoate		229.144126761077	1	0.1401
0.14_229.1441m/z	HMDB32489		M+FA-H	C11H20O2	37.2	0	-2.20471102001328	88.867816061364	100 - 12.2 - 1.09	http://nonlinear.com/redirect/outbound?p=hmdb&param=HMDB32489	Prenyl caproate		229.144126761077	1	0.1401
0.14_229.1441m/z	HMDB32534		M+FA-H	C11H20O2	37.2	0	-2.20471102001328	88.867816061364	100 - 12.2 - 1.09	http://nonlinear.com/redirect/outbound?p=hmdb&param=HMDB32534	trans-2-Hexenyl 2-methylbutyrate		229.144126761077	1	0.1401
0.14_229.1441m/z	HMDB33371		M+FA-H	C11H20O2	37.2	0	-2.20471102001328	88.867816061364	100 - 12.2 - 1.09	http://nonlinear.com/redirect/outbound?p=hmdb&param=HMDB33371	Citronellyl formate		229.144126761077	1	0.1401
0.14_229.1441m/z	HMDB33724		M+FA-H	C11H20O2	37.2	0	-2.20471102001328	88.867816061364	100 - 12.2 - 1.09	http://nonlinear.com/redirect/outbound?p=hmdb&param=HMDB33724	Undecylenic acid		229.144126761077	1	0.1401
0.14_229.1441m/z	HMDB34428		M+FA-H	C11H20O2	37.2	0	-2.20471102001328	88.867816061364	100 - 12.2 - 1.09	http://nonlinear.com/redirect/outbound?p=hmdb&param=HMDB34428	Cyclohexyl 3-methylbutanoate		229.144126761077	1	0.1401
0.14_229.1441m/z	HMDB34429		M+FA-H	C11H20O2	37.2	0	-2.20471102001328	88.867816061364	100 - 12.2 - 1.09	http://nonlinear.com/redirect/outbound?p=hmdb&param=HMDB34429	Cyclohexyl pentanoate		229.144126761077	1	0.1401
0.14_229.1441m/z	HMDB36140		M+FA-H	C11H20O2	37.2	0	-2.20471102001328	88.867816061364	100 - 12.2 - 1.09	http://nonlinear.com/redirect/outbound?p=hmdb&param=HMDB36140	5-Hexyldihydro-5-methyl-2(3H)-furanone		229.144126761077	1	0.1401
0.14_229.1441m/z	HMDB36784		M+FA-H	C11H20O2	37.2	0	-2.20471102001328	88.867816061364	100 - 12.2 - 1.09	http://nonlinear.com/redirect/outbound?p=hmdb&param=HMDB36784	6-Hexyltetrahydro-2H-pyran-2-one		229.144126761077	1	0.1401
0.14_229.1441m/z	HMDB37106		M+FA-H	C11H20O2	37.2	0	-2.20471102016763	88.867816061364	100 - 12.2 - 1.09	http://nonlinear.com/redirect/outbound?p=hmdb&param=HMDB37106	(x)-1-Nonen-3-yl acetate		229.144126761077	1	0.1401
0.14_229.1441m/z	HMDB37185		M+FA-H	C11H20O2	37.2	0	-2.20471102016763	88.867816061364	100 - 12.2 - 1.09	http://nonlinear.com/redirect/outbound?p=hmdb&param=HMDB37185	Rhodinyl formate		229.144126761077	1	0.1401
0.14_229.1441m/z	HMDB37225		M+FA-H	C11H20O2	37.2	0	-2.20471102001328	88.867816061364	100 - 12.2 - 1.09	http://nonlinear.com/redirect/outbound?p=hmdb&param=HMDB37225	Methyl citronellate		229.144126761077	1	0.1401
0.14_229.1441m/z	HMDB37309		M+FA-H	C11H20O2	37.2	0	-2.20471102001328	88.867816061364	100 - 12.2 - 1.09	http://nonlinear.com/redirect/outbound?p=hmdb&param=HMDB37309	5-Hexyldihydro-4-methyl-2(3H)-furanone		229.144126761077	1	0.1401
0.14_229.1441m/z	HMDB38273		M+FA-H	C11H20O2	37.2	0	-2.20471102001328	88.867816061364	100 - 12.2 - 1.09	http://nonlinear.com/redirect/outbound?p=hmdb&param=HMDB38273	2-Hexenyl valerate		229.144126761077	1	0.1401
0.14_229.1441m/z	HMDB38274		M+FA-H	C11H20O2	37.2	0	-2.20471102001328	88.867816061364	100 - 12.2 - 1.09	http://nonlinear.com/redirect/outbound?p=hmdb&param=HMDB38274	2-Hexenyl isovalerate		229.144126761077	1	0.1401
0.14_229.1441m/z	HMDB38277		M+FA-H	C11H20O2	37.2	0	-2.20471102001328	88.867816061364	100 - 12.2 - 1.09	http://nonlinear.com/redirect/outbound?p=hmdb&param=HMDB38277	cis-3-Hexenyl 2-methylbutanoate		229.144126761077	1	0.1401
0.14_229.1441m/z	HMDB38278		M+FA-H	C11H20O2	37.2	0	-2.20471102001328	88.867816061364	100 - 12.2 - 1.09	http://nonlinear.com/redirect/outbound?p=hmdb&param=HMDB38278	cis-3-Hexenyl 3-methylbutanoate		229.144126761077	1	0.1401
0.14_229.1441m/z	HMDB38311		M+FA-H	C11H20O2	37.2	0	-2.20471102001328	88.867816061364	100 - 12.2 - 1.09	http://nonlinear.com/redirect/outbound?p=hmdb&param=HMDB38311	xi-gamma-Undecalactone		229.144126761077	1	0.1401
0.14_229.1441m/z	HMDB38906		M+FA-H	C11H20O2	37.2	0	-2.20471102001328	88.867816061364	100 - 12.2 - 1.09	http://nonlinear.com/redirect/outbound?p=hmdb&param=HMDB38906	5-Octenyl propanoate		229.144126761077	1	0.1401
0.14_229.1441m/z	HMDB40593		M+FA-H	C11H20O2	37.2	0	-2.20471102001328	88.867816061364	100 - 12.2 - 1.09	http://nonlinear.com/redirect/outbound?p=hmdb&param=HMDB40593	2-Propenyl octanoate		229.144126761077	1	0.1401
0.14_229.1441m/z	LMFA01020130		M+FA-H	C11H20O2	37.2	0	-2.20471102001328	88.867816061364	100 - 12.2 - 1.09	http://nonlinear.com/redirect/outbound?p=lipidmaps&param=LMFA01020130	2,7-dimethyl-6-nonenoic acid		229.144126761077	1	0.1401
0.14_229.1441m/z	LMFA01020131		M+FA-H	C11H20O2	37.2	0	-2.20471102001328	88.867816061364	100 - 12.2 - 1.09	http://nonlinear.com/redirect/outbound?p=lipidmaps&param=LMFA01020131	4-ethyl-2-methyl-2-octenoic acid		229.144126761077	1	0.1401
0.14_229.1441m/z	LMFA01030034		M+FA-H	C11H20O2	37.2	0	-2.20471102016763	88.867816061364	100 - 12.2 - 1.09	http://nonlinear.com/redirect/outbound?p=lipidmaps&param=LMFA01030034	2-hendecenoic acid		229.144126761077	1	0.1401
0.14_229.1441m/z	LMFA01030035		M+FA-H	C11H20O2	37.2	0	-2.20471102016763	88.867816061364	100 - 12.2 - 1.09	http://nonlinear.com/redirect/outbound?p=lipidmaps&param=LMFA01030035	9-hendecenoic acid		229.144126761077	1	0.1401
0.14_229.1441m/z	LMFA01030036		M+FA-H	C11H20O2	37.2	0	-2.20471102016763	88.867816061364	100 - 12.2 - 1.09	http://nonlinear.com/redirect/outbound?p=lipidmaps&param=LMFA01030036	10-hendecenoic acid		229.144126761077	1	0.1401
0.14_229.1441m/z	LMFA01030217		M+FA-H	C11H20O2	37.2	0	-2.20471102001328	88.867816061364	100 - 12.2 - 1.09	http://nonlinear.com/redirect/outbound?p=lipidmaps&param=LMFA01030217	2Z-undecenoic acid		229.144126761077	1	0.1401
0.14_229.1441m/z	LMFA01030218		M+FA-H	C11H20O2	37.2	0	-2.20471102001328	88.867816061364	100 - 12.2 - 1.09	http://nonlinear.com/redirect/outbound?p=lipidmaps&param=LMFA01030218	3E-undecenoic acid		229.144126761077	1	0.1401
0.14_229.1441m/z	LMFA01030219		M+FA-H	C11H20O2	37.2	0	-2.20471102001328	88.867816061364	100 - 12.2 - 1.09	http://nonlinear.com/redirect/outbound?p=lipidmaps&param=LMFA01030219	6Z-undecenoic acid		229.144126761077	1	0.1401
0.14_229.1441m/z	LMFA01030220		M+FA-H	C11H20O2	37.2	0	-2.20471102001328	88.867816061364	100 - 12.2 - 1.09	http://nonlinear.com/redirect/outbound?p=lipidmaps&param=LMFA01030220	8Z-undecenoic acid		229.144126761077	1	0.1401
0.14_229.1441m/z	LMFA01030221		M+FA-H	C11H20O2	37.2	0	-2.20471102001328	88.867816061364	100 - 12.2 - 1.09	http://nonlinear.com/redirect/outbound?p=lipidmaps&param=LMFA01030221	9Z-undecenoic acid		229.144126761077	1	0.1401
0.14_229.1441m/z	LMFA01030606		M+FA-H	C11H20O2	37.2	0	-2.20471102001328	88.867816061364	100 - 12.2 - 1.09	http://nonlinear.com/redirect/outbound?p=lipidmaps&param=LMFA01030606	4-undecenoic acid		229.144126761077	1	0.1401
0.14_229.1441m/z	LMFA01030608		M+FA-H	C11H20O2	37.2	0	-2.20471102001328	88.867816061364	100 - 12.2 - 1.09	http://nonlinear.com/redirect/outbound?p=lipidmaps&param=LMFA01030608	6-undecenoic acid		229.144126761077	1	0.1401
0.14_229.1441m/z	LMFA01030609		M+FA-H	C11H20O2	37.2	0	-2.20471102001328	88.867816061364	100 - 12.2 - 1.09	http://nonlinear.com/redirect/outbound?p=lipidmaps&param=LMFA01030609	7-undecenoic acid		229.144126761077	1	0.1401
0.14_229.1441m/z	LMFA01030785		M+FA-H	C11H20O2	37.2	0	-2.20471102001328	88.867816061364	100 - 12.2 - 1.09	http://nonlinear.com/redirect/outbound?p=lipidmaps&param=LMFA01030785	5E-undecenoic acid		229.144126761077	1	0.1401
0.14_229.1441m/z	LMFA01030786		M+FA-H	C11H20O2	37.2	0	-2.20471102001328	88.867816061364	100 - 12.2 - 1.09	http://nonlinear.com/redirect/outbound?p=lipidmaps&param=LMFA01030786	5Z-undecenoic acid		229.144126761077	1	0.1401
0.14_229.1441m/z	LMFA01170009		M-H	C12H22O4	37.1	0	-1.76401264992029	87.4189465861476	100 - 13.4 - 1.65 - 0.141	http://nonlinear.com/redirect/outbound?p=lipidmaps&param=LMFA01170009	Dodecanedioic acid		229.144126761077	1	0.1401
0.14_229.1441m/z	LMFA07010198		M+FA-H	C11H20O2	37.2	0	-2.20471102001328	88.867816061364	100 - 12.2 - 1.09	http://nonlinear.com/redirect/outbound?p=lipidmaps&param=LMFA07010198	6E-Nonenyl acetate		229.144126761077	1	0.1401
0.14_229.1441m/z	LMFA07010199		M+FA-H	C11H20O2	37.2	0	-2.20471102001328	88.867816061364	100 - 12.2 - 1.09	http://nonlinear.com/redirect/outbound?p=lipidmaps&param=LMFA07010199	2-Nonenyl acetate		229.144126761077	1	0.1401
0.14_229.1441m/z	LMFA07010477		M+FA-H	C11H20O2	37.2	0	-2.20471102001328	88.867816061364	100 - 12.2 - 1.09	http://nonlinear.com/redirect/outbound?p=lipidmaps&param=LMFA07010477	formyl 4Z-decenoate		229.144126761077	1	0.1401
0.14_229.1441m/z	LMFA07010524		M+FA-H	C11H20O2	37.2	0	-2.20471102001328	88.867816061364	100 - 12.2 - 1.09	http://nonlinear.com/redirect/outbound?p=lipidmaps&param=LMFA07010524	formyl 3,7-dimethyl-6E-octenoate		229.144126761077	1	0.1401
0.14_229.1441m/z	LMFA07010592		M+FA-H	C11H20O2	37.2	0	-2.20471102001328	88.867816061364	100 - 12.2 - 1.09	http://nonlinear.com/redirect/outbound?p=lipidmaps&param=LMFA07010592	(Z)-3-Hexenyl 3-methylbutanoate		229.144126761077	1	0.1401
0.14_229.1441m/z	LMFA07040001		M+FA-H	C11H20O2	37.2	0	-2.20471102001328	88.867816061364	100 - 12.2 - 1.09	http://nonlinear.com/redirect/outbound?p=lipidmaps&param=LMFA07040001	11-undecanolactone		229.144126761077	1	0.1401
0.14_229.1441m/z	LMFA07040030		M+FA-H	C11H20O2	37.2	0	-2.20471102001328	88.867816061364	100 - 12.2 - 1.09	http://nonlinear.com/redirect/outbound?p=lipidmaps&param=LMFA07040030	gamma-undecalactone		229.144126761077	1	0.1401
0.16_225.0400m/z	HMDB00707		M+FA-H	C9H8O4	37.4	0	-2.64672250764076	89.891103265062	100 - 9.98 - 1.27	http://nonlinear.com/redirect/outbound?p=hmdb&param=HMDB00707	4-Hydroxyphenylpyruvic acid		225.039985082902	1	0.157766666666667
0.16_225.0400m/z	HMDB01879		M+FA-H	C9H8O4	37.4	0	-2.6467225074829	89.891103265062	100 - 9.98 - 1.27	http://nonlinear.com/redirect/outbound?p=hmdb&param=HMDB01879	Aspirin		225.039985082902	1	0.157766666666667
0.16_225.0400m/z	HMDB01964		M+FA-H	C9H8O4	37.4	0	-2.6467225074829	89.891103265062	100 - 9.98 - 1.27	http://nonlinear.com/redirect/outbound?p=hmdb&param=HMDB01964	Caffeic acid		225.039985082902	1	0.157766666666667
0.16_225.0400m/z	HMDB02130		M+FA-H	C9H8O4	37.4	0	-2.6467225074829	89.891103265062	100 - 9.98 - 1.27	http://nonlinear.com/redirect/outbound?p=hmdb&param=HMDB02130	Monomethyl phthalate		225.039985082902	1	0.157766666666667
0.16_225.0400m/z	HMDB03501		M+FA-H	C9H8O4	37.4	0	-2.64672250764076	89.891103265062	100 - 9.98 - 1.27	http://nonlinear.com/redirect/outbound?p=hmdb&param=HMDB03501	3,4-Dihydroxy-trans-cinnamate		225.039985082902	1	0.157766666666667
0.16_225.0400m/z	HMDB06915		M+FA-H	C9H8O4	37.4	0	-2.6467225074829	89.891103265062	100 - 9.98 - 1.27	http://nonlinear.com/redirect/outbound?p=hmdb&param=HMDB06915	2-Hydroxy-3-(4-hydroxyphenyl)propenoic acid		225.039985082902	1	0.157766666666667
0.16_225.0400m/z	HMDB11663		M+FA-H	C9H8O4	37.4	0	-2.64672250764076	89.891103265062	100 - 9.98 - 1.27	http://nonlinear.com/redirect/outbound?p=hmdb&param=HMDB11663	3-Hydroxyphenylpyruvic acid		225.039985082902	1	0.157766666666667
0.16_225.0400m/z	HMDB12199		M-H	C10H10O6	37.2	0	-2.10806426397802	88.4090620983726	100 - 11.2 - 1.8 - 0.154	http://nonlinear.com/redirect/outbound?p=hmdb&param=HMDB12199	Chorismate		225.039985082902	1	0.157766666666667
0.16_225.0400m/z	HMDB12283		M-H	C10H10O6	37.2	0	-2.10806426397802	88.4090620983726	100 - 11.2 - 1.8 - 0.154	http://nonlinear.com/redirect/outbound?p=hmdb&param=HMDB12283	Prephenate		225.039985082902	1	0.157766666666667
0.16_225.0400m/z	HMDB32057		M+FA-H	C9H8O4	37.4	0	-2.6467225074829	89.891103265062	100 - 9.98 - 1.27	http://nonlinear.com/redirect/outbound?p=hmdb&param=HMDB32057	(E)-3-(2,3-Dihydroxyphenyl)-2-propenoic acid		225.039985082902	1	0.157766666666667
0.16_225.0400m/z	HMDB32131		M+FA-H	C9H8O4	37.4	0	-2.6467225074829	89.891103265062	100 - 9.98 - 1.27	http://nonlinear.com/redirect/outbound?p=hmdb&param=HMDB32131	3-(3,5-Dihydroxyphenyl)-2-propenoic acid		225.039985082902	1	0.157766666666667
0.16_225.0400m/z	HMDB33842		M-H	C10H10O6	37.2	0	-2.10806426410375	88.4090620983726	100 - 11.2 - 1.8 - 0.154	http://nonlinear.com/redirect/outbound?p=hmdb&param=HMDB33842	3,4-Dimethoxy-1,2-benzenedicarboxylic acid		225.039985082902	1	0.157766666666667
0.16_225.0400m/z	HMDB33893		M-H	C10H10O6	37.2	0	-2.10806426410375	88.4090620983726	100 - 11.2 - 1.8 - 0.154	http://nonlinear.com/redirect/outbound?p=hmdb&param=HMDB33893	4,5-Dimethoxy-1,2-benzenedicarboxylic acid		225.039985082902	1	0.157766666666667
0.16_250.1445m/z	HMDB15072		M+FA-H	C13H19NO	36.8	0	-1.98408611685419	86.2894420652211	100 - 14.7 - 1.21	http://nonlinear.com/redirect/outbound?p=hmdb&param=HMDB15072	Diethylpropion		250.144460075042	1	0.157766666666667
0.16_250.1445m/z	HMDB60843		M+FA-H	C13H19NO	36.8	0	-1.98408611685419	86.2894420652211	100 - 14.7 - 1.21	http://nonlinear.com/redirect/outbound?p=hmdb&param=HMDB60843	N-Desthienylethyl-rotigotine		250.144460075042	1	0.157766666666667
0.19_207.0504m/z	HMDB00321		M+FA-H	C6H10O5	37.7	0	-4.16247442373886	93.1910413638801	100 - 6.79 - 1.22	http://nonlinear.com/redirect/outbound?p=hmdb&param=HMDB00321	2-Hydroxyadipic acid		207.050351747767	1	0.194433333333333
0.19_207.0504m/z	HMDB00345		M+FA-H	C6H10O5	37.7	0	-4.16247442373886	93.1910413638801	100 - 6.79 - 1.22	http://nonlinear.com/redirect/outbound?p=hmdb&param=HMDB00345	3-Hydroxyadipic acid		207.050351747767	1	0.194433333333333
0.19_207.0504m/z	HMDB00355		M+FA-H	C6H10O5	37.7	0	-4.16247442373886	93.1910413638801	100 - 6.79 - 1.22	http://nonlinear.com/redirect/outbound?p=hmdb&param=HMDB00355	3-Hydroxymethylglutaric acid		207.050351747767	1	0.194433333333333
0.19_207.0504m/z	HMDB00368		M+FA-H	C6H10O5	37.7	0	-4.16247442373886	93.1910413638801	100 - 6.79 - 1.22	http://nonlinear.com/redirect/outbound?p=hmdb&param=HMDB00368	2(R)-Hydroxyadipic acid		207.050351747767	1	0.194433333333333
0.19_207.0504m/z	HMDB00640		M+FA-H	C6H10O5	37.7	0	-4.16247442356347	93.1910413638801	100 - 6.79 - 1.22	http://nonlinear.com/redirect/outbound?p=hmdb&param=HMDB00640	Levoglucosan		207.050351747767	1	0.194433333333333
0.19_207.0504m/z	HMDB29934		M+FA-H	C6H10O5	37.7	0	-4.16247442356347	93.1910413638801	100 - 6.79 - 1.22	http://nonlinear.com/redirect/outbound?p=hmdb&param=HMDB29934	D-1-Deoxy-erythro-hexo-2,3-diulose		207.050351747767	1	0.194433333333333
0.19_207.0504m/z	HMDB32873		M+FA-H	C6H10O5	37.7	0	-4.16247442373886	93.1910413638801	100 - 6.79 - 1.22	http://nonlinear.com/redirect/outbound?p=hmdb&param=HMDB32873	Diethyl dicarbonate		207.050351747767	1	0.194433333333333
0.19_207.0504m/z	HMDB41561		M+FA-H	C6H10O5	37.7	0	-4.16247442373886	93.1910413638801	100 - 6.79 - 1.22	http://nonlinear.com/redirect/outbound?p=hmdb&param=HMDB41561	D-1,5-Anhydrofructose		207.050351747767	1	0.194433333333333
0.19_207.0504m/z	HMDB59758		M+FA-H	C6H10O5	37.7	0	-4.16247442356347	93.1910413638801	100 - 6.79 - 1.22	http://nonlinear.com/redirect/outbound?p=hmdb&param=HMDB59758	2-Hydroxy-2-ethylsuccinic acid		207.050351747767	1	0.194433333333333
0.19_207.0504m/z	LMFA01170049		M+FA-H	C6H10O5	37.7	0	-4.16247442373886	93.1910413638801	100 - 6.79 - 1.22	http://nonlinear.com/redirect/outbound?p=lipidmaps&param=LMFA01170049	2-Hydroxyadipic acid		207.050351747767	1	0.194433333333333
0.19_207.0504m/z	LMFA01170050		M+FA-H	C6H10O5	37.7	0	-4.16247442373886	93.1910413638801	100 - 6.79 - 1.22	http://nonlinear.com/redirect/outbound?p=lipidmaps&param=LMFA01170050	2S-hydroxyadipic acid		207.050351747767	1	0.194433333333333
0.19_207.0504m/z	LMFA01170088		M+FA-H	C6H10O5	37.7	0	-4.16247442373886	93.1910413638801	100 - 6.79 - 1.22	http://nonlinear.com/redirect/outbound?p=lipidmaps&param=LMFA01170088	3-hydroxy-adipic acid		207.050351747767	1	0.194433333333333
0.19_207.0504m/z	LMFA01170091		M+FA-H	C6H10O5	37.7	0	-4.16247442356347	93.1910413638801	100 - 6.79 - 1.22	http://nonlinear.com/redirect/outbound?p=lipidmaps&param=LMFA01170091	3-hydroxymethyl-glutaric acid		207.050351747767	1	0.194433333333333
0.19_313.0781m/z	HMDB00195		M+FA-H	C10H12N4O5	38.1	0	-3.19660118669494	94.1814457841784	100 - 12.6 - 1.76 - 0.155	http://nonlinear.com/redirect/outbound?p=hmdb&param=HMDB00195	Inosine		313.078115424534	1	0.194433333333333
0.19_313.0781m/z	HMDB00425		M+FA-H	C9H16O9	37.9	0	1.79225004430606	91.7529862714238	100 - 10.3 - 2.32 - 0.202	http://nonlinear.com/redirect/outbound?p=hmdb&param=HMDB00425	3-Deoxy-D-glycero-D-galacto-2-nonulosonic acid		313.078115424534	1	0.194433333333333
0.19_313.0781m/z	HMDB00481		M+FA-H	C10H12N4O5	38.1	0	-3.19660118669494	94.1814457841784	100 - 12.6 - 1.76 - 0.155	http://nonlinear.com/redirect/outbound?p=hmdb&param=HMDB00481	Allopurinol riboside		313.078115424534	1	0.194433333333333
0.19_313.0781m/z	HMDB03040		M+FA-H	C10H12N4O5	38.1	0	-3.19660118690698	94.1814457841784	100 - 12.6 - 1.76 - 0.155	http://nonlinear.com/redirect/outbound?p=hmdb&param=HMDB03040	Arabinosylhypoxanthine		313.078115424534	1	0.194433333333333
0.36_191.0340m/z	HMDB30692		M-H	C10H8O4	37.6	0	-4.863572331216	93.4777255609084	100 - 11.1 - 1.38 - 0.107	http://nonlinear.com/redirect/outbound?p=hmdb&param=HMDB30692	8-Hydroxy-7-methoxy-2H-1-benzopyran-2-one		191.034048291384	1	0.356783333333333
0.36_191.0340m/z	HMDB34344		M-H	C10H8O4	37.6	0	-4.863572331216	93.4777255609084	100 - 11.1 - 1.38 - 0.107	http://nonlinear.com/redirect/outbound?p=hmdb&param=HMDB34344	Scopoletin		191.034048291384	1	0.356783333333333
0.36_191.0340m/z	LMFA01050235		M-H	C10H8O4	37.6	0	-4.863572331216	93.4777255609084	100 - 11.1 - 1.38 - 0.107	http://nonlinear.com/redirect/outbound?p=lipidmaps&param=LMFA01050235	2,10-dihydroxy-4,6,8-decatriynoic acid		191.034048291384	1	0.356783333333333
0.41_146.9376m/z	HMDB13780		M+Na-2H	C2H6S3	36.2	0	-2.1477810160978	83.6951650937386	100 - 4.63 - 13.6 - 0.52 - 0.683	http://nonlinear.com/redirect/outbound?p=hmdb&param=HMDB13780	Dimethyl trisulfide		146.937560471129	1	0.411616666666667
0.48_357.0614m/z	HMDB06552		M+FA-H	C17H12O6	39.6	0.0819	-0.762886067357654	99.0585393630002	100 - 18.8 - 2.89 - 0.323	http://nonlinear.com/redirect/outbound?p=hmdb&param=HMDB06552	Aflatoxin B1		357.061352903389	1	0.483733333333333
0.48_357.0614m/z	HMDB29272		M-H	C18H14O8	45.7	30.4	-0.664872298538136	99.1537243653712	100 - 19.9 - 3.53 - 0.439	http://nonlinear.com/redirect/outbound?p=hmdb&param=HMDB29272	5,4'-Dihydroxy-3,3'-dimethoxy-6:7-methylenedioxyflavone		357.061352903389	1	0.483733333333333
0.48_357.0614m/z	HMDB30561		M+FA-H	C17H12O6	40.4	3.97	-0.762886067539807	99.0585393630002	100 - 18.8 - 2.89 - 0.323	http://nonlinear.com/redirect/outbound?p=hmdb&param=HMDB30561	3-Hydroxy-8,9-dimethoxycoumestan		357.061352903389	1	0.483733333333333
0.48_357.0614m/z	HMDB30563		M+FA-H	C17H12O6	49.3	48.3	-0.762886067539807	99.0585393630002	100 - 18.8 - 2.89 - 0.323	http://nonlinear.com/redirect/outbound?p=hmdb&param=HMDB30563	3',4,4'-Trihydroxypulvinone		357.061352903389	1	0.483733333333333
0.48_357.0614m/z	HMDB33658		M+FA-H	C17H12O6	44.8	25.6	-0.762886067539807	99.0585393630002	100 - 18.8 - 2.89 - 0.323	http://nonlinear.com/redirect/outbound?p=hmdb&param=HMDB33658	De-O-methyldihydrosterigmatocystin		357.061352903389	1	0.483733333333333
0.48_357.0614m/z	HMDB33915		M+FA-H	C17H12O6	48.3	43.4	-0.762886067539807	99.0585393630002	100 - 18.8 - 2.89 - 0.323	http://nonlinear.com/redirect/outbound?p=hmdb&param=HMDB33915	Aloe emodin w-acetate		357.061352903389	1	0.483733333333333
0.48_357.0614m/z	HMDB33993		M+FA-H	C17H12O6	40.4	3.97	-0.762886067539807	99.0585393630002	100 - 18.8 - 2.89 - 0.323	http://nonlinear.com/redirect/outbound?p=hmdb&param=HMDB33993	Wairol		357.061352903389	1	0.483733333333333
0.48_357.0614m/z	HMDB37101		M+FA-H	C17H12O6	48.3	43.4	-0.762886067539807	99.0585393630002	100 - 18.8 - 2.89 - 0.323	http://nonlinear.com/redirect/outbound?p=hmdb&param=HMDB37101	8-Hydroxy-3-methoxy-1-methylanthraquinone-2-carboxylic acid		357.061352903389	1	0.483733333333333
0.48_357.0614m/z	HMDB41097		M+FA-H	C17H12O6	49.3	48.5	-0.762886067539807	99.0585393630002	100 - 18.8 - 2.89 - 0.323	http://nonlinear.com/redirect/outbound?p=hmdb&param=HMDB41097	(E)-Antibiotic BE 23372M		357.061352903389	1	0.483733333333333
0.50_191.0552m/z	HMDB03072		M-H	C7H12O6	37.2	0	-4.56496321734106	91.2846979370529	100 - 7.94 - 1.51 - 0.103	http://nonlinear.com/redirect/outbound?p=hmdb&param=HMDB03072	Quinic acid		191.055234907898	1	0.501416666666667
0.61_195.0502m/z	HMDB00565		M-H	C6H12O7	37.5	0	-4.03615093366883	92.0496692858941	100 - 6.89 - 1.64 - 0.102	http://nonlinear.com/redirect/outbound?p=hmdb&param=HMDB00565	Galactonic acid		195.050234968858	1	0.607616666666667
0.61_195.0502m/z	HMDB00625		M-H	C6H12O7	37.5	0	-4.03615093352387	92.0496692858941	100 - 6.89 - 1.64 - 0.102	http://nonlinear.com/redirect/outbound?p=hmdb&param=HMDB00625	Gluconic acid		195.050234968858	1	0.607616666666667
0.61_195.0502m/z	HMDB03290		M-H	C6H12O7	37.5	0	-4.03615093352387	92.0496692858941	100 - 6.89 - 1.64 - 0.102	http://nonlinear.com/redirect/outbound?p=hmdb&param=HMDB03290	Gulonic acid		195.050234968858	1	0.607616666666667
0.61_239.9971m/z	HMDB60002		M-H	C9H7NO5S	36.8	0	-0.691870257237118	84.8281250389175	100 - 11.2 - 6.11 - 0.6	http://nonlinear.com/redirect/outbound?p=hmdb&param=HMDB60002	Indole-3-carboxilic acid-O-sulphate		239.997050151249	1	0.607616666666667
0.61_243.0619m/z	HMDB00296		M-H	C9H12N2O6	45.3	32.4	-1.46047814936385	95.7611237550172	100 - 10.8 - 1.77 - 0.149	http://nonlinear.com/redirect/outbound?p=hmdb&param=HMDB00296	Uridine		243.061903221576	1	0.607616666666667
0.61_243.0619m/z	HMDB00767		M-H	C9H12N2O6	44.6	28.9	-1.46047814959675	95.7611237550172	100 - 10.8 - 1.77 - 0.149	http://nonlinear.com/redirect/outbound?p=hmdb&param=HMDB00767	Pseudouridine		243.061903221576	1	0.607616666666667
0.61_243.0619m/z	HMDB15188		M+FA-H	C8H10N2O4	43.7	23.2	-1.79970545978468	97.363565689977	100 - 9.65 - 1.24	http://nonlinear.com/redirect/outbound?p=hmdb&param=HMDB15188	Mimosine		243.061903221576	1	0.607616666666667
0.61_273.0648m/z	HMDB14397		M+Na-2H	C15H12N2O2	36.5	0	1.118269408384	83.9600771500007	100 - 17.2 - 1.8 - 0.14	http://nonlinear.com/redirect/outbound?p=hmdb&param=HMDB14397	Phenytoin		273.064827357958	1	0.607616666666667
0.61_273.0648m/z	HMDB14914		M+Na-2H	C15H12N2O2	36.5	0	1.11826940827125	83.9600771500007	100 - 17.2 - 1.8 - 0.14	http://nonlinear.com/redirect/outbound?p=hmdb&param=HMDB14914	Oxcarbazepine		273.064827357958	1	0.607616666666667
0.61_273.0648m/z	HMDB38571		M+Na-2H	C15H12N2O2	36.5	0	1.118269408384	83.9600771500007	100 - 17.2 - 1.8 - 0.14	http://nonlinear.com/redirect/outbound?p=hmdb&param=HMDB38571	Methylhalfordinol		273.064827357958	1	0.607616666666667
0.61_273.0648m/z	HMDB60651		M+Na-2H	C15H12N2O2	36.5	0	1.11826940827125	83.9600771500007	100 - 17.2 - 1.8 - 0.14	http://nonlinear.com/redirect/outbound?p=hmdb&param=HMDB60651	2-Hydroxycarbamazepine		273.064827357958	1	0.607616666666667
0.61_273.0648m/z	HMDB60653		M+Na-2H	C15H12N2O2	36.5	0	1.11826940827125	83.9600771500007	100 - 17.2 - 1.8 - 0.14	http://nonlinear.com/redirect/outbound?p=hmdb&param=HMDB60653	3-Hydroxycarbamazepine		273.064827357958	1	0.607616666666667
0.61_273.0648m/z	HMDB60658		M+Na-2H	C15H12N2O2	36.5	0	1.118269408384	83.9600771500007	100 - 17.2 - 1.8 - 0.14	http://nonlinear.com/redirect/outbound?p=hmdb&param=HMDB60658	Carbamazepine-10,11-epoxide		273.064827357958	1	0.607616666666667
0.61_292.9697m/z	HMDB14543		M+Na-2H	C5H10N2O7P2	37.4	0	-4.77762436226508	92.4722010850316	100 - 6.52 - 1.62	http://nonlinear.com/redirect/outbound?p=hmdb&param=HMDB14543	Zoledronate		292.969692250956	1	0.607616666666667
0.61_361.1181m/z	HMDB40786		M-H	C21H18N2O4	34.8	0	-3.66693233967141	78.2930505215655	100 - 23.8 - 3.53 - 0.391	http://nonlinear.com/redirect/outbound?p=hmdb&param=HMDB40786	Zanthobisquinolone		361.11805273915	1	0.607616666666667
0.63_164.0568m/z	HMDB00167		M+FA-H	C4H9NO3	32.6	0	2.70087182296559	66.258209975772	100 - 4.91 - 0.713	http://nonlinear.com/redirect/outbound?p=hmdb&param=HMDB00167	L-Threonine		164.056767583164	1	0.626683333333333
0.63_164.0568m/z	HMDB00719		M+FA-H	C4H9NO3	32.6	0	2.70087182320431	66.258209975772	100 - 4.91 - 0.713	http://nonlinear.com/redirect/outbound?p=hmdb&param=HMDB00719	L-Homoserine		164.056767583164	1	0.626683333333333
0.63_164.0568m/z	HMDB04041		M+FA-H	C4H9NO3	32.6	0	2.70087182296559	66.258209975772	100 - 4.91 - 0.713	http://nonlinear.com/redirect/outbound?p=hmdb&param=HMDB04041	L-Allothreonine		164.056767583164	1	0.626683333333333
0.63_164.0568m/z	HMDB61148		M+FA-H	C4H9NO3	32.6	0	2.70087182308495	66.258209975772	100 - 4.91 - 0.713	http://nonlinear.com/redirect/outbound?p=hmdb&param=HMDB61148	Hydroxyethyl glycine		164.056767583164	1	0.626683333333333
0.63_164.0568m/z	HMDB61877		M+FA-H	C4H9NO3	32.6	0	2.70087182308495	66.258209975772	100 - 4.91 - 0.713	http://nonlinear.com/redirect/outbound?p=hmdb&param=HMDB61877	4-Amino-3-hydroxybutyrate		164.056767583164	1	0.626683333333333
0.63_167.0201m/z	HMDB29572		M+FA-H	C4H10S2	36.3	0	-4.21981014187442	86.2323870788578	100 - 6.04 - 9.19 - 0.476 - 0.256	http://nonlinear.com/redirect/outbound?p=hmdb&param=HMDB29572	Diethyl disulfide		167.020080279371	1	0.626683333333333
0.63_167.0201m/z	HMDB31157		M+FA-H	C4H10S2	36.3	0	-4.21981014199088	86.2323870788578	100 - 6.04 - 9.19 - 0.476 - 0.256	http://nonlinear.com/redirect/outbound?p=hmdb&param=HMDB31157	2,3-Butanedithiol		167.020080279371	1	0.626683333333333
0.63_167.0201m/z	HMDB31708		M+FA-H	C4H10S2	36.3	0	-4.21981014199088	86.2323870788578	100 - 6.04 - 9.19 - 0.476 - 0.256	http://nonlinear.com/redirect/outbound?p=hmdb&param=HMDB31708	1,2-Bis(methylthio)ethane		167.020080279371	1	0.626683333333333
0.63_167.0201m/z	HMDB31872		M+FA-H	C4H10S2	36.3	0	-4.21981014199088	86.2323870788578	100 - 6.04 - 9.19 - 0.476 - 0.256	http://nonlinear.com/redirect/outbound?p=hmdb&param=HMDB31872	Methyl propyl disulfide		167.020080279371	1	0.626683333333333
0.63_167.0201m/z	HMDB33552		M+FA-H	C4H10S2	36.3	0	-4.21981014210734	86.2323870788578	100 - 6.04 - 9.19 - 0.476 - 0.256	http://nonlinear.com/redirect/outbound?p=hmdb&param=HMDB33552	(±)-1,3-Butanedithiol		167.020080279371	1	0.626683333333333
0.63_189.0398m/z	HMDB00393		M+FA-H	C6H8O4	37.4	0	-4.8675579357485	92.8096567831857	100 - 6.73 - 1.01	http://nonlinear.com/redirect/outbound?p=hmdb&param=HMDB00393	3-Hexenedioic acid		189.03976047076	1	0.626683333333333
0.63_189.0398m/z	HMDB00522		M+FA-H	C6H8O4	37.4	0	-4.8675579357485	92.8096567831857	100 - 6.73 - 1.01	http://nonlinear.com/redirect/outbound?p=hmdb&param=HMDB00522	3-Methylglutaconic acid		189.03976047076	1	0.626683333333333
0.63_189.0398m/z	HMDB02266		M+FA-H	C6H8O4	37.4	0	-4.8675579357485	92.8096567831857	100 - 6.73 - 1.01	http://nonlinear.com/redirect/outbound?p=hmdb&param=HMDB02266	(E)-2-Methylglutaconic acid		189.03976047076	1	0.626683333333333
0.63_189.0398m/z	HMDB12710		M-H	C7H10O6	37.4	0	-3.68925885067332	91.3056773838848	100 - 7.91 - 1.51 - 0.102	http://nonlinear.com/redirect/outbound?p=hmdb&param=HMDB12710	3-Dehydroquinate		189.03976047076	1	0.626683333333333
0.63_189.0398m/z	HMDB13311		M+FA-H	C6H8O4	37.4	0	-4.8675579357485	92.8096567831857	100 - 6.73 - 1.01	http://nonlinear.com/redirect/outbound?p=hmdb&param=HMDB13311	trans-2-Hexenedioic acid		189.03976047076	1	0.626683333333333
0.63_189.0398m/z	HMDB29171		M+FA-H	C6H8O4	37.4	0	-4.8675579357485	92.8096567831857	100 - 6.73 - 1.01	http://nonlinear.com/redirect/outbound?p=hmdb&param=HMDB29171	3-Hydroxyadipic acid 3,6-lactone		189.03976047076	1	0.626683333333333
0.63_189.0398m/z	HMDB31257		M+FA-H	C6H8O4	37.4	0	-4.8675579357485	92.8096567831857	100 - 6.73 - 1.01	http://nonlinear.com/redirect/outbound?p=hmdb&param=HMDB31257	Dimethyl fumarate		189.03976047076	1	0.626683333333333
0.63_189.0398m/z	HMDB36232		M+FA-H	C6H8O4	37.4	0	-4.86755793555118	92.8096567831857	100 - 6.73 - 1.01	http://nonlinear.com/redirect/outbound?p=hmdb&param=HMDB36232	Maleic acid homopolymer		189.03976047076	1	0.626683333333333
0.63_189.0398m/z	HMDB40207		M+FA-H	C6H8O4	37.4	0	-4.86755793555118	92.8096567831857	100 - 6.73 - 1.01	http://nonlinear.com/redirect/outbound?p=hmdb&param=HMDB40207	Ethyl hydrogen fumarate		189.03976047076	1	0.626683333333333
0.63_189.0398m/z	HMDB59927		M-H	C7H10O6	37.4	0	-3.68925885067332	91.3056773838848	100 - 7.91 - 1.51 - 0.102	http://nonlinear.com/redirect/outbound?p=hmdb&param=HMDB59927	2-Hydroxy-2-(2-oxopropyl)butanedioic acid		189.03976047076	1	0.626683333333333
0.63_189.0398m/z	LMFA01170052		M-H	C7H10O6	37.4	0	-3.68925885067332	91.3056773838848	100 - 7.91 - 1.51 - 0.102	http://nonlinear.com/redirect/outbound?p=lipidmaps&param=LMFA01170052	4-hydroxy-2-oxo-Heptanedioic acid		189.03976047076	1	0.626683333333333
0.63_189.0398m/z	LMFA01170062		M-H	C7H10O6	37.4	0	-3.68925885067332	91.3056773838848	100 - 7.91 - 1.51 - 0.102	http://nonlinear.com/redirect/outbound?p=lipidmaps&param=LMFA01170062	2,4-dihydroxy-2-heptenedioc acid		189.03976047076	1	0.626683333333333
0.63_189.0398m/z	LMFA01170068		M+FA-H	C6H8O4	37.4	0	-4.8675579357485	92.8096567831857	100 - 6.73 - 1.01	http://nonlinear.com/redirect/outbound?p=lipidmaps&param=LMFA01170068	3E-methylglutaconic acid		189.03976047076	1	0.626683333333333
0.63_189.0398m/z	LMFA01170070		M+FA-H	C6H8O4	37.4	0	-4.8675579357485	92.8096567831857	100 - 6.73 - 1.01	http://nonlinear.com/redirect/outbound?p=lipidmaps&param=LMFA01170070	(E)-hex-2-enedioic acid		189.03976047076	1	0.626683333333333
0.63_189.0398m/z	LMFA01170079		M+FA-H	C6H8O4	37.4	0	-4.86755793555118	92.8096567831857	100 - 6.73 - 1.01	http://nonlinear.com/redirect/outbound?p=lipidmaps&param=LMFA01170079	2E-methyl-glutaconic acid		189.03976047076	1	0.626683333333333
0.63_189.0398m/z	LMFA01170087		M+FA-H	C6H8O4	37.4	0	-4.8675579357485	92.8096567831857	100 - 6.73 - 1.01	http://nonlinear.com/redirect/outbound?p=lipidmaps&param=LMFA01170087	3-hexenedioic acid		189.03976047076	1	0.626683333333333
0.64_149.0455m/z	HMDB00008		M+FA-H	C4H8O3	38.8	0	-0.644445463057193	95.031401017957	100 - 4.53 - 0.696	http://nonlinear.com/redirect/outbound?p=hmdb&param=HMDB00008	2-Hydroxybutyric acid		149.045479932401	1	0.64435
0.64_149.0455m/z	HMDB00011		M+FA-H	C4H8O3	38.8	0	-0.644445462784032	95.031401017957	100 - 4.53 - 0.696	http://nonlinear.com/redirect/outbound?p=hmdb&param=HMDB00011	(R)-3-Hydroxybutyric acid		149.045479932401	1	0.64435
0.64_149.0455m/z	HMDB00023		M+FA-H	C4H8O3	38.8	0	-0.644445463057193	95.031401017957	100 - 4.53 - 0.696	http://nonlinear.com/redirect/outbound?p=hmdb&param=HMDB00023	(S)-3-Hydroxyisobutyric acid		149.045479932401	1	0.64435
0.64_149.0455m/z	HMDB00098		M-H	C5H10O5	38.6	0	-0.446869957671002	93.5674612184389	100 - 5.71 - 1.16	http://nonlinear.com/redirect/outbound?p=hmdb&param=HMDB00098	D-Xylose		149.045479932401	1	0.64435
0.64_149.0455m/z	HMDB00283		M-H	C5H10O5	38.6	0	-0.446869957671002	93.5674612184389	100 - 5.71 - 1.16	http://nonlinear.com/redirect/outbound?p=hmdb&param=HMDB00283	D-Ribose		149.045479932401	1	0.64435
0.64_149.0455m/z	HMDB00336		M+FA-H	C4H8O3	38.8	0	-0.644445462920613	95.031401017957	100 - 4.53 - 0.696	http://nonlinear.com/redirect/outbound?p=hmdb&param=HMDB00336	(R)-3-Hydroxyisobutyric acid		149.045479932401	1	0.64435
0.64_149.0455m/z	HMDB00357		M+FA-H	C4H8O3	38.8	0	-0.644445463057193	95.031401017957	100 - 4.53 - 0.696	http://nonlinear.com/redirect/outbound?p=hmdb&param=HMDB00357	3-Hydroxybutyric acid		149.045479932401	1	0.64435
0.64_149.0455m/z	HMDB00366		M-H	C5H10O5	38.6	0	-0.446869957860414	93.5674612184389	100 - 5.71 - 1.16	http://nonlinear.com/redirect/outbound?p=hmdb&param=HMDB00366	2-Deoxyribonic acid		149.045479932401	1	0.64435
0.64_149.0455m/z	HMDB00442		M+FA-H	C4H8O3	38.8	0	-0.644445463057193	95.031401017957	100 - 4.53 - 0.696	http://nonlinear.com/redirect/outbound?p=hmdb&param=HMDB00442	(S)-3-Hydroxybutyric acid		149.045479932401	1	0.64435
0.64_149.0455m/z	HMDB00621		M-H	C5H10O5	38.6	0	-0.446869957671002	93.5674612184389	100 - 5.71 - 1.16	http://nonlinear.com/redirect/outbound?p=hmdb&param=HMDB00621	D-Ribulose		149.045479932401	1	0.64435
0.64_149.0455m/z	HMDB00646		M-H	C5H10O5	38.6	0	-0.446869957671002	93.5674612184389	100 - 5.71 - 1.16	http://nonlinear.com/redirect/outbound?p=hmdb&param=HMDB00646	L-Arabinose		149.045479932401	1	0.64435
0.64_149.0455m/z	HMDB00710		M+FA-H	C4H8O3	38.8	0	-0.644445463057193	95.031401017957	100 - 4.53 - 0.696	http://nonlinear.com/redirect/outbound?p=hmdb&param=HMDB00710	4-Hydroxybutyric acid		149.045479932401	1	0.64435
0.64_149.0455m/z	HMDB00729		M+FA-H	C4H8O3	38.8	0	-0.644445462920613	95.031401017957	100 - 4.53 - 0.696	http://nonlinear.com/redirect/outbound?p=hmdb&param=HMDB00729	Alpha-Hydroxyisobutyric acid		149.045479932401	1	0.64435
0.64_149.0455m/z	HMDB00751		M-H	C5H10O5	38.6	0	-0.446869957671002	93.5674612184389	100 - 5.71 - 1.16	http://nonlinear.com/redirect/outbound?p=hmdb&param=HMDB00751	L-Threo-2-pentulose		149.045479932401	1	0.64435
0.64_149.0455m/z	HMDB01644		M-H	C5H10O5	38.6	0	-0.446869957671002	93.5674612184389	100 - 5.71 - 1.16	http://nonlinear.com/redirect/outbound?p=hmdb&param=HMDB01644	D-Xylulose		149.045479932401	1	0.64435
0.64_149.0455m/z	HMDB03371		M-H	C5H10O5	38.6	0	-0.446869957671002	93.5674612184389	100 - 5.71 - 1.16	http://nonlinear.com/redirect/outbound?p=hmdb&param=HMDB03371	L-Ribulose		149.045479932401	1	0.64435
0.64_149.0455m/z	HMDB12194		M-H	C5H10O5	38.6	0	-0.446869957671002	93.5674612184389	100 - 5.71 - 1.16	http://nonlinear.com/redirect/outbound?p=hmdb&param=HMDB12194	Beta-D-ribopyranose		149.045479932401	1	0.64435
0.64_149.0455m/z	HMDB12325		M-H	C5H10O5	38.6	0	-0.446869957671002	93.5674612184389	100 - 5.71 - 1.16	http://nonlinear.com/redirect/outbound?p=hmdb&param=HMDB12325	Arabinofuranose		149.045479932401	1	0.64435
0.64_149.0455m/z	HMDB29941		M-H	C5H10O5	38.6	0	-0.446869957671002	93.5674612184389	100 - 5.71 - 1.16	http://nonlinear.com/redirect/outbound?p=hmdb&param=HMDB29941	D-Apiose		149.045479932401	1	0.64435
0.64_149.0455m/z	HMDB29942		M-H	C5H10O5	38.6	0	-0.446869957671002	93.5674612184389	100 - 5.71 - 1.16	http://nonlinear.com/redirect/outbound?p=hmdb&param=HMDB29942	Arabinose		149.045479932401	1	0.64435
0.64_149.0455m/z	HMDB31212		M+FA-H	C4H8O3	38.8	0	-0.644445462784032	95.031401017957	100 - 4.53 - 0.696	http://nonlinear.com/redirect/outbound?p=hmdb&param=HMDB31212	Ethoxyacetic acid		149.045479932401	1	0.64435
0.64_149.0455m/z	HMDB59748		M+FA-H	C4H8O3	38.8	0	-0.644445462920613	95.031401017957	100 - 4.53 - 0.696	http://nonlinear.com/redirect/outbound?p=hmdb&param=HMDB59748	2-Methyl-3-hydroxypropanoate		149.045479932401	1	0.64435
0.64_149.0455m/z	HMDB59753		M-H	C5H10O5	38.6	0	-0.446869957671002	93.5674612184389	100 - 5.71 - 1.16	http://nonlinear.com/redirect/outbound?p=hmdb&param=HMDB59753	2-Deoxypentonic acid		149.045479932401	1	0.64435
0.64_149.0455m/z	HMDB60254		M-H	C5H10O5	38.6	0	-0.446869957671002	93.5674612184389	100 - 5.71 - 1.16	http://nonlinear.com/redirect/outbound?p=hmdb&param=HMDB60254	Aldehydo-D-xylose		149.045479932401	1	0.64435
0.64_149.0455m/z	LMFA01050004		M+FA-H	C4H8O3	38.8	0	-0.644445462920613	95.031401017957	100 - 4.53 - 0.696	http://nonlinear.com/redirect/outbound?p=lipidmaps&param=LMFA01050004	(+/-)alpha-hydoxy butyric acid		149.045479932401	1	0.64435
0.64_149.0455m/z	LMFA01050005		M+FA-H	C4H8O3	38.8	0	-0.644445462920613	95.031401017957	100 - 4.53 - 0.696	http://nonlinear.com/redirect/outbound?p=lipidmaps&param=LMFA01050005	D(-)-beta-hydroxy butyric acid		149.045479932401	1	0.64435
0.64_149.0455m/z	LMFA01050006		M+FA-H	C4H8O3	38.8	0	-0.644445462920613	95.031401017957	100 - 4.53 - 0.696	http://nonlinear.com/redirect/outbound?p=lipidmaps&param=LMFA01050006	4-hydroxy-butyric acid		149.045479932401	1	0.64435
0.64_149.0455m/z	LMFA01050243		M+FA-H	C4H8O3	38.8	0	-0.644445462920613	95.031401017957	100 - 4.53 - 0.696	http://nonlinear.com/redirect/outbound?p=lipidmaps&param=LMFA01050243	3R-hydroxy-butanoic acid		149.045479932401	1	0.64435
0.64_149.0455m/z	LMFA01050342		M+FA-H	C4H8O3	38.8	0	-0.644445463057193	95.031401017957	100 - 4.53 - 0.696	http://nonlinear.com/redirect/outbound?p=lipidmaps&param=LMFA01050342	2S-Hydroxybutanoic acid		149.045479932401	1	0.64435
0.64_149.0455m/z	LMFA01050382		M+FA-H	C4H8O3	38.8	0	-0.644445463057193	95.031401017957	100 - 4.53 - 0.696	http://nonlinear.com/redirect/outbound?p=lipidmaps&param=LMFA01050382	3R-hydroxy-isobutyric acid		149.045479932401	1	0.64435
0.64_149.0455m/z	LMFA01050386		M-H	C5H10O5	38.6	0	-0.446869957671002	93.5674612184389	100 - 5.71 - 1.16	http://nonlinear.com/redirect/outbound?p=lipidmaps&param=LMFA01050386	2-deoxy-ribonic acid		149.045479932401	1	0.64435
0.64_149.0455m/z	LMFA01050417		M+FA-H	C4H8O3	38.8	0	-0.644445462920613	95.031401017957	100 - 4.53 - 0.696	http://nonlinear.com/redirect/outbound?p=lipidmaps&param=LMFA01050417	alpha-hydroxy-isobutyric acid		149.045479932401	1	0.64435
0.68_864.6434m/z	HMDB07993		M+Na-2H	C48H94NO8P	30.7	0	-3.47309292383758	57.7072170735755	100 - 53.7 - 15.8 - 3.31 - 0.55	http://nonlinear.com/redirect/outbound?p=hmdb&param=HMDB07993	PC(16:0/24:1(15Z))		864.643443275629	1	0.67975
0.68_864.6434m/z	HMDB08025		M+Na-2H	C48H94NO8P	30.7	0	-3.47309292397233	57.7072170735755	100 - 53.7 - 15.8 - 3.31 - 0.55	http://nonlinear.com/redirect/outbound?p=hmdb&param=HMDB08025	PC(16:1(9Z)/24:0)		864.643443275629	1	0.67975
0.68_864.6434m/z	HMDB08052		M+Na-2H	C48H94NO8P	30.7	0	-3.47309292370282	57.7072170735755	100 - 53.7 - 15.8 - 3.31 - 0.55	http://nonlinear.com/redirect/outbound?p=hmdb&param=HMDB08052	PC(18:0/22:1(13Z))		864.643443275629	1	0.67975
0.68_864.6434m/z	HMDB08084		M+Na-2H	C48H94NO8P	30.7	0	-3.47309292383758	57.7072170735755	100 - 53.7 - 15.8 - 3.31 - 0.55	http://nonlinear.com/redirect/outbound?p=hmdb&param=HMDB08084	PC(18:1(11Z)/22:0)		864.643443275629	1	0.67975
0.68_864.6434m/z	HMDB08117		M+Na-2H	C48H94NO8P	30.7	0	-3.47309292383758	57.7072170735755	100 - 53.7 - 15.8 - 3.31 - 0.55	http://nonlinear.com/redirect/outbound?p=hmdb&param=HMDB08117	PC(18:1(9Z)/22:0)		864.643443275629	1	0.67975
0.68_864.6434m/z	HMDB08275		M+Na-2H	C48H94NO8P	30.7	0	-3.47309292370282	57.7072170735755	100 - 53.7 - 15.8 - 3.31 - 0.55	http://nonlinear.com/redirect/outbound?p=hmdb&param=HMDB08275	PC(20:0/20:1(11Z))		864.643443275629	1	0.67975
0.68_864.6434m/z	HMDB08307		M+Na-2H	C48H94NO8P	30.7	0	-3.47309292383758	57.7072170735755	100 - 53.7 - 15.8 - 3.31 - 0.55	http://nonlinear.com/redirect/outbound?p=hmdb&param=HMDB08307	PC(20:1(11Z)/20:0)		864.643443275629	1	0.67975
0.68_864.6434m/z	HMDB08531		M+Na-2H	C48H94NO8P	30.7	0	-3.47309292370282	57.7072170735755	100 - 53.7 - 15.8 - 3.31 - 0.55	http://nonlinear.com/redirect/outbound?p=hmdb&param=HMDB08531	PC(22:0/18:1(11Z))		864.643443275629	1	0.67975
0.68_864.6434m/z	HMDB08532		M+Na-2H	C48H94NO8P	30.7	0	-3.47309292370282	57.7072170735755	100 - 53.7 - 15.8 - 3.31 - 0.55	http://nonlinear.com/redirect/outbound?p=hmdb&param=HMDB08532	PC(22:0/18:1(9Z))		864.643443275629	1	0.67975
0.68_864.6434m/z	HMDB08563		M+Na-2H	C48H94NO8P	30.7	0	-3.47309292383758	57.7072170735755	100 - 53.7 - 15.8 - 3.31 - 0.55	http://nonlinear.com/redirect/outbound?p=hmdb&param=HMDB08563	PC(22:1(13Z)/18:0)		864.643443275629	1	0.67975
0.68_864.6434m/z	HMDB08759		M+Na-2H	C48H94NO8P	30.7	0	-3.47309292370282	57.7072170735755	100 - 53.7 - 15.8 - 3.31 - 0.55	http://nonlinear.com/redirect/outbound?p=hmdb&param=HMDB08759	PC(24:0/16:1(9Z))		864.643443275629	1	0.67975
0.68_864.6434m/z	HMDB08791		M+Na-2H	C48H94NO8P	30.7	0	-3.47309292383758	57.7072170735755	100 - 53.7 - 15.8 - 3.31 - 0.55	http://nonlinear.com/redirect/outbound?p=hmdb&param=HMDB08791	PC(24:1(15Z)/16:0)		864.643443275629	1	0.67975
0.68_864.6434m/z	LMGP01010659		M+Na-2H	C48H94NO8P	30.7	0	-3.47309292383758	57.7072170735755	100 - 53.7 - 15.8 - 3.31 - 0.55	http://nonlinear.com/redirect/outbound?p=lipidmaps&param=LMGP01010659	PC(16:0/24:1(15Z))		864.643443275629	1	0.67975
0.68_864.6434m/z	LMGP01010811		M+Na-2H	C48H94NO8P	30.7	0	-3.47309292397233	57.7072170735755	100 - 53.7 - 15.8 - 3.31 - 0.55	http://nonlinear.com/redirect/outbound?p=lipidmaps&param=LMGP01010811	PC(18:0/22:1(13Z))		864.643443275629	1	0.67975
0.68_864.6434m/z	LMGP01010839		M+Na-2H	C48H94NO8P	30.7	0	-3.47309292383758	57.7072170735755	100 - 53.7 - 15.8 - 3.31 - 0.55	http://nonlinear.com/redirect/outbound?p=lipidmaps&param=LMGP01010839	PC(18:1(11E)/22:0)		864.643443275629	1	0.67975
0.68_864.6434m/z	LMGP01010845		M+Na-2H	C48H94NO8P	30.7	0	-3.47309292383758	57.7072170735755	100 - 53.7 - 15.8 - 3.31 - 0.55	http://nonlinear.com/redirect/outbound?p=lipidmaps&param=LMGP01010845	PC(18:1(11Z)/22:0)		864.643443275629	1	0.67975
0.68_864.6434m/z	LMGP01010909		M+Na-2H	C48H94NO8P	30.7	0	-3.47309292383758	57.7072170735755	100 - 53.7 - 15.8 - 3.31 - 0.55	http://nonlinear.com/redirect/outbound?p=lipidmaps&param=LMGP01010909	PC(18:1(9Z)/22:0)		864.643443275629	1	0.67975
0.68_864.6434m/z	LMGP01011017		M+Na-2H	C48H94NO8P	30.7	0	-3.47309292397233	57.7072170735755	100 - 53.7 - 15.8 - 3.31 - 0.55	http://nonlinear.com/redirect/outbound?p=lipidmaps&param=LMGP01011017	PC(20:0/20:1(11Z))		864.643443275629	1	0.67975
0.68_864.6434m/z	LMGP01011018		M+Na-2H	C48H94NO8P	30.7	0	-3.47309292397233	57.7072170735755	100 - 53.7 - 15.8 - 3.31 - 0.55	http://nonlinear.com/redirect/outbound?p=lipidmaps&param=LMGP01011018	PC(20:0/20:1(13Z))		864.643443275629	1	0.67975
0.68_864.6434m/z	LMGP01011019		M+Na-2H	C48H94NO8P	30.7	0	-3.47309292397233	57.7072170735755	100 - 53.7 - 15.8 - 3.31 - 0.55	http://nonlinear.com/redirect/outbound?p=lipidmaps&param=LMGP01011019	PC(20:0/20:1(5Z))		864.643443275629	1	0.67975
0.68_864.6434m/z	LMGP01011020		M+Na-2H	C48H94NO8P	30.7	0	-3.47309292397233	57.7072170735755	100 - 53.7 - 15.8 - 3.31 - 0.55	http://nonlinear.com/redirect/outbound?p=lipidmaps&param=LMGP01011020	PC(20:0/20:1(8Z))		864.643443275629	1	0.67975
0.68_864.6434m/z	LMGP01011089		M+Na-2H	C48H94NO8P	30.7	0	-3.47309292397233	57.7072170735755	100 - 53.7 - 15.8 - 3.31 - 0.55	http://nonlinear.com/redirect/outbound?p=lipidmaps&param=LMGP01011089	PC(22:0/18:1(11Z))		864.643443275629	1	0.67975
0.68_864.6434m/z	LMGP01011090		M+Na-2H	C48H94NO8P	30.7	0	-3.47309292397233	57.7072170735755	100 - 53.7 - 15.8 - 3.31 - 0.55	http://nonlinear.com/redirect/outbound?p=lipidmaps&param=LMGP01011090	PC(22:0/18:1(12Z))		864.643443275629	1	0.67975
0.68_864.6434m/z	LMGP01011091		M+Na-2H	C48H94NO8P	30.7	0	-3.47309292397233	57.7072170735755	100 - 53.7 - 15.8 - 3.31 - 0.55	http://nonlinear.com/redirect/outbound?p=lipidmaps&param=LMGP01011091	PC(22:0/18:1(13Z))		864.643443275629	1	0.67975
0.68_864.6434m/z	LMGP01011092		M+Na-2H	C48H94NO8P	30.7	0	-3.47309292397233	57.7072170735755	100 - 53.7 - 15.8 - 3.31 - 0.55	http://nonlinear.com/redirect/outbound?p=lipidmaps&param=LMGP01011092	PC(22:0/18:1(6Z))		864.643443275629	1	0.67975
0.68_864.6434m/z	LMGP01011093		M+Na-2H	C48H94NO8P	30.7	0	-3.47309292397233	57.7072170735755	100 - 53.7 - 15.8 - 3.31 - 0.55	http://nonlinear.com/redirect/outbound?p=lipidmaps&param=LMGP01011093	PC(22:0/18:1(7Z))		864.643443275629	1	0.67975
0.68_864.6434m/z	LMGP01011094		M+Na-2H	C48H94NO8P	30.7	0	-3.47309292397233	57.7072170735755	100 - 53.7 - 15.8 - 3.31 - 0.55	http://nonlinear.com/redirect/outbound?p=lipidmaps&param=LMGP01011094	PC(22:0/18:1(9Z))		864.643443275629	1	0.67975
0.68_864.6434m/z	LMGP01011593		M+Na-2H	C48H94NO8P	30.7	0	-3.47309292397233	57.7072170735755	100 - 53.7 - 15.8 - 3.31 - 0.55	http://nonlinear.com/redirect/outbound?p=lipidmaps&param=LMGP01011593	PC(18:0/22:1(11Z))		864.643443275629	1	0.67975
0.68_864.6434m/z	LMGP01011781		M+Na-2H	C48H94NO8P	30.7	0	-3.47309292383758	57.7072170735755	100 - 53.7 - 15.8 - 3.31 - 0.55	http://nonlinear.com/redirect/outbound?p=lipidmaps&param=LMGP01011781	PC(19:1(9Z)/21:0)		864.643443275629	1	0.67975
0.68_864.6434m/z	LMGP01011824		M+Na-2H	C48H94NO8P	30.7	0	-3.47309292383758	57.7072170735755	100 - 53.7 - 15.8 - 3.31 - 0.55	http://nonlinear.com/redirect/outbound?p=lipidmaps&param=LMGP01011824	PC(20:1(11Z)/20:0)		864.643443275629	1	0.67975
0.68_864.6434m/z	LMGP01011969		M+Na-2H	C48H94NO8P	30.7	0	-3.47309292397233	57.7072170735755	100 - 53.7 - 15.8 - 3.31 - 0.55	http://nonlinear.com/redirect/outbound?p=lipidmaps&param=LMGP01011969	PC(21:0/19:1(9Z))		864.643443275629	1	0.67975
0.68_864.6434m/z	LMGP01012015		M+Na-2H	C48H94NO8P	30.7	0	-3.47309292383758	57.7072170735755	100 - 53.7 - 15.8 - 3.31 - 0.55	http://nonlinear.com/redirect/outbound?p=lipidmaps&param=LMGP01012015	PC(22:1(11Z)/18:0)		864.643443275629	1	0.67975
0.68_864.6434m/z	LMGP02011013		M+Na-2H	C48H94NO8P	30.7	0	-3.47309292397233	57.7072170735755	100 - 53.7 - 15.8 - 3.31 - 0.55	http://nonlinear.com/redirect/outbound?p=lipidmaps&param=LMGP02011013	PE(21:0/22:1(11Z))		864.643443275629	1	0.67975
0.68_864.6434m/z	LMGP02011065		M+Na-2H	C48H94NO8P	30.7	0	-3.47309292383758	57.7072170735755	100 - 53.7 - 15.8 - 3.31 - 0.55	http://nonlinear.com/redirect/outbound?p=lipidmaps&param=LMGP02011065	PE(22:1(11Z)/21:0)		864.643443275629	1	0.67975
0.72_172.9905m/z	HMDB15167		M+Na-2H	C5H4N4S	38.2	0	1.30736977550248	92.7801770376526	100 - 7.72 - 4.78 - 0.318	http://nonlinear.com/redirect/outbound?p=hmdb&param=HMDB15167	Mercaptopurine		172.990533708169	1	0.71535
0.72_172.9905m/z	HMDB60015		M-H	C6H6O4S	37.3	0	-4.99733959502309	92.2484114686719	100 - 7.51 - 5.58 - 0.369	http://nonlinear.com/redirect/outbound?p=hmdb&param=HMDB60015	Phenol sulphate		172.990533708169	1	0.71535
0.73_188.9855m/z	HMDB33042		M+Na-2H	C5H12S3	35.3	0	4.31653667703023	81.3852440491444	100 - 7.95 - 13.8 - 0.974 - 0.706	http://nonlinear.com/redirect/outbound?p=hmdb&param=HMDB33042	Methyl 1-(methylthio)propyl disulfide		188.985506426657	1	0.733016666666667
0.73_188.9855m/z	HMDB33046		M+Na-2H	C5H12S3	35.3	0	4.31653667703023	81.3852440491444	100 - 7.95 - 13.8 - 0.974 - 0.706	http://nonlinear.com/redirect/outbound?p=hmdb&param=HMDB33046	Ethyl 1-(methylthio)ethyl disulfide		188.985506426657	1	0.733016666666667
0.73_188.9855m/z	HMDB33056		M+Na-2H	C5H12S3	35.3	0	4.31653667686106	81.3852440491444	100 - 7.95 - 13.8 - 0.974 - 0.706	http://nonlinear.com/redirect/outbound?p=hmdb&param=HMDB33056	Ethyl (ethylthio)methyl disulfide		188.985506426657	1	0.733016666666667
0.73_188.9855m/z	HMDB33057		M+Na-2H	C5H12S3	35.3	0	4.31653667703023	81.3852440491444	100 - 7.95 - 13.8 - 0.974 - 0.706	http://nonlinear.com/redirect/outbound?p=hmdb&param=HMDB33057	1-(Ethylthio)ethyl methyl disulfide		188.985506426657	1	0.733016666666667
0.73_188.9855m/z	HMDB59724		M-H	C6H6O5S	36.7	0	-4.27083642745128	88.3500169736296	100 - 7.55 - 5.79 - 0.387	http://nonlinear.com/redirect/outbound?p=hmdb&param=HMDB59724	Pyrocatechol sulfate		188.985506426657	1	0.733016666666667
0.73_188.9855m/z	HMDB61713		M-H	C6H6O5S	36.7	0	-4.27083642745128	88.3500169736296	100 - 7.55 - 5.79 - 0.387	http://nonlinear.com/redirect/outbound?p=hmdb&param=HMDB61713	Catechol sulfate		188.985506426657	1	0.733016666666667
0.79_203.0013m/z	HMDB32825		M+Na-2H	C6H14S3	34.9	0	4.73345702608295	80.1163719760229	100 - 9.05 - 13.9 - 1.13 - 0.717	http://nonlinear.com/redirect/outbound?p=hmdb&param=HMDB32825	Dipropyl trisulfide		203.001292880109	1	0.786266666666667
0.79_203.0013m/z	HMDB33055		M+Na-2H	C6H14S3	34.9	0	4.73345702623909	80.1163719760229	100 - 9.05 - 13.9 - 1.13 - 0.717	http://nonlinear.com/redirect/outbound?p=hmdb&param=HMDB33055	Ethyl 1-(ethylthio)ethyl disulfide		203.001292880109	1	0.786266666666667
0.79_203.0013m/z	HMDB39654		M+Na-2H	C6H14S3	34.9	0	4.73345702623909	80.1163719760229	100 - 9.05 - 13.9 - 1.13 - 0.717	http://nonlinear.com/redirect/outbound?p=hmdb&param=HMDB39654	Ethyl 1-(methylthio)propyl disulfide		203.001292880109	1	0.786266666666667
0.79_203.0013m/z	HMDB40235		M+Na-2H	C6H14S3	34.9	0	4.73345702608295	80.1163719760229	100 - 9.05 - 13.9 - 1.13 - 0.717	http://nonlinear.com/redirect/outbound?p=hmdb&param=HMDB40235	1,1'-Thiobis-1-propanethiol		203.001292880109	1	0.786266666666667
0.79_203.0013m/z	HMDB60013		M-H	C7H8O5S	36.6	0	-3.308880699134	86.9703670919449	100 - 8.65 - 5.88 - 0.451	http://nonlinear.com/redirect/outbound?p=hmdb&param=HMDB60013	O-methoxycatechol-O-sulphate		203.001292880109	1	0.786266666666667
0.80_273.0649m/z	HMDB14397		M+Na-2H	C15H12N2O2	36.4	0	1.50119144398952	83.9600771500007	100 - 17.2 - 1.8 - 0.14	http://nonlinear.com/redirect/outbound?p=hmdb&param=HMDB14397	Phenytoin		273.064923888727	1	0.80395
0.80_273.0649m/z	HMDB14914		M+Na-2H	C15H12N2O2	36.4	0	1.50119144387678	83.9600771500007	100 - 17.2 - 1.8 - 0.14	http://nonlinear.com/redirect/outbound?p=hmdb&param=HMDB14914	Oxcarbazepine		273.064923888727	1	0.80395
0.80_273.0649m/z	HMDB38571		M+Na-2H	C15H12N2O2	36.4	0	1.50119144398952	83.9600771500007	100 - 17.2 - 1.8 - 0.14	http://nonlinear.com/redirect/outbound?p=hmdb&param=HMDB38571	Methylhalfordinol		273.064923888727	1	0.80395
0.80_273.0649m/z	HMDB60651		M+Na-2H	C15H12N2O2	36.4	0	1.50119144387678	83.9600771500007	100 - 17.2 - 1.8 - 0.14	http://nonlinear.com/redirect/outbound?p=hmdb&param=HMDB60651	2-Hydroxycarbamazepine		273.064923888727	1	0.80395
0.80_273.0649m/z	HMDB60653		M+Na-2H	C15H12N2O2	36.4	0	1.50119144387678	83.9600771500007	100 - 17.2 - 1.8 - 0.14	http://nonlinear.com/redirect/outbound?p=hmdb&param=HMDB60653	3-Hydroxycarbamazepine		273.064923888727	1	0.80395
0.80_273.0649m/z	HMDB60658		M+Na-2H	C15H12N2O2	36.4	0	1.50119144398952	83.9600771500007	100 - 17.2 - 1.8 - 0.14	http://nonlinear.com/redirect/outbound?p=hmdb&param=HMDB60658	Carbamazepine-10,11-epoxide		273.064923888727	1	0.80395
0.89_157.0494m/z	HMDB01216		M+Na-2H	C6H8N4	38.2	0	-1.08534272962338	92.3118716418454	100 - 8.04 - 0.286	http://nonlinear.com/redirect/outbound?p=hmdb&param=HMDB01216	Tetrahydropteridine		157.049416407861	1	0.892716666666667
1.04_211.9566n	HMDB59917		M-H, M+Na-2H	C4H8N2S4	36.6	0	-1.91436640577145	85.4707987143931	100 - 8.35 - 18.4 - 1.37 - 1.36	http://nonlinear.com/redirect/outbound?p=hmdb&param=HMDB59917	1,2-Ethanediyldicarbamodithioic acid	211.956626502738	232.931926404501	1	1.0364
1.07_272.9589m/z	HMDB12285		M-H	C5H11AsO8	32.7	0	-2.85404863377422	66.7615873067889	100 - 5.84 - 1.79	http://nonlinear.com/redirect/outbound?p=hmdb&param=HMDB12285	Ribose-1-arsenate		272.95893046214	1	1.07175
1.07_286.8536m/z	HMDB14575		M-H	C6H6Cl6	22.4	0	2.68334746532859	15.2592700686689	52.1 - 3.42 - 100 - 6.55 - 80 - 5.24 - 34.2 - 2.23 - 8.22 - 0.536 - 1.06	http://nonlinear.com/redirect/outbound?p=hmdb&param=HMDB14575	Lindane		286.853562389	1	1.07175
1.07_286.8536m/z	HMDB59785		M-H	C6H6Cl6	22.4	0	2.68334746532859	15.2592700686689	52.1 - 3.42 - 100 - 6.55 - 80 - 5.24 - 34.2 - 2.23 - 8.22 - 0.536 - 1.06	http://nonlinear.com/redirect/outbound?p=hmdb&param=HMDB59785	beta-Hexachlorocyclohexane		286.853562389	1	1.07175
1.07_302.0996m/z	HMDB00982		M+FA-H	C10H15N3O5	37.3	0	1.00159660225282	87.6082123284661	100 - 12.3 - 1.72 - 0.15	http://nonlinear.com/redirect/outbound?p=hmdb&param=HMDB00982	5-Methylcytidine		302.099630974909	1	1.07175
1.07_302.0996m/z	HMDB31787		M-H	C13H22NO3PS	35.4	0	3.6495767635004	81.4427657610847	100 - 15.6 - 6.27 - 0.816 - 0.105	http://nonlinear.com/redirect/outbound?p=hmdb&param=HMDB31787	Fenamiphos		302.099630974909	1	1.07175
1.07_302.0996m/z	HMDB39229		M+FA-H	C10H15N3O5	37.3	0	1.00159660225282	87.6082123284661	100 - 12.3 - 1.72 - 0.15	http://nonlinear.com/redirect/outbound?p=hmdb&param=HMDB39229	Pyro-L-glutaminyl-L-glutamine		302.099630974909	1	1.07175
1.09_261.9791m/z	HMDB60002		M+Na-2H	C9H7NO5S	36.9	0	-0.248436191217983	84.8281250389175	100 - 11.2 - 6.11 - 0.6	http://nonlinear.com/redirect/outbound?p=hmdb&param=HMDB60002	Indole-3-carboxilic acid-O-sulphate		261.979101272852	1	1.0894
1.09_284.0205m/z	HMDB01876		M+Na-2H	C9H13NO6S	36.4	0	-1.98603122773076	84.4932384938016	100 - 11.3 - 6.33 - 0.63 - 0.113	http://nonlinear.com/redirect/outbound?p=hmdb&param=HMDB01876	Epinephrine sulfate		284.020503540788	1	1.0894
1.09_284.0205m/z	HMDB02194		M+Na-2H	C9H13NO6S	36.4	0	-1.98603122794685	84.4932384938016	100 - 11.3 - 6.33 - 0.63 - 0.113	http://nonlinear.com/redirect/outbound?p=hmdb&param=HMDB02194	N-acetyl-S-(3-oxo-3-carboxy-n-propyl)cysteine		284.020503540788	1	1.0894
1.09_567.0811m/z	HMDB39751		M+Na-2H	C18H26O19	35.5	0	-0.770048179915384	78.4524074713928	100 - 20.5 - 5.9 - 0.921 - 0.155	http://nonlinear.com/redirect/outbound?p=hmdb&param=HMDB39751	alpha-D-Galactopyranuronosyl-(1->4)-alpha-D-galactopyranuronosyl-(1->4)-D-galacturonic acid		567.081075896891	1	1.0894
1.11_242.0789m/z	HMDB00089		M-H	C9H13N3O5	37.1	0	2.67273361623538	88.5749964881329	100 - 11.2 - 1.6 - 0.132	http://nonlinear.com/redirect/outbound?p=hmdb&param=HMDB00089	Cytidine		242.078893799952	1	1.10708333333333
1.11_242.0789m/z	HMDB14798		M+Na-2H	C12H15NO3	36.3	0	-4.37513277303538	86.7886121056414	100 - 13.6 - 1.47 - 0.117	http://nonlinear.com/redirect/outbound?p=hmdb&param=HMDB14798	Metaxalone		242.078893799952	1	1.10708333333333
1.11_242.0789m/z	HMDB15122		M-H	C9H13N3O5	37.1	0	2.67273361623538	88.5749964881329	100 - 11.2 - 1.6 - 0.132	http://nonlinear.com/redirect/outbound?p=hmdb&param=HMDB15122	Cytarabine		242.078893799952	1	1.10708333333333
1.11_242.0789m/z	HMDB31770		M+Na-2H	C12H15NO3	36.3	0	-4.37513277303538	86.7886121056414	100 - 13.6 - 1.47 - 0.117	http://nonlinear.com/redirect/outbound?p=hmdb&param=HMDB31770	Carbofuran		242.078893799952	1	1.10708333333333
1.11_242.0789m/z	HMDB32055		M+FA-H	C8H11N3O3	37.2	0	3.29665093577336	90.0446813335718	100 - 9.99 - 1.07	http://nonlinear.com/redirect/outbound?p=hmdb&param=HMDB32055	N-Acetylhistidine		242.078893799952	1	1.10708333333333
1.11_242.0789m/z	HMDB33701		M+Na-2H	C12H15NO3	36.3	0	-4.37513277316392	86.7886121056414	100 - 13.6 - 1.47 - 0.117	http://nonlinear.com/redirect/outbound?p=hmdb&param=HMDB33701	Hydrocotarnine		242.078893799952	1	1.10708333333333
1.11_242.0789m/z	HMDB60478		M-H	C9H13N3O5	37.1	0	2.67273361600154	88.5749964881329	100 - 11.2 - 1.6 - 0.132	http://nonlinear.com/redirect/outbound?p=hmdb&param=HMDB60478	gamma-Glutamyl-beta-cyanoalanine		242.078893799952	1	1.10708333333333
1.11_256.9024m/z	HMDB12282		M-H	H5O10P3	39.4	0	0.288497413703044	97.5664032295895	100 - 0.438 - 2.06	http://nonlinear.com/redirect/outbound?p=hmdb&param=HMDB12282	PPPi		256.90235422019	1	1.10708333333333
1.11_295.0513m/z	HMDB14503		M+FA-H	C10H10N4O2S	36.1	0	2.70336346779064	83.5676363616028	100 - 13.3 - 5.75 - 0.649	http://nonlinear.com/redirect/outbound?p=hmdb&param=HMDB14503	Sulfadiazine		295.051325431669	1	1.10708333333333
1.11_307.0693m/z	HMDB13895		M+Na-2H	C15H14N2O4	31.6	0	-2.63802928365877	61.364505928733	100 - 17.3 - 2.22 - 0.213	http://nonlinear.com/redirect/outbound?p=hmdb&param=HMDB13895	3',4'-Dihydrodiol		307.06927002889	1	1.10708333333333
1.11_307.0693m/z	HMDB31762		M+FA-H	C11H10N4O4	31.2	0	3.29049519770641	59.6486492057316	100 - 13.6 - 1.68 - 0.145	http://nonlinear.com/redirect/outbound?p=hmdb&param=HMDB31762	Carbadox		307.06927002889	1	1.10708333333333
1.11_307.0693m/z	HMDB60866		M+Na-2H	C15H14N2O4	31.6	0	-2.63802928365877	61.364505928733	100 - 17.3 - 2.22 - 0.213	http://nonlinear.com/redirect/outbound?p=hmdb&param=HMDB60866	Phenytoin dihydrodiol		307.06927002889	1	1.10708333333333
1.13_271.0934m/z	HMDB00245		M+FA-H	C10H14N2O4	39.4	0	-0.765757239528682	97.6826622614989	100 - 11.9 - 1.47 - 0.118	http://nonlinear.com/redirect/outbound?p=hmdb&param=HMDB00245	Porphobilinogen		271.093386672664	1	1.12613333333333
1.13_287.0518m/z	HMDB00788		M-H	C10H12N2O8	37.3	0	-0.888995974625625	87.3283219221272	100 - 12 - 2.3 - 0.218	http://nonlinear.com/redirect/outbound?p=hmdb&param=HMDB00788	Orotidine		287.051832835304	1	1.12613333333333
1.13_287.0518m/z	HMDB15289		M+FA-H	C11H17BrN+	28.2	0	-3.33265813061412	44.7863062335398	100 - 12.5 - 98 - 12.1 - 0.692	http://nonlinear.com/redirect/outbound?p=hmdb&param=HMDB15289	Bretylium		287.051832835304	1	1.12613333333333
1.14_211.0006m/z	HMDB32944		M+Na-2H	C10H6O4	37	0	-3.45458748553151	88.8758914672781	100 - 11 - 1.37 - 0.107	http://nonlinear.com/redirect/outbound?p=hmdb&param=HMDB32944	Coumarin-4-carboxylic acid		211.000620027116	1	1.14386666666667
1.14_211.0006m/z	HMDB39045		M+Na-2H	C10H6O4	37	0	-3.45458748553151	88.8758914672781	100 - 11 - 1.37 - 0.107	http://nonlinear.com/redirect/outbound?p=hmdb&param=HMDB39045	8H-1,3-Dioxolo[4,5-h][1]benzopyran-8-one		211.000620027116	1	1.14386666666667
1.14_211.0006m/z	HMDB39147		M+Na-2H	C10H6O4	37	0	-3.45458748553151	88.8758914672781	100 - 11 - 1.37 - 0.107	http://nonlinear.com/redirect/outbound?p=hmdb&param=HMDB39147	6-Formylumbelliferone		211.000620027116	1	1.14386666666667
1.14_212.0227m/z	HMDB06462		M+FA-H	C4H9NO4S	36.9	0	-4.28724499265036	89.6865709297817	100 - 5.75 - 5.48 - 0.272	http://nonlinear.com/redirect/outbound?p=hmdb&param=HMDB06462	Homocysteinesulfinic acid		212.022715563594	1	1.14386666666667
1.16_173.0081m/z	HMDB00292		M+Na-2H	C5H4N4O2	39.5	0	-0.002847927403415	97.5187763378128	100 - 6.99 - 0.623	http://nonlinear.com/redirect/outbound?p=hmdb&param=HMDB00292	Xanthine		173.00809277362	1	1.16156666666667
1.16_173.0081m/z	HMDB00786		M+Na-2H	C5H4N4O2	39.5	0	-0.00284792721647118	97.5187763378128	100 - 6.99 - 0.623	http://nonlinear.com/redirect/outbound?p=hmdb&param=HMDB00786	Oxypurinol		173.00809277362	1	1.16156666666667
1.16_173.0081m/z	HMDB01182		M+Na-2H	C5H4N4O2	39.5	0	-0.002847927403415	97.5187763378128	100 - 6.99 - 0.623	http://nonlinear.com/redirect/outbound?p=hmdb&param=HMDB01182	6,8-Dihydroxypurine		173.00809277362	1	1.16156666666667
1.16_202.9722m/z	LMFA01090030		M-H	C7H9BrO2	28.4	0	4.209877048881	46.7445605266651	100 - 7.75 - 97.9 - 7.58 - 0.654	http://nonlinear.com/redirect/outbound?p=lipidmaps&param=LMFA01090030	7-bromo-5-heptynoic acid		202.972173920541	1	1.16156666666667
1.16_214.9335m/z	HMDB31719		M+FA-H	C3H6S4	35.7	0	0.278723761381354	78.650521842689	100 - 6.52 - 18.3 - 1.04 - 1.33	http://nonlinear.com/redirect/outbound?p=hmdb&param=HMDB31719	1,2,4,6-Tetrathiepane		214.933484427408	1	1.16156666666667
1.16_216.9808m/z	HMDB11725		M-H	C7H6O6S	36.8	0	-2.20683089240794	86.78882609254	100 - 8.67 - 6.08 - 0.469	http://nonlinear.com/redirect/outbound?p=hmdb&param=HMDB11725	5-Sulfosalicylic acid		216.980751414004	1	1.16156666666667
1.16_216.9808m/z	HMDB59968		M-H	C7H6O6S	36.8	0	-2.20683089253832	86.78882609254	100 - 8.67 - 6.08 - 0.469	http://nonlinear.com/redirect/outbound?p=hmdb&param=HMDB59968	3-hydroxybenzoic acid-3-O-sulphate		216.980751414004	1	1.16156666666667
1.16_216.9808m/z	HMDB59982		M-H	C7H6O6S	36.8	0	-2.2068308926687	86.78882609254	100 - 8.67 - 6.08 - 0.469	http://nonlinear.com/redirect/outbound?p=hmdb&param=HMDB59982	4-hydroxybenzoic acid-4-O-sulphate		216.980751414004	1	1.16156666666667
1.16_258.0074m/z	HMDB00682		M+FA-H	C8H7NO4S	36.7	0	-1.88083326057825	85.9405542661213	100 - 10.1 - 5.8 - 0.513	http://nonlinear.com/redirect/outbound?p=hmdb&param=HMDB00682	Indoxyl sulfate		258.00738094203	1	1.16156666666667
1.16_258.9917m/z	HMDB41706		M-H	C9H8O7S	36.8	0	-0.508041765936437	84.6452543087861	100 - 10.9 - 6.5 - 0.628 - 0.124	http://nonlinear.com/redirect/outbound?p=hmdb&param=HMDB41706	Caffeic acid 3-sulfate		258.991665071091	1	1.16156666666667
1.16_258.9917m/z	HMDB41708		M-H	C9H8O7S	36.8	0	-0.508041765936437	84.6452543087861	100 - 10.9 - 6.5 - 0.628 - 0.124	http://nonlinear.com/redirect/outbound?p=hmdb&param=HMDB41708	Caffeic acid 4-sulfate		258.991665071091	1	1.16156666666667
1.16_267.1096m/z	HMDB12881		M-H	C11H16N4O4	37.1	0	-1.06557056172277	86.5545437372962	100 - 13.7 - 1.69 - 0.146	http://nonlinear.com/redirect/outbound?p=hmdb&param=HMDB12881	Acetylcarnosine		267.109592880813	1	1.16156666666667
1.16_267.1096m/z	HMDB14524		M-H	C11H16N4O4	37.1	0	-1.06557056193478	86.5545437372962	100 - 13.7 - 1.69 - 0.146	http://nonlinear.com/redirect/outbound?p=hmdb&param=HMDB14524	Dexrazoxane		267.109592880813	1	1.16156666666667
1.16_267.1096m/z	HMDB14692		M-H	C11H16N4O4	37.1	0	-1.06557056172277	86.5545437372962	100 - 13.7 - 1.69 - 0.146	http://nonlinear.com/redirect/outbound?p=hmdb&param=HMDB14692	Pentostatin		267.109592880813	1	1.16156666666667
1.16_267.1096m/z	HMDB28865		M-H	C11H16N4O4	37.1	0	-1.06557056172277	86.5545437372962	100 - 13.7 - 1.69 - 0.146	http://nonlinear.com/redirect/outbound?p=hmdb&param=HMDB28865	Hydroxyprolyl-Histidine		267.109592880813	1	1.16156666666667
1.16_267.1096m/z	HMDB28886		M-H	C11H16N4O4	37.1	0	-1.06557056193478	86.5545437372962	100 - 13.7 - 1.69 - 0.146	http://nonlinear.com/redirect/outbound?p=hmdb&param=HMDB28886	Histidinyl-Hydroxyproline		267.109592880813	1	1.16156666666667
1.16_267.1096m/z	HMDB32705		M+FA-H	C9H18O6	36.8	0	4.73510688662608	89.2820274092946	100 - 10.2 - 1.7 - 0.137	http://nonlinear.com/redirect/outbound?p=hmdb&param=HMDB32705	Isopropyl beta-D-glucoside		267.109592880813	1	1.16156666666667
1.16_294.0507m/z	HMDB01235		M-H	C8H14N3O7P	37	0	3.41498440273419	89.0928678293272	100 - 10.2 - 1.91 - 0.159	http://nonlinear.com/redirect/outbound?p=hmdb&param=HMDB01235	5-Aminoimidazole ribonucleotide		294.050667613136	1	1.16156666666667
1.18_178.0501m/z	HMDB00714		M-H	C9H9NO3	36.8	0	-4.99485555723348	89.7564002803651	100 - 10.3 - 1.1	http://nonlinear.com/redirect/outbound?p=hmdb&param=HMDB00714	Hippuric acid		178.050072350049	1	1.17931666666667
1.18_178.0501m/z	HMDB00992		M-H	C9H9NO3	36.8	0	-4.99485555723348	89.7564002803651	100 - 10.3 - 1.1	http://nonlinear.com/redirect/outbound?p=hmdb&param=HMDB00992	3-Succinoylpyridine		178.050072350049	1	1.17931666666667
1.18_178.0501m/z	HMDB12884		M-H	C9H9NO3	36.8	0	-4.99485555707476	89.7564002803651	100 - 10.3 - 1.1	http://nonlinear.com/redirect/outbound?p=hmdb&param=HMDB12884	Adrenochrome		178.050072350049	1	1.17931666666667
1.18_178.0501m/z	HMDB32398		M-H	C9H9NO3	36.8	0	-4.99485555723348	89.7564002803651	100 - 10.3 - 1.1	http://nonlinear.com/redirect/outbound?p=hmdb&param=HMDB32398	Methyl n-formylanthranilate		178.050072350049	1	1.17931666666667
1.18_178.0501m/z	HMDB32595		M-H	C9H9NO3	36.8	0	-4.99485555723348	89.7564002803651	100 - 10.3 - 1.1	http://nonlinear.com/redirect/outbound?p=hmdb&param=HMDB32595	1-(4-Methoxyphenyl)-2-nitroethylene		178.050072350049	1	1.17931666666667
1.18_290.0875m/z	HMDB28733		M+Na-2H	C10H15N5O4	24.4	0	1.70579810511264	23.9327588550695	100 - 13 - 1.6 - 0.135	http://nonlinear.com/redirect/outbound?p=hmdb&param=HMDB28733	Asparaginyl-Histidine		290.087530854719	1	1.17931666666667
1.18_290.0875m/z	HMDB28880		M+Na-2H	C10H15N5O4	24.4	0	1.70579810511264	23.9327588550695	100 - 13 - 1.6 - 0.135	http://nonlinear.com/redirect/outbound?p=hmdb&param=HMDB28880	Histidinyl-Asparagine		290.087530854719	1	1.17931666666667
1.18_322.1139m/z	HMDB06868		M+FA-H	C12H23NO2S2	34.5	0	-4.94415101383861	78.3548495078759	100 - 15.3 - 10.5 - 1.42 - 0.378	http://nonlinear.com/redirect/outbound?p=hmdb&param=HMDB06868	S-(2-Methylpropionyl)-dihydrolipoamide-E		322.11385374313	1	1.17931666666667
1.18_322.1139m/z	HMDB38493		M+FA-H	C11H19NO7	36.9	0	-1.8081873491581	86.8483100028887	100 - 12.7 - 2.19 - 0.21	http://nonlinear.com/redirect/outbound?p=hmdb&param=HMDB38493	N-(1-Deoxy-1-fructosyl)proline		322.11385374313	1	1.17931666666667
1.18_337.0169m/z	HMDB34890		M+FA-H	C10H16N2S4	33.7	0	-3.05525939886949	72.3001477987775	100 - 14.9 - 19.1 - 2.6 - 1.48 - 0.182	http://nonlinear.com/redirect/outbound?p=hmdb&param=HMDB34890	Bis(4-isothiocyanatobutyl) disulfide		337.016943196993	1	1.17931666666667
1.20_172.0241m/z	HMDB00132		M+Na-2H	C5H5N5O	38.5	0	0.208509316619367	92.7887615915708	100 - 7.33 - 0.442	http://nonlinear.com/redirect/outbound?p=hmdb&param=HMDB00132	Guanine		172.024109119119	1	1.19723333333333
1.20_172.0241m/z	HMDB00403		M+Na-2H	C5H5N5O	38.5	0	0.208509316619367	92.7887615915708	100 - 7.33 - 0.442	http://nonlinear.com/redirect/outbound?p=hmdb&param=HMDB00403	2-Hydroxyadenine		172.024109119119	1	1.19723333333333
1.20_172.0241m/z	HMDB00542		M+Na-2H	C5H5N5O	38.5	0	0.208509316619367	92.7887615915708	100 - 7.33 - 0.442	http://nonlinear.com/redirect/outbound?p=hmdb&param=HMDB00542	8-Hydroxyadenine		172.024109119119	1	1.19723333333333
1.20_187.1080m/z	HMDB00206		M-H	C8H16N2O3	37.1	0	-4.20695970745306	90.3191089394917	100 - 9.68 - 1.04	http://nonlinear.com/redirect/outbound?p=hmdb&param=HMDB00206	N6-Acetyl-L-lysine		187.108024552579	1	1.19723333333333
1.20_187.1080m/z	HMDB00446		M-H	C8H16N2O3	37.1	0	-4.20695970745306	90.3191089394917	100 - 9.68 - 1.04	http://nonlinear.com/redirect/outbound?p=hmdb&param=HMDB00446	N-Alpha-acetyllysine		187.108024552579	1	1.19723333333333
1.20_187.1080m/z	HMDB00759		M-H	C8H16N2O3	37.1	0	-4.20695970760415	90.3191089394917	100 - 9.68 - 1.04	http://nonlinear.com/redirect/outbound?p=hmdb&param=HMDB00759	Glycyl-L-leucine		187.108024552579	1	1.19723333333333
1.20_187.1080m/z	HMDB28700		M-H	C8H16N2O3	37.1	0	-4.20695970745306	90.3191089394917	100 - 9.68 - 1.04	http://nonlinear.com/redirect/outbound?p=hmdb&param=HMDB28700	Alanyl-Valine		187.108024552579	1	1.19723333333333
1.20_187.1080m/z	HMDB28844		M-H	C8H16N2O3	37.1	0	-4.20695970745306	90.3191089394917	100 - 9.68 - 1.04	http://nonlinear.com/redirect/outbound?p=hmdb&param=HMDB28844	Glycyl-Isoleucine		187.108024552579	1	1.19723333333333
1.20_187.1080m/z	HMDB28907		M-H	C8H16N2O3	37.1	0	-4.20695970745306	90.3191089394917	100 - 9.68 - 1.04	http://nonlinear.com/redirect/outbound?p=hmdb&param=HMDB28907	Isoleucyl-Glycine		187.108024552579	1	1.19723333333333
1.20_187.1080m/z	HMDB28929		M-H	C8H16N2O3	37.1	0	-4.20695970745306	90.3191089394917	100 - 9.68 - 1.04	http://nonlinear.com/redirect/outbound?p=hmdb&param=HMDB28929	Leucyl-Glycine		187.108024552579	1	1.19723333333333
1.20_187.1080m/z	HMDB29120		M-H	C8H16N2O3	37.1	0	-4.20695970745306	90.3191089394917	100 - 9.68 - 1.04	http://nonlinear.com/redirect/outbound?p=hmdb&param=HMDB29120	Valyl-Alanine		187.108024552579	1	1.19723333333333
1.20_193.0497m/z	HMDB00954		M-H	C10H10O4	22.8	0	-4.58545188181547	19.1741825155982	100 - 11.1 - 1.38 - 0.107	http://nonlinear.com/redirect/outbound?p=hmdb&param=HMDB00954	trans-Ferulic acid		193.049742523737	1	1.19723333333333
1.20_193.0497m/z	HMDB00955		M-H	C10H10O4	22.8	0	-4.58545188196193	19.1741825155982	100 - 11.1 - 1.38 - 0.107	http://nonlinear.com/redirect/outbound?p=hmdb&param=HMDB00955	Isoferulic acid		193.049742523737	1	1.19723333333333
1.20_193.0497m/z	HMDB02120		M-H	C10H10O4	22.8	0	-4.58545188181547	19.1741825155982	100 - 11.1 - 1.38 - 0.107	http://nonlinear.com/redirect/outbound?p=hmdb&param=HMDB02120	Monoethyl phthalate		193.049742523737	1	1.19723333333333
1.20_193.0497m/z	HMDB29663		M-H	C10H10O4	22.8	0	-4.58545188196193	19.1741825155982	100 - 11.1 - 1.38 - 0.107	http://nonlinear.com/redirect/outbound?p=hmdb&param=HMDB29663	Vanillin acetate		193.049742523737	1	1.19723333333333
1.20_193.0497m/z	HMDB30765		M-H	C10H10O4	22.8	0	-4.58545188196193	19.1741825155982	100 - 11.1 - 1.38 - 0.107	http://nonlinear.com/redirect/outbound?p=hmdb&param=HMDB30765	(-)-trans-3,4-Dihydro-4,8-dihydroxy-3-methyl-1H-2-benzopyran-1-one		193.049742523737	1	1.19723333333333
1.20_193.0497m/z	HMDB32614		M-H	C10H10O4	22.8	0	-4.58545188196193	19.1741825155982	100 - 11.1 - 1.38 - 0.107	http://nonlinear.com/redirect/outbound?p=hmdb&param=HMDB32614	Piperonyl acetate		193.049742523737	1	1.19723333333333
1.20_193.0497m/z	HMDB32652		M-H	C10H10O4	22.8	0	-4.58545188196193	19.1741825155982	100 - 11.1 - 1.38 - 0.107	http://nonlinear.com/redirect/outbound?p=hmdb&param=HMDB32652	Meconine		193.049742523737	1	1.19723333333333
1.20_193.0497m/z	HMDB37644		M-H	C10H10O4	22.8	0	-4.58545188196193	19.1741825155982	100 - 11.1 - 1.38 - 0.107	http://nonlinear.com/redirect/outbound?p=hmdb&param=HMDB37644	3-(2-Hydroxy-3-methoxyphenyl)-2-propenoic acid		193.049742523737	1	1.19723333333333
1.20_193.0497m/z	HMDB39606		M-H	C10H10O4	22.8	0	-4.58545188196193	19.1741825155982	100 - 11.1 - 1.38 - 0.107	http://nonlinear.com/redirect/outbound?p=hmdb&param=HMDB39606	Repandiol		193.049742523737	1	1.19723333333333
1.20_193.0497m/z	HMDB59721		M-H	C10H10O4	22.8	0	-4.58545188181547	19.1741825155982	100 - 11.1 - 1.38 - 0.107	http://nonlinear.com/redirect/outbound?p=hmdb&param=HMDB59721	mono-Benzyl malonate		193.049742523737	1	1.19723333333333
1.20_193.0497m/z	HMDB61686		M-H	C10H10O4	22.8	0	-4.58545188181547	19.1741825155982	100 - 11.1 - 1.38 - 0.107	http://nonlinear.com/redirect/outbound?p=hmdb&param=HMDB61686	2,5-Dihydroxycinnamic acid methyl ester		193.049742523737	1	1.19723333333333
1.20_193.0497m/z	LMFA01170003		M-H	C10H10O4	22.8	0	-4.58545188181547	19.1741825155982	100 - 11.1 - 1.38 - 0.107	http://nonlinear.com/redirect/outbound?p=lipidmaps&param=LMFA01170003	2E,4E,6Z,8Z-Decatetraenedioic acid		193.049742523737	1	1.19723333333333
1.20_193.0497m/z	LMFA01170004		M-H	C10H10O4	22.8	0	-4.58545188181547	19.1741825155982	100 - 11.1 - 1.38 - 0.107	http://nonlinear.com/redirect/outbound?p=lipidmaps&param=LMFA01170004	2E,4Z,6Z,8Z-Decatetraenedioic acid		193.049742523737	1	1.19723333333333
1.20_193.0497m/z	LMFA01170005		M-H	C10H10O4	22.8	0	-4.58545188181547	19.1741825155982	100 - 11.1 - 1.38 - 0.107	http://nonlinear.com/redirect/outbound?p=lipidmaps&param=LMFA01170005	2E,4E,6E,8E-Decatetraenedioic acid		193.049742523737	1	1.19723333333333
1.20_208.0720m/z	HMDB60384		M-H	C9H11N3O3	36.9	0	-3.81084237405408	89.0903586795292	100 - 11.1 - 1.17	http://nonlinear.com/redirect/outbound?p=hmdb&param=HMDB60384	4-Acetamido-2-amino-6-nitrotoluene		208.071968022769	1	1.19723333333333
1.20_224.0228m/z	HMDB29415		M+FA-H	C5H9NO4S	37	0	-3.35727936018586	88.7292432452906	100 - 6.83 - 5.54 - 0.332	http://nonlinear.com/redirect/outbound?p=hmdb&param=HMDB29415	S-Carboxymethyl-L-cysteine		224.022830603965	1	1.19723333333333
1.20_262.8687m/z	HMDB60360		M+Na-2H	C6HCl3O4	28	0	0.127483231873886	40.4035053994565	100 - 6.65 - 96.9 - 6.44 - 31.6 - 2.09 - 3.58 - 0.235	http://nonlinear.com/redirect/outbound?p=hmdb&param=HMDB60360	2,3,5-Trichlorodienelactone		262.868740267744	1	1.19723333333333
1.20_273.0073m/z	HMDB29200		M-H	C10H10O7S	41.9	18.5	-0.568836043227191	91.7921651126318	100 - 12 - 6.62 - 0.7 - 0.131	http://nonlinear.com/redirect/outbound?p=hmdb&param=HMDB29200	Ferulic acid 4-sulfate		273.007291356169	1	1.19723333333333
1.20_273.0073m/z	HMDB41748		M-H	C10H10O7S	41.9	18.5	-0.568836043019744	91.7921651126318	100 - 12 - 6.62 - 0.7 - 0.131	http://nonlinear.com/redirect/outbound?p=hmdb&param=HMDB41748	Isoferulic acid 3-sulfate		273.007291356169	1	1.19723333333333
1.20_292.0353m/z	HMDB29249		M+Na-2H	C15H11O5+	37	0	0.0610598463411055	84.8349735890869	100 - 16.5 - 2.31 - 0.231	http://nonlinear.com/redirect/outbound?p=hmdb&param=HMDB29249	Luteolinidin		292.035332821492	1	1.19723333333333
1.20_509.0987m/z	HMDB14756		M+FA-H	C21H21ClN2O8	30.8	0	4.01386677536348	58.7267431839711	100 - 24 - 36.4 - 8.26 - 1.47 - 0.197	http://nonlinear.com/redirect/outbound?p=hmdb&param=HMDB14756	Demeclocycline		509.098709039675	1	1.19723333333333
1.22_187.0241m/z	HMDB01886		M+Na-2H	C6H6N4O2	38.6	0	2.25674921857873	95.6679798343001	100 - 8.1 - 0.701	http://nonlinear.com/redirect/outbound?p=hmdb&param=HMDB01886	3-Methylxanthine		187.024118001861	1	1.21671666666667
1.22_187.0241m/z	HMDB01991		M+Na-2H	C6H6N4O2	38.6	0	2.25674921857873	95.6679798343001	100 - 8.1 - 0.701	http://nonlinear.com/redirect/outbound?p=hmdb&param=HMDB01991	7-Methylxanthine		187.024118001861	1	1.21671666666667
1.22_187.0241m/z	HMDB02349		M+FA-H	C6H6O4	38.2	0	-4.88316101633311	96.6218165780786	100 - 6.71 - 1.01	http://nonlinear.com/redirect/outbound?p=hmdb&param=HMDB02349	trans-trans-Muconic acid		187.024118001861	1	1.21671666666667
1.22_187.0241m/z	HMDB02432		M+FA-H	C6H6O4	38.2	0	-4.88316101633311	96.6218165780786	100 - 6.71 - 1.01	http://nonlinear.com/redirect/outbound?p=hmdb&param=HMDB02432	Sumiki's acid		187.024118001861	1	1.21671666666667
1.22_187.0241m/z	HMDB06331		M+FA-H	C6H6O4	38.2	0	-4.88316101633311	96.6218165780786	100 - 6.71 - 1.01	http://nonlinear.com/redirect/outbound?p=hmdb&param=HMDB06331	cis,cis-Muconic acid		187.024118001861	1	1.21671666666667
1.22_187.0241m/z	HMDB06357		M-H	C7H8O6	38.1	0	-3.68841332474276	95.0562462417171	100 - 7.89 - 1.5 - 0.102	http://nonlinear.com/redirect/outbound?p=hmdb&param=HMDB06357	cis-2-Methylaconitate		187.024118001861	1	1.21671666666667
1.22_187.0241m/z	HMDB10738		M+Na-2H	C6H6N4O2	38.6	0	2.25674921840757	95.6679798343001	100 - 8.1 - 0.701	http://nonlinear.com/redirect/outbound?p=hmdb&param=HMDB10738	1-Methylxanthine		187.024118001861	1	1.21671666666667
1.22_187.0241m/z	HMDB32923		M+FA-H	C6H6O4	38.2	0	-4.883161016133	96.6218165780786	100 - 6.71 - 1.01	http://nonlinear.com/redirect/outbound?p=hmdb&param=HMDB32923	Kojic acid		187.024118001861	1	1.21671666666667
1.22_187.0241m/z	HMDB32988		M+FA-H	C6H6O4	38.2	0	-4.88316101633311	96.6218165780786	100 - 6.71 - 1.01	http://nonlinear.com/redirect/outbound?p=hmdb&param=HMDB32988	5-Hydroxymaltol		187.024118001861	1	1.21671666666667
1.22_187.0241m/z	HMDB59716		M+Na-2H	C6H6N4O2	38.6	0	2.25674921840757	95.6679798343001	100 - 8.1 - 0.701	http://nonlinear.com/redirect/outbound?p=hmdb&param=HMDB59716	9-Methylxanthine		187.024118001861	1	1.21671666666667
1.22_187.0241m/z	HMDB59762		M+FA-H	C6H6O4	38.2	0	-4.88316101633311	96.6218165780786	100 - 6.71 - 1.01	http://nonlinear.com/redirect/outbound?p=hmdb&param=HMDB59762	2,3-Methylenesuccinic acid		187.024118001861	1	1.21671666666667
1.22_187.0241m/z	HMDB60320		M-H	C7H8O6	38.1	0	-3.68841332474276	95.0562462417171	100 - 7.89 - 1.5 - 0.102	http://nonlinear.com/redirect/outbound?p=hmdb&param=HMDB60320	(Z)-But-1-ene-1,2,4-tricarboxylate		187.024118001861	1	1.21671666666667
1.22_187.0241m/z	LMFA01170077		M+FA-H	C6H6O4	38.2	0	-4.883161016133	96.6218165780786	100 - 6.71 - 1.01	http://nonlinear.com/redirect/outbound?p=lipidmaps&param=LMFA01170077	cis,cis-muconic acid		187.024118001861	1	1.21671666666667
1.22_187.0241m/z	LMFA01170124		M+FA-H	C6H6O4	38.2	0	-4.883161016133	96.6218165780786	100 - 6.71 - 1.01	http://nonlinear.com/redirect/outbound?p=lipidmaps&param=LMFA01170124	trans-trans-muconic acid		187.024118001861	1	1.21671666666667
1.22_196.0721m/z	HMDB32055		M-H	C8H11N3O3	37.2	0	-3.36479348917373	90.0446813335718	100 - 9.99 - 1.07	http://nonlinear.com/redirect/outbound?p=hmdb&param=HMDB32055	N-Acetylhistidine		196.07210166021	1	1.21671666666667
1.22_205.0345m/z	HMDB00379		M-H	C7H10O7	37.3	0	-4.06191084213864	91.086577863483	100 - 7.95 - 1.71 - 0.119	http://nonlinear.com/redirect/outbound?p=hmdb&param=HMDB00379	2-Methylcitric acid		205.034539298735	1	1.21671666666667
1.22_205.0345m/z	HMDB03518		M-H	C7H10O7	37.3	0	-4.0619108420007	91.086577863483	100 - 7.95 - 1.71 - 0.119	http://nonlinear.com/redirect/outbound?p=hmdb&param=HMDB03518	Homocitric acid		205.034539298735	1	1.21671666666667
1.22_205.0345m/z	HMDB06471		M-H	C7H10O7	37.3	0	-4.0619108420007	91.086577863483	100 - 7.95 - 1.71 - 0.119	http://nonlinear.com/redirect/outbound?p=hmdb&param=HMDB06471	Methylisocitric acid		205.034539298735	1	1.21671666666667
1.22_205.0345m/z	HMDB59932		M-H	C7H10O7	37.3	0	-4.0619108420007	91.086577863483	100 - 7.95 - 1.71 - 0.119	http://nonlinear.com/redirect/outbound?p=hmdb&param=HMDB59932	3-(Carboxymethyl)-3-hydroxypentanedioic acid		205.034539298735	1	1.21671666666667
1.22_210.0878m/z	HMDB15078		M-H	C9H13N3O3	38.1	0	-3.03918062537511	93.9438826920367	100 - 11.1 - 1.18	http://nonlinear.com/redirect/outbound?p=hmdb&param=HMDB15078	Zalcitabine		210.087773300055	1	1.21671666666667
1.22_220.0820m/z	HMDB00212		M-H	C8H15NO6	37.5	0	-2.81884977028442	90.8036665174747	100 - 9.42 - 1.63 - 0.125	http://nonlinear.com/redirect/outbound?p=hmdb&param=HMDB00212	N-Acetylgalactosamine		220.082037551891	1	1.21671666666667
1.22_220.0820m/z	HMDB00215		M-H	C8H15NO6	37.5	0	-2.81884977041297	90.8036665174747	100 - 9.42 - 1.63 - 0.125	http://nonlinear.com/redirect/outbound?p=hmdb&param=HMDB00215	N-Acetyl-D-glucosamine		220.082037551891	1	1.21671666666667
1.22_220.0820m/z	HMDB00803		M-H	C8H15NO6	37.5	0	-2.81884977041297	90.8036665174747	100 - 9.42 - 1.63 - 0.125	http://nonlinear.com/redirect/outbound?p=hmdb&param=HMDB00803	Beta-N-Acetylglucosamine		220.082037551891	1	1.21671666666667
1.22_220.0820m/z	HMDB00853		M-H	C8H15NO6	37.5	0	-2.81884977041297	90.8036665174747	100 - 9.42 - 1.63 - 0.125	http://nonlinear.com/redirect/outbound?p=hmdb&param=HMDB00853	N-Acetyl-b-D-galactosamine		220.082037551891	1	1.21671666666667
1.22_220.0820m/z	HMDB01129		M-H	C8H15NO6	37.5	0	-2.81884977041297	90.8036665174747	100 - 9.42 - 1.63 - 0.125	http://nonlinear.com/redirect/outbound?p=hmdb&param=HMDB01129	N-Acetylmannosamine		220.082037551891	1	1.21671666666667
1.22_220.0820m/z	HMDB02201		M+FA-H	C7H13NO4	37.6	0	-3.55952816231097	92.31121893403	100 - 8.24 - 1.12	http://nonlinear.com/redirect/outbound?p=hmdb&param=HMDB02201	N-Carboxyethyl-g-aminobutyric acid		220.082037551891	1	1.21671666666667
1.22_220.0820m/z	HMDB34252		M+FA-H	C7H13NO4	37.6	0	-3.5595281624733	92.31121893403	100 - 8.24 - 1.12	http://nonlinear.com/redirect/outbound?p=hmdb&param=HMDB34252	2-Aminoheptanedioic acid		220.082037551891	1	1.21671666666667
1.22_220.0820m/z	HMDB36383		M+FA-H	C7H13NO4	37.6	0	-3.5595281624733	92.31121893403	100 - 8.24 - 1.12	http://nonlinear.com/redirect/outbound?p=hmdb&param=HMDB36383	Calystegine B5		220.082037551891	1	1.21671666666667
1.22_220.0820m/z	HMDB38594		M+FA-H	C7H13NO4	37.6	0	-3.5595281624733	92.31121893403	100 - 8.24 - 1.12	http://nonlinear.com/redirect/outbound?p=hmdb&param=HMDB38594	Calystegine B2		220.082037551891	1	1.21671666666667
1.22_220.0820m/z	HMDB38751		M-H	C8H15NO6	37.5	0	-2.81884977041297	90.8036665174747	100 - 9.42 - 1.63 - 0.125	http://nonlinear.com/redirect/outbound?p=hmdb&param=HMDB38751	Avenic acid B		220.082037551891	1	1.21671666666667
1.22_227.1033m/z	HMDB06695		M-H	C10H16N2O4	37.1	0	-2.04435311443067	88.129367707047	100 - 11.9 - 1.47 - 0.119	http://nonlinear.com/redirect/outbound?p=hmdb&param=HMDB06695	Prolylhydroxyproline		227.103264229512	1	1.21671666666667
1.22_227.1033m/z	HMDB28871		M-H	C10H16N2O4	37.1	0	-2.04435311443067	88.129367707047	100 - 11.9 - 1.47 - 0.119	http://nonlinear.com/redirect/outbound?p=hmdb&param=HMDB28871	Hydroxyprolyl-Proline		227.103264229512	1	1.21671666666667
1.22_227.1033m/z	HMDB29018		M-H	C10H16N2O4	37.1	0	-2.04435311443067	88.129367707047	100 - 11.9 - 1.47 - 0.119	http://nonlinear.com/redirect/outbound?p=hmdb&param=HMDB29018	Prolyl-Hydroxyproline		227.103264229512	1	1.21671666666667
1.22_227.1033m/z	HMDB40573		M-H	C10H16N2O4	37.1	0	-2.04435311443067	88.129367707047	100 - 11.9 - 1.47 - 0.119	http://nonlinear.com/redirect/outbound?p=hmdb&param=HMDB40573	Tetraacetylethylenediamine		227.103264229512	1	1.21671666666667
1.22_230.0667m/z	HMDB01180		M-H	C9H13NO6	37.4	0	-1.50383509341966	89.0085412795878	100 - 10.5 - 1.73 - 0.143	http://nonlinear.com/redirect/outbound?p=hmdb&param=HMDB01180	N2-Succinyl-L-glutamic acid 5-semialdehyde		230.066663209448	1	1.21671666666667
1.22_254.8540m/z	HMDB39432		M+Na-2H	C3H6S6	34.1	0	-0.258628015372559	70.8229935738332	100 - 8.12 - 27.4 - 1.99 - 3.25 - 0.21 - 0.219	http://nonlinear.com/redirect/outbound?p=hmdb&param=HMDB39432	1,2,4,5,7,8-Hexathionane		254.853983524661	1	1.21671666666667
1.22_254.8540m/z	HMDB39648		M+Na-2H	C3H6S6	34.1	0	-0.258628015372559	70.8229935738332	100 - 8.12 - 27.4 - 1.99 - 3.25 - 0.21 - 0.219	http://nonlinear.com/redirect/outbound?p=hmdb&param=HMDB39648	1,2,3,5,6,8-Hexathionane		254.853983524661	1	1.21671666666667
1.22_300.0393m/z	HMDB00781		M-H	C8H15NO9S	37.3	0	-0.453093867696585	87.0031255696952	100 - 10.3 - 6.85 - 0.635 - 0.147	http://nonlinear.com/redirect/outbound?p=hmdb&param=HMDB00781	N-Acetylgalactosamine 4-sulphate		300.039339227453	1	1.21671666666667
1.22_300.0393m/z	HMDB00814		M-H	C8H15NO9S	37.3	0	-0.453093867507766	87.0031255696952	100 - 10.3 - 6.85 - 0.635 - 0.147	http://nonlinear.com/redirect/outbound?p=hmdb&param=HMDB00814	N-Acetylglucosamine 6-sulfate		300.039339227453	1	1.21671666666667
1.22_300.0393m/z	HMDB00841		M-H	C8H15NO9S	37.3	0	-0.453093867696585	87.0031255696952	100 - 10.3 - 6.85 - 0.635 - 0.147	http://nonlinear.com/redirect/outbound?p=hmdb&param=HMDB00841	N-Acetylgalactosamine 6-sulfate		300.039339227453	1	1.21671666666667
1.22_342.0823m/z	HMDB06832		M+Na-2H	C13H23NO4S2	34.9	0	2.41028785459424	77.1476029720266	100 - 16.4 - 11.1 - 1.61 - 0.439	http://nonlinear.com/redirect/outbound?p=hmdb&param=HMDB06832	S-Glutaryldihydrolipoamide		342.082292000591	1	1.21671666666667
1.22_342.0823m/z	HMDB33734		M-H	C14H17NO9	36.2	0	-2.22301058848764	83.7155370273634	100 - 16 - 3.05 - 0.352	http://nonlinear.com/redirect/outbound?p=hmdb&param=HMDB33734	DIBOA-Glc		342.082292000591	1	1.21671666666667
1.22_342.0823m/z	HMDB37261		M-H	C14H17NO9	36.2	0	-2.22301058865332	83.7155370273634	100 - 16 - 3.05 - 0.352	http://nonlinear.com/redirect/outbound?p=hmdb&param=HMDB37261	DHBOA-Glc		342.082292000591	1	1.21671666666667
1.22_342.0823m/z	HMDB37297		M+FA-H	C13H15NO7	36.4	0	-2.56725367931135	85.0422036589136	100 - 14.9 - 2.47 - 0.257	http://nonlinear.com/redirect/outbound?p=hmdb&param=HMDB37297	Hexahydro-6,7-dihydroxy-5-(hydroxymethyl)-3-(2-hydroxyphenyl)-2H-pyrano[2,3-d]oxazol-2-one		342.082292000591	1	1.21671666666667
1.22_366.9017m/z	HMDB61387		M-H	C12H7Cl3O5S	26.6	0	2.66558613752998	35.9932726503344	97.7 - 13.7 - 100 - 13.9 - 36.1 - 4.95 - 5.24 - 0.692 - 0.243	http://nonlinear.com/redirect/outbound?p=hmdb&param=HMDB61387	Triclosan sulfate		366.901681680695	1	1.21671666666667
1.22_368.1314m/z	HMDB14038		M-H	C21H20FNO4	35	0	2.85848800646062	78.5602087184063	100 - 23.5 - 3.45 - 0.38	http://nonlinear.com/redirect/outbound?p=hmdb&param=HMDB14038	N-Deisopropyl-fluvastatin		368.131415087946	1	1.21671666666667
1.22_447.0697m/z	HMDB38846		M+Na-2H	C22H18O9	35.4	0	-0.169693671691293	77.108104865866	100 - 24.3 - 4.68 - 0.66	http://nonlinear.com/redirect/outbound?p=hmdb&param=HMDB38846	(-)-Epiafzelechin 3-gallate		447.069677667661	1	1.21671666666667
1.22_484.0569m/z	HMDB37205		M+FA-H	C15H21NO10S2	33.8	0	-4.53226039255559	74.4516247764724	100 - 18.8 - 12.8 - 2.11 - 0.627	http://nonlinear.com/redirect/outbound?p=hmdb&param=HMDB37205	(2R)-2-Hydroxy-2-phenylethyl glucosinolate		484.056900806505	1	1.21671666666667
1.23_126.0019m/z	HMDB32964		M-H	C5H5NOS	37.8	0	0.138100732024877	89.3933957964977	100 - 6.67 - 4.91 - 0.282	http://nonlinear.com/redirect/outbound?p=hmdb&param=HMDB32964	2-Acetylthiazole		126.001925892771	1	1.23456666666667
1.23_174.0398m/z	HMDB04816		M+Na-2H	C5H7N5O	38.4	0	0.744517915513683	92.7675089015367	100 - 7.35 - 0.443	http://nonlinear.com/redirect/outbound?p=hmdb&param=HMDB04816	FAPy-adenine		174.039841647729	1	1.23456666666667
1.23_215.0322m/z	HMDB00954		M+Na-2H	C10H10O4	37.4	0	-2.19610623863615	89.7224866717842	100 - 11.1 - 1.38 - 0.107	http://nonlinear.com/redirect/outbound?p=hmdb&param=HMDB00954	trans-Ferulic acid		215.032150447156	1	1.23456666666667
1.23_215.0322m/z	HMDB00955		M+Na-2H	C10H10O4	37.4	0	-2.19610623878261	89.7224866717842	100 - 11.1 - 1.38 - 0.107	http://nonlinear.com/redirect/outbound?p=hmdb&param=HMDB00955	Isoferulic acid		215.032150447156	1	1.23456666666667
1.23_215.0322m/z	HMDB02120		M+Na-2H	C10H10O4	37.4	0	-2.19610623863615	89.7224866717842	100 - 11.1 - 1.38 - 0.107	http://nonlinear.com/redirect/outbound?p=hmdb&param=HMDB02120	Monoethyl phthalate		215.032150447156	1	1.23456666666667
1.23_215.0322m/z	HMDB29663		M+Na-2H	C10H10O4	37.4	0	-2.19610623878261	89.7224866717842	100 - 11.1 - 1.38 - 0.107	http://nonlinear.com/redirect/outbound?p=hmdb&param=HMDB29663	Vanillin acetate		215.032150447156	1	1.23456666666667
1.23_215.0322m/z	HMDB30765		M+Na-2H	C10H10O4	37.4	0	-2.19610623878261	89.7224866717842	100 - 11.1 - 1.38 - 0.107	http://nonlinear.com/redirect/outbound?p=hmdb&param=HMDB30765	(-)-trans-3,4-Dihydro-4,8-dihydroxy-3-methyl-1H-2-benzopyran-1-one		215.032150447156	1	1.23456666666667
1.23_215.0322m/z	HMDB32614		M+Na-2H	C10H10O4	37.4	0	-2.19610623878261	89.7224866717842	100 - 11.1 - 1.38 - 0.107	http://nonlinear.com/redirect/outbound?p=hmdb&param=HMDB32614	Piperonyl acetate		215.032150447156	1	1.23456666666667
1.23_215.0322m/z	HMDB32652		M+Na-2H	C10H10O4	37.4	0	-2.19610623878261	89.7224866717842	100 - 11.1 - 1.38 - 0.107	http://nonlinear.com/redirect/outbound?p=hmdb&param=HMDB32652	Meconine		215.032150447156	1	1.23456666666667
1.23_215.0322m/z	HMDB37644		M+Na-2H	C10H10O4	37.4	0	-2.19610623878261	89.7224866717842	100 - 11.1 - 1.38 - 0.107	http://nonlinear.com/redirect/outbound?p=hmdb&param=HMDB37644	3-(2-Hydroxy-3-methoxyphenyl)-2-propenoic acid		215.032150447156	1	1.23456666666667
1.23_215.0322m/z	HMDB39606		M+Na-2H	C10H10O4	37.4	0	-2.19610623878261	89.7224866717842	100 - 11.1 - 1.38 - 0.107	http://nonlinear.com/redirect/outbound?p=hmdb&param=HMDB39606	Repandiol		215.032150447156	1	1.23456666666667
1.23_215.0322m/z	HMDB59721		M+Na-2H	C10H10O4	37.4	0	-2.19610623863615	89.7224866717842	100 - 11.1 - 1.38 - 0.107	http://nonlinear.com/redirect/outbound?p=hmdb&param=HMDB59721	mono-Benzyl malonate		215.032150447156	1	1.23456666666667
1.23_215.0322m/z	HMDB61686		M+Na-2H	C10H10O4	37.4	0	-2.19610623863615	89.7224866717842	100 - 11.1 - 1.38 - 0.107	http://nonlinear.com/redirect/outbound?p=hmdb&param=HMDB61686	2,5-Dihydroxycinnamic acid methyl ester		215.032150447156	1	1.23456666666667
1.23_215.0322m/z	LMFA01170003		M+Na-2H	C10H10O4	37.4	0	-2.19610623863615	89.7224866717842	100 - 11.1 - 1.38 - 0.107	http://nonlinear.com/redirect/outbound?p=lipidmaps&param=LMFA01170003	2E,4E,6Z,8Z-Decatetraenedioic acid		215.032150447156	1	1.23456666666667
1.23_215.0322m/z	LMFA01170004		M+Na-2H	C10H10O4	37.4	0	-2.19610623863615	89.7224866717842	100 - 11.1 - 1.38 - 0.107	http://nonlinear.com/redirect/outbound?p=lipidmaps&param=LMFA01170004	2E,4Z,6Z,8Z-Decatetraenedioic acid		215.032150447156	1	1.23456666666667
1.23_215.0322m/z	LMFA01170005		M+Na-2H	C10H10O4	37.4	0	-2.19610623863615	89.7224866717842	100 - 11.1 - 1.38 - 0.107	http://nonlinear.com/redirect/outbound?p=lipidmaps&param=LMFA01170005	2E,4E,6E,8E-Decatetraenedioic acid		215.032150447156	1	1.23456666666667
1.23_217.0292m/z	HMDB14404		M+FA-H	C6H8N2O2S	37.1	0	2.16016532060851	87.8825749449046	100 - 8.19 - 5.23 - 0.374	http://nonlinear.com/redirect/outbound?p=hmdb&param=HMDB14404	Sulfanilamide		217.029222989921	1	1.23456666666667
1.23_217.0478m/z	HMDB00434		M+Na-2H	C10H12O4	37.6	0	-2.32028725811834	90.9854903482135	100 - 11.1 - 1.38 - 0.108	http://nonlinear.com/redirect/outbound?p=hmdb&param=HMDB00434	Homoveratric acid		217.0477717361	1	1.23456666666667
1.23_217.0478m/z	HMDB29645		M+Na-2H	C10H12O4	37.6	0	-2.32028725811834	90.9854903482135	100 - 11.1 - 1.38 - 0.108	http://nonlinear.com/redirect/outbound?p=hmdb&param=HMDB29645	Xanthoxylin		217.0477717361	1	1.23456666666667
1.23_217.0478m/z	HMDB29648		M+Na-2H	C10H12O4	37.6	0	-2.3202872582633	90.9854903482135	100 - 11.1 - 1.38 - 0.108	http://nonlinear.com/redirect/outbound?p=hmdb&param=HMDB29648	2,4,5-Trimethoxybenzaldehyde		217.0477717361	1	1.23456666666667
1.23_217.0478m/z	HMDB30571		M+Na-2H	C10H12O4	37.6	0	-2.3202872582633	90.9854903482135	100 - 11.1 - 1.38 - 0.108	http://nonlinear.com/redirect/outbound?p=hmdb&param=HMDB30571	(+)-3-(3,4-Methylenedioxyphenyl)-1,2-propanediol		217.0477717361	1	1.23456666666667
1.23_217.0478m/z	HMDB32365		M+Na-2H	C10H12O4	37.6	0	-2.32028725811834	90.9854903482135	100 - 11.1 - 1.38 - 0.108	http://nonlinear.com/redirect/outbound?p=hmdb&param=HMDB32365	Maltyl isobutyrate		217.0477717361	1	1.23456666666667
1.23_217.0478m/z	HMDB35721		M+Na-2H	C10H12O4	37.6	0	-2.3202872582633	90.9854903482135	100 - 11.1 - 1.38 - 0.108	http://nonlinear.com/redirect/outbound?p=hmdb&param=HMDB35721	(S)-Batatic acid		217.0477717361	1	1.23456666666667
1.23_217.0478m/z	HMDB37177		M+Na-2H	C10H12O4	37.6	0	-2.3202872582633	90.9854903482135	100 - 11.1 - 1.38 - 0.108	http://nonlinear.com/redirect/outbound?p=hmdb&param=HMDB37177	1-(2,4,5-Trihydroxyphenyl)-1-butanone		217.0477717361	1	1.23456666666667
1.23_217.0478m/z	HMDB39427		M+Na-2H	C10H12O4	37.6	0	-2.3202872582633	90.9854903482135	100 - 11.1 - 1.38 - 0.108	http://nonlinear.com/redirect/outbound?p=hmdb&param=HMDB39427	2-Hydroxy-3-(4-methoxyphenyl)propanoic acid		217.0477717361	1	1.23456666666667
1.23_217.0478m/z	HMDB40256		M+Na-2H	C10H12O4	37.6	0	-2.3202872582633	90.9854903482135	100 - 11.1 - 1.38 - 0.108	http://nonlinear.com/redirect/outbound?p=hmdb&param=HMDB40256	(S)-2-(4-Methoxyphenoxy)propanoic acid		217.0477717361	1	1.23456666666667
1.23_217.0478m/z	HMDB40637		M+Na-2H	C10H12O4	37.6	0	-2.3202872582633	90.9854903482135	100 - 11.1 - 1.38 - 0.108	http://nonlinear.com/redirect/outbound?p=hmdb&param=HMDB40637	4-Hydroxy-6-methyl-3-(1-oxobutyl)-2H-pyran-2-one		217.0477717361	1	1.23456666666667
1.23_217.0478m/z	HMDB60398		M+Na-2H	C10H12O4	37.6	0	-2.3202872582633	90.9854903482135	100 - 11.1 - 1.38 - 0.108	http://nonlinear.com/redirect/outbound?p=hmdb&param=HMDB60398	5-Hydroxyconiferyl alcohol		217.0477717361	1	1.23456666666667
1.23_217.0478m/z	HMDB60733		M+Na-2H	C10H12O4	37.6	0	-2.3202872582633	90.9854903482135	100 - 11.1 - 1.38 - 0.108	http://nonlinear.com/redirect/outbound?p=hmdb&param=HMDB60733	3-(3-Hydroxyphenyl)-2-methyllactic acid		217.0477717361	1	1.23456666666667
1.23_217.0478m/z	HMDB60735		M+Na-2H	C10H12O4	37.6	0	-2.3202872582633	90.9854903482135	100 - 11.1 - 1.38 - 0.108	http://nonlinear.com/redirect/outbound?p=hmdb&param=HMDB60735	3-(3,4-Dihydroxyphenyl)-2-methylpropionic acid		217.0477717361	1	1.23456666666667
1.23_219.0447m/z	HMDB41942		M-H	C7H12N2O4S	37.1	0	0.78145994980132	86.5019113154499	100 - 9.39 - 5.74 - 0.475	http://nonlinear.com/redirect/outbound?p=hmdb&param=HMDB41942	N-Acetyl-S-(N-methylcarbamoyl)cysteine		219.044673402331	1	1.23456666666667
1.23_243.1348m/z	HMDB28866		M-H	C11H20N2O4	37.2	0	-1.05975578850052	87.1473067130531	100 - 13 - 1.6 - 0.135	http://nonlinear.com/redirect/outbound?p=hmdb&param=HMDB28866	Hydroxyprolyl-Isoleucine		243.134771966017	1	1.23456666666667
1.23_243.1348m/z	HMDB28867		M-H	C11H20N2O4	37.2	0	-1.05975578850052	87.1473067130531	100 - 13 - 1.6 - 0.135	http://nonlinear.com/redirect/outbound?p=hmdb&param=HMDB28867	Hydroxyprolyl-Leucine		243.134771966017	1	1.23456666666667
1.23_243.1348m/z	HMDB28908		M-H	C11H20N2O4	37.2	0	-1.05975578850052	87.1473067130531	100 - 13 - 1.6 - 0.135	http://nonlinear.com/redirect/outbound?p=hmdb&param=HMDB28908	Isoleucyl-Hydroxyproline		243.134771966017	1	1.23456666666667
1.23_243.1348m/z	HMDB28930		M-H	C11H20N2O4	37.2	0	-1.05975578850052	87.1473067130531	100 - 13 - 1.6 - 0.135	http://nonlinear.com/redirect/outbound?p=hmdb&param=HMDB28930	Leucyl-Hydroxyproline		243.134771966017	1	1.23456666666667
1.23_245.0428m/z	HMDB30018		M+Na-2H	C11H12O5	37.2	0	-1.663052810004	88.031160523632	100 - 12.2 - 1.71 - 0.148	http://nonlinear.com/redirect/outbound?p=hmdb&param=HMDB30018	Elenolide		245.042768664936	1	1.23456666666667
1.23_245.0428m/z	HMDB32616		M+Na-2H	C11H12O5	37.2	0	-1.66305280987716	88.031160523632	100 - 12.2 - 1.71 - 0.148	http://nonlinear.com/redirect/outbound?p=hmdb&param=HMDB32616	Sinapic acid		245.042768664936	1	1.23456666666667
1.23_245.0428m/z	HMDB34069		M+Na-2H	C11H12O5	37.2	0	-1.663052810004	88.031160523632	100 - 12.2 - 1.71 - 0.148	http://nonlinear.com/redirect/outbound?p=hmdb&param=HMDB34069	cis-Sinapic acid		245.042768664936	1	1.23456666666667
1.23_245.0428m/z	HMDB37192		M+FA-H	C7H13KO4	35.4	0	-2.62330963939635	80.1606655418523	100 - 7.87 - 8.31 - 0.638	http://nonlinear.com/redirect/outbound?p=hmdb&param=HMDB37192	Potassium 2-(1'-ethoxy) ethoxypropanoate		245.042768664936	1	1.23456666666667
1.23_245.0428m/z	HMDB41691		M+Na-2H	C11H12O5	37.2	0	-1.66305280975031	88.031160523632	100 - 12.2 - 1.71 - 0.148	http://nonlinear.com/redirect/outbound?p=hmdb&param=HMDB41691	5-(3',4',5'-Trihydroxyphenyl)-gamma-valerolactone		245.042768664936	1	1.23456666666667
1.23_254.9813m/z	HMDB14878		M+Na-2H	C8H5F3N2OS	37.6	0	-3.39949758894965	92.0474548801044	100 - 10.3 - 5.2 - 0.463	http://nonlinear.com/redirect/outbound?p=hmdb&param=HMDB14878	Riluzole		254.981340761685	1	1.23456666666667
1.23_254.9813m/z	HMDB60649		M-H	C6H8O9S	51	63.7	-1.11582538015173	92.8451680359374	100 - 7.72 - 6.63 - 0.46 - 0.134	http://nonlinear.com/redirect/outbound?p=hmdb&param=HMDB60649	Ascorbic acid-2-sulfate		254.981340761685	1	1.23456666666667
1.23_256.0590m/z	HMDB32776		M+Na-2H	C12H13NO4	37.3	0	-0.452212930803207	86.9610965890815	100 - 13.6 - 1.68 - 0.145	http://nonlinear.com/redirect/outbound?p=hmdb&param=HMDB32776	3-Oxo-carbofuran		256.059019411718	1	1.23456666666667
1.23_257.1501m/z	HMDB60336		M+FA-H	C11H20N2O2	36.9	0	-2.63258974158741	87.6301816457208	100 - 12.9 - 1.18	http://nonlinear.com/redirect/outbound?p=hmdb&param=HMDB60336	1,4'-Bipiperidine-1'-carboxylic acid		257.150122249683	1	1.23456666666667
1.23_258.0738m/z	HMDB13067		M+Na-2H	C12H15NO4	36.3	0	-4.26166973354296	86.5802006842288	100 - 13.7 - 1.69 - 0.145	http://nonlinear.com/redirect/outbound?p=hmdb&param=HMDB13067	Salsoline-1-carboxylate		258.073765341736	1	1.23456666666667
1.23_258.0738m/z	HMDB32775		M+Na-2H	C12H15NO4	36.3	0	-4.26166973342308	86.5802006842288	100 - 13.7 - 1.69 - 0.145	http://nonlinear.com/redirect/outbound?p=hmdb&param=HMDB32775	3-Hydroxy-carbofuran		258.073765341736	1	1.23456666666667
1.23_258.0738m/z	HMDB41934		M-H	C9H13N3O6	37.1	0	2.34145455949468	88.3625718941188	100 - 11.2 - 1.81 - 0.155	http://nonlinear.com/redirect/outbound?p=hmdb&param=HMDB41934	Mizoribine		258.073765341736	1	1.23456666666667
1.23_263.0231m/z	HMDB00559		M-H	C9H12O7S	36.9	0	-0.106777105396769	84.6063649392105	100 - 10.9 - 6.5 - 0.631 - 0.124	http://nonlinear.com/redirect/outbound?p=hmdb&param=HMDB00559	3-Methoxy-4-hydroxyphenylethyleneglycol sulfate		263.023069097361	1	1.23456666666667
1.23_263.0231m/z	HMDB03332		M-H	C9H12O7S	36.9	0	-0.106777105181478	84.6063649392105	100 - 10.9 - 6.5 - 0.631 - 0.124	http://nonlinear.com/redirect/outbound?p=hmdb&param=HMDB03332	3-Methoxy-4-Hydroxyphenylglycol sulfate		263.023069097361	1	1.23456666666667
1.23_263.0231m/z	HMDB41785		M+FA-H	C8H10O5S	37.2	0	-0.129302386111574	86.0236919265061	100 - 9.76 - 5.97 - 0.516	http://nonlinear.com/redirect/outbound?p=hmdb&param=HMDB41785	Tyrosol 4-sulfate		263.023069097361	1	1.23456666666667
1.23_288.1075m/z	HMDB15598		M+Na-2H	C10H21NO7	36.6	0	3.96162362261405	87.7659372420658	100 - 11.7 - 2.06 - 0.188	http://nonlinear.com/redirect/outbound?p=hmdb&param=HMDB15598	Voglibose		288.107528110847	1	1.23456666666667
1.23_290.0402n	HMDB01068		M+Na-2H, M+FA-H	C7H15O10P	38.7	0	-0.170999235315992	93.6571727578879	100 - 8.12 - 2.34 - 0.172	http://nonlinear.com/redirect/outbound?p=hmdb&param=HMDB01068	D-Sedoheptulose 7-phosphate	290.040233709983	335.048602707567	1	1.23456666666667
1.23_290.0402n	HMDB60509		M+Na-2H, M+FA-H	C7H15O10P	38.7	0	-0.170999235315992	93.6571727578879	100 - 8.12 - 2.34 - 0.172	http://nonlinear.com/redirect/outbound?p=hmdb&param=HMDB60509	Sedoheptulose 1-phosphate	290.040233709983	335.048602707567	1	1.23456666666667
1.23_291.0666m/z	HMDB39404		M-H	C18H12O4	39	0	1.14808101254697	96.6285322450463	100 - 19.8 - 2.67 - 0.271	http://nonlinear.com/redirect/outbound?p=hmdb&param=HMDB39404	3-Hydroxy-9-(4-hydroxyphenyl)-1H,3H-naphtho[1,8-cd]pyran-1-one		291.066617755187	1	1.23456666666667
1.23_291.0666m/z	HMDB39405		M-H	C18H12O4	39	0	1.14808101254697	96.6285322450463	100 - 19.8 - 2.67 - 0.271	http://nonlinear.com/redirect/outbound?p=hmdb&param=HMDB39405	3-Hydroxy-4-(4-hydroxyphenyl)-1H,3H-naphtho[1,8-cd]pyran-1-one		291.066617755187	1	1.23456666666667
1.23_293.0526m/z	HMDB61177		M+Na-2H	C11H14NO7+	36.6	0	3.25905102391222	86.8981743860418	100 - 12.7 - 2.18 - 0.208	http://nonlinear.com/redirect/outbound?p=hmdb&param=HMDB61177	Pyridine N-oxide glucuronide		293.052581323613	1	1.23456666666667
1.23_302.0468m/z	HMDB14769		M-H	C10H11ClFN5O3	32.8	0	1.97091141904355	66.2678756602999	100 - 12.9 - 33.3 - 4.22 - 0.449	http://nonlinear.com/redirect/outbound?p=hmdb&param=HMDB14769	Clofarabine		302.046766014946	1	1.23456666666667
1.23_308.0986m/z	HMDB00230		M-H	C11H19NO9	37.8	0	-0.239744481391051	89.0715656706887	100 - 12.8 - 2.61 - 0.264	http://nonlinear.com/redirect/outbound?p=hmdb&param=HMDB00230	N-Acetylneuraminic acid		308.098630651717	1	1.23456666666667
1.23_308.0986m/z	HMDB00773		M-H	C11H19NO9	37.8	0	-0.239744481391051	89.0715656706887	100 - 12.8 - 2.61 - 0.264	http://nonlinear.com/redirect/outbound?p=hmdb&param=HMDB00773	N-Acetyl-a-neuraminic acid		308.098630651717	1	1.23456666666667
1.23_333.0630m/z	HMDB05810		M+FA-H	C15H12O6	35.6	0	4.82293808002991	83.7676693817592	100 - 16.6 - 2.52 - 0.266	http://nonlinear.com/redirect/outbound?p=hmdb&param=HMDB05810	Eriodictyol		333.062980284084	1	1.23456666666667
1.23_333.0630m/z	HMDB30847		M+FA-H	C15H12O6	35.6	0	4.82293808002991	83.7676693817592	100 - 16.6 - 2.52 - 0.266	http://nonlinear.com/redirect/outbound?p=hmdb&param=HMDB30847	Aromadendrin		333.062980284084	1	1.23456666666667
1.23_333.0630m/z	HMDB31911		M+FA-H	C15H12O6	35.6	0	4.82293807983258	83.7676693817592	100 - 16.6 - 2.52 - 0.266	http://nonlinear.com/redirect/outbound?p=hmdb&param=HMDB31911	Porric acid B		333.062980284084	1	1.23456666666667
1.23_333.0630m/z	HMDB31971		M-H	C16H14O8	35.5	0	4.15875515333867	82.4610387258375	100 - 17.8 - 3.13 - 0.369	http://nonlinear.com/redirect/outbound?p=hmdb&param=HMDB31971	Xanthotoxol arabinoside		333.062980284084	1	1.23456666666667
1.23_333.0630m/z	HMDB32707		M+FA-H	C15H12O6	35.6	0	4.82293808002991	83.7676693817592	100 - 16.6 - 2.52 - 0.266	http://nonlinear.com/redirect/outbound?p=hmdb&param=HMDB32707	Dalbergioidin		333.062980284084	1	1.23456666666667
1.23_333.0630m/z	HMDB33014		M-H	C16H14O8	35.5	0	4.15875515333867	82.4610387258375	100 - 17.8 - 3.13 - 0.369	http://nonlinear.com/redirect/outbound?p=hmdb&param=HMDB33014	Hovenitin I		333.062980284084	1	1.23456666666667
1.23_333.0630m/z	HMDB37314		M+FA-H	C15H12O6	35.6	0	4.82293807983258	83.7676693817592	100 - 16.6 - 2.52 - 0.266	http://nonlinear.com/redirect/outbound?p=hmdb&param=HMDB37314	Norartocarpanone		333.062980284084	1	1.23456666666667
1.23_333.0630m/z	HMDB40314		M+FA-H	C15H12O6	35.6	0	4.82293807983258	83.7676693817592	100 - 16.6 - 2.52 - 0.266	http://nonlinear.com/redirect/outbound?p=hmdb&param=HMDB40314	2,4',5,7-Tetrahydroxyflavanone		333.062980284084	1	1.23456666666667
1.23_333.0630m/z	HMDB41651		M+FA-H	C15H12O6	35.6	0	4.82293808002991	83.7676693817592	100 - 16.6 - 2.52 - 0.266	http://nonlinear.com/redirect/outbound?p=hmdb&param=HMDB41651	3',4',5,7-Tetrahydroxyisoflavanone		333.062980284084	1	1.23456666666667
1.23_334.9540m/z	HMDB36168		M+FA-H	C10H10O2S4	34	0	-2.08631968057375	72.5288023309355	100 - 14.2 - 19.4 - 2.52 - 1.54 - 0.182	http://nonlinear.com/redirect/outbound?p=hmdb&param=HMDB36168	Bis(2-methyl-3-furanyl)tetrasulfide		334.953961488152	1	1.23456666666667
1.23_341.1086m/z	HMDB00048		M-H	C12H22O11	49.6	53.1	-0.917888155621658	96.1076365748865	100 - 13.7 - 3.12 - 0.341	http://nonlinear.com/redirect/outbound?p=hmdb&param=HMDB00048	Melibiose		341.108621064282	1	1.23456666666667
1.23_341.1086m/z	HMDB00055		M-H	C12H22O11	49.6	53.1	-0.917888155621658	96.1076365748865	100 - 13.7 - 3.12 - 0.341	http://nonlinear.com/redirect/outbound?p=hmdb&param=HMDB00055	Cellobiose		341.108621064282	1	1.23456666666667
1.23_341.1086m/z	HMDB00163		M-H	C12H22O11	49.6	53.1	-0.917888155621658	96.1076365748865	100 - 13.7 - 3.12 - 0.341	http://nonlinear.com/redirect/outbound?p=hmdb&param=HMDB00163	D-Maltose		341.108621064282	1	1.23456666666667
1.23_341.1086m/z	HMDB00186		M-H	C12H22O11	49.6	53.1	-0.917888155455506	96.1076365748865	100 - 13.7 - 3.12 - 0.341	http://nonlinear.com/redirect/outbound?p=hmdb&param=HMDB00186	Alpha-Lactose		341.108621064282	1	1.23456666666667
1.23_341.1086m/z	HMDB00258		M-H	C12H22O11	49.4	52.1	-0.917888155621658	96.1076365748865	100 - 13.7 - 3.12 - 0.341	http://nonlinear.com/redirect/outbound?p=hmdb&param=HMDB00258	Sucrose		341.108621064282	1	1.23456666666667
1.23_341.1086m/z	HMDB00740		M-H	C12H22O11	49.6	53.1	-0.917888155455506	96.1076365748865	100 - 13.7 - 3.12 - 0.341	http://nonlinear.com/redirect/outbound?p=hmdb&param=HMDB00740	Lactulose		341.108621064282	1	1.23456666666667
1.23_341.1086m/z	HMDB00975		M-H	C12H22O11	49.4	52.1	-0.917888155621658	96.1076365748865	100 - 13.7 - 3.12 - 0.341	http://nonlinear.com/redirect/outbound?p=hmdb&param=HMDB00975	Trehalose		341.108621064282	1	1.23456666666667
1.23_341.1086m/z	HMDB02923		M-H	C12H22O11	49.6	53.1	-0.917888155455506	96.1076365748865	100 - 13.7 - 3.12 - 0.341	http://nonlinear.com/redirect/outbound?p=hmdb&param=HMDB02923	Isomaltose		341.108621064282	1	1.23456666666667
1.23_341.1086m/z	HMDB05826		M-H	C12H22O11	49.4	52.1	-0.917888155455506	96.1076365748865	100 - 13.7 - 3.12 - 0.341	http://nonlinear.com/redirect/outbound?p=hmdb&param=HMDB05826	Galactinol		341.108621064282	1	1.23456666666667
1.23_341.1086m/z	HMDB06603		M-H	C12H22O11	49.4	52.1	-0.917888155621658	96.1076365748865	100 - 13.7 - 3.12 - 0.341	http://nonlinear.com/redirect/outbound?p=hmdb&param=HMDB06603	3-b-Galactopyranosyl glucose		341.108621064282	1	1.23456666666667
1.23_341.1086m/z	HMDB06792		M-H	C12H22O11	49.6	53.1	-0.917888155621658	96.1076365748865	100 - 13.7 - 3.12 - 0.341	http://nonlinear.com/redirect/outbound?p=hmdb&param=HMDB06792	Epimelibiose		341.108621064282	1	1.23456666666667
1.23_341.1086m/z	HMDB11740		M-H	C12H22O11	49.4	52.1	-0.917888155621658	96.1076365748865	100 - 13.7 - 3.12 - 0.341	http://nonlinear.com/redirect/outbound?p=hmdb&param=HMDB11740	Turanose		341.108621064282	1	1.23456666666667
1.23_341.1086m/z	HMDB11742		M-H	C12H22O11	49.4	52.1	-0.917888155621658	96.1076365748865	100 - 13.7 - 3.12 - 0.341	http://nonlinear.com/redirect/outbound?p=hmdb&param=HMDB11742	Kojibiose		341.108621064282	1	1.23456666666667
1.23_341.1086m/z	HMDB29880		M-H	C12H22O11	49.4	52.1	-0.917888155621658	96.1076365748865	100 - 13.7 - 3.12 - 0.341	http://nonlinear.com/redirect/outbound?p=hmdb&param=HMDB29880	Neotrehalose		341.108621064282	1	1.23456666666667
1.23_341.1086m/z	HMDB29882		M-H	C12H22O11	49.6	53.1	-0.917888155621658	96.1076365748865	100 - 13.7 - 3.12 - 0.341	http://nonlinear.com/redirect/outbound?p=hmdb&param=HMDB29882	Sakebiose		341.108621064282	1	1.23456666666667
1.23_341.1086m/z	HMDB29898		M-H	C12H22O11	49.5	52.3	-0.917888155621658	96.1076365748865	100 - 13.7 - 3.12 - 0.341	http://nonlinear.com/redirect/outbound?p=hmdb&param=HMDB29898	Inulobiose		341.108621064282	1	1.23456666666667
1.23_341.1086m/z	HMDB29902		M-H	C12H22O11	49.6	53.1	-0.917888155621658	96.1076365748865	100 - 13.7 - 3.12 - 0.341	http://nonlinear.com/redirect/outbound?p=hmdb&param=HMDB29902	Galabiose		341.108621064282	1	1.23456666666667
1.23_341.1086m/z	HMDB29919		M-H	C12H22O11	49.8	53.9	-0.917888155621658	96.1076365748865	100 - 13.7 - 3.12 - 0.341	http://nonlinear.com/redirect/outbound?p=hmdb&param=HMDB29919	Maltulose		341.108621064282	1	1.23456666666667
1.23_341.1086m/z	HMDB29933		M-H	C12H22O11	49.6	53.1	-0.917888155621658	96.1076365748865	100 - 13.7 - 3.12 - 0.341	http://nonlinear.com/redirect/outbound?p=hmdb&param=HMDB29933	Mannobiose		341.108621064282	1	1.23456666666667
1.23_341.1086m/z	HMDB33368		M-H	C12H22O11	49.6	53.1	-0.917888155621658	96.1076365748865	100 - 13.7 - 3.12 - 0.341	http://nonlinear.com/redirect/outbound?p=hmdb&param=HMDB33368	DEAE-cellulose		341.108621064282	1	1.23456666666667
1.23_341.1086m/z	HMDB37138		M-H	.[C12H22O11]n	30.4	53.1	-0.917888155621658			http://nonlinear.com/redirect/outbound?p=hmdb&param=HMDB37138	Maltodextrin		341.108621064282	1	1.23456666666667
1.23_341.1086m/z	HMDB38489		M-H	C12H22O11	49.6	53.1	-0.917888155621658	96.1076365748865	100 - 13.7 - 3.12 - 0.341	http://nonlinear.com/redirect/outbound?p=hmdb&param=HMDB38489	Allolactose		341.108621064282	1	1.23456666666667
1.23_341.1086m/z	HMDB39237		M-H	C12H22O11	46.8	39.1	-0.917888155621658	96.1076365748865	100 - 13.7 - 3.12 - 0.341	http://nonlinear.com/redirect/outbound?p=hmdb&param=HMDB39237	Glucinol		341.108621064282	1	1.23456666666667
1.23_341.1086m/z	HMDB39727		M-H	C12H22O11	49.6	53.1	-0.917888155621658	96.1076365748865	100 - 13.7 - 3.12 - 0.341	http://nonlinear.com/redirect/outbound?p=hmdb&param=HMDB39727	Trehalulose		341.108621064282	1	1.23456666666667
1.23_341.1086m/z	HMDB39876		M-H	C12H22O11	49.4	52.1	-0.917888155621658	96.1076365748865	100 - 13.7 - 3.12 - 0.341	http://nonlinear.com/redirect/outbound?p=hmdb&param=HMDB39876	Fagopyritol A1		341.108621064282	1	1.23456666666667
1.23_341.1086m/z	HMDB41627		M-H	C12H22O11	49.6	53.1	-0.917888155621658	96.1076365748865	100 - 13.7 - 3.12 - 0.341	http://nonlinear.com/redirect/outbound?p=hmdb&param=HMDB41627	beta-Lactose		341.108621064282	1	1.23456666666667
1.23_341.1086m/z	HMDB60068		M-H	C12H22O11	49.6	53.1	-0.917888155621658	96.1076365748865	100 - 13.7 - 3.12 - 0.341	http://nonlinear.com/redirect/outbound?p=hmdb&param=HMDB60068	Glucose-1,3-mannose oligosaccharide		341.108621064282	1	1.23456666666667
1.23_351.0567m/z	HMDB39720		M-H	C12H16O12	37.7	0	-0.689003523700798	89.382839301781	100 - 13.6 - 3.32 - 0.368	http://nonlinear.com/redirect/outbound?p=hmdb&param=HMDB39720	a-L-threo-4-Hex-4-enopyranuronosyl-D-galacturonic acid		351.056656942382	1	1.23456666666667
1.23_377.0855m/z	HMDB36938		M+Na-2H	C16H20O9	46.5	43.7	0.415307349817273	89.3908883596052	100 - 17.9 - 3.35 - 0.409	http://nonlinear.com/redirect/outbound?p=hmdb&param=HMDB36938	1-O-Feruloylglucose		377.085547932845	1	1.23456666666667
1.23_377.0855m/z	HMDB40664		M+Na-2H	C16H20O9	39.1	6.81	0.415307349817273	89.3908883596052	100 - 17.9 - 3.35 - 0.409	http://nonlinear.com/redirect/outbound?p=hmdb&param=HMDB40664	Veranisatin B		377.085547932845	1	1.23456666666667
1.23_377.0855m/z	HMDB40866		M+Na-2H	C16H20O9	46.5	43.7	0.415307349817273	89.3908883596052	100 - 17.9 - 3.35 - 0.409	http://nonlinear.com/redirect/outbound?p=hmdb&param=HMDB40866	1-O-2'-Hydroxy-4'-methoxycinnamoyl-b-D-glucose		377.085547932845	1	1.23456666666667
1.23_430.9934m/z	HMDB14777		M+Na-2H	C19H17Cl3N2S	26.1	0	2.17640306200495	33.0640603851038	97.3 - 21.7 - 100 - 21.9 - 36.4 - 7.71 - 5.35 - 1.06 - 0.258	http://nonlinear.com/redirect/outbound?p=hmdb&param=HMDB14777	Butoconazole		430.993362838791	1	1.23456666666667
1.23_439.0857m/z	LMFA01090084		M-H	C18H34Br2O2	24.1	0	0.86731096184657	21.7503510083764	50.8 - 10.1 - 100 - 19.8 - 50.3 - 9.78 - 1.11	http://nonlinear.com/redirect/outbound?p=lipidmaps&param=LMFA01090084	9,10-dibromo-stearic acid		439.085659794597	1	1.23456666666667
1.23_445.0733m/z	HMDB32645		M+Na-2H	C19H20O11	36	0	-4.65272680844832	85.1957513828634	100 - 21.2 - 4.4 - 0.614	http://nonlinear.com/redirect/outbound?p=hmdb&param=HMDB32645	3-Glucosyl-2,3',4,4',6-pentahydroxybenzophenone		445.073256052508	1	1.23456666666667
1.23_683.2244m/z	HMDB30113		M+Na-2H	C40H38O9	34.5	0	-2.74665517170532	75.5514015483502	100 - 44 - 11.3 - 2.14 - 0.325	http://nonlinear.com/redirect/outbound?p=hmdb&param=HMDB30113	Kuwanon Q		683.224431637965	1	1.23456666666667
1.23_683.2244m/z	HMDB30114		M+Na-2H	C40H38O9	34.5	0	-2.74665517170532	75.5514015483502	100 - 44 - 11.3 - 2.14 - 0.325	http://nonlinear.com/redirect/outbound?p=hmdb&param=HMDB30114	Kuwanon R		683.224431637965	1	1.23456666666667
1.23_683.2244m/z	HMDB41435		M-H	C37H36N2O11	35.3	0	-0.295089006721265	77.1051824027757	100 - 41.6 - 10.7 - 2.05 - 0.32	http://nonlinear.com/redirect/outbound?p=hmdb&param=HMDB41435	Citbismine C		683.224431637965	1	1.23456666666667
1.25_195.0502m/z	HMDB00565		M-H	C6H12O7	39.2	3.27	-3.99688490072823	97.3777877829622	100 - 6.89 - 1.64 - 0.102	http://nonlinear.com/redirect/outbound?p=hmdb&param=HMDB00565	Galactonic acid		195.05024266729	1	1.25235
1.25_195.0502m/z	HMDB00625		M-H	C6H12O7	39.2	3.27	-3.99688490058327	97.3777877829622	100 - 6.89 - 1.64 - 0.102	http://nonlinear.com/redirect/outbound?p=hmdb&param=HMDB00625	Gluconic acid		195.05024266729	1	1.25235
1.25_195.0502m/z	HMDB03290		M-H	C6H12O7	39.2	3.27	-3.99688490058327	97.3777877829622	100 - 6.89 - 1.64 - 0.102	http://nonlinear.com/redirect/outbound?p=hmdb&param=HMDB03290	Gulonic acid		195.05024266729	1	1.25235
1.25_199.0371m/z	HMDB02040		M+Na-2H	C10H10O3	37.1	0	-3.0658918443684	89.1162651319772	100 - 11 - 1.17	http://nonlinear.com/redirect/outbound?p=hmdb&param=HMDB02040	4-Methoxycinnamic acid		199.037116077498	1	1.25235
1.25_199.0371m/z	HMDB12209		M+FA-H	C4H11O4P	38.1	0	-3.7798975508275	94.7779442356408	100 - 4.61 - 0.905	http://nonlinear.com/redirect/outbound?p=hmdb&param=HMDB12209	Diethylphosphate		199.037116077498	1	1.25235
1.25_199.0371m/z	HMDB30903		M+Na-2H	C10H10O3	37.1	0	-3.06589184452801	89.1162651319772	100 - 11 - 1.17	http://nonlinear.com/redirect/outbound?p=hmdb&param=HMDB30903	3-(4-Methylphenyl)oxiranecarboxylic acid		199.037116077498	1	1.25235
1.25_199.0371m/z	HMDB31055		M+Na-2H	C10H10O3	37.1	0	-3.06589184452801	89.1162651319772	100 - 11 - 1.17	http://nonlinear.com/redirect/outbound?p=hmdb&param=HMDB31055	(Z)-10-Hydroxy-8-decene-4,6-diynoic acid		199.037116077498	1	1.25235
1.25_199.0371m/z	HMDB33248		M+Na-2H	C10H10O3	37.1	0	-3.06589184452801	89.1162651319772	100 - 11 - 1.17	http://nonlinear.com/redirect/outbound?p=hmdb&param=HMDB33248	Di-alpha-furfuryl ether		199.037116077498	1	1.25235
1.25_199.0371m/z	HMDB37192		M-H	C7H13KO4	36.3	0	-3.48954153106447	85.6029945703436	100 - 7.87 - 8.31 - 0.638	http://nonlinear.com/redirect/outbound?p=hmdb&param=HMDB37192	Potassium 2-(1'-ethoxy) ethoxypropanoate		199.037116077498	1	1.25235
1.25_199.0371m/z	HMDB38712		M+Na-2H	C10H10O3	37.1	0	-3.06589184452801	89.1162651319772	100 - 11 - 1.17	http://nonlinear.com/redirect/outbound?p=hmdb&param=HMDB38712	(S)-Isosclerone		199.037116077498	1	1.25235
1.25_199.0371m/z	HMDB38965		M+Na-2H	C10H10O3	37.1	0	-3.06589184452801	89.1162651319772	100 - 11 - 1.17	http://nonlinear.com/redirect/outbound?p=hmdb&param=HMDB38965	(E)-10-Hydroxy-2-decene-4,6-diynoic acid		199.037116077498	1	1.25235
1.25_199.0371m/z	HMDB39471		M+Na-2H	C10H10O3	37.1	0	-3.06589184452801	89.1162651319772	100 - 11 - 1.17	http://nonlinear.com/redirect/outbound?p=hmdb&param=HMDB39471	3-(4-Hydroxy-2-methoxyphenyl)-2-propenal		199.037116077498	1	1.25235
1.25_199.0371m/z	LMFA01030710		M+Na-2H	C10H10O3	37.1	0	-3.0658918443684	89.1162651319772	100 - 11 - 1.17	http://nonlinear.com/redirect/outbound?p=lipidmaps&param=LMFA01030710	8S-hydroxy-2E-Decene-4,6-diynoic acid		199.037116077498	1	1.25235
1.25_199.0371m/z	LMFA01030711		M+Na-2H	C10H10O3	37.1	0	-3.0658918443684	89.1162651319772	100 - 11 - 1.17	http://nonlinear.com/redirect/outbound?p=lipidmaps&param=LMFA01030711	8S-hydroxy-2-Decene-4,6-diynoic acid		199.037116077498	1	1.25235
1.25_199.0371m/z	LMFA01030712		M+Na-2H	C10H10O3	37.1	0	-3.0658918443684	89.1162651319772	100 - 11 - 1.17	http://nonlinear.com/redirect/outbound?p=lipidmaps&param=LMFA01030712	10-hydroxy-8E-Decene-4,6-diynoic acid		199.037116077498	1	1.25235
1.25_199.0371m/z	LMFA01030713		M+Na-2H	C10H10O3	37.1	0	-3.0658918443684	89.1162651319772	100 - 11 - 1.17	http://nonlinear.com/redirect/outbound?p=lipidmaps&param=LMFA01030713	10-hydroxy-8Z-Decene-4,6-diynoic acid		199.037116077498	1	1.25235
1.25_199.0371m/z	LMFA01060086		M+Na-2H	C10H10O3	37.1	0	-3.0658918443684	89.1162651319772	100 - 11 - 1.17	http://nonlinear.com/redirect/outbound?p=lipidmaps&param=LMFA01060086	9-oxo-2,4,5,7-decatetraenoic acid		199.037116077498	1	1.25235
1.25_202.0350m/z	HMDB01241		M+FA-H	C6H7NO4	36.6	0	-4.49771312337817	88.0386001976805	100 - 7.09 - 1.04	http://nonlinear.com/redirect/outbound?p=hmdb&param=HMDB01241	2-Aminomuconic acid		202.035004267871	1	1.25235
1.25_202.0350m/z	HMDB06037		M+Na-2H	C6H7N5O2	37.4	0	1.99911803660026	89.4021669847531	100 - 8.47 - 0.731	http://nonlinear.com/redirect/outbound?p=hmdb&param=HMDB06037	8-Hydroxy-7-methylguanine		202.035004267871	1	1.25235
1.25_202.0350m/z	LMFA01170082		M+FA-H	C6H7NO4	36.6	0	-4.49771312319719	88.0386001976805	100 - 7.09 - 1.04	http://nonlinear.com/redirect/outbound?p=lipidmaps&param=LMFA01170082	2-amino-muconic acid		202.035004267871	1	1.25235
1.25_203.9962m/z	HMDB60804		M+Na-2H	C5H5N5OS	37.5	0	0.432574301240281	88.1024384244109	100 - 8.13 - 5.02 - 0.354	http://nonlinear.com/redirect/outbound?p=hmdb&param=HMDB60804	8-Hydroxythioguanine		203.996227794299	1	1.25235
1.25_218.9963m/z	HMDB60015		M+FA-H	C6H6O4S	37	0	-3.62128758240575	89.168738801321	100 - 7.51 - 5.58 - 0.369	http://nonlinear.com/redirect/outbound?p=hmdb&param=HMDB60015	Phenol sulphate		218.996252441402	1	1.25235
1.25_221.0662m/z	HMDB00402		M+FA-H	C7H12O5	37.7	0	-2.71736934615408	91.5767623426377	100 - 7.9 - 1.3	http://nonlinear.com/redirect/outbound?p=hmdb&param=HMDB00402	2-Isopropylmalic acid		221.066197909567	1	1.25235
1.25_221.0662m/z	HMDB02025		M+FA-H	C7H12O5	37.7	0	-2.7173693463155	91.5767623426377	100 - 7.9 - 1.3	http://nonlinear.com/redirect/outbound?p=hmdb&param=HMDB02025	2,3-Dimethyl-3-hydroxyglutaric acid		221.066197909567	1	1.25235
1.25_221.0662m/z	HMDB10325		M-H	C8H14O7	37.5	0	-2.15443696415111	90.0716056999746	100 - 9.08 - 1.8 - 0.139	http://nonlinear.com/redirect/outbound?p=hmdb&param=HMDB10325	Ethyl glucuronide		221.066197909567	1	1.25235
1.25_221.0662m/z	HMDB12156		M+FA-H	C7H12O5	37.7	0	-2.71736934615408	91.5767623426377	100 - 7.9 - 1.3	http://nonlinear.com/redirect/outbound?p=hmdb&param=HMDB12156	3-Isopropylmalate		221.066197909567	1	1.25235
1.25_221.0662m/z	HMDB29169		M+FA-H	C7H12O5	37.7	0	-2.7173693463155	91.5767623426377	100 - 7.9 - 1.3	http://nonlinear.com/redirect/outbound?p=hmdb&param=HMDB29169	3-Hydroxy-2-methylglutarate		221.066197909567	1	1.25235
1.25_221.0662m/z	HMDB31712		M+FA-H	C7H12O5	37.7	0	-2.7173693463155	91.5767623426377	100 - 7.9 - 1.3	http://nonlinear.com/redirect/outbound?p=hmdb&param=HMDB31712	(±)-Glycerol 1,2-diacetate		221.066197909567	1	1.25235
1.25_221.0662m/z	LMFA01170064		M+FA-H	C7H12O5	37.7	0	-2.71736934615408	91.5767623426377	100 - 7.9 - 1.3	http://nonlinear.com/redirect/outbound?p=lipidmaps&param=LMFA01170064	3-propylmalic acid		221.066197909567	1	1.25235
1.25_221.0662m/z	LMFA01170081		M+FA-H	C7H12O5	37.7	0	-2.71736934615408	91.5767623426377	100 - 7.9 - 1.3	http://nonlinear.com/redirect/outbound?p=lipidmaps&param=LMFA01170081	2,3-dimethyl-3-hydroxy-glutaric acid		221.066197909567	1	1.25235
1.25_221.0662m/z	LMFA01170083		M+FA-H	C7H12O5	37.7	0	-2.71736934615408	91.5767623426377	100 - 7.9 - 1.3	http://nonlinear.com/redirect/outbound?p=lipidmaps&param=LMFA01170083	2-isopropyl-malic acid		221.066197909567	1	1.25235
1.25_227.9967m/z	HMDB29723		M+FA-H	C7H5NO3S	37.8	0	-2.64014224234545	91.9483703964215	100 - 8.91 - 5.49 - 0.429	http://nonlinear.com/redirect/outbound?p=hmdb&param=HMDB29723	Saccharin		227.996733750403	1	1.25235
1.25_230.9962m/z	HMDB33058		M+Na-2H	C7H14OS3	32.4	0	3.90077892896822	66.3730900770155	100 - 10.2 - 14.2 - 1.3 - 0.758	http://nonlinear.com/redirect/outbound?p=hmdb&param=HMDB33058	1-(Methylsulfinyl)propyl 1-propenyl disulfide		230.996165132776	1	1.25235
1.25_230.9962m/z	HMDB33059		M+Na-2H	C7H14OS3	32.4	0	3.90077892896822	66.3730900770155	100 - 10.2 - 14.2 - 1.3 - 0.758	http://nonlinear.com/redirect/outbound?p=hmdb&param=HMDB33059	1-(Methylsulfinyl)propyl 2-propenyl disulfide		230.996165132776	1	1.25235
1.25_230.9962m/z	HMDB33076		M+Na-2H	C7H14OS3	32.4	0	3.90077892896822	66.3730900770155	100 - 10.2 - 14.2 - 1.3 - 0.758	http://nonlinear.com/redirect/outbound?p=hmdb&param=HMDB33076	Methyl 1-(2-propenylsulfinyl)propyl disulfide		230.996165132776	1	1.25235
1.25_230.9962m/z	HMDB33077		M+Na-2H	C7H14OS3	32.4	0	3.90077892896822	66.3730900770155	100 - 10.2 - 14.2 - 1.3 - 0.758	http://nonlinear.com/redirect/outbound?p=hmdb&param=HMDB33077	Methyl 1-(1-propenylsulfinyl)propyl disulfide		230.996165132776	1	1.25235
1.25_230.9962m/z	HMDB41646		M-H	C8H8O6S	33.3	0	-3.09222536152038	70.1349162992669	100 - 9.77 - 6.18 - 0.537 - 0.105	http://nonlinear.com/redirect/outbound?p=hmdb&param=HMDB41646	2,4-Dihydroxyacetophenone 5-sulfate		230.996165132776	1	1.25235
1.25_230.9962m/z	HMDB41789		M-H	C8H8O6S	33.3	0	-3.09222536164288	70.1349162992669	100 - 9.77 - 6.18 - 0.537 - 0.105	http://nonlinear.com/redirect/outbound?p=hmdb&param=HMDB41789	Vanillin 4-sulfate		230.996165132776	1	1.25235
1.25_245.1138m/z	HMDB11166		M-H	C10H18N2O5	37.1	0	-1.88489934037574	87.8975742736095	100 - 11.9 - 1.68 - 0.144	http://nonlinear.com/redirect/outbound?p=hmdb&param=HMDB11166	L-beta-aspartyl-L-leucine		245.113831338272	1	1.25235
1.25_245.1138m/z	HMDB11172		M-H	C10H18N2O5	37.1	0	-1.88489934026026	87.8975742736095	100 - 11.9 - 1.68 - 0.144	http://nonlinear.com/redirect/outbound?p=hmdb&param=HMDB11172	L-gamma-glutamyl-L-valine		245.113831338272	1	1.25235
1.25_245.1138m/z	HMDB28756		M-H	C10H18N2O5	37.1	0	-1.88489934037574	87.8975742736095	100 - 11.9 - 1.68 - 0.144	http://nonlinear.com/redirect/outbound?p=hmdb&param=HMDB28756	Aspartyl-Isoleucine		245.113831338272	1	1.25235
1.25_245.1138m/z	HMDB28757		M-H	C10H18N2O5	37.1	0	-1.88489934037574	87.8975742736095	100 - 11.9 - 1.68 - 0.144	http://nonlinear.com/redirect/outbound?p=hmdb&param=HMDB28757	Aspartyl-Leucine		245.113831338272	1	1.25235
1.25_245.1138m/z	HMDB28903		M-H	C10H18N2O5	37.1	0	-1.88489934037574	87.8975742736095	100 - 11.9 - 1.68 - 0.144	http://nonlinear.com/redirect/outbound?p=hmdb&param=HMDB28903	Isoleucyl-Aspartate		245.113831338272	1	1.25235
1.25_245.1138m/z	HMDB28925		M-H	C10H18N2O5	37.1	0	-1.88489934037574	87.8975742736095	100 - 11.9 - 1.68 - 0.144	http://nonlinear.com/redirect/outbound?p=hmdb&param=HMDB28925	Leucyl-Aspartate		245.113831338272	1	1.25235
1.25_245.1138m/z	HMDB59717		M-H	C10H18N2O5	37.1	0	-1.88489934037574	87.8975742736095	100 - 11.9 - 1.68 - 0.144	http://nonlinear.com/redirect/outbound?p=hmdb&param=HMDB59717	Glu-Val		245.113831338272	1	1.25235
1.25_246.9917m/z	HMDB41788		M-H	C8H8O7S	27.5	0	-0.579704625004774	37.985813227134	100 - 9.81 - 6.39 - 0.559 - 0.118	http://nonlinear.com/redirect/outbound?p=hmdb&param=HMDB41788	Vanillic acid 4-sulfate		246.99165339527	1	1.25235
1.25_259.1297m/z	HMDB03581		M+FA-H	C10H18N2O3	37.4	0	-1.17537888259012	88.3950243745208	100 - 11.9 - 1.26	http://nonlinear.com/redirect/outbound?p=hmdb&param=HMDB03581	Dethiobiotin		259.129693629612	1	1.25235
1.25_259.1297m/z	HMDB11170		M-H	C11H20N2O5	37.2	0	-0.967517014309218	86.9382769228222	100 - 13 - 1.81 - 0.163	http://nonlinear.com/redirect/outbound?p=hmdb&param=HMDB11170	L-gamma-glutamyl-L-isoleucine		259.129693629612	1	1.25235
1.25_259.1297m/z	HMDB11171		M-H	C11H20N2O5	37.2	0	-0.967517014309218	86.9382769228222	100 - 13 - 1.81 - 0.163	http://nonlinear.com/redirect/outbound?p=hmdb&param=HMDB11171	L-gamma-glutamyl-L-leucine		259.129693629612	1	1.25235
1.25_259.1297m/z	HMDB29030		M+FA-H	C10H18N2O3	37.4	0	-1.17537888245739	88.3950243745208	100 - 11.9 - 1.26	http://nonlinear.com/redirect/outbound?p=hmdb&param=HMDB29030	Prolyl-Valine		259.129693629612	1	1.25235
1.25_259.1297m/z	HMDB29135		M+FA-H	C10H18N2O3	37.4	0	-1.17537888245739	88.3950243745208	100 - 11.9 - 1.26	http://nonlinear.com/redirect/outbound?p=hmdb&param=HMDB29135	Valyl-Proline		259.129693629612	1	1.25235
1.25_262.0145n	HMDB11719		M-H, M+FA-H	C9H10O7S	37.9	0	-0.6716315911573	90.319578584484	100 - 10.9 - 6.5 - 0.63 - 0.124	http://nonlinear.com/redirect/outbound?p=hmdb&param=HMDB11719	Homovanillic acid sulfate	262.014547680254	261.007271248254	1	1.25235
1.25_262.0145n	HMDB41648		M-H, M+FA-H	C9H10O7S	37.9	0	-0.6716315911573	90.319578584484	100 - 10.9 - 6.5 - 0.63 - 0.124	http://nonlinear.com/redirect/outbound?p=hmdb&param=HMDB41648	2-Hydroxy-4-methoxyacetophenone 5-sulfate	262.014547680254	261.007271248254	1	1.25235
1.25_262.0145n	HMDB41721		M-H, M+FA-H	C9H10O7S	37.9	0	-0.6716315911573	90.319578584484	100 - 10.9 - 6.5 - 0.63 - 0.124	http://nonlinear.com/redirect/outbound?p=hmdb&param=HMDB41721	Dihydrocaffeic acid 3-sulfate	262.014547680254	261.007271248254	1	1.25235
1.25_262.0145n	HMDB59967		M-H, M+FA-H	C9H10O7S	37.9	0	-0.6716315911573	90.319578584484	100 - 10.9 - 6.5 - 0.63 - 0.124	http://nonlinear.com/redirect/outbound?p=hmdb&param=HMDB59967	3-hydroxy-3-(3-hydroxyphenyl)propanoic acid-O-sulphate	262.014547680254	261.007271248254	1	1.25235
1.25_262.0145n	HMDB61117		M-H, M+FA-H	C9H10O7S	37.9	0	-0.6716315911573	90.319578584484	100 - 10.9 - 6.5 - 0.63 - 0.124	http://nonlinear.com/redirect/outbound?p=hmdb&param=HMDB61117	3-(3,5-dihydroxyphenyl)-1-propanoic acid sulphate	262.014547680254	261.007271248254	1	1.25235
1.25_272.0366n	HMDB59993		M-H, M+Na-2H	C11H12O6S	37.6	0	4.13129446210778	92.8624965472581	100 - 13.1 - 6.54 - 0.744 - 0.125	http://nonlinear.com/redirect/outbound?p=hmdb&param=HMDB59993	5-(Hydroxyphenyl)-gamma-valerolactone-O-sulphate	272.036582960786	293.012190703498	1	1.25235
1.25_276.0303n	HMDB41724		M-H, M+FA-H	C10H12O7S	37.1	0	-0.270789666751345	85.5931971330738	100 - 12 - 6.62 - 0.701 - 0.131	http://nonlinear.com/redirect/outbound?p=hmdb&param=HMDB41724	Dihydroferulic acid 4-sulfate	276.030298975587	321.039509672269	1	1.25235
1.25_281.0543m/z	HMDB15573		M-H	C13H9F3N2O2	37.1	0	-0.0905064554823936	85.8138575909896	100 - 15 - 1.45 - 0.106	http://nonlinear.com/redirect/outbound?p=hmdb&param=HMDB15573	Niflumic Acid		281.054310236953	1	1.25235
1.25_281.0543m/z	HMDB32102		M+Na-2H	C13H12N2O4	37	0	-0.247830665248685	85.3730056062028	100 - 15.1 - 1.88 - 0.17	http://nonlinear.com/redirect/outbound?p=hmdb&param=HMDB32102	1,2,3,4-Tetrahydro-b-carboline-1,3-dicarboxylic acid		281.054310236953	1	1.25235
1.25_286.9984m/z	HMDB59620		M+FA-H	C6H11O6PS	36.7	0	-4.87747288942883	89.2721524602184	100 - 7.65 - 6.01 - 0.408	http://nonlinear.com/redirect/outbound?p=hmdb&param=HMDB59620	5-(methylthio)-2,3-Dioxopentyl phosphate		286.998418214883	1	1.25235
1.25_286.9984m/z	HMDB60266		M+FA-H	C6H11O6PS	36.7	0	-4.87747288942883	89.2721524602184	100 - 7.65 - 6.01 - 0.408	http://nonlinear.com/redirect/outbound?p=hmdb&param=HMDB60266	2,3-Diketo-5-methylthio-1-phosphopentane		286.998418214883	1	1.25235
1.25_295.0645m/z	HMDB32670		M+FA-H	C13H14O3S	36.5	0	-0.222154414885298	82.9970756009689	100 - 15.1 - 6.2 - 0.787 - 0.101	http://nonlinear.com/redirect/outbound?p=hmdb&param=HMDB32670	2-[(5-Methylsulfinyl)-4-penten-2-ynylidene]-1,6-dioxaspiro[4.4]non-3-ene		295.064512624313	1	1.25235
1.25_306.0396m/z	HMDB06049		M+FA-H	C9H12NO6P	36.7	0	4.66400783872967	89.0187654548997	100 - 10.5 - 1.73 - 0.142	http://nonlinear.com/redirect/outbound?p=hmdb&param=HMDB06049	O-Phosphotyrosine		306.03964410065	1	1.25235
1.25_330.0987m/z	HMDB15141		M+FA-H	C17H11N5	35.5	0	-3.4175821213884	81.6821620126147	100 - 20.3 - 1.97 - 0.12	http://nonlinear.com/redirect/outbound?p=hmdb&param=HMDB15141	Letrozole		330.098673889168	1	1.25235
1.25_330.0987m/z	HMDB30177		M+FA-H	C16H15NO4	36.3	0	1.27343016495787	82.938886992232	100 - 18 - 2.35 - 0.228	http://nonlinear.com/redirect/outbound?p=hmdb&param=HMDB30177	Arborinine		330.098673889168	1	1.25235
1.25_330.0987m/z	HMDB37797		M-H	C17H17NO6	36.1	0	1.09648955343617	81.6442368502915	100 - 19.2 - 2.97 - 0.335	http://nonlinear.com/redirect/outbound?p=hmdb&param=HMDB37797	Citbrasine		330.098673889168	1	1.25235
1.25_331.0228m/z	HMDB33657		M+Na-2H	C17H10O6	36.1	0	1.28760067845888	82.0075332932167	100 - 18.7 - 2.89 - 0.322	http://nonlinear.com/redirect/outbound?p=hmdb&param=HMDB33657	De-O-methylsterigmatocystin		331.022805075738	1	1.25235
1.25_331.0228m/z	HMDB35230		M+Na-2H	C17H10O6	36.1	0	1.28760067845888	82.0075332932167	100 - 18.7 - 2.89 - 0.322	http://nonlinear.com/redirect/outbound?p=hmdb&param=HMDB35230	Aurantricholide B		331.022805075738	1	1.25235
1.25_336.0916m/z	HMDB33374		M-H	C16H19NO5S	35.4	0	1.36046102624529	78.505977708916	100 - 18.9 - 7.23 - 1.11 - 0.162	http://nonlinear.com/redirect/outbound?p=hmdb&param=HMDB33374	Benzyl glycinate 4-methylbenzenesulfonate salt		336.091575889157	1	1.25235
1.25_367.0795m/z	HMDB37250		M+Na-2H	C18H18O7	35.9	0	-1.2171843771063	80.8657217750308	100 - 19.9 - 3.32 - 0.398	http://nonlinear.com/redirect/outbound?p=hmdb&param=HMDB37250	Muscomin		367.079499460273	1	1.25235
1.25_368.0764m/z	HMDB60882		M-H	C19H15NO7	35.2	0	-3.26363795224049	79.7404209313108	100 - 21.4 - 3.61 - 0.446	http://nonlinear.com/redirect/outbound?p=hmdb&param=HMDB60882	6-Hydroxy-R-acenocoumarol		368.07637083144	1	1.25235
1.25_368.0764m/z	HMDB60883		M-H	C19H15NO7	35.2	0	-3.26363795224049	79.7404209313108	100 - 21.4 - 3.61 - 0.446	http://nonlinear.com/redirect/outbound?p=hmdb&param=HMDB60883	7-Hydroxy-R-acenocoumarol		368.07637083144	1	1.25235
1.25_368.0764m/z	HMDB60884		M-H	C19H15NO7	35.2	0	-3.26363795224049	79.7404209313108	100 - 21.4 - 3.61 - 0.446	http://nonlinear.com/redirect/outbound?p=hmdb&param=HMDB60884	8-Hydroxy-R-acenocoumarol		368.07637083144	1	1.25235
1.25_370.1473n	HMDB03403		M-H, M+FA-H	C2H6.[C12H20O11]n	19.8	0	-0.694224605755002			http://nonlinear.com/redirect/outbound?p=hmdb&param=HMDB03403	Amylose	370.14725468347	415.145561529949	1	1.25235
1.25_370.1473n	HMDB04162		M-H, M+FA-H	C2H6.[C12H20O11]n	19.8	0	-0.694224605755002			http://nonlinear.com/redirect/outbound?p=hmdb&param=HMDB04162	Galactan	370.14725468347	415.145561529949	1	1.25235
1.25_370.1473n	HMDB32197		M-H, M+FA-H	C14H26O11	38.5	0	-0.694224605755002	93.431839231606	100 - 15.9 - 3.44 - 0.412	http://nonlinear.com/redirect/outbound?p=hmdb&param=HMDB32197	Cellulose, microcrystalline	370.14725468347	415.145561529949	1	1.25235
1.25_382.0989m/z	HMDB00912		M-H	C14H17N5O8	36.6	0	-4.04220804232878	87.5439761750898	100 - 17.5 - 3.08 - 0.361	http://nonlinear.com/redirect/outbound?p=hmdb&param=HMDB00912	Succinyladenosine		382.098887492593	1	1.25235
1.25_390.0580m/z	HMDB60882		M+Na-2H	C19H15NO7	35	0	-4.16553679417676	79.7404209313108	100 - 21.4 - 3.61 - 0.446	http://nonlinear.com/redirect/outbound?p=hmdb&param=HMDB60882	6-Hydroxy-R-acenocoumarol		390.05798220624	1	1.25235
1.25_390.0580m/z	HMDB60883		M+Na-2H	C19H15NO7	35	0	-4.16553679417676	79.7404209313108	100 - 21.4 - 3.61 - 0.446	http://nonlinear.com/redirect/outbound?p=hmdb&param=HMDB60883	7-Hydroxy-R-acenocoumarol		390.05798220624	1	1.25235
1.25_390.0580m/z	HMDB60884		M+Na-2H	C19H15NO7	35	0	-4.16553679417676	79.7404209313108	100 - 21.4 - 3.61 - 0.446	http://nonlinear.com/redirect/outbound?p=hmdb&param=HMDB60884	8-Hydroxy-R-acenocoumarol		390.05798220624	1	1.25235
1.25_423.9919m/z	HMDB01546		M+Na-2H	C9H15N3O11P2	36.9	0	-2.2792073219577	87.2935436594956	100 - 11.4 - 2.86 - 0.276	http://nonlinear.com/redirect/outbound?p=hmdb&param=HMDB01546	CDP		423.99193082862	1	1.25235
1.25_499.1520m/z	HMDB39777		M-H	C28H24N2O7	34	0	1.76701388416908	72.021292647696	100 - 31.6 - 6.25 - 0.926 - 0.112	http://nonlinear.com/redirect/outbound?p=hmdb&param=HMDB39777	Orcein		499.151958470951	1	1.25235
1.25_508.0802n	HMDB36986		M-H, M+Na-2H	C18H24N2O11S2	35	0.49	-3.864862695181	79.2037147469905	100 - 22.5 - 13.7 - 2.63 - 0.739 - 0.119	http://nonlinear.com/redirect/outbound?p=hmdb&param=HMDB36986	1,4-Dimethoxyglucobrassicin	508.080187926686	507.072911494686	1	1.25235
1.27_165.0395m/z	HMDB41941		M+Na-2H	C4H8N4O2	38.6	0	0.751059660263586	93.9873594462976	100 - 5.96 - 0.562	http://nonlinear.com/redirect/outbound?p=hmdb&param=HMDB41941	N,N'-dinitrosopiperazine		165.039501536084	1	1.2716
1.27_167.0201m/z	HMDB29572		M+FA-H	C4H10S2	37.1	0	-4.36882334414655	90.6777807520074	100 - 6.04 - 9.19 - 0.476 - 0.256	http://nonlinear.com/redirect/outbound?p=hmdb&param=HMDB29572	Diethyl disulfide		167.020062096424	1	1.2716
1.27_167.0201m/z	HMDB31157		M+FA-H	C4H10S2	37.1	0	-4.36882334426301	90.6777807520074	100 - 6.04 - 9.19 - 0.476 - 0.256	http://nonlinear.com/redirect/outbound?p=hmdb&param=HMDB31157	2,3-Butanedithiol		167.020062096424	1	1.2716
1.27_167.0201m/z	HMDB31708		M+FA-H	C4H10S2	37.1	0	-4.36882334426301	90.6777807520074	100 - 6.04 - 9.19 - 0.476 - 0.256	http://nonlinear.com/redirect/outbound?p=hmdb&param=HMDB31708	1,2-Bis(methylthio)ethane		167.020062096424	1	1.2716
1.27_167.0201m/z	HMDB31872		M+FA-H	C4H10S2	37.1	0	-4.36882334426301	90.6777807520074	100 - 6.04 - 9.19 - 0.476 - 0.256	http://nonlinear.com/redirect/outbound?p=hmdb&param=HMDB31872	Methyl propyl disulfide		167.020062096424	1	1.2716
1.27_167.0201m/z	HMDB33552		M+FA-H	C4H10S2	37.1	0	-4.36882334437947	90.6777807520074	100 - 6.04 - 9.19 - 0.476 - 0.256	http://nonlinear.com/redirect/outbound?p=hmdb&param=HMDB33552	(±)-1,3-Butanedithiol		167.020062096424	1	1.2716
1.27_181.0709m/z	HMDB00107		M-H	C6H14O6	37.5	0	-4.97749711411258	93.4026323584703	100 - 6.88 - 1.43	http://nonlinear.com/redirect/outbound?p=hmdb&param=HMDB00107	Galactitol		181.070855436453	1	1.2716
1.27_181.0709m/z	HMDB00247		M-H	C6H14O6	37.5	0	-4.97749711426868	93.4026323584703	100 - 6.88 - 1.43	http://nonlinear.com/redirect/outbound?p=hmdb&param=HMDB00247	Sorbitol		181.070855436453	1	1.2716
1.27_181.0709m/z	HMDB00765		M-H	C6H14O6	37.5	0	-4.97749711426868	93.4026323584703	100 - 6.88 - 1.43	http://nonlinear.com/redirect/outbound?p=hmdb&param=HMDB00765	Mannitol		181.070855436453	1	1.2716
1.27_181.0709m/z	HMDB11632		M-H	C6H14O6	37.5	0	-4.97749711442477	93.4026323584703	100 - 6.88 - 1.43	http://nonlinear.com/redirect/outbound?p=hmdb&param=HMDB11632	L-Iditol		181.070855436453	1	1.2716
1.27_183.0057m/z	HMDB02149		M+Na-2H	C9H6O3	37.1	0	-3.93413330745537	90.1119680992771	100 - 9.92 - 1.06	http://nonlinear.com/redirect/outbound?p=hmdb&param=HMDB02149	3 Hydroxycoumarin		183.005724416816	1	1.2716
1.27_183.0057m/z	HMDB14966		M+FA-H	C3H7O4P	38	0	-4.88221668858714	95.8382404591195	100 - 3.48 - 0.865	http://nonlinear.com/redirect/outbound?p=hmdb&param=HMDB14966	Fosfomycin		183.005724416816	1	1.2716
1.27_183.0057m/z	HMDB29865		M+Na-2H	C9H6O3	37.1	0	-3.93413330763078	90.1119680992771	100 - 9.92 - 1.06	http://nonlinear.com/redirect/outbound?p=hmdb&param=HMDB29865	Umbelliferone		183.005724416816	1	1.2716
1.27_187.0715m/z	HMDB06029		M-H	C7H12N2O4	37.9	0	-4.77365449904945	95.269496545429	100 - 8.59 - 1.15	http://nonlinear.com/redirect/outbound?p=hmdb&param=HMDB06029	N-Acetylglutamine		187.071532613141	1	1.2716
1.27_187.0715m/z	HMDB11173		M-H	C7H12N2O4	37.9	0	-4.77365449904945	95.269496545429	100 - 8.59 - 1.15	http://nonlinear.com/redirect/outbound?p=hmdb&param=HMDB11173	L-glycyl-L-hydroxyproline		187.071532613141	1	1.2716
1.27_187.0715m/z	HMDB28842		M-H	C7H12N2O4	37.9	0	-4.77365449904945	95.269496545429	100 - 8.59 - 1.15	http://nonlinear.com/redirect/outbound?p=hmdb&param=HMDB28842	Glycyl-Hydroxyproline		187.071532613141	1	1.2716
1.27_187.0715m/z	HMDB29862		M+Na-2H	C6H10N6	38.6	0	1.0261711816591	94.3731540200531	100 - 8.8 - 0.348	http://nonlinear.com/redirect/outbound?p=hmdb&param=HMDB29862	Cyromazine		187.071532613141	1	1.2716
1.27_188.0556m/z	HMDB00590		M-H	C7H11NO5	37.2	0	-4.36153400399967	91.2577401687821	100 - 8.25 - 1.33	http://nonlinear.com/redirect/outbound?p=hmdb&param=HMDB00590	Glutarylglycine		188.055621415516	1	1.2716
1.27_188.0556m/z	HMDB01138		M-H	C7H11NO5	37.2	0	-4.36153400384934	91.2577401687821	100 - 8.25 - 1.33	http://nonlinear.com/redirect/outbound?p=hmdb&param=HMDB01138	N-Acetylglutamic acid		188.055621415516	1	1.2716
1.27_189.0397m/z	HMDB12710		M-H	C7H10O6	49.3	54	-4.02934020904698	96.9569405073586	100 - 7.91 - 1.51 - 0.102	http://nonlinear.com/redirect/outbound?p=hmdb&param=HMDB12710	3-Dehydroquinate		189.039695839068	1	1.2716
1.27_189.0397m/z	HMDB59927		M-H	C7H10O6	40.7	11.4	-4.02934020904698	96.9569405073586	100 - 7.91 - 1.51 - 0.102	http://nonlinear.com/redirect/outbound?p=hmdb&param=HMDB59927	2-Hydroxy-2-(2-oxopropyl)butanedioic acid		189.039695839068	1	1.2716
1.27_189.0397m/z	LMFA01170052		M-H	C7H10O6	38.5	0	-4.02934020904698	96.9569405073586	100 - 7.91 - 1.51 - 0.102	http://nonlinear.com/redirect/outbound?p=lipidmaps&param=LMFA01170052	4-hydroxy-2-oxo-Heptanedioic acid		189.039695839068	1	1.2716
1.27_189.0397m/z	LMFA01170062		M-H	C7H10O6	38.5	0	-4.02934020904698	96.9569405073586	100 - 7.91 - 1.51 - 0.102	http://nonlinear.com/redirect/outbound?p=lipidmaps&param=LMFA01170062	2,4-dihydroxy-2-heptenedioc acid		189.039695839068	1	1.2716
1.27_191.0553m/z	HMDB03072		M-H	C7H12O6	41.9	18.5	-4.30233864959569	95.8716340567723	100 - 7.94 - 1.51 - 0.103	http://nonlinear.com/redirect/outbound?p=hmdb&param=HMDB03072	Quinic acid		191.055285348462	1	1.2716
1.27_197.0309m/z	HMDB00292		M+FA-H	C5H4N4O2	37.4	0	-4.94870433513736	92.9239891673099	100 - 6.99 - 0.623	http://nonlinear.com/redirect/outbound?p=hmdb&param=HMDB00292	Xanthine		197.030875888129	1	1.2716
1.27_197.0309m/z	HMDB00786		M+FA-H	C5H4N4O2	37.4	0	-4.94870433495042	92.9239891673099	100 - 6.99 - 0.623	http://nonlinear.com/redirect/outbound?p=hmdb&param=HMDB00786	Oxypurinol		197.030875888129	1	1.2716
1.27_197.0309m/z	HMDB01182		M+FA-H	C5H4N4O2	37.4	0	-4.94870433513736	92.9239891673099	100 - 6.99 - 0.623	http://nonlinear.com/redirect/outbound?p=hmdb&param=HMDB01182	6,8-Dihydroxypurine		197.030875888129	1	1.2716
1.27_197.0309m/z	HMDB14480		M-H	C6H6N4O4	37.4	0	-3.79910064876356	91.4994667396578	100 - 8.17 - 1.12	http://nonlinear.com/redirect/outbound?p=hmdb&param=HMDB14480	Nitrofurazone		197.030875888129	1	1.2716
1.27_204.9805m/z	HMDB33075		M+Na-2H	C5H12OS3	35.2	0	4.24959806329521	80.950965923349	100 - 7.99 - 14 - 0.996 - 0.735	http://nonlinear.com/redirect/outbound?p=hmdb&param=HMDB33075	Methyl 1-(methylsulfinyl)propyl disulfide		204.980477771811	1	1.2716
1.27_204.9805m/z	HMDB59752		M-H	C6H6O6S	36.7	0	-3.66382558602437	87.8858353045007	100 - 7.59 - 6 - 0.404	http://nonlinear.com/redirect/outbound?p=hmdb&param=HMDB59752	5-Sulfoxymethylfurfural		204.980477771811	1	1.2716
1.27_204.9805m/z	HMDB60016		M-H	C6H6O6S	36.7	0	-3.66382558616235	87.8858353045007	100 - 7.59 - 6 - 0.404	http://nonlinear.com/redirect/outbound?p=hmdb&param=HMDB60016	Pyrogallol-1-O-sulphate		204.980477771811	1	1.2716
1.27_204.9805m/z	HMDB60018		M-H	C6H6O6S	36.7	0	-3.66382558616235	87.8858353045007	100 - 7.59 - 6 - 0.404	http://nonlinear.com/redirect/outbound?p=hmdb&param=HMDB60018	Pyrogallol-2-O-sulphate		204.980477771811	1	1.2716
1.27_204.9805m/z	HMDB60417		M+Na-2H	C5H4N4O2S	37.3	0	1.70410784889543	88.3897925960595	100 - 7.79 - 5.2 - 0.353	http://nonlinear.com/redirect/outbound?p=hmdb&param=HMDB60417	6-Thiourate		204.980477771811	1	1.2716
1.27_204.9805m/z	HMDB60601		M+Na-2H	C5H4N4O2S	37.3	0	1.70410784889543	88.3897925960595	100 - 7.79 - 5.2 - 0.353	http://nonlinear.com/redirect/outbound?p=hmdb&param=HMDB60601	6-thiouric acid		204.980477771811	1	1.2716
1.27_209.0660m/z	HMDB00174		M+FA-H	C6H12O5	37.5	0	-4.14040184587867	92.5560037015865	100 - 6.82 - 1.22	http://nonlinear.com/redirect/outbound?p=hmdb&param=HMDB00174	L-Fucose		209.06599704323	1	1.2716
1.27_209.0660m/z	HMDB00849		M+FA-H	C6H12O5	37.5	0	-4.14040184587867	92.5560037015865	100 - 6.82 - 1.22	http://nonlinear.com/redirect/outbound?p=hmdb&param=HMDB00849	Rhamnose		209.06599704323	1	1.2716
1.27_209.0660m/z	HMDB02712		M+FA-H	C6H12O5	37.5	0	-4.14040184587867	92.5560037015865	100 - 6.82 - 1.22	http://nonlinear.com/redirect/outbound?p=hmdb&param=HMDB02712	1,5-Anhydrosorbitol		209.06599704323	1	1.2716
1.27_209.0660m/z	HMDB03081		M+FA-H	C6H12O5	37.5	0	-4.14040184587867	92.5560037015865	100 - 6.82 - 1.22	http://nonlinear.com/redirect/outbound?p=hmdb&param=HMDB03081	Beta-D-Fucose		209.06599704323	1	1.2716
1.27_209.0660m/z	HMDB03219		M-H	C7H14O7	37.4	0	-3.23367395861025	91.0447308677284	100 - 8 - 1.72 - 0.12	http://nonlinear.com/redirect/outbound?p=hmdb&param=HMDB03219	Sedoheptulose		209.06599704323	1	1.2716
1.27_209.0660m/z	HMDB05876		M+FA-H	C6H12O5	37.5	0	-4.1404018460519	92.5560037015865	100 - 6.82 - 1.22	http://nonlinear.com/redirect/outbound?p=hmdb&param=HMDB05876	3-Deoxyfructose		209.06599704323	1	1.2716
1.27_209.0660m/z	HMDB10207		M+FA-H	C6H12O5	37.5	0	-4.14040184587867	92.5560037015865	100 - 6.82 - 1.22	http://nonlinear.com/redirect/outbound?p=hmdb&param=HMDB10207	L-Rhamnulose		209.06599704323	1	1.2716
1.27_209.0660m/z	HMDB12327		M+FA-H	C6H12O5	37.5	0	-4.1404018460519	92.5560037015865	100 - 6.82 - 1.22	http://nonlinear.com/redirect/outbound?p=hmdb&param=HMDB12327	2-Deoxygalactopyranose		209.06599704323	1	1.2716
1.27_209.0660m/z	HMDB29196		M+FA-H	C6H12O5	37.5	0	-4.14040184587867	92.5560037015865	100 - 6.82 - 1.22	http://nonlinear.com/redirect/outbound?p=hmdb&param=HMDB29196	D-Fucose		209.06599704323	1	1.2716
1.27_209.0660m/z	HMDB29901		M-H	C7H14O7	37.4	0	-3.23367395847495	91.0447308677284	100 - 8 - 1.72 - 0.12	http://nonlinear.com/redirect/outbound?p=hmdb&param=HMDB29901	L-Galacto-2-heptulose		209.06599704323	1	1.2716
1.27_209.0660m/z	HMDB29935		M-H	C7H14O7	37.4	0	-3.23367395847495	91.0447308677284	100 - 8 - 1.72 - 0.12	http://nonlinear.com/redirect/outbound?p=hmdb&param=HMDB29935	D-Manno-2-heptulose		209.06599704323	1	1.2716
1.27_209.0660m/z	HMDB29952		M-H	C7H14O7	37.4	0	-3.23367395847495	91.0447308677284	100 - 8 - 1.72 - 0.12	http://nonlinear.com/redirect/outbound?p=hmdb&param=HMDB29952	D-altro-D-manno-Heptose		209.06599704323	1	1.2716
1.27_209.0660m/z	HMDB33821		M+FA-H	C6H12O5	37.5	0	-4.14040184587867	92.5560037015865	100 - 6.82 - 1.22	http://nonlinear.com/redirect/outbound?p=hmdb&param=HMDB33821	2-O-Methyl-D-xylose		209.06599704323	1	1.2716
1.27_209.0660m/z	HMDB59624		M+FA-H	C6H12O5	37.5	0	-4.14040184587867	92.5560037015865	100 - 6.82 - 1.22	http://nonlinear.com/redirect/outbound?p=hmdb&param=HMDB59624	Alpha-L-fucose		209.06599704323	1	1.2716
1.27_209.0660m/z	HMDB59625		M+FA-H	C6H12O5	37.5	0	-4.14040184587867	92.5560037015865	100 - 6.82 - 1.22	http://nonlinear.com/redirect/outbound?p=hmdb&param=HMDB59625	beta-L-fucose		209.06599704323	1	1.2716
1.27_209.0660m/z	HMDB60267		M+FA-H	C6H12O5	37.5	0	-4.14040184587867	92.5560037015865	100 - 6.82 - 1.22	http://nonlinear.com/redirect/outbound?p=hmdb&param=HMDB60267	L-Fuculose		209.06599704323	1	1.2716
1.27_209.0660m/z	LMFA01050098		M+FA-H	C6H12O5	37.5	0	-4.14040184587867	92.5560037015865	100 - 6.82 - 1.22	http://nonlinear.com/redirect/outbound?p=lipidmaps&param=LMFA01050098	Digitoxic acid		209.06599704323	1	1.2716
1.27_230.1140m/z	HMDB28744		M-H	C9H17N3O4	37.1	0	-2.72873842702386	88.7475125745558	100 - 11.2 - 1.39 - 0.109	http://nonlinear.com/redirect/outbound?p=hmdb&param=HMDB28744	Asparaginyl-Valine		230.113998934604	1	1.2716
1.27_230.1140m/z	HMDB29122		M-H	C9H17N3O4	37.1	0	-2.72873842702386	88.7475125745558	100 - 11.2 - 1.39 - 0.109	http://nonlinear.com/redirect/outbound?p=hmdb&param=HMDB29122	Valyl-Asparagine		230.113998934604	1	1.2716
1.27_239.9968m/z	HMDB60002		M-H	C9H7NO5S	36.5	0	-1.74424108909241	84.4899753692245	100 - 11.2 - 6.11 - 0.6	http://nonlinear.com/redirect/outbound?p=hmdb&param=HMDB60002	Indole-3-carboxilic acid-O-sulphate		239.99679652515	1	1.2716
1.27_243.0619m/z	HMDB00296		M-H	C9H12N2O6	45	30.2	-1.57213235827931	96.661433735937	100 - 10.8 - 1.77 - 0.149	http://nonlinear.com/redirect/outbound?p=hmdb&param=HMDB00296	Uridine		243.061875970185	1	1.2716
1.27_243.0619m/z	HMDB00767		M-H	C9H12N2O6	44.2	26.2	-1.57213235851221	96.661433735937	100 - 10.8 - 1.77 - 0.149	http://nonlinear.com/redirect/outbound?p=hmdb&param=HMDB00767	Pseudouridine		243.061875970185	1	1.2716
1.27_243.0619m/z	HMDB15188		M+FA-H	C8H10N2O4	44.9	28.7	-1.93729423492155	98.2789412258038	100 - 9.65 - 1.24	http://nonlinear.com/redirect/outbound?p=hmdb&param=HMDB15188	Mimosine		243.061875970185	1	1.2716
1.27_245.0776m/z	HMDB00497		M-H	C9H14N2O6	37.5	0	-1.44275035530237	89.3614101033991	100 - 10.9 - 1.77 - 0.149	http://nonlinear.com/redirect/outbound?p=hmdb&param=HMDB00497	5,6-Dihydrouridine		245.07755470445	1	1.2716
1.27_245.0776m/z	HMDB11160		M-H	C9H14N2O6	37.5	0	-1.44275035541787	89.3614101033991	100 - 10.9 - 1.77 - 0.149	http://nonlinear.com/redirect/outbound?p=hmdb&param=HMDB11160	L-alpha-Aspartyl-L-hydroxyproline		245.07755470445	1	1.2716
1.27_245.0776m/z	HMDB28754		M-H	C9H14N2O6	37.5	0	-1.44275035541787	89.3614101033991	100 - 10.9 - 1.77 - 0.149	http://nonlinear.com/redirect/outbound?p=hmdb&param=HMDB28754	Aspartyl-Hydroxyproline		245.07755470445	1	1.2716
1.27_247.0280m/z	HMDB29229		M-H	C9H12O6S-2	36.8	0	-0.611205995932055	84.8113717058264	100 - 10.9 - 6.29 - 0.606 - 0.111	http://nonlinear.com/redirect/outbound?p=hmdb&param=HMDB29229	4-Methoxyphenylethanol sulfate		247.02803106944	1	1.2716
1.27_297.0261m/z	HMDB15469		M-H	C14H10MgO6	32.9	0	2.08188007417523	66.902970870979	100 - 28.1 - 18.2 - 2.7 - 0.38	http://nonlinear.com/redirect/outbound?p=hmdb&param=HMDB15469	Magnesium salicylate		297.026123774566	1	1.2716
1.27_298.0696m/z	HMDB01016		M-H	C9H18NO8P	37.6	0	-0.519650103032646	88.5321537883082	100 - 10.6 - 2.15 - 0.188	http://nonlinear.com/redirect/outbound?p=hmdb&param=HMDB01016	D-4'-Phosphopantothenate		298.069571321145	1	1.2716
1.27_312.9940m/z	HMDB34890		M+Na-2H	C10H16N2S4	34.2	0	-0.945086105129442	72.3001477987775	100 - 14.9 - 19.1 - 2.6 - 1.48 - 0.182	http://nonlinear.com/redirect/outbound?p=hmdb&param=HMDB34890	Bis(4-isothiocyanatobutyl) disulfide		312.994024359023	1	1.2716
1.27_315.0799m/z	HMDB38752		M+Na-2H	C10H18N2O8	36.6	0	-3.5666152612527	87.2776144572893	100 - 12.1 - 2.31 - 0.22	http://nonlinear.com/redirect/outbound?p=hmdb&param=HMDB38752	Distichonic acid A		315.079934399267	1	1.2716
1.27_315.0799m/z	HMDB38753		M+Na-2H	C10H18N2O8	36.6	0	-3.5666152612527	87.2776144572893	100 - 12.1 - 2.31 - 0.22	http://nonlinear.com/redirect/outbound?p=hmdb&param=HMDB38753	Distichonic acid B		315.079934399267	1	1.2716
1.27_325.0606m/z	HMDB14802		M+FA-H	C11H12N4O3S	36	0	-2.05466171882433	82.4679073957152	100 - 14.4 - 6.1 - 0.744	http://nonlinear.com/redirect/outbound?p=hmdb&param=HMDB14802	Sulfametopyrazine		325.060638697972	1	1.2716
1.27_327.0056m/z	HMDB03263		M+Na-2H	C15H11ClO5	31.7	0	4.64572626659708	63.660323039894	100 - 16.5 - 34.3 - 5.52 - 0.757	http://nonlinear.com/redirect/outbound?p=hmdb&param=HMDB03263	Pelargonidin		327.005590699862	1	1.2716
1.27_339.0658m/z	HMDB15346		M+FA-H	C16H11ClN4	33.1	0	1.38838593660485	67.393172684531	100 - 18.9 - 33.6 - 6.13 - 0.543	http://nonlinear.com/redirect/outbound?p=hmdb&param=HMDB15346	Estazolam		339.065835220768	1	1.2716
1.27_350.1088m/z	HMDB00785		M-H	C13H21NO10	37.6	0	-1.25393310305458	89.6535067768128	100 - 15 - 3.11 - 0.354	http://nonlinear.com/redirect/outbound?p=hmdb&param=HMDB00785	N-Acetyl-7-O-acetylneuraminic acid		350.10882916521	1	1.2716
1.27_350.1088m/z	HMDB00794		M-H	C13H21NO10	37.6	0	-1.25393310305458	89.6535067768128	100 - 15 - 3.11 - 0.354	http://nonlinear.com/redirect/outbound?p=hmdb&param=HMDB00794	N-Acetyl-9-O-acetylneuraminic acid		350.10882916521	1	1.2716
1.27_350.1088m/z	HMDB00796		M-H	C13H21NO10	37.6	0	-1.25393310305458	89.6535067768128	100 - 15 - 3.11 - 0.354	http://nonlinear.com/redirect/outbound?p=hmdb&param=HMDB00796	N-Acetyl-4-O-acetylneuraminic acid		350.10882916521	1	1.2716
1.27_350.1088m/z	HMDB60492		M-H	C13H21NO10	37.6	0	-1.25393310305458	89.6535067768128	100 - 15 - 3.11 - 0.354	http://nonlinear.com/redirect/outbound?p=hmdb&param=HMDB60492	N-acetyl-O-acetylneuraminate		350.10882916521	1	1.2716
1.27_374.1249m/z	HMDB15042		M-H	C20H25NO2S2	35.3	0	-1.33655894108093	78.2805909935837	100 - 24 - 12.2 - 2.39 - 0.537	http://nonlinear.com/redirect/outbound?p=hmdb&param=HMDB15042	Tiagabine		374.124893226744	1	1.2716
1.27_374.1249m/z	HMDB32805		M+FA-H	C18H19NO5	36	0	1.11703254635808	81.593709288776	100 - 20.2 - 2.97 - 0.325	http://nonlinear.com/redirect/outbound?p=hmdb&param=HMDB32805	N-trans-Feruloyloctopamine		374.124893226744	1	1.2716
1.27_405.0492m/z	HMDB41174		M-H	C15H18O11S	35.4	0	-1.24814375592101	78.5085502478389	100 - 17.7 - 8.25 - 1.24 - 0.242	http://nonlinear.com/redirect/outbound?p=hmdb&param=HMDB41174	1-O-p-Coumaroyl-(b-D-glucose 6-O-sulfate)		405.049199142933	1	1.2716
1.27_411.0868m/z	HMDB37098		M-H	C19H21ClO8	31.2	0	3.83680256468397	60.4414097940312	100 - 21.1 - 35.7 - 7.22 - 1.25 - 0.158	http://nonlinear.com/redirect/outbound?p=hmdb&param=HMDB37098	Patientoside A		411.086800015493	1	1.2716
1.27_411.0868m/z	HMDB60914		M-H	C17H20N2O8S	35.3	0	0.0966769946193258	76.8185303898465	100 - 20.5 - 8.15 - 1.35 - 0.228	http://nonlinear.com/redirect/outbound?p=hmdb&param=HMDB60914	Zileuton O-glucuronide		411.086800015493	1	1.2716
1.27_481.0675m/z	HMDB60835		M+Na-2H	C21H22BrFN4O2	27.2	0	4.03952639444601	40.8526497828834	99.4 - 24.4 - 100 - 24 - 3.2 - 0.307	http://nonlinear.com/redirect/outbound?p=hmdb&param=HMDB60835	N-Desmethyl vandetanib		481.067542653664	1	1.2716
1.27_699.3366m/z	HMDB33572		M+Na-2H	C36H54O12	37.1	0	0.62504538919897	86.2255073497865	100 - 40 - 10.3 - 1.97 - 0.31	http://nonlinear.com/redirect/outbound?p=hmdb&param=HMDB33572	1-Acetyl-3,14,20-trihydroxywitha-5,24-dienolide 3-glucoside		699.336618993245	1	1.2716
1.27_699.3366m/z	HMDB34693		M+Na-2H	C36H54O12	37.1	0	0.625045389366561	86.2255073497865	100 - 40 - 10.3 - 1.97 - 0.31	http://nonlinear.com/redirect/outbound?p=hmdb&param=HMDB34693	Medicagenic acid 3-O-b-D-glucuronide		699.336618993245	1	1.2716
1.29_188.9855m/z	HMDB33042		M+Na-2H	C5H12S3	36.6	0	4.09582328663071	87.9249976062027	100 - 7.95 - 13.8 - 0.974 - 0.706	http://nonlinear.com/redirect/outbound?p=hmdb&param=HMDB33042	Methyl 1-(methylthio)propyl disulfide		188.985469344575	1	1.29071666666667
1.29_188.9855m/z	HMDB33046		M+Na-2H	C5H12S3	36.6	0	4.09582328663071	87.9249976062027	100 - 7.95 - 13.8 - 0.974 - 0.706	http://nonlinear.com/redirect/outbound?p=hmdb&param=HMDB33046	Ethyl 1-(methylthio)ethyl disulfide		188.985469344575	1	1.29071666666667
1.29_188.9855m/z	HMDB33056		M+Na-2H	C5H12S3	36.6	0	4.09582328646154	87.9249976062027	100 - 7.95 - 13.8 - 0.974 - 0.706	http://nonlinear.com/redirect/outbound?p=hmdb&param=HMDB33056	Ethyl (ethylthio)methyl disulfide		188.985469344575	1	1.29071666666667
1.29_188.9855m/z	HMDB33057		M+Na-2H	C5H12S3	36.6	0	4.09582328663071	87.9249976062027	100 - 7.95 - 13.8 - 0.974 - 0.706	http://nonlinear.com/redirect/outbound?p=hmdb&param=HMDB33057	1-(Ethylthio)ethyl methyl disulfide		188.985469344575	1	1.29071666666667
1.29_188.9855m/z	HMDB59724		M-H	C6H6O5S	50.2	60.7	-4.46601185894468	95.4494284765374	100 - 7.55 - 5.79 - 0.387	http://nonlinear.com/redirect/outbound?p=hmdb&param=HMDB59724	Pyrocatechol sulfate		188.985469344575	1	1.29071666666667
1.29_188.9855m/z	HMDB61713		M-H	C6H6O5S	50.2	60.7	-4.46601185894468	95.4494284765374	100 - 7.55 - 5.79 - 0.387	http://nonlinear.com/redirect/outbound?p=hmdb&param=HMDB61713	Catechol sulfate		188.985469344575	1	1.29071666666667
1.29_212.0017m/z	HMDB00682		M-H	C8H7NO4S	49.8	55.7	-2.95496303972467	96.807440556215	100 - 10.1 - 5.8 - 0.513	http://nonlinear.com/redirect/outbound?p=hmdb&param=HMDB00682	Indoxyl sulfate		212.001672840098	1	1.29071666666667
1.29_215.1031m/z	HMDB15333		M+FA-H	C8H14N2O2	37.2	0	-3.8494484365226	90.3765575830202	100 - 9.62 - 0.826	http://nonlinear.com/redirect/outbound?p=hmdb&param=HMDB15333	Levetiracetam		215.103075755242	1	1.29071666666667
1.29_215.1031m/z	HMDB29027		M-H	C9H16N2O4	37.6	0	-3.02998781375387	91.6948797909763	100 - 10.8 - 1.35 - 0.104	http://nonlinear.com/redirect/outbound?p=hmdb&param=HMDB29027	Prolyl-Threonine		215.103075755242	1	1.29071666666667
1.29_215.1031m/z	HMDB29069		M-H	C9H16N2O4	37.6	0	-3.02998781375387	91.6948797909763	100 - 10.8 - 1.35 - 0.104	http://nonlinear.com/redirect/outbound?p=hmdb&param=HMDB29069	Threoninyl-Proline		215.103075755242	1	1.29071666666667
1.29_215.1031m/z	HMDB33926		M+FA-H	C8H14N2O2	37.2	0	-3.8494484365226	90.3765575830202	100 - 9.62 - 0.826	http://nonlinear.com/redirect/outbound?p=hmdb&param=HMDB33926	(3xi,6xi)-Cyclo(alanylvalyl)		215.103075755242	1	1.29071666666667
1.29_215.1031m/z	HMDB38239		M-H	C9H16N2O4	37.6	0	-3.02998781375387	91.6948797909763	100 - 10.8 - 1.35 - 0.104	http://nonlinear.com/redirect/outbound?p=hmdb&param=HMDB38239	Sakacin P		215.103075755242	1	1.29071666666667
1.29_227.0767m/z	HMDB00107		M+FA-H	C6H14O6	37.8	0	-3.02235485567543	92.324625298314	100 - 6.88 - 1.43	http://nonlinear.com/redirect/outbound?p=hmdb&param=HMDB00107	Galactitol		227.076690728875	1	1.29071666666667
1.29_227.0767m/z	HMDB00247		M+FA-H	C6H14O6	37.8	0	-3.02235485583152	92.324625298314	100 - 6.88 - 1.43	http://nonlinear.com/redirect/outbound?p=hmdb&param=HMDB00247	Sorbitol		227.076690728875	1	1.29071666666667
1.29_227.0767m/z	HMDB00765		M+FA-H	C6H14O6	37.8	0	-3.02235485583152	92.324625298314	100 - 6.88 - 1.43	http://nonlinear.com/redirect/outbound?p=hmdb&param=HMDB00765	Mannitol		227.076690728875	1	1.29071666666667
1.29_227.0767m/z	HMDB11632		M+FA-H	C6H14O6	37.8	0	-3.02235485598762	92.324625298314	100 - 6.88 - 1.43	http://nonlinear.com/redirect/outbound?p=hmdb&param=HMDB11632	L-Iditol		227.076690728875	1	1.29071666666667
1.29_230.0124m/z	HMDB59911		M-H	C8H9NO5S	36.6	0	-2.11912294015365	85.7217623070875	100 - 10.1 - 6.01 - 0.537	http://nonlinear.com/redirect/outbound?p=hmdb&param=HMDB59911	Paracetamol sulfate		230.012377399145	1	1.29071666666667
1.29_230.0124m/z	HMDB59994		M-H	C8H9NO5S	36.6	0	-2.11912294015365	85.7217623070875	100 - 10.1 - 6.01 - 0.537	http://nonlinear.com/redirect/outbound?p=hmdb&param=HMDB59994	Benzeneacetamide-4-O-sulphate		230.012377399145	1	1.29071666666667
1.29_236.0785m/z	HMDB00238		M-H	C9H11N5O3	37.2	0	-1.89009926234398	88.4498031942869	100 - 11.8 - 1.26	http://nonlinear.com/redirect/outbound?p=hmdb&param=HMDB00238	Sepiapterin		236.078464687019	1	1.29071666666667
1.29_236.0785m/z	HMDB00468		M-H	C9H11N5O3	37.2	0	-1.89009926234398	88.4498031942869	100 - 11.8 - 1.26	http://nonlinear.com/redirect/outbound?p=hmdb&param=HMDB00468	Biopterin		236.078464687019	1	1.29071666666667
1.29_236.0785m/z	HMDB00633		M-H	C9H11N5O3	37.2	0	-1.89009926234398	88.4498031942869	100 - 11.8 - 1.26	http://nonlinear.com/redirect/outbound?p=hmdb&param=HMDB00633	D-Biopterin		236.078464687019	1	1.29071666666667
1.29_236.0785m/z	HMDB00817		M-H	C9H11N5O3	37.2	0	-1.89009926234398	88.4498031942869	100 - 11.8 - 1.26	http://nonlinear.com/redirect/outbound?p=hmdb&param=HMDB00817	Orinapterin		236.078464687019	1	1.29071666666667
1.29_236.0785m/z	HMDB01195		M-H	C9H11N5O3	37.2	0	-1.89009926234398	88.4498031942869	100 - 11.8 - 1.26	http://nonlinear.com/redirect/outbound?p=hmdb&param=HMDB01195	Dyspropterin		236.078464687019	1	1.29071666666667
1.29_236.0785m/z	HMDB02263		M-H	C9H11N5O3	37.2	0	-1.8900992622241	88.4498031942869	100 - 11.8 - 1.26	http://nonlinear.com/redirect/outbound?p=hmdb&param=HMDB02263	Primapterin		236.078464687019	1	1.29071666666667
1.29_236.0785m/z	HMDB13639		M-H	C9H19NO2S2	36.2	0	0.0854786553697531	80.9546678308658	100 - 12 - 10.1 - 1.08 - 0.339	http://nonlinear.com/redirect/outbound?p=hmdb&param=HMDB13639	8-[(Aminomethyl)sulfanyl]-6-sulfanyloctanoic acid		236.078464687019	1	1.29071666666667
1.29_236.0785m/z	HMDB29928		M-H	C9H11N5O3	37.2	0	-1.8900992622241	88.4498031942869	100 - 11.8 - 1.26	http://nonlinear.com/redirect/outbound?p=hmdb&param=HMDB29928	Deoxyeritadenine		236.078464687019	1	1.29071666666667
1.29_236.0785m/z	HMDB31346		M+FA-H	C7H13NO5	37.2	0	4.65407383798275	91.2370061827621	100 - 8.28 - 1.33	http://nonlinear.com/redirect/outbound?p=hmdb&param=HMDB31346	Calystegine C1		236.078464687019	1	1.29071666666667
1.29_236.0785m/z	HMDB37848		M-H	C8H15NO7	37.1	0	3.75096191002018	89.733845831833	100 - 9.46 - 1.84 - 0.145	http://nonlinear.com/redirect/outbound?p=hmdb&param=HMDB37848	N-(1-Deoxy-1-fructosyl)glycine		236.078464687019	1	1.29071666666667
1.29_236.0785m/z	HMDB40332		M+FA-H	C8H17NS2	36.4	0	0.106065538127585	82.2423408626656	100 - 10.8 - 9.57 - 0.921 - 0.287	http://nonlinear.com/redirect/outbound?p=hmdb&param=HMDB40332	Dihydro-6-isopropyl-2,4-dimethyl-4H-1,3,5-dithiazine		236.078464687019	1	1.29071666666667
1.29_236.0785m/z	HMDB40333		M+FA-H	C8H17NS2	36.4	0	0.106065538127585	82.2423408626656	100 - 10.8 - 9.57 - 0.921 - 0.287	http://nonlinear.com/redirect/outbound?p=hmdb&param=HMDB40333	Dihydro-4,6-dimethyl-2-(1-methylethyl)-4H-1,3,5-dithiazine		236.078464687019	1	1.29071666666667
1.29_236.0785m/z	HMDB60278		M-H	C8H15NO7	37.1	0	3.7509619099003	89.733845831833	100 - 9.46 - 1.84 - 0.145	http://nonlinear.com/redirect/outbound?p=hmdb&param=HMDB60278	Fructoseglycine		236.078464687019	1	1.29071666666667
1.29_254.1000n	HMDB06790		M-H, M+FA-H	C9H18O8	37.6	0	-0.78302357909168	88.8550687567573	100 - 10.2 - 2.12 - 0.181	http://nonlinear.com/redirect/outbound?p=hmdb&param=HMDB06790	Galactosylglycerol	254.099968567317	253.092692135317	1	1.29071666666667
1.29_254.1000n	HMDB38664		M-H, M+FA-H	C9H18O8	37.6	0	-0.78302357909168	88.8550687567573	100 - 10.2 - 2.12 - 0.181	http://nonlinear.com/redirect/outbound?p=hmdb&param=HMDB38664	(2R)-1-O-beta-D-Galactopyranosylglycerol	254.099968567317	253.092692135317	1	1.29071666666667
1.29_259.0434m/z	HMDB15008		M-H	C14H12O3S	33	0	-0.121735972334892	65.0900430184136	100 - 16.2 - 6.36 - 0.853 - 0.109	http://nonlinear.com/redirect/outbound?p=hmdb&param=HMDB15008	Suprofen		259.043407153993	1	1.29071666666667
1.29_259.0434m/z	HMDB15538		M-H	C14H12O3S	33	0	-0.121735972334892	65.0900430184136	100 - 16.2 - 6.36 - 0.853 - 0.109	http://nonlinear.com/redirect/outbound?p=hmdb&param=HMDB15538	Tiaprofenic acid		259.043407153993	1	1.29071666666667
1.29_259.0434m/z	HMDB60951		M+FA-H	C10H8F2O3	31.7	0	4.92295047794396	64.414627688984	100 - 11 - 1.17	http://nonlinear.com/redirect/outbound?p=hmdb&param=HMDB60951	fluorobenzoylpropionic acid		259.043407153993	1	1.29071666666667
1.29_267.0728m/z	HMDB00195		M-H	C10H12N4O5	36.9	0	-2.52253694336939	87.3198157299864	100 - 12.6 - 1.76 - 0.155	http://nonlinear.com/redirect/outbound?p=hmdb&param=HMDB00195	Inosine		267.072816826195	1	1.29071666666667
1.29_267.0728m/z	HMDB00425		M-H	C9H16O9	37.1	0	2.46631765044859	88.6632685680424	100 - 10.3 - 2.32 - 0.202	http://nonlinear.com/redirect/outbound?p=hmdb&param=HMDB00425	3-Deoxy-D-glycero-D-galacto-2-nonulosonic acid		267.072816826195	1	1.29071666666667
1.29_267.0728m/z	HMDB00481		M-H	C10H12N4O5	36.9	0	-2.52253694336939	87.3198157299864	100 - 12.6 - 1.76 - 0.155	http://nonlinear.com/redirect/outbound?p=hmdb&param=HMDB00481	Allopurinol riboside		267.072816826195	1	1.29071666666667
1.29_267.0728m/z	HMDB03040		M-H	C10H12N4O5	36.9	0	-2.52253694358143	87.3198157299864	100 - 12.6 - 1.76 - 0.155	http://nonlinear.com/redirect/outbound?p=hmdb&param=HMDB03040	Arabinosylhypoxanthine		267.072816826195	1	1.29071666666667
1.29_267.0728m/z	HMDB10325		M+FA-H	C8H14O7	37.3	0	2.97725278813227	90.0716056999746	100 - 9.08 - 1.8 - 0.139	http://nonlinear.com/redirect/outbound?p=hmdb&param=HMDB10325	Ethyl glucuronide		267.072816826195	1	1.29071666666667
1.29_273.0648m/z	HMDB14397		M+Na-2H	C15H12N2O2	38.3	0	0.847712222954485	92.3887772204096	100 - 17.2 - 1.8 - 0.14	http://nonlinear.com/redirect/outbound?p=hmdb&param=HMDB14397	Phenytoin		273.064759153231	1	1.29071666666667
1.29_273.0648m/z	HMDB14914		M+Na-2H	C15H12N2O2	38.3	0	0.84771222284174	92.3887772204096	100 - 17.2 - 1.8 - 0.14	http://nonlinear.com/redirect/outbound?p=hmdb&param=HMDB14914	Oxcarbazepine		273.064759153231	1	1.29071666666667
1.29_273.0648m/z	HMDB38571		M+Na-2H	C15H12N2O2	38.3	0	0.847712222954485	92.3887772204096	100 - 17.2 - 1.8 - 0.14	http://nonlinear.com/redirect/outbound?p=hmdb&param=HMDB38571	Methylhalfordinol		273.064759153231	1	1.29071666666667
1.29_273.0648m/z	HMDB60651		M+Na-2H	C15H12N2O2	38.4	0.626	0.84771222284174	92.3887772204096	100 - 17.2 - 1.8 - 0.14	http://nonlinear.com/redirect/outbound?p=hmdb&param=HMDB60651	2-Hydroxycarbamazepine		273.064759153231	1	1.29071666666667
1.29_273.0648m/z	HMDB60653		M+Na-2H	C15H12N2O2	38.4	0.626	0.84771222284174	92.3887772204096	100 - 17.2 - 1.8 - 0.14	http://nonlinear.com/redirect/outbound?p=hmdb&param=HMDB60653	3-Hydroxycarbamazepine		273.064759153231	1	1.29071666666667
1.29_273.0648m/z	HMDB60658		M+Na-2H	C15H12N2O2	38.3	0	0.847712222954485	92.3887772204096	100 - 17.2 - 1.8 - 0.14	http://nonlinear.com/redirect/outbound?p=hmdb&param=HMDB60658	Carbamazepine-10,11-epoxide		273.064759153231	1	1.29071666666667
1.29_285.0616m/z	HMDB29498		M-H	C12H14O8	39	0	0.0918750628497499	94.8681750242656	100 - 13.4 - 2.48 - 0.252	http://nonlinear.com/redirect/outbound?p=hmdb&param=HMDB29498	3'-Methoxyfukiic acid		285.061617256055	1	1.29071666666667
1.29_285.0616m/z	HMDB41272		M-H	C12H14O8	39	0	0.0918750628497499	94.8681750242656	100 - 13.4 - 2.48 - 0.252	http://nonlinear.com/redirect/outbound?p=hmdb&param=HMDB41272	Uralenneoside		285.061617256055	1	1.29071666666667
1.29_285.0616m/z	HMDB59998		M-H	C12H14O8	39	0	0.0918750626510445	94.8681750242656	100 - 13.4 - 2.48 - 0.252	http://nonlinear.com/redirect/outbound?p=hmdb&param=HMDB59998	Diphenol glucuronide		285.061617256055	1	1.29071666666667
1.29_362.9512m/z	HMDB14786		M+FA-H	C14H10Cl4	24.8	0	-1.96623591396626	26.1887073421372	77.6 - 11.8 - 100 - 15.2 - 48.6 - 7.3 - 10.6 - 1.57 - 0.92 - 0.128	http://nonlinear.com/redirect/outbound?p=hmdb&param=HMDB14786	Mitotane		362.951238818793	1	1.29071666666667
1.29_387.0819m/z	HMDB12220		M-H	C18H16N2O8	35.1	0	-3.93480591679251	80.1085052327825	100 - 20.7 - 3.68 - 0.466	http://nonlinear.com/redirect/outbound?p=hmdb&param=HMDB12220	Dopaxanthin quinone		387.081861985753	1	1.29071666666667
1.29_387.0819m/z	HMDB29407		M-H	C18H16N2O8	35.1	0	-3.93480591664604	80.1085052327825	100 - 20.7 - 3.68 - 0.466	http://nonlinear.com/redirect/outbound?p=hmdb&param=HMDB29407	Betanidin		387.081861985753	1	1.29071666666667
1.29_396.1374m/z	HMDB15113		M+FA-H	C17H19F2N3O3	36.6	0	-0.576450195058282	83.935034184587	100 - 19.8 - 2.48 - 0.232	http://nonlinear.com/redirect/outbound?p=hmdb&param=HMDB15113	Lomefloxacin		396.137448378007	1	1.29071666666667
1.29_429.0424m/z	HMDB15545		M+FA-H	C15H16N2O6S2	34.5	0	-2.11308743535091	74.9377775658183	100 - 19 - 12 - 1.97 - 0.53	http://nonlinear.com/redirect/outbound?p=hmdb&param=HMDB15545	Ticarcillin		429.042369589462	1	1.29071666666667
1.29_459.0858m/z	HMDB60835		M-H	C21H22BrFN4O2	26.8	0	4.51889961132716	39.4762571547021	99.4 - 24.4 - 100 - 24 - 3.2 - 0.307	http://nonlinear.com/redirect/outbound?p=hmdb&param=HMDB60835	N-Desmethyl vandetanib		459.085818956975	1	1.29071666666667
1.29_541.0665m/z	HMDB38779		M-H	C22H22O14S	34.1	0	1.41114536192166	72.2706080976697	100 - 25.4 - 10.5 - 2.08 - 0.422	http://nonlinear.com/redirect/outbound?p=hmdb&param=HMDB38779	4'-Methylisoscutellarein 8-(2''-sulfoglucoside)		541.066514891217	1	1.29071666666667
1.31_164.0567m/z	HMDB00167		M+FA-H	C4H9NO3	38.4	0	2.2622096811718	94.6769500665159	100 - 4.91 - 0.713	http://nonlinear.com/redirect/outbound?p=hmdb&param=HMDB00167	L-Threonine		164.05671535682	1	1.30836666666667
1.31_164.0567m/z	HMDB00719		M+FA-H	C4H9NO3	38.4	0	2.26220968141053	94.6769500665159	100 - 4.91 - 0.713	http://nonlinear.com/redirect/outbound?p=hmdb&param=HMDB00719	L-Homoserine		164.05671535682	1	1.30836666666667
1.31_164.0567m/z	HMDB04041		M+FA-H	C4H9NO3	38.4	0	2.2622096811718	94.6769500665159	100 - 4.91 - 0.713	http://nonlinear.com/redirect/outbound?p=hmdb&param=HMDB04041	L-Allothreonine		164.05671535682	1	1.30836666666667
1.31_164.0567m/z	HMDB61148		M+FA-H	C4H9NO3	38.4	0	2.26220968129116	94.6769500665159	100 - 4.91 - 0.713	http://nonlinear.com/redirect/outbound?p=hmdb&param=HMDB61148	Hydroxyethyl glycine		164.05671535682	1	1.30836666666667
1.31_164.0567m/z	HMDB61877		M+FA-H	C4H9NO3	38.4	0	2.26220968129116	94.6769500665159	100 - 4.91 - 0.713	http://nonlinear.com/redirect/outbound?p=hmdb&param=HMDB61877	4-Amino-3-hydroxybutyrate		164.05671535682	1	1.30836666666667
1.31_202.0713m/z	HMDB00459		M+FA-H	C7H11NO3	37.2	0	-4.79372271161281	91.6705246179565	100 - 8.18 - 0.909	http://nonlinear.com/redirect/outbound?p=hmdb&param=HMDB00459	3-Methylcrotonylglycine		202.071343117561	1	1.30836666666667
1.31_202.0713m/z	HMDB00959		M+FA-H	C7H11NO3	37.2	0	-4.79372271161281	91.6705246179565	100 - 8.18 - 0.909	http://nonlinear.com/redirect/outbound?p=hmdb&param=HMDB00959	Tiglylglycine		202.071343117561	1	1.30836666666667
1.31_202.0713m/z	HMDB02249		M+Na-2H	C7H11N5O	37.7	0	1.7410688470268	90.7600334265479	100 - 9.56 - 0.618	http://nonlinear.com/redirect/outbound?p=hmdb&param=HMDB02249	6-Methyltetrahydropterin		202.071343117561	1	1.30836666666667
1.31_202.0713m/z	HMDB14755		M+FA-H	C7H11NO3	37.2	0	-4.79372271161281	91.6705246179565	100 - 8.18 - 0.909	http://nonlinear.com/redirect/outbound?p=hmdb&param=HMDB14755	Paramethadione		202.071343117561	1	1.30836666666667
1.31_204.0869m/z	HMDB36394		M-H	C8H15NO5	37.1	0	-4.13745680239149	90.1660157405018	100 - 9.38 - 1.42 - 0.106	http://nonlinear.com/redirect/outbound?p=hmdb&param=HMDB36394	N-Methylcalystegine C1		204.086897579854	1	1.30836666666667
1.31_217.0168m/z	HMDB33044		M+Na-2H	C7H16S3	35	0	3.6210011886589	79.2458711371435	100 - 10.2 - 14 - 1.28 - 0.729	http://nonlinear.com/redirect/outbound?p=hmdb&param=HMDB33044	1-(Methylthio)propyl propyl disulfide		217.016791199311	1	1.30836666666667
1.31_217.0168m/z	HMDB33045		M+Na-2H	C7H16S3	35	0	3.6210011886589	79.2458711371435	100 - 10.2 - 14 - 1.28 - 0.729	http://nonlinear.com/redirect/outbound?p=hmdb&param=HMDB33045	Ethyl 1-(ethylthio)propyl disulfide		217.016791199311	1	1.30836666666667
1.31_217.0168m/z	HMDB41785		M-H	C8H10O5S	36.3	0	-3.79216873784496	86.0236919265061	100 - 9.76 - 5.97 - 0.516	http://nonlinear.com/redirect/outbound?p=hmdb&param=HMDB41785	Tyrosol 4-sulfate		217.016791199311	1	1.30836666666667
1.31_217.0168m/z	HMDB59933		M+FA-H	C7H8O3S	36.4	0	-4.80635239988612	87.3756307511186	100 - 8.58 - 5.46 - 0.411	http://nonlinear.com/redirect/outbound?p=hmdb&param=HMDB59933	p-Toluenesulfonic acid		217.016791199311	1	1.30836666666667
1.31_312.0948m/z	HMDB00050		M+FA-H	C10H13N5O4	37.3	0	-0.519942646370708	87.2015763465241	100 - 12.9 - 1.6 - 0.135	http://nonlinear.com/redirect/outbound?p=hmdb&param=HMDB00050	Adenosine		312.094817914157	1	1.30836666666667
1.31_312.0948m/z	HMDB00085		M+FA-H	C10H13N5O4	37.3	0	-0.519942646583527	87.2015763465241	100 - 12.9 - 1.6 - 0.135	http://nonlinear.com/redirect/outbound?p=hmdb&param=HMDB00085	Deoxyguanosine		312.094817914157	1	1.30836666666667
1.31_312.0948m/z	HMDB00830		M+FA-H	C9H17NO8	36.7	0	4.48730158894447	88.5423191889354	100 - 10.6 - 2.15 - 0.188	http://nonlinear.com/redirect/outbound?p=hmdb&param=HMDB00830	Neuraminic acid		312.094817914157	1	1.30836666666667
1.31_312.0948m/z	HMDB14340		M+FA-H	C10H13N5O4	37.3	0	-0.519942646370708	87.2015763465241	100 - 12.9 - 1.6 - 0.135	http://nonlinear.com/redirect/outbound?p=hmdb&param=HMDB14340	Vidarabine		312.094817914157	1	1.30836666666667
1.31_312.0948m/z	HMDB14638		M+FA-H	C10H13N5O4	37.3	0	-0.519942646370708	87.2015763465241	100 - 12.9 - 1.6 - 0.135	http://nonlinear.com/redirect/outbound?p=hmdb&param=HMDB14638	Zidovudine		312.094817914157	1	1.30836666666667
1.31_312.0948m/z	HMDB37842		M+FA-H	C9H17NO8	36.7	0	4.48730158894447	88.5423191889354	100 - 10.6 - 2.15 - 0.188	http://nonlinear.com/redirect/outbound?p=hmdb&param=HMDB37842	N-(1-Deoxy-1-fructosyl)serine		312.094817914157	1	1.30836666666667
1.31_318.0592m/z	HMDB32294		M-H	C8H18NO10P	37.5	0	-1.10141177690449	89.061600002912	100 - 9.61 - 2.47 - 0.207	http://nonlinear.com/redirect/outbound?p=hmdb&param=HMDB32294	N-Gluconyl ethanolamine phosphate		318.059204551693	1	1.30836666666667
1.31_318.0592m/z	HMDB37297		M+Na-2H	C13H15NO7	36.8	0	-1.06060970415253	85.0422036589136	100 - 14.9 - 2.47 - 0.257	http://nonlinear.com/redirect/outbound?p=hmdb&param=HMDB37297	Hexahydro-6,7-dihydroxy-5-(hydroxymethyl)-3-(2-hydroxyphenyl)-2H-pyrano[2,3-d]oxazol-2-one		318.059204551693	1	1.30836666666667
1.31_332.0962m/z	HMDB01961		M+Na-2H	C12H17N5O5	36.7	0	-4.52888173989731	88.8316561210132	100 - 15.2 - 2.11 - 0.203	http://nonlinear.com/redirect/outbound?p=hmdb&param=HMDB01961	1,7-Dimethylguanosine		332.096227447858	1	1.30836666666667
1.31_332.0962m/z	HMDB04824		M+Na-2H	C12H17N5O5	36.7	0	-4.52888174008001	88.8316561210132	100 - 15.2 - 2.11 - 0.203	http://nonlinear.com/redirect/outbound?p=hmdb&param=HMDB04824	N2,N2-Dimethylguanosine		332.096227447858	1	1.30836666666667
1.31_413.0958m/z	HMDB60812		M+Na-2H	C18H20N2O8	35.5	0	-2.20713614528563	80.0717992621884	100 - 20.7 - 3.69 - 0.467	http://nonlinear.com/redirect/outbound?p=hmdb&param=HMDB60812	cyclic N-Acetylserotonin glucuronide		413.095767960916	1	1.30836666666667
1.33_229.1189m/z	HMDB28876		M-H	C10H18N2O4	37.1	0	-2.28793648388179	88.1091203201278	100 - 11.9 - 1.47 - 0.119	http://nonlinear.com/redirect/outbound?p=hmdb&param=HMDB28876	Hydroxyprolyl-Valine		229.118854117925	1	1.32601666666667
1.33_229.1189m/z	HMDB29128		M-H	C10H18N2O4	37.1	0	-2.28793648388179	88.1091203201278	100 - 11.9 - 1.47 - 0.119	http://nonlinear.com/redirect/outbound?p=hmdb&param=HMDB29128	Valyl-Hydroxyproline		229.118854117925	1	1.32601666666667
1.33_231.0677m/z	HMDB33373		M+Na-2H	C8H18O4S	36.7	0	2.14279652767426	86.1446069538905	100 - 9.81 - 5.77 - 0.499	http://nonlinear.com/redirect/outbound?p=hmdb&param=HMDB33373	2-Ethyl-1-hexanol sulfate		231.067698061151	1	1.32601666666667
1.33_284.0887m/z	HMDB05923		M-H	C11H15N3O6	37.2	0	-0.494142984880407	86.4645595424884	100 - 13.4 - 2.06 - 0.196	http://nonlinear.com/redirect/outbound?p=hmdb&param=HMDB05923	N4-Acetylcytidine		284.088667902579	1	1.32601666666667
1.33_297.1189m/z	HMDB40822		M+FA-H	C10H20O7	37.5	0	-0.668136782982294	88.0961780152731	100 - 11.3 - 2.02 - 0.18	http://nonlinear.com/redirect/outbound?p=hmdb&param=HMDB40822	2,3-Butanediol glucoside		297.118937397071	1	1.32601666666667
1.33_297.1189m/z	HMDB60959		M-H	C16H18N4S	34.9	0	3.34165831062177	78.6047254348574	100 - 19.8 - 6.37 - 0.967 - 0.103	http://nonlinear.com/redirect/outbound?p=hmdb&param=HMDB60959	4'-N-desmethylolanzapine		297.118937397071	1	1.32601666666667
1.33_315.1199m/z	HMDB29428		M+FA-H	C12H18N2O5	38	0	0.315900124723442	90.3773474040195	100 - 14.1 - 1.95 - 0.182	http://nonlinear.com/redirect/outbound?p=hmdb&param=HMDB29428	Hypoglycin B		315.119859886098	1	1.32601666666667
1.33_383.0381m/z	HMDB15545		M-H	C15H16N2O6S2	34.7	0	1.1274423614971	74.9377775658183	100 - 19 - 12 - 1.97 - 0.53	http://nonlinear.com/redirect/outbound?p=hmdb&param=HMDB15545	Ticarcillin		383.038134796657	1	1.32601666666667
1.33_385.0788m/z	HMDB30820		M+FA-H	C15H16O9	35.3	0	3.31581088691147	80.3660420080112	100 - 16.8 - 3.16 - 0.373	http://nonlinear.com/redirect/outbound?p=hmdb&param=HMDB30820	Aesculin		385.078762598243	1	1.32601666666667
1.33_385.0788m/z	HMDB30821		M+FA-H	C15H16O9	35.3	0	3.31581088691147	80.3660420080112	100 - 16.8 - 3.16 - 0.373	http://nonlinear.com/redirect/outbound?p=hmdb&param=HMDB30821	Cichoriin		385.078762598243	1	1.32601666666667
1.33_385.0788m/z	LMFA01090134		M+Na-2H	C19H25BrO2	28.9	0	0.831184348916789	45.6787597339097	100 - 20.9 - 99.8 - 20.6 - 2.43 - 0.211	http://nonlinear.com/redirect/outbound?p=lipidmaps&param=LMFA01090134	Methyl 18-bromo-15E,17E-octadecadien-5,7-diynoate		385.078762598243	1	1.32601666666667
1.33_493.1959m/z	HMDB60717		M+Na-2H	C25H32N2O7	37.8	0	0.519620281150925	89.4843261480386	100 - 28.4 - 5.32 - 0.749	http://nonlinear.com/redirect/outbound?p=hmdb&param=HMDB60717	2-Hydroxy-imipramine glucuronide		493.195864568344	1	1.32601666666667
1.34_173.0252m/z	HMDB30577		M-H	C10H6O3	36.8	0	4.34457562779426	89.1568445730037	100 - 11 - 1.16	http://nonlinear.com/redirect/outbound?p=hmdb&param=HMDB30577	1-Oxo-1H-2-benzopyran-3-carboxaldehyde		173.025173712956	1	1.34366666666667
1.34_173.0252m/z	HMDB30773		M-H	C10H6O3	36.8	0	4.34457562779426	89.1568445730037	100 - 11 - 1.16	http://nonlinear.com/redirect/outbound?p=hmdb&param=HMDB30773	Juglone		173.025173712956	1	1.34366666666667
1.34_196.0222m/z	HMDB00812		M+Na-2H	C6H9NO5	37.7	0	-3.31113777030088	92.2543630728537	100 - 7.15 - 1.25	http://nonlinear.com/redirect/outbound?p=hmdb&param=HMDB00812	N-Acetyl-L-aspartic acid		196.022160602946	1	1.34366666666667
1.34_196.0222m/z	HMDB03470		M+Na-2H	C6H9NO5	37.7	0	-3.31113777013852	92.2543630728537	100 - 7.15 - 1.25	http://nonlinear.com/redirect/outbound?p=hmdb&param=HMDB03470	N-Formyl-L-glutamic acid		196.022160602946	1	1.34366666666667
1.34_196.0222m/z	HMDB39163		M+Na-2H	C6H9NO5	37.7	0	-3.31113777030088	92.2543630728537	100 - 7.15 - 1.25	http://nonlinear.com/redirect/outbound?p=hmdb&param=HMDB39163	D-N-(Carboxyacetyl)alanine		196.022160602946	1	1.34366666666667
1.34_196.0222m/z	HMDB60273		M+Na-2H	C6H9NO5	37.7	0	-3.31113777030088	92.2543630728537	100 - 7.15 - 1.25	http://nonlinear.com/redirect/outbound?p=hmdb&param=HMDB60273	2-Amino-3-oxoadipate		196.022160602946	1	1.34366666666667
1.34_196.0222m/z	LMFA01100036		M+Na-2H	C6H9NO5	37.7	0	-3.31113777013852	92.2543630728537	100 - 7.15 - 1.25	http://nonlinear.com/redirect/outbound?p=lipidmaps&param=LMFA01100036	2-amino-3-oxo-hexanedioic acid		196.022160602946	1	1.34366666666667
1.34_206.0783n	HMDB33584		M-H, M+FA-H	C8H14O6	37.2	0	-3.66333694736756	90.2881107555181	100 - 9.04 - 1.59 - 0.119	http://nonlinear.com/redirect/outbound?p=hmdb&param=HMDB33584	Diethyl tartrate	206.078283229385	205.071006797385	1	1.34366666666667
1.34_214.0715m/z	HMDB00216		M+FA-H	C8H11NO3	37.3	0	-3.39059901700123	90.6977384072443	100 - 9.26 - 0.998	http://nonlinear.com/redirect/outbound?p=hmdb&param=HMDB00216	Norepinephrine		214.071522824474	1	1.34366666666667
1.34_214.0715m/z	HMDB00239		M+FA-H	C8H11NO3	37.3	0	-3.39059901700123	90.6977384072443	100 - 9.26 - 0.998	http://nonlinear.com/redirect/outbound?p=hmdb&param=HMDB00239	Pyridoxine		214.071522824474	1	1.34366666666667
1.34_214.0715m/z	HMDB01537		M+FA-H	C8H11NO3	37.3	0	-3.39059901700123	90.6977384072443	100 - 9.26 - 0.998	http://nonlinear.com/redirect/outbound?p=hmdb&param=HMDB01537	6-Hydroxydopamine		214.071522824474	1	1.34366666666667
1.34_214.0715m/z	HMDB04817		M+FA-H	C8H11NO3	37.3	0	-3.39059901700123	90.6977384072443	100 - 9.26 - 0.998	http://nonlinear.com/redirect/outbound?p=hmdb&param=HMDB04817	5-Hydroxydopamine		214.071522824474	1	1.34366666666667
1.34_214.0715m/z	HMDB35178		M+FA-H	C8H11NO3	37.3	0	-3.39059901700123	90.6977384072443	100 - 9.26 - 0.998	http://nonlinear.com/redirect/outbound?p=hmdb&param=HMDB35178	6-Acetyl-2,3-dihydro-2-(hydroxymethyl)-4(1H)-pyridinone		214.071522824474	1	1.34366666666667
1.34_214.0715m/z	HMDB37685		M+FA-H	C8H11NO3	37.3	0	-3.39059901700123	90.6977384072443	100 - 9.26 - 0.998	http://nonlinear.com/redirect/outbound?p=hmdb&param=HMDB37685	xi-Norepinephrine		214.071522824474	1	1.34366666666667
1.34_226.0117m/z	HMDB00881		M+Na-2H	C10H7NO4	37.2	0	-2.30288027561575	88.5425156496076	100 - 11.4 - 1.41 - 0.112	http://nonlinear.com/redirect/outbound?p=hmdb&param=HMDB00881	Xanthurenic acid		226.011703350698	1	1.34366666666667
1.34_226.0117m/z	HMDB01228		M-H	C5H10NO7P	38	0	-2.23993863298257	92.8050197116058	100 - 6.15 - 1.6	http://nonlinear.com/redirect/outbound?p=hmdb&param=HMDB01228	L-Glutamic acid 5-phosphate		226.011703350698	1	1.34366666666667
1.34_226.0117m/z	HMDB32963		M+Na-2H	C10H7NO4	37.2	0	-2.30288027547714	88.5425156496076	100 - 11.4 - 1.41 - 0.112	http://nonlinear.com/redirect/outbound?p=hmdb&param=HMDB32963	Zeanic acid		226.011703350698	1	1.34366666666667
1.34_226.0117m/z	HMDB33528		M+Na-2H	C10H7NO4	37.2	0	-2.30288027561575	88.5425156496076	100 - 11.4 - 1.41 - 0.112	http://nonlinear.com/redirect/outbound?p=hmdb&param=HMDB33528	4,6-Dihydroxy-2-quinolinecarboxylic acid		226.011703350698	1	1.34366666666667
1.34_242.0899n	HMDB00273		M-H, M+FA-H	C10H14N2O5	37.3	0	-1.35708645787494	87.9379677402411	100 - 11.9 - 1.68 - 0.143	http://nonlinear.com/redirect/outbound?p=hmdb&param=HMDB00273	Thymidine	242.089943018951	241.082666586951	1	1.34366666666667
1.34_242.0899n	HMDB15394		M-H, M+FA-H	C10H14N2O5	37.3	0	-1.35708645787494	87.9379677402411	100 - 11.9 - 1.68 - 0.143	http://nonlinear.com/redirect/outbound?p=hmdb&param=HMDB15394	Telbivudine	242.089943018951	241.082666586951	1	1.34366666666667
1.34_335.1094m/z	HMDB12267		M+FA-H	C11H18N2O7	37.1	0	-0.796650642691123	86.5426890203055	100 - 13.1 - 2.23 - 0.217	http://nonlinear.com/redirect/outbound?p=hmdb&param=HMDB12267	N-Succinyl-L,L-2,6-diaminopimelate		335.109372676346	1	1.34366666666667
1.34_335.1094m/z	HMDB33927		M-H	C12H20N2O9	36.9	0	-0.687614063991841	85.1915691434204	100 - 14.3 - 2.8 - 0.302	http://nonlinear.com/redirect/outbound?p=hmdb&param=HMDB33927	3-Hydroxymugineic acid		335.109372676346	1	1.34366666666667
1.36_172.9905m/z	HMDB15167		M+Na-2H	C5H4N4S	47.8	43.1	0.818566484384584	97.0026588749928	100 - 7.72 - 4.78 - 0.318	http://nonlinear.com/redirect/outbound?p=hmdb&param=HMDB15167	Mercaptopurine		172.99045940241	1	1.36268333333333
1.36_182.0450m/z	HMDB00017		M-H	C8H9NO4	48.1	49.8	-4.83464356175341	96.3760340754901	100 - 9.27 - 1.2	http://nonlinear.com/redirect/outbound?p=hmdb&param=HMDB00017	4-Pyridoxic acid		182.044996342899	1	1.36268333333333
1.36_188.0919m/z	HMDB36604		M-H	C8H15NO4	37	0	-4.77410809118199	90.4537455032281	100 - 9.34 - 1.21	http://nonlinear.com/redirect/outbound?p=hmdb&param=HMDB36604	N-Methylcalystegine B2		188.091928747735	1	1.36268333333333
1.36_201.0374m/z	HMDB00122		M+Na-2H	C6H12O6	37.6	0	-3.67731564162358	92.3455825234987	100 - 6.86 - 1.43	http://nonlinear.com/redirect/outbound?p=hmdb&param=HMDB00122	D-Glucose		201.037393772286	1	1.36268333333333
1.36_201.0374m/z	HMDB00143		M+Na-2H	C6H12O6	37.6	0	-3.67731564146574	92.3455825234987	100 - 6.86 - 1.43	http://nonlinear.com/redirect/outbound?p=hmdb&param=HMDB00143	D-Galactose		201.037393772286	1	1.36268333333333
1.36_201.0374m/z	HMDB00169		M+Na-2H	C6H12O6	37.6	0	-3.67731564146574	92.3455825234987	100 - 6.86 - 1.43	http://nonlinear.com/redirect/outbound?p=hmdb&param=HMDB00169	D-Mannose		201.037393772286	1	1.36268333333333
1.36_201.0374m/z	HMDB00211		M+Na-2H	C6H12O6	37.6	0	-3.67731564162358	92.3455825234987	100 - 6.86 - 1.43	http://nonlinear.com/redirect/outbound?p=hmdb&param=HMDB00211	Myoinositol		201.037393772286	1	1.36268333333333
1.36_201.0374m/z	HMDB00346		M+Na-2H	C6H12O6	37.6	0	-3.67731564162358	92.3455825234987	100 - 6.86 - 1.43	http://nonlinear.com/redirect/outbound?p=hmdb&param=HMDB00346	3-Deoxyarabinohexonic acid		201.037393772286	1	1.36268333333333
1.36_201.0374m/z	HMDB00516		M+Na-2H	C6H12O6	37.6	0	-3.67731564162358	92.3455825234987	100 - 6.86 - 1.43	http://nonlinear.com/redirect/outbound?p=hmdb&param=HMDB00516	Beta-D-Glucose		201.037393772286	1	1.36268333333333
1.36_201.0374m/z	HMDB00660		M+Na-2H	C6H12O6	37.6	0	-3.67731564162358	92.3455825234987	100 - 6.86 - 1.43	http://nonlinear.com/redirect/outbound?p=hmdb&param=HMDB00660	D-Fructose		201.037393772286	1	1.36268333333333
1.36_201.0374m/z	HMDB01151		M+Na-2H	C6H12O6	37.6	0	-3.67731564162358	92.3455825234987	100 - 6.86 - 1.43	http://nonlinear.com/redirect/outbound?p=hmdb&param=HMDB01151	Allose		201.037393772286	1	1.36268333333333
1.36_201.0374m/z	HMDB01266		M+Na-2H	C6H12O6	37.6	0	-3.67731564162358	92.3455825234987	100 - 6.86 - 1.43	http://nonlinear.com/redirect/outbound?p=hmdb&param=HMDB01266	L-Sorbose		201.037393772286	1	1.36268333333333
1.36_201.0374m/z	HMDB03345		M+Na-2H	C6H12O6	37.6	0	-3.67731564162358	92.3455825234987	100 - 6.86 - 1.43	http://nonlinear.com/redirect/outbound?p=hmdb&param=HMDB03345	Alpha-D-Glucose		201.037393772286	1	1.36268333333333
1.36_201.0374m/z	HMDB03418		M+Na-2H	C6H12O6	37.6	0	-3.67731564146574	92.3455825234987	100 - 6.86 - 1.43	http://nonlinear.com/redirect/outbound?p=hmdb&param=HMDB03418	D-Tagatose		201.037393772286	1	1.36268333333333
1.36_201.0374m/z	HMDB03449		M+Na-2H	C6H12O6	37.6	0	-3.67731564162358	92.3455825234987	100 - 6.86 - 1.43	http://nonlinear.com/redirect/outbound?p=hmdb&param=HMDB03449	Beta-D-Galactose		201.037393772286	1	1.36268333333333
1.36_201.0374m/z	HMDB06088		M+Na-2H	C6H12O6	37.6	0	-3.67731564162358	92.3455825234987	100 - 6.86 - 1.43	http://nonlinear.com/redirect/outbound?p=hmdb&param=HMDB06088	Scyllitol		201.037393772286	1	1.36268333333333
1.36_201.0374m/z	HMDB12326		M+Na-2H	C6H12O6	37.6	0	-3.67731564162358	92.3455825234987	100 - 6.86 - 1.43	http://nonlinear.com/redirect/outbound?p=hmdb&param=HMDB12326	L-Gulose		201.037393772286	1	1.36268333333333
1.36_201.0374m/z	HMDB32222		M+Na-2H	C6H12O6	37.6	0	-3.67731564162358	92.3455825234987	100 - 6.86 - 1.43	http://nonlinear.com/redirect/outbound?p=hmdb&param=HMDB32222	Dihydroxyacetone (dimer)		201.037393772286	1	1.36268333333333
1.36_201.0374m/z	HMDB33704		M+Na-2H	C6H12O6	37.6	0	-3.67731564162358	92.3455825234987	100 - 6.86 - 1.43	http://nonlinear.com/redirect/outbound?p=hmdb&param=HMDB33704	L-Galactose		201.037393772286	1	1.36268333333333
1.36_201.0374m/z	HMDB34220		M+Na-2H	C6H12O6	37.6	0	-3.67731564162358	92.3455825234987	100 - 6.86 - 1.43	http://nonlinear.com/redirect/outbound?p=hmdb&param=HMDB34220	Levoinositol		201.037393772286	1	1.36268333333333
1.36_201.0374m/z	HMDB61922		M+Na-2H	C6H12O6	37.6	0	-3.67731564162358	92.3455825234987	100 - 6.86 - 1.43	http://nonlinear.com/redirect/outbound?p=hmdb&param=HMDB61922	Alpha-D-Glucopyranoside		201.037393772286	1	1.36268333333333
1.36_201.0374m/z	HMDB62170		M+Na-2H	C6H12O6	37.6	0	-3.67731564162358	92.3455825234987	100 - 6.86 - 1.43	http://nonlinear.com/redirect/outbound?p=hmdb&param=HMDB62170	D-Glucopyranoside		201.037393772286	1	1.36268333333333
1.36_270.9538m/z	HMDB33822		M+Na-2H	C9H8Cl2O4	29.5	0	-3.35217996644617	51.5773104533397	100 - 9.98 - 65.2 - 6.47 - 11 - 1.08 - 0.134	http://nonlinear.com/redirect/outbound?p=hmdb&param=HMDB33822	3,5-Dichloro-4-hydroxy-2-methoxy-6-methylbenzoic acid		270.953793976972	1	1.36268333333333
1.36_303.0838m/z	HMDB00884		M+FA-H	C10H14N2O6	38.7	0	1.73852457239548	95.376348662514	100 - 11.9 - 1.89 - 0.168	http://nonlinear.com/redirect/outbound?p=hmdb&param=HMDB00884	Ribothymidine		303.083837733378	1	1.36268333333333
1.36_303.0838m/z	HMDB01067		M-H	C11H16N2O8	38.8	0	1.47550131879205	95.8684718893926	100 - 13.1 - 2.44 - 0.244	http://nonlinear.com/redirect/outbound?p=hmdb&param=HMDB01067	N-Acetylaspartylglutamic acid		303.083837733378	1	1.36268333333333
1.36_303.0838m/z	HMDB02331		M+FA-H	C10H14N2O6	38.7	0	1.73852457239548	95.376348662514	100 - 11.9 - 1.89 - 0.168	http://nonlinear.com/redirect/outbound?p=hmdb&param=HMDB02331	Imidazoleacetic acid riboside		303.083837733378	1	1.36268333333333
1.36_303.0838m/z	HMDB04813		M+FA-H	C10H14N2O6	38.7	0	1.73852457239548	95.376348662514	100 - 11.9 - 1.89 - 0.168	http://nonlinear.com/redirect/outbound?p=hmdb&param=HMDB04813	3-Methyluridine		303.083837733378	1	1.36268333333333
1.36_391.1245m/z	HMDB32742		M+FA-H	C15H22O9	36.6	0	-0.131801094076252	83.0763923303304	100 - 16.8 - 3.18 - 0.376	http://nonlinear.com/redirect/outbound?p=hmdb&param=HMDB32742	Di-O-methylcrenatin		391.124539531744	1	1.36268333333333
1.36_391.1245m/z	HMDB34249		M-H	C16H24O11	36.3	0	-0.116341211551154	81.7834580328746	100 - 18 - 3.79 - 0.487	http://nonlinear.com/redirect/outbound?p=hmdb&param=HMDB34249	Caryoptosidic acid		391.124539531744	1	1.36268333333333
1.36_391.1245m/z	HMDB35057		M+FA-H	C15H22O9	36.6	0	-0.131801094240479	83.0763923303304	100 - 16.8 - 3.18 - 0.376	http://nonlinear.com/redirect/outbound?p=hmdb&param=HMDB35057	1-(3-Hydroxy-4-Methoxyphenyl)-1,2-ethanediol 3'-O-b-D-glucoside		391.124539531744	1	1.36268333333333
1.36_391.1245m/z	HMDB36562		M+FA-H	C15H22O9	36.6	0	-0.131801094076252	83.0763923303304	100 - 16.8 - 3.18 - 0.376	http://nonlinear.com/redirect/outbound?p=hmdb&param=HMDB36562	Aucubin		391.124539531744	1	1.36268333333333
1.36_391.1245m/z	HMDB40601		M+FA-H	C15H22O9	36.6	0	-0.131801094076252	83.0763923303304	100 - 16.8 - 3.18 - 0.376	http://nonlinear.com/redirect/outbound?p=hmdb&param=HMDB40601	(1xi,2xi)-1-(4-Hydroxyphenyl)-1,2,3-propanetriol 2-O-beta-D-glucopyranoside		391.124539531744	1	1.36268333333333
1.36_391.1245m/z	HMDB40602		M+FA-H	C15H22O9	36.6	0	-0.131801094076252	83.0763923303304	100 - 16.8 - 3.18 - 0.376	http://nonlinear.com/redirect/outbound?p=hmdb&param=HMDB40602	(1xi,2xi)-1-(4-Hydroxyphenyl)-1,2,3-propanetriol 3-O-beta-D-Glucopyranoside		391.124539531744	1	1.36268333333333
1.36_391.1245m/z	HMDB41189		M+FA-H	C15H22O9	36.6	0	-0.131801094076252	83.0763923303304	100 - 16.8 - 3.18 - 0.376	http://nonlinear.com/redirect/outbound?p=hmdb&param=HMDB41189	3,4,5-Trimethoxyphenyl glucoside		391.124539531744	1	1.36268333333333
1.38_181.0358m/z	HMDB00613		M+FA-H	C4H8O5	40.5	11.4	3.04808663289016	94.5903517354002	100 - 4.61 - 1.11	http://nonlinear.com/redirect/outbound?p=hmdb&param=HMDB00613	Erythronic acid		181.03579087745	1	1.38175
1.38_181.0358m/z	HMDB00943		M+FA-H	C4H8O5	40.5	11.4	3.04808663289016	94.5903517354002	100 - 4.61 - 1.11	http://nonlinear.com/redirect/outbound?p=hmdb&param=HMDB00943	Threonic acid		181.03579087745	1	1.38175
1.38_181.0358m/z	HMDB31160		M+FA-H	C5H12S2	37.3	5	-3.34007592574381	85.2921467957412	100 - 7.15 - 9.26 - 0.577 - 0.262	http://nonlinear.com/redirect/outbound?p=hmdb&param=HMDB31160	1-Pentanesulfenothioic acid		181.03579087745	1	1.38175
1.38_181.0358m/z	HMDB33053		M+FA-H	C5H12S2	37.3	5	-3.34007592574381	85.2921467957412	100 - 7.15 - 9.26 - 0.577 - 0.262	http://nonlinear.com/redirect/outbound?p=hmdb&param=HMDB33053	Ethyl propyl disulfide		181.03579087745	1	1.38175
1.38_181.0358m/z	HMDB33054		M+FA-H	C5H12S2	37.3	5	-3.34007592553489	85.2921467957412	100 - 7.15 - 9.26 - 0.577 - 0.262	http://nonlinear.com/redirect/outbound?p=hmdb&param=HMDB33054	Ethyl isopropyl disulfide		181.03579087745	1	1.38175
1.38_204.0295m/z	HMDB00881		M-H	C10H7NO4	36.8	0	-3.67040109925121	88.5425156496076	100 - 11.4 - 1.41 - 0.112	http://nonlinear.com/redirect/outbound?p=hmdb&param=HMDB00881	Xanthurenic acid		204.029478705636	1	1.38175
1.38_204.0295m/z	HMDB32963		M-H	C10H7NO4	36.8	0	-3.67040109911259	88.5425156496076	100 - 11.4 - 1.41 - 0.112	http://nonlinear.com/redirect/outbound?p=hmdb&param=HMDB32963	Zeanic acid		204.029478705636	1	1.38175
1.38_204.0295m/z	HMDB33528		M-H	C10H7NO4	36.8	0	-3.67040109925121	88.5425156496076	100 - 11.4 - 1.41 - 0.112	http://nonlinear.com/redirect/outbound?p=hmdb&param=HMDB33528	4,6-Dihydroxy-2-quinolinecarboxylic acid		204.029478705636	1	1.38175
1.38_218.1028m/z	HMDB00210		M-H	C9H17NO5	41.3	17.8	-2.84649839388993	91.957983044022	100 - 10.5 - 1.52 - 0.121	http://nonlinear.com/redirect/outbound?p=hmdb&param=HMDB00210	Pantothenic acid		218.102772517612	1	1.38175
1.38_218.1028m/z	HMDB00701		M+FA-H	C8H15NO3	37.9	0	-3.60299368109376	93.4786407998628	100 - 9.3 - 1	http://nonlinear.com/redirect/outbound?p=hmdb&param=HMDB00701	Hexanoylglycine		218.102772517612	1	1.38175
1.38_218.1028m/z	HMDB00747		M+FA-H	C8H15NO3	41	15.9	-3.60299368109376	93.4786407998628	100 - 9.3 - 1	http://nonlinear.com/redirect/outbound?p=hmdb&param=HMDB00747	Isovalerylalanine		218.102772517612	1	1.38175
1.38_218.1028m/z	HMDB02087		M+FA-H	C8H15NO3	39	5.55	-3.60299368109376	93.4786407998628	100 - 9.3 - 1	http://nonlinear.com/redirect/outbound?p=hmdb&param=HMDB02087	Isovalerylsarcosine		218.102772517612	1	1.38175
1.38_218.1028m/z	HMDB11756		M+FA-H	C8H15NO3	37.9	0	-3.60299368092957	93.4786407998628	100 - 9.3 - 1	http://nonlinear.com/redirect/outbound?p=hmdb&param=HMDB11756	N-Acetylleucine		218.102772517612	1	1.38175
1.38_218.1028m/z	HMDB61684		M+FA-H	C8H15NO3	37.9	0	-3.60299368109376	93.4786407998628	100 - 9.3 - 1	http://nonlinear.com/redirect/outbound?p=hmdb&param=HMDB61684	N-Acetylisoleucine		218.102772517612	1	1.38175
1.38_233.1026m/z	HMDB00784		M+FA-H	C9H16O4	37.6	0	-2.47539708085131	90.823029281538	100 - 10.1 - 1.28	http://nonlinear.com/redirect/outbound?p=hmdb&param=HMDB00784	Azelaic acid		233.102596227141	1	1.38175
1.38_233.1026m/z	HMDB11717		M+FA-H	C9H16O4	37.6	0	-2.47539708085131	90.823029281538	100 - 10.1 - 1.28	http://nonlinear.com/redirect/outbound?p=hmdb&param=HMDB11717	Nonate		233.102596227141	1	1.38175
1.38_233.1026m/z	HMDB32200		M+FA-H	C9H16O4	37.6	0	-2.47539708085131	90.823029281538	100 - 10.1 - 1.28	http://nonlinear.com/redirect/outbound?p=hmdb&param=HMDB32200	cis- and trans-Ethyl 2,4-dimethyl-1,3-dioxolane-2-acetate		233.102596227141	1	1.38175
1.38_233.1026m/z	HMDB32258		M+FA-H	C9H16O4	37.6	0	-2.47539708085131	90.823029281538	100 - 10.1 - 1.28	http://nonlinear.com/redirect/outbound?p=hmdb&param=HMDB32258	(+/-)-Ethyl 3-acetoxy-2-methylbutyrate		233.102596227141	1	1.38175
1.38_233.1026m/z	HMDB32387		M+FA-H	C9H16O4	37.6	0	-2.47539708085131	90.823029281538	100 - 10.1 - 1.28	http://nonlinear.com/redirect/outbound?p=hmdb&param=HMDB32387	(+/-)-Methyl 5-acetoxyhexanoate		233.102596227141	1	1.38175
1.38_233.1026m/z	HMDB36233		M+FA-H	C9H16O4	37.6	0	-2.47539708085131	90.823029281538	100 - 10.1 - 1.28	http://nonlinear.com/redirect/outbound?p=hmdb&param=HMDB36233	Butyl ethyl malonate		233.102596227141	1	1.38175
1.38_233.1026m/z	HMDB59760		M+FA-H	C9H16O4	37.6	0	-2.47539708070022	90.823029281538	100 - 10.1 - 1.28	http://nonlinear.com/redirect/outbound?p=hmdb&param=HMDB59760	2,4-Dimethylpimelic acid		233.102596227141	1	1.38175
1.38_233.1026m/z	HMDB59783		M+FA-H	C9H16O4	37.6	0	-2.47539708085131	90.823029281538	100 - 10.1 - 1.28	http://nonlinear.com/redirect/outbound?p=hmdb&param=HMDB59783	3-Methylsuberic acid		233.102596227141	1	1.38175
1.38_233.1026m/z	HMDB59814		M+FA-H	C9H16O4	37.6	0	-2.47539708085131	90.823029281538	100 - 10.1 - 1.28	http://nonlinear.com/redirect/outbound?p=hmdb&param=HMDB59814	Diethyl methylsuccinate		233.102596227141	1	1.38175
1.38_233.1026m/z	HMDB59879		M+FA-H	C9H16O4	37.6	0	-2.47539708085131	90.823029281538	100 - 10.1 - 1.28	http://nonlinear.com/redirect/outbound?p=hmdb&param=HMDB59879	Diethyl glutarate		233.102596227141	1	1.38175
1.38_233.1026m/z	LMFA01170054		M+FA-H	C9H16O4	37.6	0	-2.47539708085131	90.823029281538	100 - 10.1 - 1.28	http://nonlinear.com/redirect/outbound?p=lipidmaps&param=LMFA01170054	Azelaic acid		233.102596227141	1	1.38175
1.38_324.0723m/z	HMDB14821		M-H	C18H13ClFN3	31.4	0	4.17968399791306	61.6839548778102	100 - 20.7 - 34 - 6.75 - 0.657	http://nonlinear.com/redirect/outbound?p=hmdb&param=HMDB14821	Midazolam		324.072285643475	1	1.38175
1.38_324.0723m/z	HMDB29234		M+FA-H	C13H13NO6	36.9	0	-0.732298190115953	85.265172932631	100 - 14.8 - 2.25 - 0.225	http://nonlinear.com/redirect/outbound?p=hmdb&param=HMDB29234	N-[4'-hydroxy-(E)-cinnamoyl]-L-aspartic acid		324.072285643475	1	1.38175
1.38_324.0723m/z	HMDB59997		M-H	C14H15NO8	36.6	0	-0.628666796658849	83.9340652957067	100 - 16 - 2.84 - 0.318	http://nonlinear.com/redirect/outbound?p=hmdb&param=HMDB59997	Dihyroxy-1H-indole glucuronide I		324.072285643475	1	1.38175
1.40_187.0603m/z	HMDB59767		M-H	C8H12O5	35.1	0	-4.76276043848328	80.9565166270101	100 - 8.98 - 1.38 - 0.1	http://nonlinear.com/redirect/outbound?p=hmdb&param=HMDB59767	Tetrahydro-2,5-furan-diacetic acid		187.060301325555	1	1.3994
1.40_189.0760m/z	HMDB00325		M-H	C8H14O5	37	0	-4.58879957133917	90.5055179465791	100 - 9 - 1.39 - 0.1	http://nonlinear.com/redirect/outbound?p=hmdb&param=HMDB00325	3-Hydroxysuberic acid		189.075974856835	1	1.3994
1.40_189.0760m/z	HMDB40220		M-H	C8H14O5	37	0	-4.58879957133917	90.5055179465791	100 - 9 - 1.39 - 0.1	http://nonlinear.com/redirect/outbound?p=hmdb&param=HMDB40220	Diethyl L-malate		189.075974856835	1	1.3994
1.40_189.0760m/z	HMDB61681		M-H	C8H14O5	37	0	-4.58879957133917	90.5055179465791	100 - 9 - 1.39 - 0.1	http://nonlinear.com/redirect/outbound?p=hmdb&param=HMDB61681	6-(2-Hydroxyethoxy)-6-oxohexanoic acid		189.075974856835	1	1.3994
1.40_189.0760m/z	LMFA01170093		M-H	C8H14O5	37	0	-4.58879957133917	90.5055179465791	100 - 9 - 1.39 - 0.1	http://nonlinear.com/redirect/outbound?p=lipidmaps&param=LMFA01170093	3-hydroxy-suberic acid		189.075974856835	1	1.3994
1.40_200.0169m/z	HMDB30408		M+Na-2H	C5H9NO6	37.7	0	-3.9528337767269	93.0278711324082	100 - 6.11 - 1.39	http://nonlinear.com/redirect/outbound?p=hmdb&param=HMDB30408	2-Amino-3,4-dihydroxypentanedioic acid		200.016947103623	1	1.3994
1.40_225.0875m/z	HMDB00245		M-H	C10H14N2O4	37	0	-2.56559840393338	88.1496198022161	100 - 11.9 - 1.47 - 0.118	http://nonlinear.com/redirect/outbound?p=hmdb&param=HMDB00245	Porphobilinogen		225.087500434933	1	1.3994
1.40_225.0875m/z	HMDB04076		M+FA-H	C9H12N2O2	37.2	0	-3.22099517472331	89.6007379863827	100 - 10.7 - 0.927	http://nonlinear.com/redirect/outbound?p=hmdb&param=HMDB04076	5-Hydroxykynurenamine		225.087500434933	1	1.3994
1.40_225.0875m/z	HMDB13319		M+FA-H	C9H12N2O2	37.2	0	-3.22099517472331	89.6007379863827	100 - 10.7 - 0.927	http://nonlinear.com/redirect/outbound?p=hmdb&param=HMDB13319	Tyrosinamide		225.087500434933	1	1.3994
1.40_225.0875m/z	HMDB30397		M+FA-H	C9H12N2O2	37.2	0	-3.22099517456549	89.6007379863827	100 - 10.7 - 0.927	http://nonlinear.com/redirect/outbound?p=hmdb&param=HMDB30397	L-2-Amino-3-(4-aminophenyl)propanoic acid		225.087500434933	1	1.3994
1.40_225.0875m/z	HMDB32565		M+FA-H	C9H12N2O2	37.2	0	-3.22099517472331	89.6007379863827	100 - 10.7 - 0.927	http://nonlinear.com/redirect/outbound?p=hmdb&param=HMDB32565	(4-Ethoxyphenyl)urea		225.087500434933	1	1.3994
1.40_225.0875m/z	HMDB41109		M+FA-H	C9H12N2O2	37.2	0	-3.22099517472331	89.6007379863827	100 - 10.7 - 0.927	http://nonlinear.com/redirect/outbound?p=hmdb&param=HMDB41109	(S)-3-Ethylidenehexahydropyrrolo[1,2-a]pyrazine-1,4-dione		225.087500434933	1	1.3994
1.40_225.0875m/z	HMDB60281		M+FA-H	C9H12N2O2	37.2	0	-3.22099517456549	89.6007379863827	100 - 10.7 - 0.927	http://nonlinear.com/redirect/outbound?p=hmdb&param=HMDB60281	3-Hydroxykynurenamine		225.087500434933	1	1.3994
1.42_161.0808m/z	HMDB29598		M+Na-2H	C6H12N4	38.3	0	-0.429712114027096	92.2695279547021	100 - 8.09 - 0.289	http://nonlinear.com/redirect/outbound?p=hmdb&param=HMDB29598	Metenamine		161.08080401871	1	1.41705
1.42_219.1231m/z	HMDB31513		M+FA-H	C9H18O3	37.1	0	-3.93412525491922	89.9888797841792	100 - 10.1 - 1.07	http://nonlinear.com/redirect/outbound?p=hmdb&param=HMDB31513	(±)-3-Hydroxynonanoic acid		219.123112274041	1	1.41705
1.42_219.1231m/z	HMDB34040		M+FA-H	C9H18O3	37.1	0	-3.93412525491922	89.9888797841792	100 - 10.1 - 1.07	http://nonlinear.com/redirect/outbound?p=hmdb&param=HMDB34040	2,4,6-Triethyl-1,3,5-trioxane		219.123112274041	1	1.41705
1.42_219.1231m/z	LMFA01050024		M+FA-H	C9H18O3	37.1	0	-3.93412525491922	89.9888797841792	100 - 10.1 - 1.07	http://nonlinear.com/redirect/outbound?p=lipidmaps&param=LMFA01050024	2-hydroxy pelargonic acid		219.123112274041	1	1.41705
1.42_219.1231m/z	LMFA01050025		M+FA-H	C9H18O3	37.1	0	-3.93412525491922	89.9888797841792	100 - 10.1 - 1.07	http://nonlinear.com/redirect/outbound?p=lipidmaps&param=LMFA01050025	(+)-3-hydroxy pelargonic acid		219.123112274041	1	1.41705
1.42_219.1231m/z	LMFA01050026		M+FA-H	C9H18O3	37.1	0	-3.93412525491922	89.9888797841792	100 - 10.1 - 1.07	http://nonlinear.com/redirect/outbound?p=lipidmaps&param=LMFA01050026	4-hydroxy pelargonic acid		219.123112274041	1	1.41705
1.42_219.1231m/z	LMFA01050027		M+FA-H	C9H18O3	37.1	0	-3.93412525491922	89.9888797841792	100 - 10.1 - 1.07	http://nonlinear.com/redirect/outbound?p=lipidmaps&param=LMFA01050027	7-hydroxy pelargonic acid		219.123112274041	1	1.41705
1.42_219.1231m/z	LMFA01050028		M+FA-H	C9H18O3	37.1	0	-3.93412525491922	89.9888797841792	100 - 10.1 - 1.07	http://nonlinear.com/redirect/outbound?p=lipidmaps&param=LMFA01050028	9-hydroxy pelargonic acid		219.123112274041	1	1.41705
1.42_219.1231m/z	LMFA01050230		M+FA-H	C9H18O3	37.1	0	-3.93412525491922	89.9888797841792	100 - 10.1 - 1.07	http://nonlinear.com/redirect/outbound?p=lipidmaps&param=LMFA01050230	6-hydroxy-nonanoic acid		219.123112274041	1	1.41705
1.42_219.1231m/z	LMFA01050231		M+FA-H	C9H18O3	37.1	0	-3.93412525491922	89.9888797841792	100 - 10.1 - 1.07	http://nonlinear.com/redirect/outbound?p=lipidmaps&param=LMFA01050231	8-hydroxy-nonanoic acid		219.123112274041	1	1.41705
1.42_219.1231m/z	LMFA01050275		M+FA-H	C9H18O3	37.1	0	-3.93412525491922	89.9888797841792	100 - 10.1 - 1.07	http://nonlinear.com/redirect/outbound?p=lipidmaps&param=LMFA01050275	8R-hydroxy-nonanoic acid		219.123112274041	1	1.41705
1.42_231.0871m/z	HMDB30988		M+FA-H	C9H14O4	37.7	0	-1.92090094258234	90.9901247701605	100 - 10 - 1.27	http://nonlinear.com/redirect/outbound?p=hmdb&param=HMDB30988	5-(2-Methylpropyl)tetrahydro-2-oxo-3-furancarboxylic acid		231.087054338283	1	1.41705
1.42_231.0871m/z	HMDB30992		M+FA-H	C9H14O4	37.7	0	-1.92090094258234	90.9901247701605	100 - 10 - 1.27	http://nonlinear.com/redirect/outbound?p=hmdb&param=HMDB30992	5-Butyltetrahydro-2-oxo-3-furancarboxylic acid		231.087054338283	1	1.41705
1.42_231.0871m/z	HMDB31640		M-H	C10H16O6	37.5	0	-1.54014811617477	89.4893436260654	100 - 11.2 - 1.8 - 0.155	http://nonlinear.com/redirect/outbound?p=hmdb&param=HMDB31640	Glycerol 1-propanoate diacetate		231.087054338283	1	1.41705
1.42_235.0247m/z	HMDB32944		M+FA-H	C10H6O4	37.6	0	-0.779170169408442	88.8758914672781	100 - 11 - 1.37 - 0.107	http://nonlinear.com/redirect/outbound?p=hmdb&param=HMDB32944	Coumarin-4-carboxylic acid		235.024663477595	1	1.41705
1.42_235.0247m/z	HMDB39045		M+FA-H	C10H6O4	37.6	0	-0.779170169408442	88.8758914672781	100 - 11 - 1.37 - 0.107	http://nonlinear.com/redirect/outbound?p=hmdb&param=HMDB39045	8H-1,3-Dioxolo[4,5-h][1]benzopyran-8-one		235.024663477595	1	1.41705
1.42_235.0247m/z	HMDB39147		M+FA-H	C10H6O4	37.6	0	-0.779170169408442	88.8758914672781	100 - 11 - 1.37 - 0.107	http://nonlinear.com/redirect/outbound?p=hmdb&param=HMDB39147	6-Formylumbelliferone		235.024663477595	1	1.41705
1.42_286.0910m/z	HMDB38663		M+Na-2H	C10H19NO7	33	0	0.642153318827574	65.5734705381197	100 - 11.7 - 2.06 - 0.187	http://nonlinear.com/redirect/outbound?p=hmdb&param=HMDB38663	D-1-[(3-Carboxypropyl)amino]-1-deoxyfructose		286.090990016267	1	1.41705
1.42_286.8917m/z	HMDB60360		M+FA-H	C6HCl3O4	27.6	0	-2.07852772841452	40.4035053994565	100 - 6.65 - 96.9 - 6.44 - 31.6 - 2.09 - 3.58 - 0.235	http://nonlinear.com/redirect/outbound?p=hmdb&param=HMDB60360	2,3,5-Trichlorodienelactone		286.891741696837	1	1.41705
1.42_784.6320m/z	LMGL05010003		M-H	C45H87NO9	31.5	0	1.57747890216218	59.4998946048625	100 - 50.4 - 14.3 - 2.93 - 0.481	http://nonlinear.com/redirect/outbound?p=lipidmaps&param=LMGL05010003	1,2-dioctadecanoyl-3-O-(6-deoxy-6-amino-alpha-D-glucosyl)-sn-glycerol		784.632046266431	1	1.41705
1.43_293.0776m/z	HMDB04185		M+FA-H	C12H12N2O4	37.1	0	-1.14555823074996	87.1163450716573	100 - 14 - 1.73 - 0.151	http://nonlinear.com/redirect/outbound?p=hmdb&param=HMDB04185	5-Hydroxyindoleacetylglycine		293.07762555293	1	1.43471666666667
1.43_293.0776m/z	HMDB60537		M+FA-H	C12H12N2O4	37.1	0	-1.14555823074996	87.1163450716573	100 - 14 - 1.73 - 0.151	http://nonlinear.com/redirect/outbound?p=hmdb&param=HMDB60537	p-Hydroxyphenobarbital		293.07762555293	1	1.43471666666667
1.43_293.0776m/z	HMDB60826		M+FA-H	C12H12N2O4	37.1	0	-1.14555823074996	87.1163450716573	100 - 14 - 1.73 - 0.151	http://nonlinear.com/redirect/outbound?p=hmdb&param=HMDB60826	Hydroxynalidixic acid		293.07762555293	1	1.43471666666667
1.43_326.0881m/z	HMDB06061		M+FA-H	C13H15NO6	37.8	0	-0.122757855177629	88.9054120452761	100 - 14.8 - 2.26 - 0.226	http://nonlinear.com/redirect/outbound?p=hmdb&param=HMDB06061	4-Hydroxyphenylacetylglutamine		326.088105567212	1	1.43471666666667
1.43_326.0881m/z	HMDB10316		M-H	C14H17NO8	37.5	0	-0.105495999362204	87.5174902198471	100 - 16 - 2.84 - 0.318	http://nonlinear.com/redirect/outbound?p=hmdb&param=HMDB10316	Acetaminophen glucuronide		326.088105567212	1	1.43471666666667
1.43_326.0881m/z	HMDB29344		M-H	C14H17NO8	37.5	0	-0.105495999188421	87.5174902198471	100 - 16 - 2.84 - 0.318	http://nonlinear.com/redirect/outbound?p=hmdb&param=HMDB29344	Blepharin		326.088105567212	1	1.43471666666667
1.43_346.1074m/z	HMDB30245		M+Na-2H	C19H19NO4	35.1	0	4.1584190179198	80.2734702306517	100 - 21.3 - 2.98 - 0.312	http://nonlinear.com/redirect/outbound?p=hmdb&param=HMDB30245	Nornantenine		346.107427945001	1	1.43471666666667
1.43_346.1074m/z	HMDB32143		M+Na-2H	C19H19NO4	35.1	0	4.1584190179198	80.2734702306517	100 - 21.3 - 2.98 - 0.312	http://nonlinear.com/redirect/outbound?p=hmdb&param=HMDB32143	Palaudine		346.107427945001	1	1.43471666666667
1.43_346.1074m/z	HMDB33354		M+Na-2H	C19H19NO4	35.1	0	4.1584190179198	80.2734702306517	100 - 21.3 - 2.98 - 0.312	http://nonlinear.com/redirect/outbound?p=hmdb&param=HMDB33354	Cassythicine		346.107427945001	1	1.43471666666667
1.43_346.1074m/z	HMDB33360		M+Na-2H	C19H19NO4	35.1	0	4.15841901809464	80.2734702306517	100 - 21.3 - 2.98 - 0.312	http://nonlinear.com/redirect/outbound?p=hmdb&param=HMDB33360	Isodomesticine		346.107427945001	1	1.43471666666667
1.43_346.1074m/z	HMDB36987		M+Na-2H	C19H19NO4	35.1	0	4.15841901809464	80.2734702306517	100 - 21.3 - 2.98 - 0.312	http://nonlinear.com/redirect/outbound?p=hmdb&param=HMDB36987	Romucosine A		346.107427945001	1	1.43471666666667
1.43_346.1074m/z	HMDB38145		M+Na-2H	C19H19NO4	35.1	0	4.1584190179198	80.2734702306517	100 - 21.3 - 2.98 - 0.312	http://nonlinear.com/redirect/outbound?p=hmdb&param=HMDB38145	Junosine		346.107427945001	1	1.43471666666667
1.43_346.1074m/z	HMDB41063		M-H	C21H17NO4	35	0	-3.03544625915114	78.5872375104284	100 - 23.4 - 3.44 - 0.378	http://nonlinear.com/redirect/outbound?p=hmdb&param=HMDB41063	1,2-Dimethoxy-13-methyl-[1,3]benzodioxolo[5,6-c]phenanthridine		346.107427945001	1	1.43471666666667
1.43_346.1074m/z	HMDB61131		M+FA-H	C14H20ClNO4	32	0	3.78352696054408	64.1974749267422	100 - 15.9 - 34 - 5.26 - 0.654	http://nonlinear.com/redirect/outbound?p=hmdb&param=HMDB61131	Carboxybupranolol, 4-chloro-3-[3-(1,1-dimethylethylamino)-2-hydroxy-propyloxy]benzoic acid		346.107427945001	1	1.43471666666667
1.43_445.0529m/z	HMDB01564		M-H	C11H20N4O11P2	37.5	0	-0.446268688795828	88.1985135300615	100 - 14 - 3.17 - 0.353	http://nonlinear.com/redirect/outbound?p=hmdb&param=HMDB01564	CDP-Ethanolamine		445.052905240979	1	1.43471666666667
1.43_445.0529m/z	HMDB39567		M+Na-2H	C22H16O9	35.3	0	-2.81708588250516	79.9515927378793	100 - 24.3 - 4.68 - 0.659	http://nonlinear.com/redirect/outbound?p=hmdb&param=HMDB39567	BL V		445.052905240979	1	1.43471666666667
1.45_184.0607m/z	HMDB00473		M+Na-2H	C7H9N5	37.9	0	1.27958473468396	90.9849836809443	100 - 9.5 - 0.407	http://nonlinear.com/redirect/outbound?p=hmdb&param=HMDB00473	6-Dimethylaminopurine		184.060671814724	1	1.45238333333333
1.45_187.0967m/z	HMDB00784		M-H	C9H16O4	36.9	0	-4.69196521348147	89.8093804998234	100 - 10.1 - 1.28	http://nonlinear.com/redirect/outbound?p=hmdb&param=HMDB00784	Azelaic acid		187.096699977905	1	1.45238333333333
1.45_187.0967m/z	HMDB11717		M-H	C9H16O4	36.9	0	-4.69196521348147	89.8093804998234	100 - 10.1 - 1.28	http://nonlinear.com/redirect/outbound?p=hmdb&param=HMDB11717	Nonate		187.096699977905	1	1.45238333333333
1.45_187.0967m/z	HMDB32200		M-H	C9H16O4	36.9	0	-4.69196521348147	89.8093804998234	100 - 10.1 - 1.28	http://nonlinear.com/redirect/outbound?p=hmdb&param=HMDB32200	cis- and trans-Ethyl 2,4-dimethyl-1,3-dioxolane-2-acetate		187.096699977905	1	1.45238333333333
1.45_187.0967m/z	HMDB32258		M-H	C9H16O4	36.9	0	-4.69196521348147	89.8093804998234	100 - 10.1 - 1.28	http://nonlinear.com/redirect/outbound?p=hmdb&param=HMDB32258	(+/-)-Ethyl 3-acetoxy-2-methylbutyrate		187.096699977905	1	1.45238333333333
1.45_187.0967m/z	HMDB32387		M-H	C9H16O4	36.9	0	-4.69196521348147	89.8093804998234	100 - 10.1 - 1.28	http://nonlinear.com/redirect/outbound?p=hmdb&param=HMDB32387	(+/-)-Methyl 5-acetoxyhexanoate		187.096699977905	1	1.45238333333333
1.45_187.0967m/z	HMDB36233		M-H	C9H16O4	36.9	0	-4.69196521348147	89.8093804998234	100 - 10.1 - 1.28	http://nonlinear.com/redirect/outbound?p=hmdb&param=HMDB36233	Butyl ethyl malonate		187.096699977905	1	1.45238333333333
1.45_187.0967m/z	HMDB59760		M-H	C9H16O4	36.9	0	-4.69196521333038	89.8093804998234	100 - 10.1 - 1.28	http://nonlinear.com/redirect/outbound?p=hmdb&param=HMDB59760	2,4-Dimethylpimelic acid		187.096699977905	1	1.45238333333333
1.45_187.0967m/z	HMDB59783		M-H	C9H16O4	36.9	0	-4.69196521348147	89.8093804998234	100 - 10.1 - 1.28	http://nonlinear.com/redirect/outbound?p=hmdb&param=HMDB59783	3-Methylsuberic acid		187.096699977905	1	1.45238333333333
1.45_187.0967m/z	HMDB59814		M-H	C9H16O4	36.9	0	-4.69196521348147	89.8093804998234	100 - 10.1 - 1.28	http://nonlinear.com/redirect/outbound?p=hmdb&param=HMDB59814	Diethyl methylsuccinate		187.096699977905	1	1.45238333333333
1.45_187.0967m/z	HMDB59879		M-H	C9H16O4	36.9	0	-4.69196521348147	89.8093804998234	100 - 10.1 - 1.28	http://nonlinear.com/redirect/outbound?p=hmdb&param=HMDB59879	Diethyl glutarate		187.096699977905	1	1.45238333333333
1.45_187.0967m/z	LMFA01170054		M-H	C9H16O4	36.9	0	-4.69196521348147	89.8093804998234	100 - 10.1 - 1.28	http://nonlinear.com/redirect/outbound?p=lipidmaps&param=LMFA01170054	Azelaic acid		187.096699977905	1	1.45238333333333
1.45_341.0875m/z	HMDB34313		M-H	C15H18O9	39.1	0	-0.984947504045813	96.7319735119054	100 - 16.8 - 3.17 - 0.374	http://nonlinear.com/redirect/outbound?p=hmdb&param=HMDB34313	Glucocaffeic acid		341.087468775603	1	1.45238333333333
1.45_341.0875m/z	HMDB36937		M-H	C15H18O9	39.1	0	-0.984947504045813	96.7319735119054	100 - 16.8 - 3.17 - 0.374	http://nonlinear.com/redirect/outbound?p=hmdb&param=HMDB36937	1-O-Caffeoylglucose		341.087468775603	1	1.45238333333333
1.45_341.0875m/z	HMDB60024		M-H	C15H18O9	39.1	0	-0.984947504045813	96.7319735119054	100 - 16.8 - 3.17 - 0.374	http://nonlinear.com/redirect/outbound?p=hmdb&param=HMDB60024	Vanillic acid-4-O-glucuronide		341.087468775603	1	1.45238333333333
1.47_186.0763m/z	HMDB12150		M-H	C8H13NO4	37	0	-4.51661947088035	90.4743257873473	100 - 9.32 - 1.21	http://nonlinear.com/redirect/outbound?p=hmdb&param=HMDB12150	2-Keto-6-acetamidocaproate		186.076336478645	1	1.47006666666667
1.47_186.0763m/z	LMFA08030005		M-H	C8H13NO4	37	0	-4.51661947088035	90.4743257873473	100 - 9.32 - 1.21	http://nonlinear.com/redirect/outbound?p=lipidmaps&param=LMFA08030005	N-(3S-hydroxy-butanoyl)-homoserine lactone		186.076336478645	1	1.47006666666667
1.47_208.0611m/z	HMDB00735		M-H	C10H11NO4	37.2	0	-1.88367124678201	88.5018335561398	100 - 11.5 - 1.42 - 0.113	http://nonlinear.com/redirect/outbound?p=hmdb&param=HMDB00735	Hydroxyphenylacetylglycine		208.061137586908	1	1.47006666666667
1.47_208.0611m/z	HMDB01424		M+FA-H	C9H9NO2	37.4	0	-2.41510856838344	89.956241535749	100 - 10.3 - 0.886	http://nonlinear.com/redirect/outbound?p=hmdb&param=HMDB01424	4-(3-Pyridyl)-3-butenoic acid		208.061137586908	1	1.47006666666667
1.47_208.0611m/z	HMDB04186		M+FA-H	C9H9NO2	37.4	0	-2.41510856820914	89.956241535749	100 - 10.3 - 0.886	http://nonlinear.com/redirect/outbound?p=hmdb&param=HMDB04186	3-Methyldioxyindole		208.061137586908	1	1.47006666666667
1.47_208.0611m/z	HMDB60367		M-H	C10H11NO4	37.2	0	-1.88367124691795	88.5018335561398	100 - 11.5 - 1.42 - 0.113	http://nonlinear.com/redirect/outbound?p=hmdb&param=HMDB60367	3-Carbamoyl-2-phenylpropionic acid		208.061137586908	1	1.47006666666667
1.47_281.0300m/z	HMDB34034		M-H	C12H10O8	39.4	0.215	-1.11466166529331	98.2587661406975	100 - 13.4 - 2.47 - 0.251	http://nonlinear.com/redirect/outbound?p=hmdb&param=HMDB34034	Bikojic acid		281.029976468716	1	1.47006666666667
1.47_281.0300m/z	HMDB40869		M-H	C12H10O8	51.5	60.6	-1.11466166529331	98.2587661406975	100 - 13.4 - 2.47 - 0.251	http://nonlinear.com/redirect/outbound?p=hmdb&param=HMDB40869	2-O-Caffeoyltartronic acid		281.029976468716	1	1.47006666666667
1.49_214.1079m/z	HMDB13124		M-H	C10H17NO4	37.1	0	-2.68071966798399	88.4408458664332	100 - 11.5 - 1.43 - 0.114	http://nonlinear.com/redirect/outbound?p=hmdb&param=HMDB13124	Propenoylcarnitine		214.107904931187	1	1.48773333333333
1.49_214.1079m/z	HMDB38321		M+FA-H	C9H15NO2	37.2	0	-3.40998659452385	89.8946854333691	100 - 10.3 - 0.893	http://nonlinear.com/redirect/outbound?p=hmdb&param=HMDB38321	Homoarecoline		214.107904931187	1	1.48773333333333
1.49_214.1079m/z	LMFA01060176		M-H	C10H17NO4	37.1	0	-2.68071966798399	88.4408458664332	100 - 11.5 - 1.43 - 0.114	http://nonlinear.com/redirect/outbound?p=lipidmaps&param=LMFA01060176	2-amino-8-oxo-9,10-epoxy-decanoic acid		214.107904931187	1	1.48773333333333
1.49_228.0872m/z	HMDB00068		M+FA-H	C9H13NO3	37.3	0	-2.87068709674452	89.7155257995978	100 - 10.4 - 1.1	http://nonlinear.com/redirect/outbound?p=hmdb&param=HMDB00068	Epinephrine		228.087220557601	1	1.48773333333333
1.49_228.0872m/z	HMDB00819		M+FA-H	C9H13NO3	37.3	0	-2.87068709674452	89.7155257995978	100 - 10.4 - 1.1	http://nonlinear.com/redirect/outbound?p=hmdb&param=HMDB00819	Normetanephrine		228.087220557601	1	1.48773333333333
1.49_228.0872m/z	HMDB02832		M+FA-H	C9H13NO3	37.3	0	-2.87068709674452	89.7155257995978	100 - 10.4 - 1.1	http://nonlinear.com/redirect/outbound?p=hmdb&param=HMDB02832	Methylnoradrenaline		228.087220557601	1	1.48773333333333
1.49_228.0872m/z	HMDB15652		M+FA-H	C9H13NO3	37.3	0	-2.87068709674452	89.7155257995978	100 - 10.4 - 1.1	http://nonlinear.com/redirect/outbound?p=hmdb&param=HMDB15652	Levonordefrin		228.087220557601	1	1.48773333333333
1.49_228.0872m/z	HMDB29455		M+FA-H	C9H13NO3	37.3	0	-2.87068709674452	89.7155257995978	100 - 10.4 - 1.1	http://nonlinear.com/redirect/outbound?p=hmdb&param=HMDB29455	Ginkgotoxin		228.087220557601	1	1.48773333333333
1.49_228.0872m/z	HMDB61679		M+FA-H	C9H13NO3	37.3	0	-2.87068709674452	89.7155257995978	100 - 10.4 - 1.1	http://nonlinear.com/redirect/outbound?p=hmdb&param=HMDB61679	3,4,5,6-Tetrahydrohippuric acid		228.087220557601	1	1.48773333333333
1.49_262.9939m/z	HMDB01125		M+Na-2H	C6H11O8P	38.3	0	0.247160381780729	91.8395917306924	100 - 6.92 - 1.85 - 0.116	http://nonlinear.com/redirect/outbound?p=hmdb&param=HMDB01125	Inositol cyclic phosphate		262.993881576797	1	1.48773333333333
1.51_203.0013m/z	HMDB32825		M+Na-2H	C6H14S3	35.5	0	4.63121644514455	82.723802779218	100 - 9.05 - 13.9 - 1.13 - 0.717	http://nonlinear.com/redirect/outbound?p=hmdb&param=HMDB32825	Dipropyl trisulfide		203.001274269689	1	1.5054
1.51_203.0013m/z	HMDB33055		M+Na-2H	C6H14S3	35.5	0	4.63121644530069	82.723802779218	100 - 9.05 - 13.9 - 1.13 - 0.717	http://nonlinear.com/redirect/outbound?p=hmdb&param=HMDB33055	Ethyl 1-(ethylthio)ethyl disulfide		203.001274269689	1	1.5054
1.51_203.0013m/z	HMDB39654		M+Na-2H	C6H14S3	35.5	0	4.63121644530069	82.723802779218	100 - 9.05 - 13.9 - 1.13 - 0.717	http://nonlinear.com/redirect/outbound?p=hmdb&param=HMDB39654	Ethyl 1-(methylthio)propyl disulfide		203.001274269689	1	1.5054
1.51_203.0013m/z	HMDB40235		M+Na-2H	C6H14S3	35.5	0	4.63121644514455	82.723802779218	100 - 9.05 - 13.9 - 1.13 - 0.717	http://nonlinear.com/redirect/outbound?p=hmdb&param=HMDB40235	1,1'-Thiobis-1-propanethiol		203.001274269689	1	1.5054
1.51_203.0013m/z	HMDB60013		M-H	C7H8O5S	37.2	0	-3.40010411334582	89.8008648856866	100 - 8.65 - 5.88 - 0.451	http://nonlinear.com/redirect/outbound?p=hmdb&param=HMDB60013	O-methoxycatechol-O-sulphate		203.001274269689	1	1.5054
1.51_212.0534m/z	HMDB31346		M+Na-2H	C7H13NO5	37.5	0	-3.38301435970816	91.2370061827621	100 - 8.28 - 1.33	http://nonlinear.com/redirect/outbound?p=hmdb&param=HMDB31346	Calystegine C1		212.053393915249	1	1.5054
1.51_265.0096m/z	HMDB01265		M+Na-2H	C6H13O8P	38.3	0	0.347463635885625	91.8184924523885	100 - 6.94 - 1.85 - 0.117	http://nonlinear.com/redirect/outbound?p=hmdb&param=HMDB01265	Fucose 1-phosphate		265.00955661661	1	1.5054
1.51_308.0785m/z	HMDB10319		M-H	C14H15NO7	36.6	0	3.04948621602548	86.3890858804004	100 - 15.9 - 2.63 - 0.284	http://nonlinear.com/redirect/outbound?p=hmdb&param=HMDB10319	Inodxyl glucuronide		308.078517940765	1	1.5054
1.51_308.0785m/z	HMDB40830		M-H	C14H15NO7	36.6	0	3.04948621584157	86.3890858804004	100 - 15.9 - 2.63 - 0.284	http://nonlinear.com/redirect/outbound?p=hmdb&param=HMDB40830	N-Feruloylaspartic acid		308.078517940765	1	1.5054
1.51_308.0785m/z	HMDB59804		M-H	C14H15NO7	36.6	0	3.04948621602548	86.3890858804004	100 - 15.9 - 2.63 - 0.284	http://nonlinear.com/redirect/outbound?p=hmdb&param=HMDB59804	Indoxyl glucuronide		308.078517940765	1	1.5054
1.51_308.0785m/z	HMDB61719		M+FA-H	C14H17NS2	35.8	0	0.279461409509598	79.1808577837477	100 - 17.3 - 10.4 - 1.56 - 0.364	http://nonlinear.com/redirect/outbound?p=hmdb&param=HMDB61719	Dimethylthiambutene		308.078517940765	1	1.5054
1.52_157.0495m/z	HMDB01216		M+Na-2H	C6H8N4	38.5	0	-0.726613390332143	93.603983616016	100 - 8.04 - 0.286	http://nonlinear.com/redirect/outbound?p=hmdb&param=HMDB01216	Tetrahydropteridine		157.049465221918	1	1.52481666666667
1.54_215.0919m/z	HMDB30471		M+FA-H	C9H14O3	38	0	-3.44594276349795	93.8468881097812	100 - 10 - 1.06	http://nonlinear.com/redirect/outbound?p=hmdb&param=HMDB30471	1,4-Ipomeadiol		215.091911042457	1	1.54391666666667
1.54_215.0919m/z	HMDB38276		M+FA-H	C9H14O3	38	0	-3.44594276349795	93.8468881097812	100 - 10 - 1.06	http://nonlinear.com/redirect/outbound?p=hmdb&param=HMDB38276	cis-3-Hexenyl pyruvate		215.091911042457	1	1.54391666666667
1.54_272.9588m/z	HMDB12285		M-H	C5H11AsO8	32.3	0	-3.16606240232941	65.1067007434229	100 - 5.84 - 1.79	http://nonlinear.com/redirect/outbound?p=hmdb&param=HMDB12285	Ribose-1-arsenate		272.958844980667	1	1.54391666666667
1.56_269.0665m/z	HMDB30018		M+FA-H	C11H12O5	37.9	0	-0.824532571111574	90.7404596063382	100 - 12.2 - 1.71 - 0.148	http://nonlinear.com/redirect/outbound?p=hmdb&param=HMDB30018	Elenolide		269.066491600886	1	1.56158333333333
1.56_269.0665m/z	HMDB32616		M+FA-H	C11H12O5	37.9	0	-0.82453257098473	90.7404596063382	100 - 12.2 - 1.71 - 0.148	http://nonlinear.com/redirect/outbound?p=hmdb&param=HMDB32616	Sinapic acid		269.066491600886	1	1.56158333333333
1.56_269.0665m/z	HMDB34069		M+FA-H	C11H12O5	37.9	0	-0.824532571111574	90.7404596063382	100 - 12.2 - 1.71 - 0.148	http://nonlinear.com/redirect/outbound?p=hmdb&param=HMDB34069	cis-Sinapic acid		269.066491600886	1	1.56158333333333
1.56_269.0665m/z	HMDB41691		M+FA-H	C11H12O5	37.9	0	-0.824532570857886	90.7404596063382	100 - 12.2 - 1.71 - 0.148	http://nonlinear.com/redirect/outbound?p=hmdb&param=HMDB41691	5-(3',4',5'-Trihydroxyphenyl)-gamma-valerolactone		269.066491600886	1	1.56158333333333
1.56_269.0665m/z	HMDB59806		M-H	C12H14O7	37.7	0	-0.684083054194152	89.3213809740083	100 - 13.4 - 2.27 - 0.224	http://nonlinear.com/redirect/outbound?p=hmdb&param=HMDB59806	Phenylglucuronide		269.066491600886	1	1.56158333333333
1.56_269.0665m/z	HMDB60014		M-H	C12H14O7	37.7	0	-0.684083054404626	89.3213809740083	100 - 13.4 - 2.27 - 0.224	http://nonlinear.com/redirect/outbound?p=hmdb&param=HMDB60014	Phenol glucuronide		269.066491600886	1	1.56158333333333
1.56_421.9975m/z	HMDB60504		M+Na-2H	C12H17Cl2N3O6S	28.6	0	3.19568837674385	46.616935842009	100 - 15.3 - 70.8 - 10.7 - 14.7 - 2.15 - 0.792 - 0.101	http://nonlinear.com/redirect/outbound?p=hmdb&param=HMDB60504	S-(1,2-Dichlorovinyl)glutathione		421.997461036734	1	1.56158333333333
1.56_421.9975m/z	HMDB60639		M-H	C9H13F2N3O10P2	37.3	0	0.742644299509353	87.5216427478022	100 - 11.4 - 2.65 - 0.251	http://nonlinear.com/redirect/outbound?p=hmdb&param=HMDB60639	Gemcitabine diphosphate		421.997461036734	1	1.56158333333333
1.56_669.3006m/z	LMGP06050013		M+Na-2H	C31H53O12P	36.3	0	-2.29789138712576	83.9965435184054	100 - 34.6 - 8.27 - 1.48 - 0.22	http://nonlinear.com/redirect/outbound?p=lipidmaps&param=LMGP06050013	PI(22:4(7Z,10Z,13Z,16Z)/0:0)		669.300641798335	1	1.56158333333333
1.58_187.0062m/z	HMDB11635		M-H	C7H8O4S	49.2	53.8	-4.42682103676809	97.1445312693291	100 - 8.62 - 5.67 - 0.431	http://nonlinear.com/redirect/outbound?p=hmdb&param=HMDB11635	p-Cresol sulfate		187.00622099701	1	1.57926666666667
1.58_187.0062m/z	HMDB34782		M-H	C7H8O4S	49.2	53.8	-4.42682103676809	97.1445312693291	100 - 8.62 - 5.67 - 0.431	http://nonlinear.com/redirect/outbound?p=hmdb&param=HMDB34782	Benzyl sulfate		187.00622099701	1	1.57926666666667
1.58_187.0062m/z	HMDB60412		M+Na-2H	C6H6N4S	39.2	0	1.42121013000424	97.7040517646686	100 - 8.82 - 4.87 - 0.371	http://nonlinear.com/redirect/outbound?p=hmdb&param=HMDB60412	6-Methylmercaptopurine		187.00622099701	1	1.57926666666667
1.58_206.0453m/z	HMDB00978		M-H	C10H9NO4	46.7	48.3	-2.67085853190869	88.5221722388221	100 - 11.4 - 1.42 - 0.112	http://nonlinear.com/redirect/outbound?p=hmdb&param=HMDB00978	4-(2-Aminophenyl)-2,4-dioxobutanoic acid		206.045328329977	1	1.57926666666667
1.58_206.0453m/z	HMDB02285		M+FA-H	C9H7NO2	46.5	46.6	-3.43381809804809	89.9767704072633	100 - 10.3 - 0.884	http://nonlinear.com/redirect/outbound?p=hmdb&param=HMDB02285	2-Indolecarboxylic acid		206.045328329977	1	1.57926666666667
1.58_206.0453m/z	HMDB03320		M+FA-H	C9H7NO2	46.5	46.7	-3.43381809787161	89.9767704072633	100 - 10.3 - 0.884	http://nonlinear.com/redirect/outbound?p=hmdb&param=HMDB03320	Indole-3-carboxylic acid		206.045328329977	1	1.57926666666667
1.58_206.0453m/z	HMDB04077		M+FA-H	C9H7NO2	43.9	33.6	-3.43381809804809	89.9767704072633	100 - 10.3 - 0.884	http://nonlinear.com/redirect/outbound?p=hmdb&param=HMDB04077	4,6-Dihydroxyquinoline		206.045328329977	1	1.57926666666667
1.58_206.0453m/z	HMDB31172		M+FA-H	C9H7NO2	48.8	58.3	-3.43381809804809	89.9767704072633	100 - 10.3 - 0.884	http://nonlinear.com/redirect/outbound?p=hmdb&param=HMDB31172	3-Formyl-6-hydroxyindole		206.045328329977	1	1.57926666666667
1.58_206.0453m/z	HMDB60289		M+FA-H	C9H7NO2	49.7	62.4	-3.43381809787161	89.9767704072633	100 - 10.3 - 0.884	http://nonlinear.com/redirect/outbound?p=hmdb&param=HMDB60289	Quinoline-4,8-diol		206.045328329977	1	1.57926666666667
1.58_206.0453m/z	HMDB60328		M-H	C10H9NO4	43.1	30.1	-2.67085853190869	88.5221722388221	100 - 11.4 - 1.42 - 0.112	http://nonlinear.com/redirect/outbound?p=hmdb&param=HMDB60328	1-Nitro-5,6-dihydroxy-dihydronaphthalene		206.045328329977	1	1.57926666666667
1.58_270.9684m/z	HMDB41967		M+FA-H	C8H6N2S3	34.7	0	3.78739667259208	77.9254024723318	100 - 11.9 - 14.2 - 1.52 - 0.752	http://nonlinear.com/redirect/outbound?p=hmdb&param=HMDB41967	Oltipraz		270.968369907437	1	1.57926666666667
1.60_187.0768m/z	HMDB29495		M-H	C12H12O2	37	0	1.93149233289518	87.4094170034356	100 - 13.2 - 1.21	http://nonlinear.com/redirect/outbound?p=hmdb&param=HMDB29495	Trigoforin		187.076816474242	1	1.59698333333333
1.60_187.0768m/z	HMDB32028		M-H	C12H12O2	37	0	1.93149233289518	87.4094170034356	100 - 13.2 - 1.21	http://nonlinear.com/redirect/outbound?p=hmdb&param=HMDB32028	(E)-3-(2-Methylpropylidene)-1(3H)-isobenzofuranone		187.076816474242	1	1.59698333333333
1.60_187.0768m/z	HMDB32061		M-H	C12H12O2	37	0	1.93149233274406	87.4094170034356	100 - 13.2 - 1.21	http://nonlinear.com/redirect/outbound?p=hmdb&param=HMDB32061	3-Butylidene-1(3H)-isobenzofuranone		187.076816474242	1	1.59698333333333
1.60_187.0768m/z	HMDB32860		M+FA-H	C11H10	37.1	0	2.55692578478567	88.7552060134691	100 - 12 - 0.657	http://nonlinear.com/redirect/outbound?p=hmdb&param=HMDB32860	1-Methylnaphthalene		187.076816474242	1	1.59698333333333
1.60_187.0768m/z	HMDB41219		M-H	C12H12O2	37	0	1.93149233289518	87.4094170034356	100 - 13.2 - 1.21	http://nonlinear.com/redirect/outbound?p=hmdb&param=HMDB41219	Allyl cinnamate		187.076816474242	1	1.59698333333333
1.60_187.0768m/z	LMFA01030465		M-H	C12H12O2	37	0	1.93149233274406	87.4094170034356	100 - 13.2 - 1.21	http://nonlinear.com/redirect/outbound?p=lipidmaps&param=LMFA01030465	5,8,11-dodecatriynoic acid		187.076816474242	1	1.59698333333333
1.60_204.9903m/z	HMDB60346		M-H	C7H7ClO5	33.1	0	-3.26982413280671	69.3918461807901	100 - 7.84 - 33.3 - 2.59 - 0.421	http://nonlinear.com/redirect/outbound?p=hmdb&param=HMDB60346	2-Chloro-5-methylmaleylacetate		204.990251012401	1	1.59698333333333
1.60_204.9903m/z	HMDB60369		M-H	C7H7ClO5	33.1	0	-3.26982413280671	69.3918461807901	100 - 7.84 - 33.3 - 2.59 - 0.421	http://nonlinear.com/redirect/outbound?p=hmdb&param=HMDB60369	3-Chloro-2-methylmaleylacetate		204.990251012401	1	1.59698333333333
1.60_220.0330m/z	HMDB30376		M+Na-2H	C7H9N3O4	38.6	0	-4.76654041570402	98.6657611757067	100 - 8.92 - 1.18	http://nonlinear.com/redirect/outbound?p=hmdb&param=HMDB30376	(S)-Isowillardiine		220.033024777044	1	1.59698333333333
1.60_230.1028m/z	HMDB00726		M-H	C10H17NO5	36	0	-2.38204301427274	82.9020430675264	100 - 11.6 - 1.64 - 0.138	http://nonlinear.com/redirect/outbound?p=hmdb&param=HMDB00726	Isovalerylglutamic acid		230.102845700227	1	1.59698333333333
1.60_230.1028m/z	HMDB00953		M-H	C10H17NO5	36	0	-2.38204301402679	82.9020430675264	100 - 11.6 - 1.64 - 0.138	http://nonlinear.com/redirect/outbound?p=hmdb&param=HMDB00953	Suberylglycine		230.102845700227	1	1.59698333333333
1.60_230.1028m/z	HMDB06348		M+FA-H	C9H15NO3	35.8	0	-2.97406190128779	82.4366469012885	100 - 10.4 - 1.1	http://nonlinear.com/redirect/outbound?p=hmdb&param=HMDB06348	Pseudoecgonine		230.102845700227	1	1.59698333333333
1.60_230.1028m/z	HMDB06548		M+FA-H	C9H15NO3	35.8	0	-2.97406190128779	82.4366469012885	100 - 10.4 - 1.1	http://nonlinear.com/redirect/outbound?p=hmdb&param=HMDB06548	Ecgonine		230.102845700227	1	1.59698333333333
1.60_230.1028m/z	HMDB14494		M+Na-2H	C9H15N5O	36.1	0	2.47578735600225	83.6335799550173	100 - 11.8 - 0.842	http://nonlinear.com/redirect/outbound?p=hmdb&param=HMDB14494	Minoxidil		230.102845700227	1	1.59698333333333
1.60_412.9768m/z	HMDB15242		M-H	C18H14Cl4N2O	24.6	0	-4.75665963478248	28.4425281227354	76.9 - 15.7 - 100 - 20.2 - 49.3 - 9.78 - 11.1 - 2.13 - 1.03 - 0.18	http://nonlinear.com/redirect/outbound?p=hmdb&param=HMDB15242	Miconazole		412.976778255531	1	1.59698333333333
1.61_242.0446m/z	HMDB38990		M+Na-2H	C11H11NO4	36.4	0	4.88229694592133	87.5557976258993	100 - 12.5 - 1.54 - 0.128	http://nonlinear.com/redirect/outbound?p=hmdb&param=HMDB38990	Methyl 5-hydroxyoxindole-3-acetate		242.044554979375	1	1.61466666666667
1.61_242.0446m/z	HMDB38991		M+Na-2H	C11H11NO4	36.4	0	4.88229694592133	87.5557976258993	100 - 12.5 - 1.54 - 0.128	http://nonlinear.com/redirect/outbound?p=hmdb&param=HMDB38991	Methyl dioxindole-3-acetate		242.044554979375	1	1.61466666666667
1.61_264.0596m/z	HMDB00089		M+Na-2H	C9H13N3O5	38.3	0	-2.39040059040082	94.2663894044285	100 - 11.2 - 1.6 - 0.132	http://nonlinear.com/redirect/outbound?p=hmdb&param=HMDB00089	Cytidine		264.059607277338	1	1.61466666666667
1.61_264.0596m/z	HMDB15122		M+Na-2H	C9H13N3O5	38.3	0	-2.39040059040082	94.2663894044285	100 - 11.2 - 1.6 - 0.132	http://nonlinear.com/redirect/outbound?p=hmdb&param=HMDB15122	Cytarabine		264.059607277338	1	1.61466666666667
1.61_264.0596m/z	HMDB60478		M+Na-2H	C9H13N3O5	38.3	0	-2.39040059063466	94.2663894044285	100 - 11.2 - 1.6 - 0.132	http://nonlinear.com/redirect/outbound?p=hmdb&param=HMDB60478	gamma-Glutamyl-beta-cyanoalanine		264.059607277338	1	1.61466666666667
1.61_429.1951m/z	HMDB14334		M+FA-H	C19H25BN4O4	22.4	0	-0.0405128604200385	12.2673049443721	23.5 - 100 - 22 - 3.14 - 0.337	http://nonlinear.com/redirect/outbound?p=hmdb&param=HMDB14334	Bortezomib		429.195073004275	1	1.61466666666667
1.63_203.0918m/z	HMDB00451		M+FA-H	C8H14O3	37.1	0	-4.51983632500798	90.9950489492384	100 - 8.93 - 0.968	http://nonlinear.com/redirect/outbound?p=hmdb&param=HMDB00451	cis-4-Hydroxycyclohexylacetic acid		203.091782617326	1	1.63236666666667
1.63_203.0918m/z	HMDB00909		M+FA-H	C8H14O3	37.1	0	-4.51983632500798	90.9950489492384	100 - 8.93 - 0.968	http://nonlinear.com/redirect/outbound?p=hmdb&param=HMDB00909	trans-4-Hydroxycyclohexylacetic acid		203.091782617326	1	1.63236666666667
1.63_203.0918m/z	HMDB10721		M+FA-H	C8H14O3	37.1	0	-4.51983632500798	90.9950489492384	100 - 8.93 - 0.968	http://nonlinear.com/redirect/outbound?p=hmdb&param=HMDB10721	3-Oxooctanoic acid		203.091782617326	1	1.63236666666667
1.63_203.0918m/z	HMDB13211		M+FA-H	C8H14O3	37.1	0	-4.51983632500798	90.9950489492384	100 - 8.93 - 0.968	http://nonlinear.com/redirect/outbound?p=hmdb&param=HMDB13211	Alpha-Ketooctanoic acid		203.091782617326	1	1.63236666666667
1.63_203.0918m/z	HMDB30303		M+FA-H	C8H14O3	37.1	0	-4.51983632500798	90.9950489492384	100 - 8.93 - 0.968	http://nonlinear.com/redirect/outbound?p=hmdb&param=HMDB30303	6-Ethyl-1-methyl-2,7,8-trioxabicyclo[3.2.1]octane		203.091782617326	1	1.63236666666667
1.63_203.0918m/z	HMDB31177		M+FA-H	C8H14O3	37.1	0	-4.51983632500798	90.9950489492384	100 - 8.93 - 0.968	http://nonlinear.com/redirect/outbound?p=hmdb&param=HMDB31177	Tetrahydrofurfuryl propionate		203.091782617326	1	1.63236666666667
1.63_203.0918m/z	HMDB31307		M+FA-H	C8H14O3	37.1	0	-4.51983632500798	90.9950489492384	100 - 8.93 - 0.968	http://nonlinear.com/redirect/outbound?p=hmdb&param=HMDB31307	Ethyl 3-oxohexanoate		203.091782617326	1	1.63236666666667
1.63_203.0918m/z	HMDB36230		M+FA-H	C8H14O3	37.1	0	-4.51983632500798	90.9950489492384	100 - 8.93 - 0.968	http://nonlinear.com/redirect/outbound?p=hmdb&param=HMDB36230	1-Methyl-2-oxopropyl butyrate		203.091782617326	1	1.63236666666667
1.63_203.0918m/z	HMDB36395		M+FA-H	C8H14O3	37.1	0	-4.51983632500798	90.9950489492384	100 - 8.93 - 0.968	http://nonlinear.com/redirect/outbound?p=hmdb&param=HMDB36395	2-Methylpropyl 3-oxobutanoate		203.091782617326	1	1.63236666666667
1.63_203.0918m/z	HMDB38305		M+FA-H	C8H14O3	37.1	0	-4.51983632500798	90.9950489492384	100 - 8.93 - 0.968	http://nonlinear.com/redirect/outbound?p=hmdb&param=HMDB38305	3-Methylbutyl 2-oxopropanoate		203.091782617326	1	1.63236666666667
1.63_203.0918m/z	HMDB40447		M+FA-H	C8H14O3	37.1	0	-4.51983632500798	90.9950489492384	100 - 8.93 - 0.968	http://nonlinear.com/redirect/outbound?p=hmdb&param=HMDB40447	Butyl acetoacetate		203.091782617326	1	1.63236666666667
1.63_203.0918m/z	HMDB59938		M+FA-H	C8H14O3	37.1	0	-4.51983632500798	90.9950489492384	100 - 8.93 - 0.968	http://nonlinear.com/redirect/outbound?p=hmdb&param=HMDB59938	5-Butyl-1,4-dioxan-2-one		203.091782617326	1	1.63236666666667
1.63_203.0918m/z	HMDB59939		M+FA-H	C8H14O3	37.1	0	-4.51983632500798	90.9950489492384	100 - 8.93 - 0.968	http://nonlinear.com/redirect/outbound?p=hmdb&param=HMDB59939	6-Butyl-1,4-dioxan-2-one		203.091782617326	1	1.63236666666667
1.63_203.0918m/z	HMDB60683		M+FA-H	C8H14O3	37.1	0	-4.51983632500798	90.9950489492384	100 - 8.93 - 0.968	http://nonlinear.com/redirect/outbound?p=hmdb&param=HMDB60683	2-n-Propyl-4-oxopentanoic acid		203.091782617326	1	1.63236666666667
1.63_203.0918m/z	HMDB60685		M+FA-H	C8H14O3	37.1	0	-4.51983632500798	90.9950489492384	100 - 8.93 - 0.968	http://nonlinear.com/redirect/outbound?p=hmdb&param=HMDB60685	3-Oxovalproic acid		203.091782617326	1	1.63236666666667
1.63_203.0918m/z	LMFA01060016		M+FA-H	C8H14O3	37.1	0	-4.51983632500798	90.9950489492384	100 - 8.93 - 0.968	http://nonlinear.com/redirect/outbound?p=lipidmaps&param=LMFA01060016	2-keto-n-caprylic acid		203.091782617326	1	1.63236666666667
1.63_203.0918m/z	LMFA01060017		M+FA-H	C8H14O3	37.1	0	-4.51983632500798	90.9950489492384	100 - 8.93 - 0.968	http://nonlinear.com/redirect/outbound?p=lipidmaps&param=LMFA01060017	3-keto-n-caprylic acid		203.091782617326	1	1.63236666666667
1.63_203.0918m/z	LMFA01060018		M+FA-H	C8H14O3	37.1	0	-4.51983632500798	90.9950489492384	100 - 8.93 - 0.968	http://nonlinear.com/redirect/outbound?p=lipidmaps&param=LMFA01060018	4-keto-n-caprylic acid		203.091782617326	1	1.63236666666667
1.63_203.0918m/z	LMFA01060019		M+FA-H	C8H14O3	37.1	0	-4.51983632500798	90.9950489492384	100 - 8.93 - 0.968	http://nonlinear.com/redirect/outbound?p=lipidmaps&param=LMFA01060019	5-Keto-n-caprylic acid		203.091782617326	1	1.63236666666667
1.63_203.0918m/z	LMFA01060020		M+FA-H	C8H14O3	37.1	0	-4.51983632500798	90.9950489492384	100 - 8.93 - 0.968	http://nonlinear.com/redirect/outbound?p=lipidmaps&param=LMFA01060020	6-keto-n-caprylic acid		203.091782617326	1	1.63236666666667
1.63_203.0918m/z	LMFA01060021		M+FA-H	C8H14O3	37.1	0	-4.51983632500798	90.9950489492384	100 - 8.93 - 0.968	http://nonlinear.com/redirect/outbound?p=lipidmaps&param=LMFA01060021	7-keto-n-caprylic acid		203.091782617326	1	1.63236666666667
1.63_226.0692m/z	HMDB36394		M+Na-2H	C8H15NO5	37.5	0	-2.15357910488854	90.1660157405018	100 - 9.38 - 1.42 - 0.106	http://nonlinear.com/redirect/outbound?p=hmdb&param=HMDB36394	N-Methylcalystegine C1		226.069248715295	1	1.63236666666667
1.65_213.0762m/z	HMDB29680		M+FA-H	C9H12O3	37.1	0	-3.98589624653596	90.0504011880126	100 - 9.99 - 1.06	http://nonlinear.com/redirect/outbound?p=hmdb&param=HMDB29680	2,6-Dimethoxy-4-methylphenol		213.076177169483	1	1.65006666666667
1.65_213.0762m/z	HMDB30472		M+FA-H	C9H12O3	37.1	0	-3.98589624653596	90.0504011880126	100 - 9.99 - 1.06	http://nonlinear.com/redirect/outbound?p=hmdb&param=HMDB30472	4-Ipomeanol		213.076177169483	1	1.65006666666667
1.65_213.0762m/z	HMDB30473		M+FA-H	C9H12O3	37.1	0	-3.98589624653596	90.0504011880126	100 - 9.99 - 1.06	http://nonlinear.com/redirect/outbound?p=hmdb&param=HMDB30473	1-Ipomeanol		213.076177169483	1	1.65006666666667
1.65_213.0762m/z	HMDB31710		M+Na-2H	C9H20S2	35.3	0	4.51173963222969	81.6328387814889	100 - 11.6 - 9.65 - 0.992 - 0.294	http://nonlinear.com/redirect/outbound?p=hmdb&param=HMDB31710	1,9-Nonanedithiol		213.076177169483	1	1.65006666666667
1.65_213.0762m/z	HMDB32252		M+FA-H	C9H12O3	37.1	0	-3.98589624653596	90.0504011880126	100 - 9.99 - 1.06	http://nonlinear.com/redirect/outbound?p=hmdb&param=HMDB32252	Epoxyoxophorone		213.076177169483	1	1.65006666666667
1.65_213.0762m/z	HMDB32921		M+FA-H	C9H12O3	37.1	0	-3.98589624653596	90.0504011880126	100 - 9.99 - 1.06	http://nonlinear.com/redirect/outbound?p=hmdb&param=HMDB32921	Ethyl 2-furanpropionate		213.076177169483	1	1.65006666666667
1.65_213.0762m/z	HMDB37729		M+FA-H	C9H12O3	37.1	0	-3.98589624653596	90.0504011880126	100 - 9.99 - 1.06	http://nonlinear.com/redirect/outbound?p=hmdb&param=HMDB37729	2-Furanylmethyl butanoate		213.076177169483	1	1.65006666666667
1.65_213.0762m/z	HMDB38925		M+FA-H	C9H12O3	37.1	0	-3.98589624653596	90.0504011880126	100 - 9.99 - 1.06	http://nonlinear.com/redirect/outbound?p=hmdb&param=HMDB38925	(4-Hydroxy-3-methoxyphenyl)ethanol		213.076177169483	1	1.65006666666667
1.65_213.0762m/z	HMDB59963		M+FA-H	C9H12O3	37.1	0	-3.98589624670506	90.0504011880126	100 - 9.99 - 1.06	http://nonlinear.com/redirect/outbound?p=hmdb&param=HMDB59963	1,3,5-Trimethoxybenzene		213.076177169483	1	1.65006666666667
1.65_255.0871m/z	HMDB13070		M+FA-H	C11H14O4	37.2	0	-1.65160871175346	87.8450399168166	100 - 12.2 - 1.5 - 0.123	http://nonlinear.com/redirect/outbound?p=hmdb&param=HMDB13070	Sinapyl alcohol		255.087064812052	1	1.65006666666667
1.65_255.0871m/z	HMDB29187		M+FA-H	C11H14O4	37.2	0	-1.65160871188875	87.8450399168166	100 - 12.2 - 1.5 - 0.123	http://nonlinear.com/redirect/outbound?p=hmdb&param=HMDB29187	5-(3',5')-Dihydroxyphenyl-gamma-valerolactone		255.087064812052	1	1.65006666666667
1.65_255.0871m/z	HMDB29233		M+FA-H	C11H14O4	37.2	0	-1.65160871175346	87.8450399168166	100 - 12.2 - 1.5 - 0.123	http://nonlinear.com/redirect/outbound?p=hmdb&param=HMDB29233	3,4-Dihydroxyphenylvaleric acid		255.087064812052	1	1.65006666666667
1.65_255.0871m/z	HMDB33798		M+FA-H	C11H14O4	37.2	0	-1.65160871188875	87.8450399168166	100 - 12.2 - 1.5 - 0.123	http://nonlinear.com/redirect/outbound?p=hmdb&param=HMDB33798	3-Methyl-1-(2,4,6-trihydroxyphenyl)-1-butanone		255.087064812052	1	1.65006666666667
1.65_255.0871m/z	HMDB34047		M+FA-H	C11H14O4	37.2	0	-1.65160871175346	87.8450399168166	100 - 12.2 - 1.5 - 0.123	http://nonlinear.com/redirect/outbound?p=hmdb&param=HMDB34047	2'-Hydroxy-4',6'-dimethoxy-3'-methylacetophenone		255.087064812052	1	1.65006666666667
1.65_255.0871m/z	HMDB36199		M+FA-H	C11H14O4	37.2	0	-1.65160871188875	87.8450399168166	100 - 12.2 - 1.5 - 0.123	http://nonlinear.com/redirect/outbound?p=hmdb&param=HMDB36199	2-Methoxy-4-(4-methyl-1,3-dioxolan-2-yl)phenol		255.087064812052	1	1.65006666666667
1.65_255.0871m/z	HMDB39428		M+FA-H	C11H14O4	37.2	0	-1.65160871175346	87.8450399168166	100 - 12.2 - 1.5 - 0.123	http://nonlinear.com/redirect/outbound?p=hmdb&param=HMDB39428	2-Methoxy-3-(4-methoxyphenyl)propanoic acid		255.087064812052	1	1.65006666666667
1.65_255.0871m/z	HMDB41406		M+FA-H	C11H14O4	37.2	0	-1.65160871175346	87.8450399168166	100 - 12.2 - 1.5 - 0.123	http://nonlinear.com/redirect/outbound?p=hmdb&param=HMDB41406	Bancroftinone		255.087064812052	1	1.65006666666667
1.65_255.0871m/z	HMDB60737		M+FA-H	C11H14O4	37.2	0	-1.65160871188875	87.8450399168166	100 - 12.2 - 1.5 - 0.123	http://nonlinear.com/redirect/outbound?p=hmdb&param=HMDB60737	3-(4-Hydroxy-3-methoxyphenyl)-2-methylpropionic acid		255.087064812052	1	1.65006666666667
1.67_237.0763m/z	HMDB02511		M-H	C12H14O5	36.8	0	-2.25528869221275	86.6977016175841	100 - 13.3 - 1.85 - 0.167	http://nonlinear.com/redirect/outbound?p=hmdb&param=HMDB02511	3,4,5-Trimethoxycinnamic acid		237.076310166348	1	1.66778333333333
1.67_237.0763m/z	HMDB11721		M-H	C12H14O5	36.8	0	-2.25528869233212	86.6977016175841	100 - 13.3 - 1.85 - 0.167	http://nonlinear.com/redirect/outbound?p=hmdb&param=HMDB11721	Trans-2, 3, 4-Trimethoxycinnamate		237.076310166348	1	1.66778333333333
1.67_237.0763m/z	HMDB30580		M+FA-H	C11H12O3	37	0	-2.79545481880049	88.1524924733068	100 - 12.1 - 1.29	http://nonlinear.com/redirect/outbound?p=hmdb&param=HMDB30580	(R)-Shinanolone		237.076310166348	1	1.66778333333333
1.67_237.0763m/z	HMDB30752		M+FA-H	C11H12O3	37	0	-2.79545481880049	88.1524924733068	100 - 12.1 - 1.29	http://nonlinear.com/redirect/outbound?p=hmdb&param=HMDB30752	Methyl trans-p-methoxycinnamate		237.076310166348	1	1.66778333333333
1.67_237.0763m/z	HMDB31610		M+FA-H	C11H12O3	37	0	-2.79545481880049	88.1524924733068	100 - 12.1 - 1.29	http://nonlinear.com/redirect/outbound?p=hmdb&param=HMDB31610	Allyl phenoxyacetate		237.076310166348	1	1.66778333333333
1.67_237.0763m/z	HMDB31623		M+FA-H	C11H12O3	37	0	-2.79545481865252	88.1524924733068	100 - 12.1 - 1.29	http://nonlinear.com/redirect/outbound?p=hmdb&param=HMDB31623	Ethyl phenylglycidate		237.076310166348	1	1.66778333333333
1.67_237.0763m/z	HMDB31771		M-H	C12H14O5	36.8	0	-2.25528869221275	86.6977016175841	100 - 13.3 - 1.85 - 0.167	http://nonlinear.com/redirect/outbound?p=hmdb&param=HMDB31771	1-(2,4,5-Trimethoxyphenyl)-1,2-propanedione		237.076310166348	1	1.66778333333333
1.67_237.0763m/z	HMDB32591		M+FA-H	C11H12O3	37	0	-2.79545481880049	88.1524924733068	100 - 12.1 - 1.29	http://nonlinear.com/redirect/outbound?p=hmdb&param=HMDB32591	Dehydrozingerone		237.076310166348	1	1.66778333333333
1.67_237.0763m/z	HMDB35275		M+FA-H	C11H12O3	37	0	-2.79545481880049	88.1524924733068	100 - 12.1 - 1.29	http://nonlinear.com/redirect/outbound?p=hmdb&param=HMDB35275	Isomyristicin		237.076310166348	1	1.66778333333333
1.67_237.0763m/z	HMDB35873		M+FA-H	C11H12O3	37	0	-2.79545481880049	88.1524924733068	100 - 12.1 - 1.29	http://nonlinear.com/redirect/outbound?p=hmdb&param=HMDB35873	Myristicin		237.076310166348	1	1.66778333333333
1.67_237.0763m/z	HMDB35894		M+FA-H	C11H12O3	37	0	-2.79545481880049	88.1524924733068	100 - 12.1 - 1.29	http://nonlinear.com/redirect/outbound?p=hmdb&param=HMDB35894	(Z)-4-Methoxy-6-(1-propenyl)-1,3-benzodioxole		237.076310166348	1	1.66778333333333
1.67_237.0763m/z	HMDB37277		M+FA-H	C11H12O3	37	0	-2.79545481880049	88.1524924733068	100 - 12.1 - 1.29	http://nonlinear.com/redirect/outbound?p=hmdb&param=HMDB37277	Isoeugenol formate		237.076310166348	1	1.66778333333333
1.67_237.0763m/z	HMDB37877		M+FA-H	C11H12O3	37	0	-2.79545481880049	88.1524924733068	100 - 12.1 - 1.29	http://nonlinear.com/redirect/outbound?p=hmdb&param=HMDB37877	Eugenyl formate		237.076310166348	1	1.66778333333333
1.67_237.0763m/z	HMDB40268		M+FA-H	C11H12O3	37	0	-2.79545481880049	88.1524924733068	100 - 12.1 - 1.29	http://nonlinear.com/redirect/outbound?p=hmdb&param=HMDB40268	Ethyl 3-oxo-3-phenylpropanoate		237.076310166348	1	1.66778333333333
1.67_237.0763m/z	HMDB40446		M+FA-H	C11H12O3	37	0	-2.79545481865252	88.1524924733068	100 - 12.1 - 1.29	http://nonlinear.com/redirect/outbound?p=hmdb&param=HMDB40446	Benzyl acetoacetate		237.076310166348	1	1.66778333333333
1.67_237.0763m/z	HMDB41007		M+FA-H	C11H12O3	37	0	-2.79545481880049	88.1524924733068	100 - 12.1 - 1.29	http://nonlinear.com/redirect/outbound?p=hmdb&param=HMDB41007	1'-Hydroxychavicol acetate		237.076310166348	1	1.66778333333333
1.67_237.0763m/z	HMDB41481		M+FA-H	C11H12O3	37	0	-2.79545481880049	88.1524924733068	100 - 12.1 - 1.29	http://nonlinear.com/redirect/outbound?p=hmdb&param=HMDB41481	4-(3,4-Methylenedioxyphenyl)-2-butanone		237.076310166348	1	1.66778333333333
1.67_338.0881m/z	HMDB10362		M-H	C15H17NO8	44	26.9	-0.164227692358193	93.2416906365139	100 - 17.1 - 3.02 - 0.349	http://nonlinear.com/redirect/outbound?p=hmdb&param=HMDB10362	6-Hydroxy-5-methoxyindole glucuronide		338.088084385612	1	1.66778333333333
1.67_338.0881m/z	HMDB10363		M-H	C15H17NO8	44	26.9	-0.164227692358193	93.2416906365139	100 - 17.1 - 3.02 - 0.349	http://nonlinear.com/redirect/outbound?p=hmdb&param=HMDB10363	5-Hydroxy-6-methoxyindole glucuronide		338.088084385612	1	1.66778333333333
1.67_458.0465m/z	HMDB41868		M+FA-H	C14H15N5O6S2	33.9	0	4.7672789584504	74.9327972203781	100 - 19 - 12 - 1.97 - 0.53	http://nonlinear.com/redirect/outbound?p=hmdb&param=HMDB41868	Desacetylcefotaxime		458.046547199704	1	1.66778333333333
1.70_194.9962m/z	HMDB42032		M+FA-H	C4H6O4S	36.9	0	-4.74971538207233	90.0444699799556	100 - 5.35 - 5.46 - 0.25	http://nonlinear.com/redirect/outbound?p=hmdb&param=HMDB42032	Thiodiacetic acid		194.996170089624	1	1.70395
1.72_282.9894m/z	HMDB11719		M+Na-2H	C9H10O7S	36.9	0	-0.0127816678145041	84.6258073804974	100 - 10.9 - 6.5 - 0.63 - 0.124	http://nonlinear.com/redirect/outbound?p=hmdb&param=HMDB11719	Homovanillic acid sulfate		282.989388128635	1	1.72165
1.72_282.9894m/z	HMDB41648		M+Na-2H	C9H10O7S	36.9	0	-0.0127816678145041	84.6258073804974	100 - 10.9 - 6.5 - 0.63 - 0.124	http://nonlinear.com/redirect/outbound?p=hmdb&param=HMDB41648	2-Hydroxy-4-methoxyacetophenone 5-sulfate		282.989388128635	1	1.72165
1.72_282.9894m/z	HMDB41721		M+Na-2H	C9H10O7S	36.9	0	-0.0127816678145041	84.6258073804974	100 - 10.9 - 6.5 - 0.63 - 0.124	http://nonlinear.com/redirect/outbound?p=hmdb&param=HMDB41721	Dihydrocaffeic acid 3-sulfate		282.989388128635	1	1.72165
1.72_282.9894m/z	HMDB59967		M+Na-2H	C9H10O7S	36.9	0	-0.0127816678145041	84.6258073804974	100 - 10.9 - 6.5 - 0.63 - 0.124	http://nonlinear.com/redirect/outbound?p=hmdb&param=HMDB59967	3-hydroxy-3-(3-hydroxyphenyl)propanoic acid-O-sulphate		282.989388128635	1	1.72165
1.72_282.9894m/z	HMDB61117		M+Na-2H	C9H10O7S	36.9	0	-0.0127816678145041	84.6258073804974	100 - 10.9 - 6.5 - 0.63 - 0.124	http://nonlinear.com/redirect/outbound?p=hmdb&param=HMDB61117	3-(3,5-dihydroxyphenyl)-1-propanoic acid sulphate		282.989388128635	1	1.72165
1.72_425.1453m/z	HMDB34032		M-H	C20H26O10	43.6	23.9	-0.165341163798574	94.3707613625665	100 - 22.3 - 4.43 - 0.618	http://nonlinear.com/redirect/outbound?p=hmdb&param=HMDB34032	6-(2-Carboxyethyl)-7-hydroxy-2,2-dimethyl-4-chromanone glucoside		425.145250136854	1	1.72165
1.72_425.1453m/z	HMDB36893		M+FA-H	C19H24O8	46.6	37.2	-0.185347469479747	95.8600455933561	100 - 21.1 - 3.77 - 0.481	http://nonlinear.com/redirect/outbound?p=hmdb&param=HMDB36893	Gibberellin A75		425.145250136854	1	1.72165
1.72_425.1453m/z	HMDB37056		M+FA-H	C19H24O8	44.4	26.6	-0.185347469629277	95.8600455933561	100 - 21.1 - 3.77 - 0.481	http://nonlinear.com/redirect/outbound?p=hmdb&param=HMDB37056	8-Oxodiacetoxyscirpenol		425.145250136854	1	1.72165
1.72_425.1453m/z	HMDB38328		M+FA-H	C19H24O8	44.4	26.2	-0.185347469629277	95.8600455933561	100 - 21.1 - 3.77 - 0.481	http://nonlinear.com/redirect/outbound?p=hmdb&param=HMDB38328	(S)-Bitalin A 12-glucoside		425.145250136854	1	1.72165
1.72_425.1453m/z	HMDB38450		M+FA-H	C19H24O8	46.6	37.3	-0.185347469479747	95.8600455933561	100 - 21.1 - 3.77 - 0.481	http://nonlinear.com/redirect/outbound?p=hmdb&param=HMDB38450	Gibberellin A86		425.145250136854	1	1.72165
1.72_425.1453m/z	HMDB40899		M+FA-H	C19H24O8	44.4	26.5	-0.185347469629277	95.8600455933561	100 - 21.1 - 3.77 - 0.481	http://nonlinear.com/redirect/outbound?p=hmdb&param=HMDB40899	Methyl helianthenoate A glucoside		425.145250136854	1	1.72165
1.72_481.0667m/z	HMDB60835		M+Na-2H	C21H22BrFN4O2	28.9	0	2.14013965500125	47.2680480510943	99.4 - 24.4 - 100 - 24 - 3.2 - 0.307	http://nonlinear.com/redirect/outbound?p=hmdb&param=HMDB60835	N-Desmethyl vandetanib		481.066668762889	1	1.72165
1.74_261.0880m/z	HMDB31360		M-H	C13H14N2O4	37	0	-0.378368501294985	85.3533994027652	100 - 15.1 - 1.89 - 0.17	http://nonlinear.com/redirect/outbound?p=hmdb&param=HMDB31360	L-cis-Cyclo(aspartylphenylalanyl)		261.087981336193	1	1.73933333333333
1.74_261.0880m/z	HMDB35665		M+FA-H	C12H12N2O2	37.2	0	-0.45891722678968	86.7810428432249	100 - 13.9 - 1.31	http://nonlinear.com/redirect/outbound?p=hmdb&param=HMDB35665	L-1,2,3,4-Tetrahydro-beta-carboline-3-carboxylic acid		261.087981336193	1	1.73933333333333
1.74_287.0438m/z	HMDB60566		M+Na-2H	C15H10N2O3	36.7	0	-0.118113275878529	83.7781217942392	100 - 17.2 - 2 - 0.176	http://nonlinear.com/redirect/outbound?p=hmdb&param=HMDB60566	Carbamazepine-O-quinone		287.043778582682	1	1.73933333333333
1.74_330.0986m/z	HMDB15141		M+FA-H	C17H11N5	35.5	0	-3.56192889792583	81.6821620126147	100 - 20.3 - 1.97 - 0.12	http://nonlinear.com/redirect/outbound?p=hmdb&param=HMDB15141	Letrozole		330.098632735693	1	1.73933333333333
1.74_330.0986m/z	HMDB30177		M+FA-H	C16H15NO4	36.3	0	1.12908271128563	82.938886992232	100 - 18 - 2.35 - 0.228	http://nonlinear.com/redirect/outbound?p=hmdb&param=HMDB30177	Arborinine		330.098632735693	1	1.73933333333333
1.74_330.0986m/z	HMDB37797		M-H	C17H17NO6	36.1	0	0.97219846259127	81.6442368502915	100 - 19.2 - 2.97 - 0.335	http://nonlinear.com/redirect/outbound?p=hmdb&param=HMDB37797	Citbrasine		330.098632735693	1	1.73933333333333
1.74_331.0230m/z	HMDB33657		M+Na-2H	C17H10O6	35.9	0	2.06163519095691	82.0075332932167	100 - 18.7 - 2.89 - 0.322	http://nonlinear.com/redirect/outbound?p=hmdb&param=HMDB33657	De-O-methylsterigmatocystin		331.023045063388	1	1.73933333333333
1.74_331.0230m/z	HMDB35230		M+Na-2H	C17H10O6	35.9	0	2.06163519095691	82.0075332932167	100 - 18.7 - 2.89 - 0.322	http://nonlinear.com/redirect/outbound?p=hmdb&param=HMDB35230	Aurantricholide B		331.023045063388	1	1.73933333333333
1.74_346.9969m/z	HMDB15551		M+FA-H	C4H6N4O12	37.9	0	1.62308772550376	91.6503284450402	100 - 6.31 - 2.64 - 0.157	http://nonlinear.com/redirect/outbound?p=hmdb&param=HMDB15551	Erythrityl Tetranitrate		346.996914685947	1	1.73933333333333
1.74_357.1085m/z	HMDB40435		M+FA-H	C17H16N2O4	37.5	0	-2.20086900620583	89.9781821199105	100 - 19.5 - 2.61 - 0.263	http://nonlinear.com/redirect/outbound?p=hmdb&param=HMDB40435	Dictyoquinazol A		357.108522955518	1	1.73933333333333
1.74_371.0418m/z	HMDB33542		M-H	C18H12O9	35.5	0	2.53304670612947	80.5389935717551	100 - 19.9 - 3.73 - 0.48	http://nonlinear.com/redirect/outbound?p=hmdb&param=HMDB33542	Gomphidic acid		371.041797944175	1	1.73933333333333
1.76_273.0649m/z	HMDB14397		M+Na-2H	C15H12N2O2	38	0	1.3546329199738	91.5769708357976	100 - 17.2 - 1.8 - 0.14	http://nonlinear.com/redirect/outbound?p=hmdb&param=HMDB14397	Phenytoin		273.064886942807	1	1.75701666666667
1.76_273.0649m/z	HMDB14914		M+Na-2H	C15H12N2O2	38	0	1.35463291986106	91.5769708357976	100 - 17.2 - 1.8 - 0.14	http://nonlinear.com/redirect/outbound?p=hmdb&param=HMDB14914	Oxcarbazepine		273.064886942807	1	1.75701666666667
1.76_273.0649m/z	HMDB38571		M+Na-2H	C15H12N2O2	38	0	1.3546329199738	91.5769708357976	100 - 17.2 - 1.8 - 0.14	http://nonlinear.com/redirect/outbound?p=hmdb&param=HMDB38571	Methylhalfordinol		273.064886942807	1	1.75701666666667
1.76_273.0649m/z	HMDB60651		M+Na-2H	C15H12N2O2	38	0	1.35463291986106	91.5769708357976	100 - 17.2 - 1.8 - 0.14	http://nonlinear.com/redirect/outbound?p=hmdb&param=HMDB60651	2-Hydroxycarbamazepine		273.064886942807	1	1.75701666666667
1.76_273.0649m/z	HMDB60653		M+Na-2H	C15H12N2O2	38	0	1.35463291986106	91.5769708357976	100 - 17.2 - 1.8 - 0.14	http://nonlinear.com/redirect/outbound?p=hmdb&param=HMDB60653	3-Hydroxycarbamazepine		273.064886942807	1	1.75701666666667
1.76_273.0649m/z	HMDB60658		M+Na-2H	C15H12N2O2	38	0	1.3546329199738	91.5769708357976	100 - 17.2 - 1.8 - 0.14	http://nonlinear.com/redirect/outbound?p=hmdb&param=HMDB60658	Carbamazepine-10,11-epoxide		273.064886942807	1	1.75701666666667
1.76_297.0261m/z	HMDB15469		M-H	C14H10MgO6	32.9	0	1.99700344291188	66.902970870979	100 - 28.1 - 18.2 - 2.7 - 0.38	http://nonlinear.com/redirect/outbound?p=hmdb&param=HMDB15469	Magnesium salicylate		297.026098478547	1	1.75701666666667
1.76_341.0525m/z	HMDB29318		M+FA-H	C13H12O8	36.2	0	3.55304850856379	85.1781716371448	100 - 14.5 - 2.62 - 0.278	http://nonlinear.com/redirect/outbound?p=hmdb&param=HMDB29318	Caffeoylmalic acid		341.052472102762	1	1.75701666666667
1.76_341.0525m/z	HMDB32957		M+FA-H	C13H12O8	36.2	0	3.55304850837178	85.1781716371448	100 - 14.5 - 2.62 - 0.278	http://nonlinear.com/redirect/outbound?p=hmdb&param=HMDB32957	2-O-Feruloyltartronic acid		341.052472102762	1	1.75701666666667
1.76_341.0525m/z	HMDB34620		M+FA-H	C13H12O8	36.2	0	3.55304850856379	85.1781716371448	100 - 14.5 - 2.62 - 0.278	http://nonlinear.com/redirect/outbound?p=hmdb&param=HMDB34620	cis-Coutaric acid		341.052472102762	1	1.75701666666667
1.77_246.0380m/z	HMDB37264		M+Na-2H	C10H11NO5	42	15.8	-1.70703056198194	96.1336476142398	100 - 11.5 - 1.63 - 0.137	http://nonlinear.com/redirect/outbound?p=hmdb&param=HMDB37264	2-Hydroxy-4,7-dimethoxy-2H-1,4-benzoxazin-3(4H)-one		246.038006084717	1	1.7747
1.77_246.0380m/z	HMDB60026		M+Na-2H	C10H11NO5	41.7	14.2	-1.70703056210823	96.1336476142398	100 - 11.5 - 1.63 - 0.137	http://nonlinear.com/redirect/outbound?p=hmdb&param=HMDB60026	Vanilloylglycine		246.038006084717	1	1.7747
1.77_331.0699m/z	HMDB15661		M-H	C13H19Na2O5P	36.7	0	1.87030934886667	85.7221386894956	100 - 14.5 - 2 - 0.188	http://nonlinear.com/redirect/outbound?p=hmdb&param=HMDB15661	Fospropofol		331.069893552804	1	1.7747
1.77_357.0268m/z	HMDB59977		M+Na-2H	C12H16O9S	35.9	0	1.75165609029279	81.4900922081921	100 - 14.3 - 7.32 - 0.913 - 0.176	http://nonlinear.com/redirect/outbound?p=hmdb&param=HMDB59977	4-Hydroxy-5-(dihydroxyphenyl)-valeric acid-O-methyl-O-sulphate		357.026759555822	1	1.7747
1.77_395.0647m/z	HMDB60541		M+Na-2H	C16H15ClN6O3	33.3	0	1.76454438211786	68.4209247756768	100 - 19.8 - 34.4 - 6.56 - 0.809	http://nonlinear.com/redirect/outbound?p=hmdb&param=HMDB60541	N-Desmethylzopiclone		395.064743985908	1	1.7747
1.77_415.0676m/z	HMDB37371		M+FA-H	C19H14O8	35.7	0	1.31020873801001	79.8506964723354	100 - 21 - 3.74 - 0.477	http://nonlinear.com/redirect/outbound?p=hmdb&param=HMDB37371	Suillusin		415.067555142924	1	1.7747
1.77_438.0521m/z	HMDB37205		M-H	C15H21NO10S2	34.2	0	-2.87593660897115	74.4516247764724	100 - 18.8 - 12.8 - 2.11 - 0.627	http://nonlinear.com/redirect/outbound?p=hmdb&param=HMDB37205	(2R)-2-Hydroxy-2-phenylethyl glucosinolate		438.052148731164	1	1.7747
1.77_528.9546m/z	HMDB00189		M+Na-2H	C10H15N4O14P3	37	0	0.416187422480405	85.4388873240765	100 - 13 - 3.66 - 0.401	http://nonlinear.com/redirect/outbound?p=hmdb&param=HMDB00189	Inosine triphosphate		528.954640298878	1	1.7747
1.79_374.1249m/z	HMDB15042		M-H	C20H25NO2S2	37.2	0	-1.28129279896438	87.5714017410566	100 - 24 - 12.2 - 2.39 - 0.537	http://nonlinear.com/redirect/outbound?p=hmdb&param=HMDB15042	Tiagabine		374.12491395888	1	1.79238333333333
1.79_374.1249m/z	HMDB32805		M+FA-H	C18H19NO5	38.3	0	1.18002396965034	92.6902325389685	100 - 20.2 - 2.97 - 0.325	http://nonlinear.com/redirect/outbound?p=hmdb&param=HMDB32805	N-trans-Feruloyloctopamine		374.12491395888	1	1.79238333333333
1.79_385.0785m/z	HMDB30820		M+FA-H	C15H16O9	37.9	2.42	2.53538638891239	89.9036956964235	100 - 16.8 - 3.16 - 0.373	http://nonlinear.com/redirect/outbound?p=hmdb&param=HMDB30820	Aesculin		385.078497191923	1	1.79238333333333
1.79_385.0785m/z	HMDB30821		M+FA-H	C15H16O9	37.9	2.42	2.53538638891239	89.9036956964235	100 - 16.8 - 3.16 - 0.373	http://nonlinear.com/redirect/outbound?p=hmdb&param=HMDB30821	Cichoriin		385.078497191923	1	1.79238333333333
1.79_385.0785m/z	LMFA01090134		M+Na-2H	C19H25BrO2	28.8	0	0.102253956548584	44.3425583763195	100 - 20.9 - 99.8 - 20.6 - 2.43 - 0.211	http://nonlinear.com/redirect/outbound?p=lipidmaps&param=LMFA01090134	Methyl 18-bromo-15E,17E-octadecadien-5,7-diynoate		385.078497191923	1	1.79238333333333
1.79_401.0522m/z	HMDB29460		M+FA-H	C18H12O8	35.6	0	2.19518070529704	80.7297818624033	100 - 19.9 - 3.52 - 0.438	http://nonlinear.com/redirect/outbound?p=hmdb&param=HMDB29460	Xerocomic acid		401.052201812473	1	1.79238333333333
1.79_401.0522m/z	HMDB33246		M+FA-H	C18H12O8	35.6	0	2.19518070513739	80.7297818624033	100 - 19.9 - 3.52 - 0.438	http://nonlinear.com/redirect/outbound?p=hmdb&param=HMDB33246	Grevilline D		401.052201812473	1	1.79238333333333
1.79_401.0522m/z	HMDB33250		M+FA-H	C18H12O8	35.6	0	2.19518070513739	80.7297818624033	100 - 19.9 - 3.52 - 0.438	http://nonlinear.com/redirect/outbound?p=hmdb&param=HMDB33250	Grevilline C		401.052201812473	1	1.79238333333333
1.79_401.0522m/z	HMDB34589		M-H	C19H14O10	35.4	0	1.94399449443937	79.4746307900044	100 - 21.1 - 4.17 - 0.566	http://nonlinear.com/redirect/outbound?p=hmdb&param=HMDB34589	Shoyuflavone B		401.052201812473	1	1.79238333333333
1.79_401.0522m/z	HMDB34754		M+Na-2H	C14H20O10S	35.8	0	-0.48370246027695	79.5293988277991	100 - 16.6 - 7.86 - 1.11 - 0.214	http://nonlinear.com/redirect/outbound?p=hmdb&param=HMDB34754	4-Methoxybenzyl O-(2-sulfoglucoside)		401.052201812473	1	1.79238333333333
1.79_459.0937m/z	HMDB33818		M-H	C22H20O11	35.1	0	0.975045824761371	76.7298473750834	100 - 24.4 - 5.12 - 0.765	http://nonlinear.com/redirect/outbound?p=hmdb&param=HMDB33818	Irilone 4'-glucoside		459.093733643692	1	1.79238333333333
1.79_459.0937m/z	HMDB41740		M-H	C22H20O11	35.1	0	0.975045824761371	76.7298473750834	100 - 24.4 - 5.12 - 0.765	http://nonlinear.com/redirect/outbound?p=hmdb&param=HMDB41740	Glycitein 4'-O-glucuronide		459.093733643692	1	1.79238333333333
1.79_459.0937m/z	HMDB41741		M-H	C22H20O11	35.1	0	0.975045824761371	76.7298473750834	100 - 24.4 - 5.12 - 0.765	http://nonlinear.com/redirect/outbound?p=hmdb&param=HMDB41741	Glycitein 7-O-glucuronide		459.093733643692	1	1.79238333333333
1.81_299.1139m/z	HMDB14944		M+Na-2H	C13H18N4O3	35.9	0	4.74006388105687	84.8985553479527	100 - 15.8 - 1.79 - 0.152	http://nonlinear.com/redirect/outbound?p=hmdb&param=HMDB14944	Pentoxifylline		299.113876666509	1	1.81006666666667
1.81_299.1139m/z	HMDB32796		M+FA-H	C13H18O5	36.9	0	0.984282830497724	85.7319819717761	100 - 14.5 - 2 - 0.188	http://nonlinear.com/redirect/outbound?p=hmdb&param=HMDB32796	Methyl 3-(2,3-dihydroxy-3-methylbutyl)-4-hydroxybenzoate		299.113876666509	1	1.81006666666667
1.81_299.1139m/z	HMDB38332		M-H	C14H20O7	36.7	0	0.833398094045065	84.3924462894744	100 - 15.6 - 2.58 - 0.276	http://nonlinear.com/redirect/outbound?p=hmdb&param=HMDB38332	2-(3-Hydroxyphenyl)ethanol 1'-glucoside		299.113876666509	1	1.81006666666667
1.81_299.1139m/z	HMDB41405		M-H	C14H20O7	36.7	0	0.833398094045065	84.3924462894744	100 - 15.6 - 2.58 - 0.276	http://nonlinear.com/redirect/outbound?p=hmdb&param=HMDB41405	4-Methoxybenzyl glucoside		299.113876666509	1	1.81006666666667
1.81_299.1139m/z	LMFA01050152		M+FA-H	C13H18O5	36.9	0	0.984282830497724	85.7319819717761	100 - 14.5 - 2 - 0.188	http://nonlinear.com/redirect/outbound?p=lipidmaps&param=LMFA01050152	methyl 4-[2-(2-formyl-vinyl)-3-hydroxy-5-oxo-cyclopentyl]-butanoate		299.113876666509	1	1.81006666666667
1.81_429.1045m/z	HMDB29549		M+FA-H	C17H20O10	37.5	0	1.79936840834535	89.7075939866646	100 - 19 - 3.76 - 0.486	http://nonlinear.com/redirect/outbound?p=hmdb&param=HMDB29549	Eleutheroside B1		429.104540854566	1	1.81006666666667
1.81_429.1045m/z	HMDB33900		M+FA-H	C17H20O10	37.5	0	1.79936840834535	89.7075939866646	100 - 19 - 3.76 - 0.486	http://nonlinear.com/redirect/outbound?p=hmdb&param=HMDB33900	Tomenin		429.104540854566	1	1.81006666666667
1.81_429.1045m/z	HMDB41693		M+FA-H	C17H20O10	37.5	0	1.79936840834535	89.7075939866646	100 - 19 - 3.76 - 0.486	http://nonlinear.com/redirect/outbound?p=hmdb&param=HMDB41693	5-(3',5'-Dihydroxyphenyl)-gamma-valerolactone 3-O-glucuronide		429.104540854566	1	1.81006666666667
1.81_429.1045m/z	HMDB59989		M+FA-H	C17H20O10	37.5	0	1.79936840819736	89.7075939866646	100 - 19 - 3.76 - 0.486	http://nonlinear.com/redirect/outbound?p=hmdb&param=HMDB59989	5-(3',4'-Dihydroxyphenyl)-gamma-valerolactone-4'-O-glucuronide		429.104540854566	1	1.81006666666667
1.81_445.0784m/z	HMDB32877		M-H	C21H18O11	36.1	0	1.75394478299519	82.7167685787314	100 - 23.3 - 4.86 - 0.711	http://nonlinear.com/redirect/outbound?p=hmdb&param=HMDB32877	Glucorhein		445.078417368723	1	1.81006666666667
1.81_445.0784m/z	HMDB33145		M+Na-2H	C13H16N10O5S	36.1	0	2.74671705698052	83.6949321766875	100 - 18.9 - 7.24 - 1.11 - 0.163	http://nonlinear.com/redirect/outbound?p=hmdb&param=HMDB33145	Azimsulfuron		445.078417368723	1	1.81006666666667
1.81_445.0784m/z	HMDB33287		M+FA-H	C20H16O9	36.3	0	1.95563555720721	84.0202800871286	100 - 22.2 - 4.19 - 0.565	http://nonlinear.com/redirect/outbound?p=hmdb&param=HMDB33287	Theaflagallin		445.078417368723	1	1.81006666666667
1.81_445.0784m/z	HMDB41737		M-H	C21H18O11	36.1	0	1.75394478299519	82.7167685787314	100 - 23.3 - 4.86 - 0.711	http://nonlinear.com/redirect/outbound?p=hmdb&param=HMDB41737	Genistein 4'-O-glucuronide		445.078417368723	1	1.81006666666667
1.81_445.0784m/z	HMDB41738		M-H	C21H18O11	36.1	0	1.75394478299519	82.7167685787314	100 - 23.3 - 4.86 - 0.711	http://nonlinear.com/redirect/outbound?p=hmdb&param=HMDB41738	Genistein 5-O-glucuronide		445.078417368723	1	1.81006666666667
1.81_445.0784m/z	HMDB41739		M-H	C21H18O11	36.1	0	1.75394478299519	82.7167685787314	100 - 23.3 - 4.86 - 0.711	http://nonlinear.com/redirect/outbound?p=hmdb&param=HMDB41739	Genistein 7-O-glucuronide		445.078417368723	1	1.81006666666667
1.81_445.0784m/z	HMDB41832		M-H	C21H18O11	36.1	0	1.75394478299519	82.7167685787314	100 - 23.3 - 4.86 - 0.711	http://nonlinear.com/redirect/outbound?p=hmdb&param=HMDB41832	Baicalin		445.078417368723	1	1.81006666666667
1.83_219.0271m/z	HMDB00291		M+Na-2H	C9H10O5	37.4	0	-1.97503387394827	89.5791364493691	100 - 10 - 1.48 - 0.115	http://nonlinear.com/redirect/outbound?p=hmdb&param=HMDB00291	Vanillylmandelic acid		219.027100077465	1	1.82776666666667
1.83_219.0271m/z	HMDB02085		M+Na-2H	C9H10O5	37.4	0	-1.97503387409177	89.5791364493691	100 - 10 - 1.48 - 0.115	http://nonlinear.com/redirect/outbound?p=hmdb&param=HMDB02085	Syringic acid		219.027100077465	1	1.82776666666667
1.83_219.0271m/z	HMDB03503		M+Na-2H	C9H10O5	37.4	0	-1.97503387394827	89.5791364493691	100 - 10 - 1.48 - 0.115	http://nonlinear.com/redirect/outbound?p=hmdb&param=HMDB03503	3-(3,4-Dihydroxyphenyl)lactic acid		219.027100077465	1	1.82776666666667
1.83_219.0271m/z	HMDB29170		M+Na-2H	C9H10O5	37.4	0	-1.97503387409177	89.5791364493691	100 - 10 - 1.48 - 0.115	http://nonlinear.com/redirect/outbound?p=hmdb&param=HMDB29170	3-Hydroxy-4-methoxymandelate		219.027100077465	1	1.82776666666667
1.83_219.0271m/z	HMDB33836		M+Na-2H	C9H10O5	37.4	0	-1.97503387394827	89.5791364493691	100 - 10 - 1.48 - 0.115	http://nonlinear.com/redirect/outbound?p=hmdb&param=HMDB33836	Ethyl gallate		219.027100077465	1	1.82776666666667
1.83_219.0271m/z	HMDB41662		M+Na-2H	C9H10O5	37.4	0	-1.97503387409177	89.5791364493691	100 - 10 - 1.48 - 0.115	http://nonlinear.com/redirect/outbound?p=hmdb&param=HMDB41662	3,4-O-Dimethylgallic acid		219.027100077465	1	1.82776666666667
1.83_236.0091m/z	HMDB01885		M+Na-2H	C9H10ClNO3	33.1	0	-2.21515570681504	67.9721574673723	100 - 10.3 - 33.1 - 3.38 - 0.355	http://nonlinear.com/redirect/outbound?p=hmdb&param=HMDB01885	3-Chlorotyrosine		236.009112368348	1	1.82776666666667
1.83_343.1033m/z	HMDB10350		M+FA-H	C14H18O7	37.9	0	-0.482175024918807	90.2616454616997	100 - 15.6 - 2.58 - 0.275	http://nonlinear.com/redirect/outbound?p=hmdb&param=HMDB10350	2-Phenylethanol glucuronide		343.103312045272	1	1.82776666666667
1.83_343.1033m/z	HMDB29647		M-H	C15H20O9	37.7	0	-0.417714864430335	88.8540484028846	100 - 16.8 - 3.17 - 0.375	http://nonlinear.com/redirect/outbound?p=hmdb&param=HMDB29647	Domesticoside		343.103312045272	1	1.82776666666667
1.83_343.1033m/z	HMDB34862		M-H	C15H20O9	37.7	0	-0.417714864265146	88.8540484028846	100 - 16.8 - 3.17 - 0.375	http://nonlinear.com/redirect/outbound?p=hmdb&param=HMDB34862	4',6'-Dihydroxy-2'-methoxyacetophenone 6'-glucoside		343.103312045272	1	1.82776666666667
1.83_482.0783m/z	HMDB38422		M+FA-H	C16H23NO9S2	34	0	-3.13431111921554	73.8179132537202	100 - 19.9 - 12.8 - 2.2 - 0.624	http://nonlinear.com/redirect/outbound?p=hmdb&param=HMDB38422	3-Phenylpropyl glucosinolate		482.078256239285	1	1.82776666666667
1.85_396.1381m/z	HMDB15113		M+FA-H	C17H19F2N3O3	38.3	0	1.29701775586419	93.1889953711824	100 - 19.8 - 2.48 - 0.232	http://nonlinear.com/redirect/outbound?p=hmdb&param=HMDB15113	Lomefloxacin		396.138106226509	1	1.84545
1.85_419.1228m/z	HMDB29356		M+Na-2H	C21H22N2O6	36.6	0	0.755711414906883	83.8167758788371	100 - 23.9 - 3.97 - 0.494	http://nonlinear.com/redirect/outbound?p=hmdb&param=HMDB29356	N-Feruloylglycyl-L-phenylalanine		419.122755137327	1	1.84545
1.85_473.1306m/z	HMDB33694		M-H	C20H26O13	37.8	0	1.22596891362935	90.6094251249139	100 - 22.4 - 5.07 - 0.761 - 0.105	http://nonlinear.com/redirect/outbound?p=hmdb&param=HMDB33694	trans-Caffeic acid [apiosyl-(1->6)-glucosyl] ester		473.130645733741	1	1.84545
1.85_489.1050m/z	HMDB35466		M-H	C23H22O12	35.8	0	2.32080467016998	81.7791846329045	100 - 25.6 - 5.6 - 0.876 - 0.119	http://nonlinear.com/redirect/outbound?p=hmdb&param=HMDB35466	Kaempferol 3-(6-acetylgalactoside)		489.104987160451	1	1.84545
1.85_489.1050m/z	HMDB36609		M+FA-H	C22H20O10	36	0	2.56122266974301	83.1396449042736	100 - 24.4 - 4.9 - 0.713	http://nonlinear.com/redirect/outbound?p=hmdb&param=HMDB36609	Rothindin		489.104987160451	1	1.84545
1.85_489.1050m/z	HMDB38816		M-H	C23H22O12	35.8	0	2.32080467016998	81.7791846329045	100 - 25.6 - 5.6 - 0.876 - 0.119	http://nonlinear.com/redirect/outbound?p=hmdb&param=HMDB38816	2''-O-Acetylisoorientin		489.104987160451	1	1.84545
1.85_489.1050m/z	HMDB41214		M+FA-H	C22H20O10	36	0	2.56122266974301	83.1396449042736	100 - 24.4 - 4.9 - 0.713	http://nonlinear.com/redirect/outbound?p=hmdb&param=HMDB41214	Betavulgarin xyloside		489.104987160451	1	1.84545
1.85_489.1050m/z	HMDB41735		M+FA-H	C22H20O10	36	0	2.56122266974301	83.1396449042736	100 - 24.4 - 4.9 - 0.713	http://nonlinear.com/redirect/outbound?p=hmdb&param=HMDB41735	Formononetin 7-O-glucuronide		489.104987160451	1	1.84545
1.85_489.1050m/z	HMDB41746		M-H	C23H22O12	35.8	0	2.32080467016998	81.7791846329045	100 - 25.6 - 5.6 - 0.876 - 0.119	http://nonlinear.com/redirect/outbound?p=hmdb&param=HMDB41746	Irisolidone 7-O-glucuronide		489.104987160451	1	1.84545
1.85_503.1191m/z	HMDB01142		M+FA-H	C17H23N4O9P	36.8	0	1.45603862750655	85.8428751217582	100 - 20.5 - 3.84 - 0.5	http://nonlinear.com/redirect/outbound?p=hmdb&param=HMDB01142	FMNH2		503.119134873652	1	1.84545
1.85_503.1191m/z	HMDB30689		M+FA-H	C23H22O10	36.1	0	-0.796508458866132	81.4961314289112	100 - 25.5 - 5.17 - 0.767	http://nonlinear.com/redirect/outbound?p=hmdb&param=HMDB30689	6''-O-Acetyldaidzin		503.119134873652	1	1.84545
1.86_381.9712m/z	HMDB37112		M+Na-2H	C14H7ClF3NO5	32.9	0	0.117128785855096	64.5552688161019	100 - 15.8 - 34.2 - 5.26 - 0.718	http://nonlinear.com/redirect/outbound?p=hmdb&param=HMDB37112	Acifluorfen		381.97119479017	1	1.86333333333333
1.86_424.1370n	HMDB29605		M-H, M+FA-H	C20H24O10	38.5	0	0.174795543029783	92.7699864869079	100 - 22.3 - 4.42 - 0.617	http://nonlinear.com/redirect/outbound?p=hmdb&param=HMDB29605	Ginkgolide J	424.137021102528	469.134992675667	1	1.86333333333333
1.86_424.1370n	HMDB30042		M-H, M+FA-H	C20H24O10	38.5	0	0.174795543029783	92.7699864869079	100 - 22.3 - 4.42 - 0.617	http://nonlinear.com/redirect/outbound?p=hmdb&param=HMDB30042	Ginkgolide M	424.137021102528	469.134992675667	1	1.86333333333333
1.86_424.1370n	HMDB30883		M-H, M+FA-H	C20H24O10	38.5	0	0.174795543029783	92.7699864869079	100 - 22.3 - 4.42 - 0.617	http://nonlinear.com/redirect/outbound?p=hmdb&param=HMDB30883	Leptophylloside	424.137021102528	469.134992675667	1	1.86333333333333
1.86_424.1370n	HMDB30884		M-H, M+FA-H	C20H24O10	38.5	0	0.174795543029783	92.7699864869079	100 - 22.3 - 4.42 - 0.617	http://nonlinear.com/redirect/outbound?p=hmdb&param=HMDB30884	Rutarin	424.137021102528	469.134992675667	1	1.86333333333333
1.86_424.1370n	HMDB34231		M-H, M+FA-H	C20H24O10	38.5	0	0.174795542895761	92.7699864869079	100 - 22.3 - 4.42 - 0.617	http://nonlinear.com/redirect/outbound?p=hmdb&param=HMDB34231	Apterin	424.137021102528	469.134992675667	1	1.86333333333333
1.86_424.1370n	HMDB36861		M-H, M+FA-H	C20H24O10	38.5	0	0.174795543029783	92.7699864869079	100 - 22.3 - 4.42 - 0.617	http://nonlinear.com/redirect/outbound?p=hmdb&param=HMDB36861	Ginkgolide B	424.137021102528	469.134992675667	1	1.86333333333333
1.86_424.1370n	HMDB39028		M-H, M+FA-H	C20H24O10	38.5	0	0.174795542895761	92.7699864869079	100 - 22.3 - 4.42 - 0.617	http://nonlinear.com/redirect/outbound?p=hmdb&param=HMDB39028	Celereoside	424.137021102528	469.134992675667	1	1.86333333333333
1.86_424.1370n	HMDB39037		M-H, M+FA-H	C20H24O10	38.5	0	0.174795542895761	92.7699864869079	100 - 22.3 - 4.42 - 0.617	http://nonlinear.com/redirect/outbound?p=hmdb&param=HMDB39037	Smyrindioloside	424.137021102528	469.134992675667	1	1.86333333333333
1.86_424.1370n	HMDB39038		M-H, M+FA-H	C20H24O10	38.5	0	0.174795542895761	92.7699864869079	100 - 22.3 - 4.42 - 0.617	http://nonlinear.com/redirect/outbound?p=hmdb&param=HMDB39038	(1'x,2S)-2-(1,2-Dihydroxy-1-methylethyl)-2,3-dihydro-7H-furo[3,2-g][1]benzopyran-7-one 2'-glucoside	424.137021102528	469.134992675667	1	1.86333333333333
1.88_259.1184m/z	HMDB30984		M+FA-H	C11H18O4	37.9	0	-1.34916205026029	90.9910167009327	100 - 12.3 - 1.51 - 0.124	http://nonlinear.com/redirect/outbound?p=hmdb&param=HMDB30984	5-Hexyltetrahydro-2-oxo-3-furancarboxylic acid		259.118423042235	1	1.8813
1.88_259.1184m/z	HMDB30985		M+FA-H	C11H18O4	37.9	0	-1.34916205026029	90.9910167009327	100 - 12.3 - 1.51 - 0.124	http://nonlinear.com/redirect/outbound?p=hmdb&param=HMDB30985	alpha-Carboxy-delta-decalactone		259.118423042235	1	1.8813
1.88_259.1184m/z	HMDB30986		M+FA-H	C11H18O4	37.9	0	-1.34916205012755	90.9910167009327	100 - 12.3 - 1.51 - 0.124	http://nonlinear.com/redirect/outbound?p=hmdb&param=HMDB30986	2-Carboxy-5,7-dimethyl-4-octanolide		259.118423042235	1	1.8813
1.88_259.1184m/z	HMDB32857		M-H	C12H20O6	37.6	0	-1.11055618378296	89.5670792823634	100 - 13.4 - 2.07 - 0.197	http://nonlinear.com/redirect/outbound?p=hmdb&param=HMDB32857	Glycerol tripropanoate		259.118423042235	1	1.8813
1.90_517.1569m/z	HMDB29281		M+FA-H	C21H28O12	37.6	0	1.41390608231271	89.8784799340116	100 - 23.5 - 5.1 - 0.766 - 0.102	http://nonlinear.com/redirect/outbound?p=hmdb&param=HMDB29281	b-D-fructosyl-a-D-(6-O-(E))-feruloylglucoside		517.156946789856	1	1.89898333333333
1.90_517.1569m/z	HMDB30231		M+FA-H	C21H28O12	37.6	0	1.41390608231271	89.8784799340116	100 - 23.5 - 5.1 - 0.766 - 0.102	http://nonlinear.com/redirect/outbound?p=hmdb&param=HMDB30231	5'-((Z)-Feruloyl) 3-(2'-methylarabinosylxylose)		517.156946789856	1	1.89898333333333
1.90_517.1569m/z	HMDB30295		M+FA-H	C21H28O12	37.6	0	1.41390608231271	89.8784799340116	100 - 23.5 - 5.1 - 0.766 - 0.102	http://nonlinear.com/redirect/outbound?p=hmdb&param=HMDB30295	1-O-Cinnamoyl-beta-D-gentiobiose		517.156946789856	1	1.89898333333333
1.90_533.1309m/z	HMDB39489		M+FA-H	C24H24O11	36	0	1.68551548822476	81.9458178471665	100 - 26.7 - 5.67 - 0.881 - 0.117	http://nonlinear.com/redirect/outbound?p=hmdb&param=HMDB39489	6''-O-Acetylglycitin		533.130887208653	1	1.89898333333333
1.92_181.0485m/z	HMDB00555		M+Na-2H	C7H12O4	37.9	0	1.84060439095106	91.7840253258787	100 - 7.86 - 1.09	http://nonlinear.com/redirect/outbound?p=hmdb&param=HMDB00555	3-Methyladipic acid		181.048521315175	1	1.91666666666667
1.92_181.0485m/z	HMDB00857		M+Na-2H	C7H12O4	37.9	0	1.84060439095106	91.7840253258787	100 - 7.86 - 1.09	http://nonlinear.com/redirect/outbound?p=hmdb&param=HMDB00857	Pimelic acid		181.048521315175	1	1.91666666666667
1.92_181.0485m/z	HMDB02441		M+Na-2H	C7H12O4	37.9	0	1.84060439095106	91.7840253258787	100 - 7.86 - 1.09	http://nonlinear.com/redirect/outbound?p=hmdb&param=HMDB02441	3,3-Dimethylglutaric acid		181.048521315175	1	1.91666666666667
1.92_181.0485m/z	HMDB29167		M+Na-2H	C7H12O4	37.9	0	1.84060439095106	91.7840253258787	100 - 7.86 - 1.09	http://nonlinear.com/redirect/outbound?p=hmdb&param=HMDB29167	2-Methyladipic acid		181.048521315175	1	1.91666666666667
1.92_181.0485m/z	HMDB29573		M+Na-2H	C7H12O4	37.9	0	1.84060439095106	91.7840253258787	100 - 7.86 - 1.09	http://nonlinear.com/redirect/outbound?p=hmdb&param=HMDB29573	Diethyl malonate		181.048521315175	1	1.91666666666667
1.92_181.0485m/z	HMDB59722		M+Na-2H	C7H12O4	37.9	0	1.84060439095106	91.7840253258787	100 - 7.86 - 1.09	http://nonlinear.com/redirect/outbound?p=hmdb&param=HMDB59722	Mono-methyl-adipate		181.048521315175	1	1.91666666666667
1.92_181.0485m/z	HMDB59738		M+Na-2H	C7H12O4	37.9	0	1.84060439095106	91.7840253258787	100 - 7.86 - 1.09	http://nonlinear.com/redirect/outbound?p=hmdb&param=HMDB59738	2-Ethylglutaric acid		181.048521315175	1	1.91666666666667
1.92_181.0485m/z	HMDB59893		M+Na-2H	C7H12O4	37.9	0	1.84060439095106	91.7840253258787	100 - 7.86 - 1.09	http://nonlinear.com/redirect/outbound?p=hmdb&param=HMDB59893	Ethyl methyl_succinate		181.048521315175	1	1.91666666666667
1.92_181.0485m/z	HMDB61676		M+Na-2H	C7H12O4	37.9	0	1.84060439112861	91.7840253258787	100 - 7.86 - 1.09	http://nonlinear.com/redirect/outbound?p=hmdb&param=HMDB61676	2,2-Dimethylglutaric acid		181.048521315175	1	1.91666666666667
1.92_181.0485m/z	LMFA01170051		M+Na-2H	C7H12O4	37.9	0	1.84060439095106	91.7840253258787	100 - 7.86 - 1.09	http://nonlinear.com/redirect/outbound?p=lipidmaps&param=LMFA01170051	Pimelic acid		181.048521315175	1	1.91666666666667
1.92_181.0485m/z	LMFA01170086		M+Na-2H	C7H12O4	37.9	0	1.84060439112861	91.7840253258787	100 - 7.86 - 1.09	http://nonlinear.com/redirect/outbound?p=lipidmaps&param=LMFA01170086	3,3-dimethyl-glutaric acid		181.048521315175	1	1.91666666666667
1.92_181.0485m/z	LMFA01170095		M+Na-2H	C7H12O4	37.9	0	1.84060439095106	91.7840253258787	100 - 7.86 - 1.09	http://nonlinear.com/redirect/outbound?p=lipidmaps&param=LMFA01170095	3-methyl-adipic acid		181.048521315175	1	1.91666666666667
1.92_181.0485m/z	LMFA07040007		M+Na-2H	C7H12O4	37.9	0	1.84060439112861	91.7840253258787	100 - 7.86 - 1.09	http://nonlinear.com/redirect/outbound?p=lipidmaps&param=LMFA07040007	Dihydro-3-hydroxy-3-(1-hydroxyethyl)-4-methylfuran-2(3H)-one		181.048521315175	1	1.91666666666667
1.92_197.0213m/z	HMDB29758		M+Na-2H	C10H8O3	36.9	0	-3.97388070780115	89.1365523360619	100 - 11 - 1.17	http://nonlinear.com/redirect/outbound?p=hmdb&param=HMDB29758	Herniarin		197.021312344096	1	1.91666666666667
1.92_197.0213m/z	HMDB31054		M+Na-2H	C10H8O3	36.9	0	-3.97388070780115	89.1365523360619	100 - 11 - 1.17	http://nonlinear.com/redirect/outbound?p=hmdb&param=HMDB31054	10-Hydroxy-2,8-decadiene-4,6-diynoic acid		197.021312344096	1	1.91666666666667
1.92_197.0213m/z	HMDB32883		M+Na-2H	C10H8O3	36.9	0	-3.97388070780115	89.1365523360619	100 - 11 - 1.17	http://nonlinear.com/redirect/outbound?p=hmdb&param=HMDB32883	1,4,5-Naphthalenetriol		197.021312344096	1	1.91666666666667
1.92_197.0213m/z	HMDB32990		M+Na-2H	C10H8O3	36.9	0	-3.97388070780115	89.1365523360619	100 - 11 - 1.17	http://nonlinear.com/redirect/outbound?p=hmdb&param=HMDB32990	7-Hydroxy-6-methyl-2H-1-benzopyran-2-one		197.021312344096	1	1.91666666666667
1.92_197.0213m/z	HMDB33813		M+Na-2H	C10H8O3	36.9	0	-3.97388070796259	89.1365523360619	100 - 11 - 1.17	http://nonlinear.com/redirect/outbound?p=hmdb&param=HMDB33813	3-(3,4-Methylenedioxyphenyl)propenal		197.021312344096	1	1.91666666666667
1.92_197.0213m/z	HMDB59622		M+Na-2H	C10H8O3	36.9	0	-3.97388070796259	89.1365523360619	100 - 11 - 1.17	http://nonlinear.com/redirect/outbound?p=hmdb&param=HMDB59622	4-Methylumbelliferone		197.021312344096	1	1.91666666666667
1.92_197.0213m/z	LMFA01030714		M+Na-2H	C10H8O3	36.9	0	-3.97388070780115	89.1365523360619	100 - 11 - 1.17	http://nonlinear.com/redirect/outbound?p=lipidmaps&param=LMFA01030714	10-hydroxy-8E-Decene-2,4,6-triynoic acid		197.021312344096	1	1.91666666666667
1.92_217.0170m/z	HMDB33044		M+Na-2H	C7H16S3	34.8	0	4.49780014606331	79.2458711371435	100 - 10.2 - 14 - 1.28 - 0.729	http://nonlinear.com/redirect/outbound?p=hmdb&param=HMDB33044	1-(Methylthio)propyl propyl disulfide		217.016963088218	1	1.91666666666667
1.92_217.0170m/z	HMDB33045		M+Na-2H	C7H16S3	34.8	0	4.49780014606331	79.2458711371435	100 - 10.2 - 14 - 1.28 - 0.729	http://nonlinear.com/redirect/outbound?p=hmdb&param=HMDB33045	Ethyl 1-(ethylthio)propyl disulfide		217.016963088218	1	1.91666666666667
1.92_217.0170m/z	HMDB41785		M-H	C8H10O5S	36.5	0	-3.00377754318418	86.0236919265061	100 - 9.76 - 5.97 - 0.516	http://nonlinear.com/redirect/outbound?p=hmdb&param=HMDB41785	Tyrosol 4-sulfate		217.016963088218	1	1.91666666666667
1.92_217.0170m/z	HMDB59933		M+FA-H	C7H8O3S	36.6	0	-3.80711108249622	87.3756307511186	100 - 8.58 - 5.46 - 0.411	http://nonlinear.com/redirect/outbound?p=hmdb&param=HMDB59933	p-Toluenesulfonic acid		217.016963088218	1	1.91666666666667
1.92_585.1019m/z	HMDB05788		M+Na-2H	C29H24O12	35.4	0	0.808071354773992	78.0290594428484	100 - 32.1 - 7.45 - 1.29 - 0.186	http://nonlinear.com/redirect/outbound?p=hmdb&param=HMDB05788	Theaflavin		585.101899879088	1	1.91666666666667
1.92_585.1019m/z	HMDB29256		M+Na-2H	C29H24O12	35.4	0	0.808071354773992	78.0290594428484	100 - 32.1 - 7.45 - 1.29 - 0.186	http://nonlinear.com/redirect/outbound?p=hmdb&param=HMDB29256	Isoneotheaflavin		585.101899879088	1	1.91666666666667
1.92_585.1019m/z	HMDB29483		M+Na-2H	C29H24O12	35.4	0	0.808071354975519	78.0290594428484	100 - 32.1 - 7.45 - 1.29 - 0.186	http://nonlinear.com/redirect/outbound?p=hmdb&param=HMDB29483	Isotheaflavin		585.101899879088	1	1.91666666666667
1.94_506.2028m/z	LMSP01080021		M+FA-H	C19H36NNaO8S	34.4	0	-2.85955277424529	75.3219900939055	100 - 22.4 - 8.56 - 1.51 - 0.255	http://nonlinear.com/redirect/outbound?p=lipidmaps&param=LMSP01080021	Sulfamisterin		506.202816423997	1	1.93596666666667
1.95_229.1077m/z	HMDB36117		M+FA-H	C10H16O3	37.3	0	-2.35619347198014	89.0554337111972	100 - 11.1 - 1.18	http://nonlinear.com/redirect/outbound?p=hmdb&param=HMDB36117	(1'R)-Nepetalic acid		229.107713443151	1	1.95365
1.95_229.1077m/z	HMDB36998		M+FA-H	C10H16O3	37.3	0	-2.35619347182576	89.0554337111972	100 - 11.1 - 1.18	http://nonlinear.com/redirect/outbound?p=hmdb&param=HMDB36998	(S)-Oleuropeic acid		229.107713443151	1	1.95365
1.95_229.1077m/z	HMDB39052		M+FA-H	C10H16O3	37.3	0	-2.35619347182576	89.0554337111972	100 - 11.1 - 1.18	http://nonlinear.com/redirect/outbound?p=hmdb&param=HMDB39052	(4S,8R)-8,9-Dihydroxy-p-menth-1(6)-en-2-one		229.107713443151	1	1.95365
1.95_229.1077m/z	HMDB39710		M+FA-H	C10H16O3	37.3	0	-2.35619347198014	89.0554337111972	100 - 11.1 - 1.18	http://nonlinear.com/redirect/outbound?p=hmdb&param=HMDB39710	1-Acetylcyclohexyl acetate		229.107713443151	1	1.95365
1.95_229.1077m/z	HMDB40883		M+FA-H	C10H16O3	37.3	0	-2.35619347198014	89.0554337111972	100 - 11.1 - 1.18	http://nonlinear.com/redirect/outbound?p=hmdb&param=HMDB40883	(E)-10-Oxo-8-decenoic acid		229.107713443151	1	1.95365
1.95_229.1077m/z	LMFA01060082		M+FA-H	C10H16O3	37.3	0	-2.35619347182576	89.0554337111972	100 - 11.1 - 1.18	http://nonlinear.com/redirect/outbound?p=lipidmaps&param=LMFA01060082	9-oxo-2E-decenoic acid		229.107713443151	1	1.95365
1.95_229.1077m/z	LMFA01060083		M+FA-H	C10H16O3	37.3	0	-2.35619347182576	89.0554337111972	100 - 11.1 - 1.18	http://nonlinear.com/redirect/outbound?p=lipidmaps&param=LMFA01060083	9-oxo-2Z-decenoic acid		229.107713443151	1	1.95365
1.95_229.1077m/z	LMFA01060084		M+FA-H	C10H16O3	37.3	0	-2.35619347182576	89.0554337111972	100 - 11.1 - 1.18	http://nonlinear.com/redirect/outbound?p=lipidmaps&param=LMFA01060084	5-oxo-7E-decenoic acid		229.107713443151	1	1.95365
1.95_229.1077m/z	LMFA01060179		M+FA-H	C10H16O3	37.3	0	-2.35619347167139	89.0554337111972	100 - 11.1 - 1.18	http://nonlinear.com/redirect/outbound?p=lipidmaps&param=LMFA01060179	(3R)-3-isopropenyl-6-oxoheptanoic acid		229.107713443151	1	1.95365
1.95_229.1077m/z	LMFA01060180		M+FA-H	C10H16O3	37.3	0	-2.35619347167139	89.0554337111972	100 - 11.1 - 1.18	http://nonlinear.com/redirect/outbound?p=lipidmaps&param=LMFA01060180	(3S)-3-isopropenyl-6-oxoheptanoic acid		229.107713443151	1	1.95365
1.95_493.1958m/z	HMDB60717		M+Na-2H	C25H32N2O7	38.4	0	0.295622505560685	92.5089034034358	100 - 28.4 - 5.32 - 0.749	http://nonlinear.com/redirect/outbound?p=hmdb&param=HMDB60717	2-Hydroxy-imipramine glucuronide		493.195758791901	1	1.95365
1.95_561.1829m/z	HMDB39813		M+FA-H	C23H32O13	37.2	0	0.777037256188127	86.9163806351018	100 - 25.7 - 5.85 - 0.937 - 0.132	http://nonlinear.com/redirect/outbound?p=hmdb&param=HMDB39813	Cyclocalopin D		561.182895044945	1	1.95365
1.95_577.1573m/z	HMDB05799		M-H	C27H30O14	34	0	1.78066000234178	72.0530014086007	100 - 30.1 - 7.24 - 1.27 - 0.191	http://nonlinear.com/redirect/outbound?p=hmdb&param=HMDB05799	Scolymoside		577.157308716658	1	1.95365
1.95_577.1573m/z	HMDB30235		M-H	C27H30O14	34	0	1.78066000253842	72.0530014086007	100 - 30.1 - 7.24 - 1.27 - 0.191	http://nonlinear.com/redirect/outbound?p=hmdb&param=HMDB30235	eq-4''-Hydroxymaysin		577.157308716658	1	1.95365
1.95_577.1573m/z	HMDB33992		M-H	C27H30O14	34	0	1.78066000293169	72.0530014086007	100 - 30.1 - 7.24 - 1.27 - 0.191	http://nonlinear.com/redirect/outbound?p=hmdb&param=HMDB33992	Daidzein 4',7-diglucoside		577.157308716658	1	1.95365
1.95_577.1573m/z	HMDB35023		M-H	C27H30O14	34	0	1.78066000293169	72.0530014086007	100 - 30.1 - 7.24 - 1.27 - 0.191	http://nonlinear.com/redirect/outbound?p=hmdb&param=HMDB35023	Acacetin 7-[apiosyl(1->6)-glucoside]		577.157308716658	1	1.95365
1.95_577.1573m/z	HMDB37349		M-H	C27H30O14	34	0	1.78066000293169	72.0530014086007	100 - 30.1 - 7.24 - 1.27 - 0.191	http://nonlinear.com/redirect/outbound?p=hmdb&param=HMDB37349	Isorhoifolin		577.157308716658	1	1.95365
1.95_577.1573m/z	HMDB37438		M-H	C27H30O14	34	0	1.78066000273505	72.0530014086007	100 - 30.1 - 7.24 - 1.27 - 0.191	http://nonlinear.com/redirect/outbound?p=hmdb&param=HMDB37438	Kaempferitrin		577.157308716658	1	1.95365
1.95_577.1573m/z	HMDB37580		M-H	C27H30O14	34	0	1.78066000293169	72.0530014086007	100 - 30.1 - 7.24 - 1.27 - 0.191	http://nonlinear.com/redirect/outbound?p=hmdb&param=HMDB37580	Galangin 3-[galactosyl-(1->4)-rhamnoside]		577.157308716658	1	1.95365
1.95_577.1573m/z	HMDB38848		M-H	C27H30O14	34	0	1.78066000293169	72.0530014086007	100 - 30.1 - 7.24 - 1.27 - 0.191	http://nonlinear.com/redirect/outbound?p=hmdb&param=HMDB38848	Rhoifolin		577.157308716658	1	1.95365
1.95_577.1573m/z	HMDB39488		M-H	C27H30O14	34	0	1.78066000273505	72.0530014086007	100 - 30.1 - 7.24 - 1.27 - 0.191	http://nonlinear.com/redirect/outbound?p=hmdb&param=HMDB39488	Chrysophanol 8-gentiobioside		577.157308716658	1	1.95365
1.95_577.1573m/z	HMDB39855		M-H	C27H30O14	34	0	1.78066000273505	72.0530014086007	100 - 30.1 - 7.24 - 1.27 - 0.191	http://nonlinear.com/redirect/outbound?p=hmdb&param=HMDB39855	Vitexin 4'-O-alpha-L-Rhamnopyranoside		577.157308716658	1	1.95365
1.95_577.1573m/z	HMDB40504		M-H	C27H30O14	34	0	1.78066000293169	72.0530014086007	100 - 30.1 - 7.24 - 1.27 - 0.191	http://nonlinear.com/redirect/outbound?p=hmdb&param=HMDB40504	Camellianin B		577.157308716658	1	1.95365
1.95_577.1573m/z	HMDB41209		M+FA-H	C26H28O12	34.2	0	1.93460181142479	73.2005380501365	100 - 28.9 - 6.49 - 1.07 - 0.15	http://nonlinear.com/redirect/outbound?p=hmdb&param=HMDB41209	Sesaminol glucoside		577.157308716658	1	1.95365
1.95_613.1545m/z	HMDB30238		M+Na-2H	C28H32O14	36.1	0	1.07879640642666	81.8125498824232	100 - 31.2 - 7.58 - 1.35 - 0.205	http://nonlinear.com/redirect/outbound?p=hmdb&param=HMDB30238	ax-4''-Hydroxy-3-'-methoxymaysin		613.154512360879	1	1.95365
1.95_613.1545m/z	HMDB34052		M-H	C30H30O14	35.3	0	-2.8768282404214	80.0920987304297	100 - 33.3 - 8.25 - 1.52 - 0.235	http://nonlinear.com/redirect/outbound?p=hmdb&param=HMDB34052	Safflomin C		613.154512360879	1	1.95365
1.95_613.1545m/z	HMDB35435		M-H	C30H30O14	35.3	0	-2.87682824005119	80.0920987304297	100 - 33.3 - 8.25 - 1.52 - 0.235	http://nonlinear.com/redirect/outbound?p=hmdb&param=HMDB35435	Cinchonain Id 7-glucoside		613.154512360879	1	1.95365
1.95_613.1545m/z	HMDB35444		M+Na-2H	C28H32O14	36.1	0	1.07879640642666	81.8125498824232	100 - 31.2 - 7.58 - 1.35 - 0.205	http://nonlinear.com/redirect/outbound?p=hmdb&param=HMDB35444	Liquiritigenin 4'-[3-acetylapiosyl-(1->2)-glucoside]		613.154512360879	1	1.95365
1.95_613.1545m/z	HMDB37415		M+Na-2H	C28H32O14	36.1	0	1.0787964060427	81.8125498824232	100 - 31.2 - 7.58 - 1.35 - 0.205	http://nonlinear.com/redirect/outbound?p=hmdb&param=HMDB37415	Isomargaritene		613.154512360879	1	1.95365
1.95_613.1545m/z	HMDB37417		M+Na-2H	C28H32O14	36.1	0	1.07879640642666	81.8125498824232	100 - 31.2 - 7.58 - 1.35 - 0.205	http://nonlinear.com/redirect/outbound?p=hmdb&param=HMDB37417	Isowertin 2''-rhamnoside		613.154512360879	1	1.95365
1.95_613.1545m/z	HMDB37540		M+Na-2H	C28H32O14	36.1	0	1.07879640642666	81.8125498824232	100 - 31.2 - 7.58 - 1.35 - 0.205	http://nonlinear.com/redirect/outbound?p=hmdb&param=HMDB37540	Margaritene		613.154512360879	1	1.95365
1.97_185.0810m/z	HMDB30988		M-H	C9H14O4	36.8	0	-4.97561328489949	89.8298036618753	100 - 10 - 1.27	http://nonlinear.com/redirect/outbound?p=hmdb&param=HMDB30988	5-(2-Methylpropyl)tetrahydro-2-oxo-3-furancarboxylic acid		185.08100658728	1	1.97136666666667
1.97_185.0810m/z	HMDB30992		M-H	C9H14O4	36.8	0	-4.97561328489949	89.8298036618753	100 - 10 - 1.27	http://nonlinear.com/redirect/outbound?p=hmdb&param=HMDB30992	5-Butyltetrahydro-2-oxo-3-furancarboxylic acid		185.08100658728	1	1.97136666666667
1.97_185.0810m/z	HMDB61017		M+Na-2H	C8H12N4	37.9	0	0.867506791381278	90.3114283116601	100 - 10.3 - 0.476	http://nonlinear.com/redirect/outbound?p=hmdb&param=HMDB61017	1-Pyrimidinylpiperazine		185.08100658728	1	1.97136666666667
1.97_218.1147n	HMDB00350		M-H, M+Na-2H	C10H18O5	37.8	0	-3.12292693761042	92.7369980602307	100 - 11.2 - 1.6 - 0.132	http://nonlinear.com/redirect/outbound?p=hmdb&param=HMDB00350	3-Hydroxysebacic acid	218.114742516528	217.107466084528	1	1.97136666666667
1.97_218.1147n	HMDB00424		M-H, M+Na-2H	C10H18O5	37.8	0	-3.12292693774072	92.7369980602307	100 - 11.2 - 1.6 - 0.132	http://nonlinear.com/redirect/outbound?p=hmdb&param=HMDB00424	2-Hydroxydecanedioic acid	218.114742516528	217.107466084528	1	1.97136666666667
1.97_218.1147n	LMFA01170076		M-H, M+Na-2H	C10H18O5	37.8	0	-3.12292693761042	92.7369980602307	100 - 11.2 - 1.6 - 0.132	http://nonlinear.com/redirect/outbound?p=lipidmaps&param=LMFA01170076	2-hydroxy-decanedioic acid	218.114742516528	217.107466084528	1	1.97136666666667
1.97_218.1147n	LMFA01170092		M-H, M+Na-2H	C10H18O5	37.8	0	-3.12292693761042	92.7369980602307	100 - 11.2 - 1.6 - 0.132	http://nonlinear.com/redirect/outbound?p=lipidmaps&param=LMFA01170092	3-hydroxy-sebacic acid	218.114742516528	217.107466084528	1	1.97136666666667
1.97_669.3001m/z	LMGP06050013		M+Na-2H	C31H53O12P	34.8	0	-3.08861474404246	77.4306643754354	100 - 34.6 - 8.27 - 1.48 - 0.22	http://nonlinear.com/redirect/outbound?p=lipidmaps&param=LMGP06050013	PI(22:4(7Z,10Z,13Z,16Z)/0:0)		669.300129150666	1	1.97136666666667
1.99_315.0852m/z	HMDB39825		M+Na-2H	C15H18O6	36.6	0	0.63343972968557	83.7100154452865	100 - 16.7 - 2.53 - 0.268	http://nonlinear.com/redirect/outbound?p=hmdb&param=HMDB39825	Cyclocalopin F		315.085192415793	1	1.98905
2.02_372.1318n	LMFA01090093		M-H, M+Na-2H	C18H29BrO3	27.8	0	4.93562382079306	44.7950615971096	100 - 19.9 - 99.8 - 19.6 - 2.44 - 0.229	http://nonlinear.com/redirect/outbound?p=lipidmaps&param=LMFA01090093	(12Z,15S,18S)-15-hydroxy-18-bromo-12,16,17-octadecatrienoic acid	372.131843582436	393.106649761449	1	2.02443333333333
2.02_372.1318n	LMFA01090094		M-H, M+Na-2H	C18H29BrO3	27.8	0	4.93562382079306	44.7950615971096	100 - 19.9 - 99.8 - 19.6 - 2.44 - 0.229	http://nonlinear.com/redirect/outbound?p=lipidmaps&param=LMFA01090094	(13E,15R,18R)-15-hydroxy-18-bromo-13,16,17-octadecatrienoic acid	372.131843582436	393.106649761449	1	2.02443333333333
2.02_409.0802m/z	HMDB14546		M+Na-2H	C17H17ClN6O3	31.9	0	1.24703343368081	61.2141189976153	100 - 20.9 - 34.7 - 6.94 - 0.881	http://nonlinear.com/redirect/outbound?p=hmdb&param=HMDB14546	Eszopiclone		409.080217932663	1	2.02443333333333
2.02_409.0802m/z	HMDB15329		M+Na-2H	C17H17ClN6O3	31.9	0	1.24703343368081	61.2141189976153	100 - 20.9 - 34.7 - 6.94 - 0.881	http://nonlinear.com/redirect/outbound?p=hmdb&param=HMDB15329	Zopiclone		409.080217932663	1	2.02443333333333
2.02_439.1240m/z	HMDB30817		M+FA-H	C19H22O9	35.6	0	-1.46855645612474	79.5893203171511	100 - 21.1 - 3.97 - 0.525	http://nonlinear.com/redirect/outbound?p=hmdb&param=HMDB30817	6-Hydroxymusizin 8-O-b-D-glucopyranoside		439.124006354737	1	2.02443333333333
2.02_439.1240m/z	HMDB31350		M+Na-2H	C18H26O11	35	0	4.36899827437196	80.0314001118015	100 - 20.2 - 4.19 - 0.572	http://nonlinear.com/redirect/outbound?p=hmdb&param=HMDB31350	Oleoside dimethyl ester		439.124006354737	1	2.02443333333333
2.02_439.1240m/z	HMDB35734		M+FA-H	C19H22O9	35.6	0	-1.46855645612474	79.5893203171511	100 - 21.1 - 3.97 - 0.525	http://nonlinear.com/redirect/outbound?p=hmdb&param=HMDB35734	2'-Oxoaloesol 7-glucoside		439.124006354737	1	2.02443333333333
2.02_439.1240m/z	HMDB36860		M-H	C20H24O11	35.4	0	-1.31505613144154	78.3537519652338	100 - 22.3 - 4.64 - 0.664	http://nonlinear.com/redirect/outbound?p=hmdb&param=HMDB36860	Ginkgolide C		439.124006354737	1	2.02443333333333
2.02_439.1240m/z	LMFA01090107		M+Na-2H	C23H31BrO2	27	0	-3.35715906020551	39.1348102486461	99.2 - 25.1 - 100 - 24.8 - 3.38 - 0.331	http://nonlinear.com/redirect/outbound?p=lipidmaps&param=LMFA01090107	18-bromo-8E,17E19Z-tricosatrien-4,6-diynoic acid		439.124006354737	1	2.02443333333333
2.04_423.0959m/z	HMDB33145		M-H	C13H16N10O5S	36.3	0	1.47129520583281	83.2044702254649	100 - 18.9 - 7.24 - 1.11 - 0.163	http://nonlinear.com/redirect/outbound?p=hmdb&param=HMDB33145	Azimsulfuron		423.09593220702	1	2.0423
2.06_273.0913m/z	HMDB14644		M+Na-2H	C10H16N6S	35.8	0	3.50766439662042	83.2932724117474	100 - 14 - 5.43 - 0.633	http://nonlinear.com/redirect/outbound?p=hmdb&param=HMDB14644	Cimetidine		273.091267699239	1	2.05998333333333
2.06_273.0913m/z	HMDB32173		M-H	C19H14O2	35.5	0	-3.04837195050868	80.9978135613792	100 - 20.8 - 2.46 - 0.213	http://nonlinear.com/redirect/outbound?p=hmdb&param=HMDB32173	Bakers yeast extract		273.091267699239	1	2.05998333333333
2.06_476.1557m/z	HMDB30247		M+FA-H	C22H25NO8	35.5	0	-1.31246964755834	79.2032651984329	100 - 24.8 - 4.58 - 0.628	http://nonlinear.com/redirect/outbound?p=hmdb&param=HMDB30247	Oxynarcotine		476.15565375122	1	2.05998333333333
2.06_476.1557m/z	HMDB40825		M+Na-2H	C21H29NO10	35	0	4.04192680020588	79.6440450690299	100 - 23.8 - 4.76 - 0.684	http://nonlinear.com/redirect/outbound?p=hmdb&param=HMDB40825	Tryptophol [xylosyl-(1->6)-glucoside]		476.15565375122	1	2.05998333333333
2.06_527.0803m/z	HMDB29271		M+Na-2H	C23H22O13	34.9	0	-0.896959637089512	75.4686228474714	100 - 25.6 - 5.82 - 0.93 - 0.131	http://nonlinear.com/redirect/outbound?p=hmdb&param=HMDB29271	Quercetin 3-O-(6''-acetyl-glucoside)		527.080254623129	1	2.05998333333333
2.06_527.0803m/z	HMDB33894		M+Na-2H	C23H22O13	34.9	0	-0.896959637089512	75.4686228474714	100 - 25.6 - 5.82 - 0.93 - 0.131	http://nonlinear.com/redirect/outbound?p=hmdb&param=HMDB33894	Tricin 7-glucuronoside		527.080254623129	1	2.05998333333333
2.06_527.0803m/z	HMDB37366		M+Na-2H	C23H22O13	34.9	0	-0.896959637089512	75.4686228474714	100 - 25.6 - 5.82 - 0.93 - 0.131	http://nonlinear.com/redirect/outbound?p=hmdb&param=HMDB37366	Quercetin 3-(6''-acetylglucoside)		527.080254623129	1	2.05998333333333
2.06_527.0803m/z	HMDB38465		M+Na-2H	C23H22O13	34.9	0	-0.896959636977197	75.4686228474714	100 - 25.6 - 5.82 - 0.93 - 0.131	http://nonlinear.com/redirect/outbound?p=hmdb&param=HMDB38465	Glyphoside		527.080254623129	1	2.05998333333333
2.06_527.0803m/z	HMDB39923		M+Na-2H	C23H22O13	34.9	0	-0.896959637089512	75.4686228474714	100 - 25.6 - 5.82 - 0.93 - 0.131	http://nonlinear.com/redirect/outbound?p=hmdb&param=HMDB39923	4''-O-Acetylmyricitrin		527.080254623129	1	2.05998333333333
2.06_527.0803m/z	HMDB40633		M+Na-2H	C23H22O13	34.9	0	-0.896959637089512	75.4686228474714	100 - 25.6 - 5.82 - 0.93 - 0.131	http://nonlinear.com/redirect/outbound?p=hmdb&param=HMDB40633	Isobiflorin 6''-gallate		527.080254623129	1	2.05998333333333
2.08_229.1077m/z	HMDB36117		M+FA-H	C10H16O3	37.2	0	-2.58735255949627	89.0554337111972	100 - 11.1 - 1.18	http://nonlinear.com/redirect/outbound?p=hmdb&param=HMDB36117	(1'R)-Nepetalic acid		229.107670884464	1	2.0777
2.08_229.1077m/z	HMDB36998		M+FA-H	C10H16O3	37.2	0	-2.5873525593419	89.0554337111972	100 - 11.1 - 1.18	http://nonlinear.com/redirect/outbound?p=hmdb&param=HMDB36998	(S)-Oleuropeic acid		229.107670884464	1	2.0777
2.08_229.1077m/z	HMDB39052		M+FA-H	C10H16O3	37.2	0	-2.5873525593419	89.0554337111972	100 - 11.1 - 1.18	http://nonlinear.com/redirect/outbound?p=hmdb&param=HMDB39052	(4S,8R)-8,9-Dihydroxy-p-menth-1(6)-en-2-one		229.107670884464	1	2.0777
2.08_229.1077m/z	HMDB39710		M+FA-H	C10H16O3	37.2	0	-2.58735255949627	89.0554337111972	100 - 11.1 - 1.18	http://nonlinear.com/redirect/outbound?p=hmdb&param=HMDB39710	1-Acetylcyclohexyl acetate		229.107670884464	1	2.0777
2.08_229.1077m/z	HMDB40883		M+FA-H	C10H16O3	37.2	0	-2.58735255949627	89.0554337111972	100 - 11.1 - 1.18	http://nonlinear.com/redirect/outbound?p=hmdb&param=HMDB40883	(E)-10-Oxo-8-decenoic acid		229.107670884464	1	2.0777
2.08_229.1077m/z	LMFA01060082		M+FA-H	C10H16O3	37.2	0	-2.5873525593419	89.0554337111972	100 - 11.1 - 1.18	http://nonlinear.com/redirect/outbound?p=lipidmaps&param=LMFA01060082	9-oxo-2E-decenoic acid		229.107670884464	1	2.0777
2.08_229.1077m/z	LMFA01060083		M+FA-H	C10H16O3	37.2	0	-2.5873525593419	89.0554337111972	100 - 11.1 - 1.18	http://nonlinear.com/redirect/outbound?p=lipidmaps&param=LMFA01060083	9-oxo-2Z-decenoic acid		229.107670884464	1	2.0777
2.08_229.1077m/z	LMFA01060084		M+FA-H	C10H16O3	37.2	0	-2.5873525593419	89.0554337111972	100 - 11.1 - 1.18	http://nonlinear.com/redirect/outbound?p=lipidmaps&param=LMFA01060084	5-oxo-7E-decenoic acid		229.107670884464	1	2.0777
2.08_229.1077m/z	LMFA01060179		M+FA-H	C10H16O3	37.2	0	-2.58735255918753	89.0554337111972	100 - 11.1 - 1.18	http://nonlinear.com/redirect/outbound?p=lipidmaps&param=LMFA01060179	(3R)-3-isopropenyl-6-oxoheptanoic acid		229.107670884464	1	2.0777
2.08_229.1077m/z	LMFA01060180		M+FA-H	C10H16O3	37.2	0	-2.58735255918753	89.0554337111972	100 - 11.1 - 1.18	http://nonlinear.com/redirect/outbound?p=lipidmaps&param=LMFA01060180	(3S)-3-isopropenyl-6-oxoheptanoic acid		229.107670884464	1	2.0777
2.08_514.1112m/z	HMDB30777		M+Na-2H	C23H25O12+	34.2	0	3.94228934672022	75.6251924388574	100 - 25.6 - 5.61 - 0.878 - 0.119	http://nonlinear.com/redirect/outbound?p=hmdb&param=HMDB30777	Malvidin 3-glucoside		514.111213135755	1	2.0777
2.08_514.1112m/z	HMDB38010		M+Na-2H	C23H25O12+	34.2	0	3.94228934672022	75.6251924388574	100 - 25.6 - 5.61 - 0.878 - 0.119	http://nonlinear.com/redirect/outbound?p=hmdb&param=HMDB38010	Malvidin 3-galactoside		514.111213135755	1	2.0777
2.10_389.0019m/z	HMDB00218		M+Na-2H	C10H13N2O11P	36.4	0	4.23055957680042	86.6963136976705	100 - 12.1 - 2.93 - 0.296	http://nonlinear.com/redirect/outbound?p=hmdb&param=HMDB00218	Orotidylic acid		389.001920646302	1	2.0954
2.13_701.2066m/z	HMDB38929		M-H	C34H38O16	34.1	0	-3.01311533910727	74.0449488931393	100 - 37.8 - 10.2 - 2.07 - 0.351	http://nonlinear.com/redirect/outbound?p=hmdb&param=HMDB38929	Ramontoside		701.206592841863	1	2.1323
2.15_245.1391m/z	HMDB00413		M-H	C12H22O5	37	0	-1.40245347795111	86.6180878124705	100 - 13.4 - 1.86 - 0.169	http://nonlinear.com/redirect/outbound?p=hmdb&param=HMDB00413	3-Hydroxydodecanedioic acid		245.139102162011	1	2.15
2.15_245.1391m/z	HMDB31696		M-H	C12H22O5	37	0	-1.40245347795111	86.6180878124705	100 - 13.4 - 1.86 - 0.169	http://nonlinear.com/redirect/outbound?p=hmdb&param=HMDB31696	Dibutyl malate		245.139102162011	1	2.15
2.15_245.1391m/z	HMDB32662		M+FA-H	C11H20O3	37.2	0	-1.72482223605082	88.072349487738	100 - 12.2 - 1.3	http://nonlinear.com/redirect/outbound?p=hmdb&param=HMDB32662	(S)-9-Hydroxy-10-undecenoic acid		245.139102162011	1	2.15
2.15_245.1391m/z	HMDB36029		M+FA-H	C11H20O3	37.2	0	-1.72482223605082	88.072349487738	100 - 12.2 - 1.3	http://nonlinear.com/redirect/outbound?p=hmdb&param=HMDB36029	Clarycet		245.139102162011	1	2.15
2.15_245.1391m/z	HMDB37179		M+FA-H	C11H20O3	37.2	0	-1.72482223605082	88.072349487738	100 - 12.2 - 1.3	http://nonlinear.com/redirect/outbound?p=hmdb&param=HMDB37179	3-Nonanon-1-yl acetate		245.139102162011	1	2.15
2.15_245.1391m/z	LMFA01050164		M+FA-H	C11H20O3	37.2	0	-1.72482223605082	88.072349487738	100 - 12.2 - 1.3	http://nonlinear.com/redirect/outbound?p=lipidmaps&param=LMFA01050164	2-hydroxy-10-undecenoic acid		245.139102162011	1	2.15
2.15_245.1391m/z	LMFA01050328		M+FA-H	C11H20O3	37.2	0	-1.72482223605082	88.072349487738	100 - 12.2 - 1.3	http://nonlinear.com/redirect/outbound?p=lipidmaps&param=LMFA01050328	2R-hydroxy-10-undecenoic acid		245.139102162011	1	2.15
2.15_245.1391m/z	LMFA01050329		M+FA-H	C11H20O3	37.2	0	-1.72482223605082	88.072349487738	100 - 12.2 - 1.3	http://nonlinear.com/redirect/outbound?p=lipidmaps&param=LMFA01050329	2S-hydroxy-10-undecenoic acid		245.139102162011	1	2.15
2.15_245.1391m/z	LMFA01060034		M+FA-H	C11H20O3	37.2	0	-1.72482223605082	88.072349487738	100 - 12.2 - 1.3	http://nonlinear.com/redirect/outbound?p=lipidmaps&param=LMFA01060034	Pelargonyl acetic acid		245.139102162011	1	2.15
2.15_245.1391m/z	LMFA01060035		M+FA-H	C11H20O3	37.2	0	-1.72482223605082	88.072349487738	100 - 12.2 - 1.3	http://nonlinear.com/redirect/outbound?p=lipidmaps&param=LMFA01060035	3-capryl propionic acid		245.139102162011	1	2.15
2.15_245.1391m/z	LMFA01060036		M+FA-H	C11H20O3	37.2	0	-1.72482223605082	88.072349487738	100 - 12.2 - 1.3	http://nonlinear.com/redirect/outbound?p=lipidmaps&param=LMFA01060036	4-heptanoyl butyric acid		245.139102162011	1	2.15
2.15_245.1391m/z	LMFA01060037		M+FA-H	C11H20O3	37.2	0	-1.72482223605082	88.072349487738	100 - 12.2 - 1.3	http://nonlinear.com/redirect/outbound?p=lipidmaps&param=LMFA01060037	8-propionyl caprylic acid		245.139102162011	1	2.15
2.15_245.1391m/z	LMFA01060038		M+FA-H	C11H20O3	37.2	0	-1.72482223605082	88.072349487738	100 - 12.2 - 1.3	http://nonlinear.com/redirect/outbound?p=lipidmaps&param=LMFA01060038	9-acetyl pelargonic acid		245.139102162011	1	2.15
2.15_245.1391m/z	LMFA01060087		M+FA-H	C11H20O3	37.2	0	-1.72482223605082	88.072349487738	100 - 12.2 - 1.3	http://nonlinear.com/redirect/outbound?p=lipidmaps&param=LMFA01060087	2-oxo-undecanoic acid		245.139102162011	1	2.15
2.15_245.1391m/z	LMFA01170089		M-H	C12H22O5	37	0	-1.40245347795111	86.6180878124705	100 - 13.4 - 1.86 - 0.169	http://nonlinear.com/redirect/outbound?p=lipidmaps&param=LMFA01170089	3-hydroxy-dodecanedioic acid		245.139102162011	1	2.15
2.15_245.1391m/z	LMFA07010641		M+FA-H	C11H20O3	37.2	0	-1.72482223590881	88.072349487738	100 - 12.2 - 1.3	http://nonlinear.com/redirect/outbound?p=lipidmaps&param=LMFA07010641	3Z-Hexenyl 2R-hydroxy-3-methylbutyrate		245.139102162011	1	2.15
2.15_245.1391m/z	LMFA07040022		M+FA-H	C11H20O3	37.2	0	-1.72482223605082	88.072349487738	100 - 12.2 - 1.3	http://nonlinear.com/redirect/outbound?p=lipidmaps&param=LMFA07040022	5R-hydroxy-4R-decanolide		245.139102162011	1	2.15
2.15_245.1391m/z	LMFA07040023		M+FA-H	C11H20O3	37.2	0	-1.72482223605082	88.072349487738	100 - 12.2 - 1.3	http://nonlinear.com/redirect/outbound?p=lipidmaps&param=LMFA07040023	5S-hydroxy-4R-decanolide		245.139102162011	1	2.15
2.15_245.1391m/z	LMFA07040031		M+FA-H	C11H20O3	37.2	0	-1.72482223605082	88.072349487738	100 - 12.2 - 1.3	http://nonlinear.com/redirect/outbound?p=lipidmaps&param=LMFA07040031	6-hydroxy-4-Undecanolide		245.139102162011	1	2.15
2.15_386.1208m/z	LMGP01010992		M+FA-H	C12H24NO8P	29.7	0	-3.85762403833465	53.1907244782216	100 - 13.9 - 2.54 - 0.264	http://nonlinear.com/redirect/outbound?p=lipidmaps&param=LMGP01010992	PC(2:0/2:0)		386.120840302998	1	2.15
2.17_260.0538m/z	HMDB00114		M+FA-H	C5H14NO6P	38.8	0	-1.39220306619663	95.9005565771057	100 - 6.16 - 1.39	http://nonlinear.com/redirect/outbound?p=hmdb&param=HMDB00114	Glycerylphosphorylethanolamine		260.053777269693	1	2.16768333333333
2.17_260.0538m/z	HMDB59660		M+FA-H	C5H14NO6P	38.8	0	-1.39220306619663	95.9005565771057	100 - 6.16 - 1.39	http://nonlinear.com/redirect/outbound?p=hmdb&param=HMDB59660	sn-glycero-3-Phosphoethanolamine		260.053777269693	1	2.16768333333333
2.17_322.0243m/z	HMDB02028		M+FA-H	C9H11NO7S	36.5	0	1.68233989780901	84.3084044476575	100 - 11.3 - 6.54 - 0.654 - 0.126	http://nonlinear.com/redirect/outbound?p=hmdb&param=HMDB02028	DOPA sulfate		322.024291615748	1	2.16768333333333
2.17_322.0243m/z	HMDB37131		M+FA-H	C11H13Cl2NO3	29.1	0	-4.18707779732285	50.3894038545168	100 - 12.5 - 65.3 - 8.11 - 11.1 - 1.35 - 0.14	http://nonlinear.com/redirect/outbound?p=hmdb&param=HMDB37131	(±)-Furilazole		322.024291615748	1	2.16768333333333
2.17_386.1475n	HMDB15068		M-H, M+Na-2H	C21H26N2OS2	36.1	0	-2.89009988998281	84.163566827203	100 - 25.4 - 12.3 - 2.51 - 0.546	http://nonlinear.com/redirect/outbound?p=hmdb&param=HMDB15068	Mesoridazine	386.147539454793	385.140263022793	1	2.16768333333333
2.19_241.1077m/z	HMDB36226		M+FA-H	C11H16O3	38.1	0	-2.13741016318491	93.1104512619022	100 - 12.2 - 1.3	http://nonlinear.com/redirect/outbound?p=hmdb&param=HMDB36226	2,6-Dimethoxy-4-propylphenol		241.107728074412	1	2.1854
2.19_241.1077m/z	HMDB37725		M+FA-H	C11H16O3	38.1	0	-2.13741016332984	93.1104512619022	100 - 12.2 - 1.3	http://nonlinear.com/redirect/outbound?p=hmdb&param=HMDB37725	Hexyl 2-furoate		241.107728074412	1	2.1854
2.19_241.1077m/z	HMDB37734		M+FA-H	C11H16O3	38.1	0	-2.13741016332984	93.1104512619022	100 - 12.2 - 1.3	http://nonlinear.com/redirect/outbound?p=hmdb&param=HMDB37734	Isobutyl 2-furanpropionate		241.107728074412	1	2.1854
2.19_243.1234m/z	HMDB32472		M-H	C12H20O5	37.2	0	-1.49400337325337	87.7627040774188	100 - 13.4 - 1.85 - 0.168	http://nonlinear.com/redirect/outbound?p=hmdb&param=HMDB32472	Polyethylene, oxidized		243.123432574552	1	2.1854
2.20_469.1354m/z	HMDB29605		M+FA-H	C20H24O10	35.5	0	0.653530267276092	78.5380994304343	100 - 22.3 - 4.42 - 0.617	http://nonlinear.com/redirect/outbound?p=hmdb&param=HMDB29605	Ginkgolide J		469.135427021612	1	2.20321666666667
2.20_469.1354m/z	HMDB30042		M+FA-H	C20H24O10	35.5	0	0.653530267276092	78.5380994304343	100 - 22.3 - 4.42 - 0.617	http://nonlinear.com/redirect/outbound?p=hmdb&param=HMDB30042	Ginkgolide M		469.135427021612	1	2.20321666666667
2.20_469.1354m/z	HMDB30883		M+FA-H	C20H24O10	35.5	0	0.653530267276092	78.5380994304343	100 - 22.3 - 4.42 - 0.617	http://nonlinear.com/redirect/outbound?p=hmdb&param=HMDB30883	Leptophylloside		469.135427021612	1	2.20321666666667
2.20_469.1354m/z	HMDB30884		M+FA-H	C20H24O10	35.5	0	0.653530267276092	78.5380994304343	100 - 22.3 - 4.42 - 0.617	http://nonlinear.com/redirect/outbound?p=hmdb&param=HMDB30884	Rutarin		469.135427021612	1	2.20321666666667
2.20_469.1354m/z	HMDB34231		M+FA-H	C20H24O10	35.5	0	0.65353026714207	78.5380994304343	100 - 22.3 - 4.42 - 0.617	http://nonlinear.com/redirect/outbound?p=hmdb&param=HMDB34231	Apterin		469.135427021612	1	2.20321666666667
2.20_469.1354m/z	HMDB36861		M+FA-H	C20H24O10	35.5	0	0.653530267276092	78.5380994304343	100 - 22.3 - 4.42 - 0.617	http://nonlinear.com/redirect/outbound?p=hmdb&param=HMDB36861	Ginkgolide B		469.135427021612	1	2.20321666666667
2.20_469.1354m/z	HMDB39028		M+FA-H	C20H24O10	35.5	0	0.65353026714207	78.5380994304343	100 - 22.3 - 4.42 - 0.617	http://nonlinear.com/redirect/outbound?p=hmdb&param=HMDB39028	Celereoside		469.135427021612	1	2.20321666666667
2.20_469.1354m/z	HMDB39037		M+FA-H	C20H24O10	35.5	0	0.65353026714207	78.5380994304343	100 - 22.3 - 4.42 - 0.617	http://nonlinear.com/redirect/outbound?p=hmdb&param=HMDB39037	Smyrindioloside		469.135427021612	1	2.20321666666667
2.20_469.1354m/z	HMDB39038		M+FA-H	C20H24O10	35.5	0	0.65353026714207	78.5380994304343	100 - 22.3 - 4.42 - 0.617	http://nonlinear.com/redirect/outbound?p=hmdb&param=HMDB39038	(1'x,2S)-2-(1,2-Dihydroxy-1-methylethyl)-2,3-dihydro-7H-furo[3,2-g][1]benzopyran-7-one 2'-glucoside		469.135427021612	1	2.20321666666667
2.22_201.1125m/z	HMDB00792		M-H	C10H18O4	38.2	1.28	-3.80059129478204	94.255292321259	100 - 11.2 - 1.39 - 0.109	http://nonlinear.com/redirect/outbound?p=hmdb&param=HMDB00792	Sebacic acid		201.112464446053	1	2.2209
2.22_201.1125m/z	HMDB04362		M+FA-H	C9H16O2	38.3	1.38	-4.92057804033541	95.8024282957237	100 - 9.99 - 0.858	http://nonlinear.com/redirect/outbound?p=hmdb&param=HMDB04362	4-Hydroxynonenal		201.112464446053	1	2.2209
2.22_201.1125m/z	HMDB31263		M+FA-H	C9H16O2	38	0	-4.92057804033541	95.8024282957237	100 - 9.99 - 0.858	http://nonlinear.com/redirect/outbound?p=hmdb&param=HMDB31263	2,4-Nonanedione		201.112464446053	1	2.2209
2.22_201.1125m/z	HMDB31271		M+FA-H	C9H16O2	38.3	1.38	-4.92057804033541	95.8024282957237	100 - 9.99 - 0.858	http://nonlinear.com/redirect/outbound?p=hmdb&param=HMDB31271	2-Nonenoic acid		201.112464446053	1	2.2209
2.22_201.1125m/z	HMDB31510		M-H	C10H18O4	38	0	-3.80059129464142	94.255292321259	100 - 11.2 - 1.39 - 0.109	http://nonlinear.com/redirect/outbound?p=hmdb&param=HMDB31510	R-2-Hydroxy-3-methylbutanoic acid 3-Methylbutanoyl		201.112464446053	1	2.2209
2.22_201.1125m/z	HMDB31514		M+FA-H	C9H16O2	38.1	0.6	-4.92057804033541	95.8024282957237	100 - 9.99 - 0.858	http://nonlinear.com/redirect/outbound?p=hmdb&param=HMDB31514	6-Butyltetrahydro-2H-pyran-2-one		201.112464446053	1	2.2209
2.22_201.1125m/z	HMDB31531		M+FA-H	C9H16O2	38	0	-4.92057804033541	95.8024282957237	100 - 9.99 - 0.858	http://nonlinear.com/redirect/outbound?p=hmdb&param=HMDB31531	Dihydro-5-pentyl-2(3H)-furanone		201.112464446053	1	2.2209
2.22_201.1125m/z	HMDB32265		M+FA-H	C9H16O2	38	0	-4.92057804033541	95.8024282957237	100 - 9.99 - 0.858	http://nonlinear.com/redirect/outbound?p=hmdb&param=HMDB32265	cis-Ethyl 4-heptenoate		201.112464446053	1	2.2209
2.22_201.1125m/z	HMDB32307		M+FA-H	C9H16O2	38	0	-4.92057804033541	95.8024282957237	100 - 9.99 - 0.858	http://nonlinear.com/redirect/outbound?p=hmdb&param=HMDB32307	Hept-trans-2-en-1-yl acetate		201.112464446053	1	2.2209
2.22_201.1125m/z	HMDB32413		M+FA-H	C9H16O2	38	0	-4.92057804033541	95.8024282957237	100 - 9.99 - 0.858	http://nonlinear.com/redirect/outbound?p=hmdb&param=HMDB32413	Methyl 2-octenoate		201.112464446053	1	2.2209
2.22_201.1125m/z	HMDB32491		M+FA-H	C9H16O2	38.2	0.688	-4.92057804033541	95.8024282957237	100 - 9.99 - 0.858	http://nonlinear.com/redirect/outbound?p=hmdb&param=HMDB32491	Prenyl isobutyrate		201.112464446053	1	2.2209
2.22_201.1125m/z	HMDB33167		M+FA-H	C9H16O2	38	0	-4.92057804033541	95.8024282957237	100 - 9.99 - 0.858	http://nonlinear.com/redirect/outbound?p=hmdb&param=HMDB33167	Ethyl cyclohexanecarboxylate		201.112464446053	1	2.2209
2.22_201.1125m/z	HMDB34716		M+FA-H	C9H16O2	38	0	-4.92057804033541	95.8024282957237	100 - 9.99 - 0.858	http://nonlinear.com/redirect/outbound?p=hmdb&param=HMDB34716	4-Oxononanal		201.112464446053	1	2.2209
2.22_201.1125m/z	HMDB35307		M+FA-H	C9H16O2	38.1	0.6	-4.92057804033541	95.8024282957237	100 - 9.99 - 0.858	http://nonlinear.com/redirect/outbound?p=hmdb&param=HMDB35307	Quercuslactone a		201.112464446053	1	2.2209
2.22_201.1125m/z	HMDB36208		M+FA-H	C9H16O2	38	0	-4.92057804033541	95.8024282957237	100 - 9.99 - 0.858	http://nonlinear.com/redirect/outbound?p=hmdb&param=HMDB36208	2-Propenyl 2-ethylbutanoate		201.112464446053	1	2.2209
2.22_201.1125m/z	HMDB36222		M+FA-H	C9H16O2	38	0	-4.92057804033541	95.8024282957237	100 - 9.99 - 0.858	http://nonlinear.com/redirect/outbound?p=hmdb&param=HMDB36222	Cyclohexyl propionate		201.112464446053	1	2.2209
2.22_201.1125m/z	HMDB37023		M+FA-H	C9H16O2	38.4	1.93	-4.92057804033541	95.8024282957237	100 - 9.99 - 0.858	http://nonlinear.com/redirect/outbound?p=hmdb&param=HMDB37023	2-Hydroxy-2,6,6-trimethylcyclohexanone		201.112464446053	1	2.2209
2.22_201.1125m/z	HMDB37496		M+FA-H	C9H16O2	38	0	-4.92057804033541	95.8024282957237	100 - 9.99 - 0.858	http://nonlinear.com/redirect/outbound?p=hmdb&param=HMDB37496	Methyl (E)-2-octenoate		201.112464446053	1	2.2209
2.22_201.1125m/z	HMDB37618		M+FA-H	C9H16O2	38	0	-4.92057804033541	95.8024282957237	100 - 9.99 - 0.858	http://nonlinear.com/redirect/outbound?p=hmdb&param=HMDB37618	(E)-3-Heptenyl acetate		201.112464446053	1	2.2209
2.22_201.1125m/z	HMDB37629		M+FA-H	C9H16O2	38	0	-4.92057804033541	95.8024282957237	100 - 9.99 - 0.858	http://nonlinear.com/redirect/outbound?p=hmdb&param=HMDB37629	Isobutyl angelate		201.112464446053	1	2.2209
2.22_201.1125m/z	HMDB38272		M+FA-H	C9H16O2	38	0	-4.92057804033541	95.8024282957237	100 - 9.99 - 0.858	http://nonlinear.com/redirect/outbound?p=hmdb&param=HMDB38272	2-Hexenyl propionate		201.112464446053	1	2.2209
2.22_201.1125m/z	HMDB38275		M+FA-H	C9H16O2	38	0	-4.92057804033541	95.8024282957237	100 - 9.99 - 0.858	http://nonlinear.com/redirect/outbound?p=hmdb&param=HMDB38275	cis-3-Hexenyl propanoate		201.112464446053	1	2.2209
2.22_201.1125m/z	HMDB39736		M+FA-H	C9H16O2	38	0	-4.92057804033541	95.8024282957237	100 - 9.99 - 0.858	http://nonlinear.com/redirect/outbound?p=hmdb&param=HMDB39736	6-Hydroxy-4,6-dimethyl-3-hepten-2-one		201.112464446053	1	2.2209
2.22_201.1125m/z	HMDB39794		M+FA-H	C9H16O2	38	0	-4.92057804033541	95.8024282957237	100 - 9.99 - 0.858	http://nonlinear.com/redirect/outbound?p=hmdb&param=HMDB39794	Methyl 4Z-octenoate		201.112464446053	1	2.2209
2.22_201.1125m/z	HMDB40196		M-H	C10H18O4	38.1	0.636	-3.80059129478204	94.255292321259	100 - 11.2 - 1.39 - 0.109	http://nonlinear.com/redirect/outbound?p=hmdb&param=HMDB40196	Oxalic acid dibutyl ester		201.112464446053	1	2.2209
2.22_201.1125m/z	HMDB40210		M+FA-H	C9H16O2	38	0	-4.92057804033541	95.8024282957237	100 - 9.99 - 0.858	http://nonlinear.com/redirect/outbound?p=hmdb&param=HMDB40210	2-Propenyl hexanoate		201.112464446053	1	2.2209
2.22_201.1125m/z	HMDB59708		M-H	C10H18O4	38.2	1.28	-3.80059129464142	94.255292321259	100 - 11.2 - 1.39 - 0.109	http://nonlinear.com/redirect/outbound?p=hmdb&param=HMDB59708	2-Ethylsuberic acid		201.112464446053	1	2.2209
2.22_201.1125m/z	HMDB59719		M-H	C10H18O4	38	0	-3.8005912945008	94.255292321259	100 - 11.2 - 1.39 - 0.109	http://nonlinear.com/redirect/outbound?p=hmdb&param=HMDB59719	Heptylmalonic acid		201.112464446053	1	2.2209
2.22_201.1125m/z	HMDB59728		M+FA-H	C9H16O2	38	0	-4.92057804033541	95.8024282957237	100 - 9.99 - 0.858	http://nonlinear.com/redirect/outbound?p=hmdb&param=HMDB59728	Methyl 3-Octenoate		201.112464446053	1	2.2209
2.22_201.1125m/z	HMDB59754		M-H	C10H18O4	38.2	1.28	-3.80059129464142	94.255292321259	100 - 11.2 - 1.39 - 0.109	http://nonlinear.com/redirect/outbound?p=hmdb&param=HMDB59754	3-Methylazelaic acid		201.112464446053	1	2.2209
2.22_201.1125m/z	HMDB59817		M+FA-H	C9H16O2	38.1	0.6	-4.92057804033541	95.8024282957237	100 - 9.99 - 0.858	http://nonlinear.com/redirect/outbound?p=hmdb&param=HMDB59817	(Z)-Oak lactone		201.112464446053	1	2.2209
2.22_201.1125m/z	HMDB59840		M+FA-H	C9H16O2	38	0	-4.92057804033541	95.8024282957237	100 - 9.99 - 0.858	http://nonlinear.com/redirect/outbound?p=hmdb&param=HMDB59840	(E)-2-Ethyl heptenoate		201.112464446053	1	2.2209
2.22_201.1125m/z	HMDB59894		M+FA-H	C9H16O2	38.1	0.6	-4.92057804033541	95.8024282957237	100 - 9.99 - 0.858	http://nonlinear.com/redirect/outbound?p=hmdb&param=HMDB59894	(E)-Oak lactone		201.112464446053	1	2.2209
2.22_201.1125m/z	HMDB60286		M+FA-H	C9H16O2	38	0	-4.92057804033541	95.8024282957237	100 - 9.99 - 0.858	http://nonlinear.com/redirect/outbound?p=hmdb&param=HMDB60286	3,4-Epoxynonanal		201.112464446053	1	2.2209
2.22_201.1125m/z	LMFA01020103		M+FA-H	C9H16O2	38	0	-4.92057804033541	95.8024282957237	100 - 9.99 - 0.858	http://nonlinear.com/redirect/outbound?p=lipidmaps&param=LMFA01020103	6-methyl-5-octenoic acid		201.112464446053	1	2.2209
2.22_201.1125m/z	LMFA01020127		M+FA-H	C9H16O2	38	0	-4.92057804033541	95.8024282957237	100 - 9.99 - 0.858	http://nonlinear.com/redirect/outbound?p=lipidmaps&param=LMFA01020127	2-amyl 3-butenoic acid		201.112464446053	1	2.2209
2.22_201.1125m/z	LMFA01030026		M+FA-H	C9H16O2	38	0	-4.92057804033541	95.8024282957237	100 - 9.99 - 0.858	http://nonlinear.com/redirect/outbound?p=lipidmaps&param=LMFA01030026	alpha-nonylenic acid		201.112464446053	1	2.2209
2.22_201.1125m/z	LMFA01030027		M+FA-H	C9H16O2	38	0	-4.92057804033541	95.8024282957237	100 - 9.99 - 0.858	http://nonlinear.com/redirect/outbound?p=lipidmaps&param=LMFA01030027	beta-nonylenic acid		201.112464446053	1	2.2209
2.22_201.1125m/z	LMFA01030028		M+FA-H	C9H16O2	38	0	-4.92057804033541	95.8024282957237	100 - 9.99 - 0.858	http://nonlinear.com/redirect/outbound?p=lipidmaps&param=LMFA01030028	8-nonylenic acid		201.112464446053	1	2.2209
2.22_201.1125m/z	LMFA01030443		M+FA-H	C9H16O2	38	0	-4.92057804033541	95.8024282957237	100 - 9.99 - 0.858	http://nonlinear.com/redirect/outbound?p=lipidmaps&param=LMFA01030443	2E-nonenoic acid		201.112464446053	1	2.2209
2.22_201.1125m/z	LMFA01030444		M+FA-H	C9H16O2	38	0	-4.92057804033541	95.8024282957237	100 - 9.99 - 0.858	http://nonlinear.com/redirect/outbound?p=lipidmaps&param=LMFA01030444	3Z-nonenoic acid		201.112464446053	1	2.2209
2.22_201.1125m/z	LMFA01030445		M+FA-H	C9H16O2	38	0	-4.92057804033541	95.8024282957237	100 - 9.99 - 0.858	http://nonlinear.com/redirect/outbound?p=lipidmaps&param=LMFA01030445	4E-nonenoic acid		201.112464446053	1	2.2209
2.22_201.1125m/z	LMFA01030446		M+FA-H	C9H16O2	38	0	-4.92057804033541	95.8024282957237	100 - 9.99 - 0.858	http://nonlinear.com/redirect/outbound?p=lipidmaps&param=LMFA01030446	6E-nonenoic acid		201.112464446053	1	2.2209
2.22_201.1125m/z	LMFA01030801		M+FA-H	C9H16O2	38	0	-4.92057804033541	95.8024282957237	100 - 9.99 - 0.858	http://nonlinear.com/redirect/outbound?p=lipidmaps&param=LMFA01030801	2,6-Dimethyl-5-heptenoic acid		201.112464446053	1	2.2209
2.22_201.1125m/z	LMFA01030802		M+FA-H	C9H16O2	38	0	-4.92057804033541	95.8024282957237	100 - 9.99 - 0.858	http://nonlinear.com/redirect/outbound?p=lipidmaps&param=LMFA01030802	6Z-Nonenoic acid		201.112464446053	1	2.2209
2.22_201.1125m/z	LMFA01170006		M-H	C10H18O4	38	0	-3.80059129464142	94.255292321259	100 - 11.2 - 1.39 - 0.109	http://nonlinear.com/redirect/outbound?p=lipidmaps&param=LMFA01170006	Sebacic acid		201.112464446053	1	2.2209
2.22_201.1125m/z	LMFA01170129		M-H	C10H18O4	38	0	-3.80059129464142	94.255292321259	100 - 11.2 - 1.39 - 0.109	http://nonlinear.com/redirect/outbound?p=lipidmaps&param=LMFA01170129	2,6-Dimethyl-1,8-octanedioic acid		201.112464446053	1	2.2209
2.22_201.1125m/z	LMFA06000051		M+FA-H	C9H16O2	38	0	-4.92057804033541	95.8024282957237	100 - 9.99 - 0.858	http://nonlinear.com/redirect/outbound?p=lipidmaps&param=LMFA06000051	4-hydroxynonenal		201.112464446053	1	2.2209
2.22_201.1125m/z	LMFA07010183		M+FA-H	C9H16O2	38	0	-4.92057804033541	95.8024282957237	100 - 9.99 - 0.858	http://nonlinear.com/redirect/outbound?p=lipidmaps&param=LMFA07010183	3-Methylenehexyl acetate		201.112464446053	1	2.2209
2.22_201.1125m/z	LMFA07010185		M+FA-H	C9H16O2	38	0	-4.92057804033541	95.8024282957237	100 - 9.99 - 0.858	http://nonlinear.com/redirect/outbound?p=lipidmaps&param=LMFA07010185	2E-Heptenyl acetate		201.112464446053	1	2.2209
2.22_201.1125m/z	LMFA07010580		M+FA-H	C9H16O2	38	0	-4.92057804033541	95.8024282957237	100 - 9.99 - 0.858	http://nonlinear.com/redirect/outbound?p=lipidmaps&param=LMFA07010580	(E)-2-Methyl-2-butenyl butyrate		201.112464446053	1	2.2209
2.22_201.1125m/z	LMFA07010663		M+FA-H	C9H16O2	38	0	-4.92057804033541	95.8024282957237	100 - 9.99 - 0.858	http://nonlinear.com/redirect/outbound?p=lipidmaps&param=LMFA07010663	Isopropyl 2-methyl-2E-pentenoate		201.112464446053	1	2.2209
2.22_201.1125m/z	LMFA07040021		M+FA-H	C9H16O2	38	0	-4.92057804033541	95.8024282957237	100 - 9.99 - 0.858	http://nonlinear.com/redirect/outbound?p=lipidmaps&param=LMFA07040021	gamma-nonanolide		201.112464446053	1	2.2209
2.22_201.1125m/z	LMFA12000244		M+FA-H	C9H16O2	38	0	-4.92057804033541	95.8024282957237	100 - 9.99 - 0.858	http://nonlinear.com/redirect/outbound?p=lipidmaps&param=LMFA12000244	Nonan-2,5-dione		201.112464446053	1	2.2209
2.22_227.1283m/z	HMDB00933		M-H	C12H20O4	37	0	-2.39960868481177	87.8570595299876	100 - 13.4 - 1.64 - 0.14	http://nonlinear.com/redirect/outbound?p=hmdb&param=HMDB00933	Traumatic acid		227.128335250131	1	2.2209
2.22_227.1283m/z	HMDB30006		M+FA-H	C11H18O2	37.2	0	-3.00573329696763	89.3130177756325	100 - 12.2 - 1.09	http://nonlinear.com/redirect/outbound?p=hmdb&param=HMDB30006	2,2,7,7-Tetramethyl-1,6-dioxaspiro[4.4]non-3-ene		227.128335250131	1	2.2209
2.22_227.1283m/z	HMDB30424		M+FA-H	C11H18O2	37.2	0	-3.00573329696763	89.3130177756325	100 - 12.2 - 1.09	http://nonlinear.com/redirect/outbound?p=hmdb&param=HMDB30424	Linalyl formate		227.128335250131	1	2.2209
2.22_227.1283m/z	HMDB30994		M-H	C12H20O4	37	0	-2.39960868481177	87.8570595299876	100 - 13.4 - 1.64 - 0.14	http://nonlinear.com/redirect/outbound?p=hmdb&param=HMDB30994	5-Heptyltetrahydro-2-oxo-3-furancarboxylic acid		227.128335250131	1	2.2209
2.22_227.1283m/z	HMDB32050		M+FA-H	C11H18O2	37.2	0	-3.00573329696763	89.3130177756325	100 - 12.2 - 1.09	http://nonlinear.com/redirect/outbound?p=hmdb&param=HMDB32050	alpha-Terpineol formate		227.128335250131	1	2.2209
2.22_227.1283m/z	HMDB32463		M+FA-H	C11H18O2	37.2	0	-3.00573329696763	89.3130177756325	100 - 12.2 - 1.09	http://nonlinear.com/redirect/outbound?p=hmdb&param=HMDB32463	5-Pentyl-3h-furan-2-one		227.128335250131	1	2.2209
2.22_227.1283m/z	HMDB34708		M+FA-H	C11H18O2	37.2	0	-3.00573329696763	89.3130177756325	100 - 12.2 - 1.09	http://nonlinear.com/redirect/outbound?p=hmdb&param=HMDB34708	Methyl 4,8-decadienoate		227.128335250131	1	2.2209
2.22_227.1283m/z	HMDB34730		M+FA-H	C11H18O2	37.2	0	-3.00573329696763	89.3130177756325	100 - 12.2 - 1.09	http://nonlinear.com/redirect/outbound?p=hmdb&param=HMDB34730	Methyl (2E,4Z)-decadienoate		227.128335250131	1	2.2209
2.22_227.1283m/z	HMDB35156		M+FA-H	C11H18O2	37.2	0	-3.00573329696763	89.3130177756325	100 - 12.2 - 1.09	http://nonlinear.com/redirect/outbound?p=hmdb&param=HMDB35156	Neryl formate		227.128335250131	1	2.2209
2.22_227.1283m/z	HMDB36191		M+FA-H	C11H18O2	37.2	0	-3.00573329696763	89.3130177756325	100 - 12.2 - 1.09	http://nonlinear.com/redirect/outbound?p=hmdb&param=HMDB36191	4-Hydroxy-4-methyl-7-decenoic acid gamma-lactone		227.128335250131	1	2.2209
2.22_227.1283m/z	HMDB36215		M+FA-H	C11H18O2	37.2	0	-3.00573329712368	89.3130177756325	100 - 12.2 - 1.09	http://nonlinear.com/redirect/outbound?p=hmdb&param=HMDB36215	Ethyl octynecarboxylate		227.128335250131	1	2.2209
2.22_227.1283m/z	HMDB37388		M+FA-H	C11H18O2	37.2	0	-3.00573329712368	89.3130177756325	100 - 12.2 - 1.09	http://nonlinear.com/redirect/outbound?p=hmdb&param=HMDB37388	Tsibulin 2		227.128335250131	1	2.2209
2.22_227.1283m/z	HMDB37829		M+FA-H	C11H18O2	37.2	0	-3.00573329696763	89.3130177756325	100 - 12.2 - 1.09	http://nonlinear.com/redirect/outbound?p=hmdb&param=HMDB37829	6-(3-Hexenyl)tetrahydro-2H-pyran-2-one		227.128335250131	1	2.2209
2.22_227.1283m/z	HMDB38005		M+FA-H	C11H18O2	37.2	0	-3.00573329712368	89.3130177756325	100 - 12.2 - 1.09	http://nonlinear.com/redirect/outbound?p=hmdb&param=HMDB38005	xi-2-Hexyl-5-methyl-3(2H)-furanone		227.128335250131	1	2.2209
2.22_227.1283m/z	HMDB38068		M+FA-H	C11H18O2	37.2	0	-3.00573329696763	89.3130177756325	100 - 12.2 - 1.09	http://nonlinear.com/redirect/outbound?p=hmdb&param=HMDB38068	(3E,6Z)-Nonadien-1-yl acetate		227.128335250131	1	2.2209
2.22_227.1283m/z	HMDB38079		M+FA-H	C11H18O2	37.2	0	-3.00573329696763	89.3130177756325	100 - 12.2 - 1.09	http://nonlinear.com/redirect/outbound?p=hmdb&param=HMDB38079	(2E,6Z)-2,6-Nonadien-1-Yl acetate		227.128335250131	1	2.2209
2.22_227.1283m/z	HMDB38245		M+FA-H	C11H18O2	37.2	0	-3.00573329696763	89.3130177756325	100 - 12.2 - 1.09	http://nonlinear.com/redirect/outbound?p=hmdb&param=HMDB38245	Bornyl formate		227.128335250131	1	2.2209
2.22_227.1283m/z	HMDB38279		M+FA-H	C11H18O2	37.2	0	-3.00573329696763	89.3130177756325	100 - 12.2 - 1.09	http://nonlinear.com/redirect/outbound?p=hmdb&param=HMDB38279	cis-3-Hexenyl tiglate		227.128335250131	1	2.2209
2.22_227.1283m/z	HMDB40595		M+FA-H	C11H18O2	37.2	0	-3.00573329696763	89.3130177756325	100 - 12.2 - 1.09	http://nonlinear.com/redirect/outbound?p=hmdb&param=HMDB40595	Allyl cyclohexylacetate		227.128335250131	1	2.2209
2.22_227.1283m/z	HMDB59816		M+FA-H	C11H18O2	37.2	0	-3.00573329696763	89.3130177756325	100 - 12.2 - 1.09	http://nonlinear.com/redirect/outbound?p=hmdb&param=HMDB59816	Methyl geranate		227.128335250131	1	2.2209
2.22_227.1283m/z	LMFA01030222		M+FA-H	C11H18O2	37.2	0	-3.00573329696763	89.3130177756325	100 - 12.2 - 1.09	http://nonlinear.com/redirect/outbound?p=lipidmaps&param=LMFA01030222	2E,4E-undecadienoic acid		227.128335250131	1	2.2209
2.22_227.1283m/z	LMFA01030610		M+FA-H	C11H18O2	37.2	0	-3.00573329696763	89.3130177756325	100 - 12.2 - 1.09	http://nonlinear.com/redirect/outbound?p=lipidmaps&param=LMFA01030610	2-undecynoic acid		227.128335250131	1	2.2209
2.22_227.1283m/z	LMFA01030611		M+FA-H	C11H18O2	37.2	0	-3.00573329696763	89.3130177756325	100 - 12.2 - 1.09	http://nonlinear.com/redirect/outbound?p=lipidmaps&param=LMFA01030611	3-undecynoic acid		227.128335250131	1	2.2209
2.22_227.1283m/z	LMFA01030612		M+FA-H	C11H18O2	37.2	0	-3.00573329696763	89.3130177756325	100 - 12.2 - 1.09	http://nonlinear.com/redirect/outbound?p=lipidmaps&param=LMFA01030612	4-undecynoic acid		227.128335250131	1	2.2209
2.22_227.1283m/z	LMFA01030613		M+FA-H	C11H18O2	37.2	0	-3.00573329696763	89.3130177756325	100 - 12.2 - 1.09	http://nonlinear.com/redirect/outbound?p=lipidmaps&param=LMFA01030613	5-undecynoic acid		227.128335250131	1	2.2209
2.22_227.1283m/z	LMFA01030614		M+FA-H	C11H18O2	37.2	0	-3.00573329696763	89.3130177756325	100 - 12.2 - 1.09	http://nonlinear.com/redirect/outbound?p=lipidmaps&param=LMFA01030614	6-undecynoic acid		227.128335250131	1	2.2209
2.22_227.1283m/z	LMFA01030615		M+FA-H	C11H18O2	37.2	0	-3.00573329712368	89.3130177756325	100 - 12.2 - 1.09	http://nonlinear.com/redirect/outbound?p=lipidmaps&param=LMFA01030615	7-undecynoic acid		227.128335250131	1	2.2209
2.22_227.1283m/z	LMFA01030616		M+FA-H	C11H18O2	37.2	0	-3.00573329696763	89.3130177756325	100 - 12.2 - 1.09	http://nonlinear.com/redirect/outbound?p=lipidmaps&param=LMFA01030616	8-undecynoic acid		227.128335250131	1	2.2209
2.22_227.1283m/z	LMFA01030617		M+FA-H	C11H18O2	37.2	0	-3.00573329696763	89.3130177756325	100 - 12.2 - 1.09	http://nonlinear.com/redirect/outbound?p=lipidmaps&param=LMFA01030617	9-undecynoic acid		227.128335250131	1	2.2209
2.22_227.1283m/z	LMFA01030618		M+FA-H	C11H18O2	37.2	0	-3.00573329696763	89.3130177756325	100 - 12.2 - 1.09	http://nonlinear.com/redirect/outbound?p=lipidmaps&param=LMFA01030618	10-undecynoic acid		227.128335250131	1	2.2209
2.22_227.1283m/z	LMFA01060092		M-H	C12H20O4	37	0	-2.39960868481177	87.8570595299876	100 - 13.4 - 1.64 - 0.14	http://nonlinear.com/redirect/outbound?p=lipidmaps&param=LMFA01060092	9,12-dioxo-dodecanoic acid		227.128335250131	1	2.2209
2.22_227.1283m/z	LMFA01170002		M-H	C12H20O4	37	0	-2.39960868493635	87.8570595299876	100 - 13.4 - 1.64 - 0.14	http://nonlinear.com/redirect/outbound?p=lipidmaps&param=LMFA01170002	Traumatic acid		227.128335250131	1	2.2209
2.22_227.1283m/z	LMFA01170033		M-H	C12H20O4	37	0	-2.39960868481177	87.8570595299876	100 - 13.4 - 1.64 - 0.14	http://nonlinear.com/redirect/outbound?p=lipidmaps&param=LMFA01170033	2Z-Dodecenedioic acid		227.128335250131	1	2.2209
2.22_227.1283m/z	LMFA02020012		M-H	C12H20O4	37	0	-2.39960868468718	87.8570595299876	100 - 13.4 - 1.64 - 0.14	http://nonlinear.com/redirect/outbound?p=lipidmaps&param=LMFA02020012	(-)-11-hydroxy-9,10-dihydrojasmonic acid		227.128335250131	1	2.2209
2.22_227.1283m/z	LMFA02020015		M-H	C12H20O4	37	0	-2.39960868481177	87.8570595299876	100 - 13.4 - 1.64 - 0.14	http://nonlinear.com/redirect/outbound?p=lipidmaps&param=LMFA02020015	(-)-12-hydroxy-9,10-dihydrojasmonic acid		227.128335250131	1	2.2209
2.22_227.1283m/z	LMFA07010478		M+FA-H	C11H18O2	37.2	0	-3.00573329696763	89.3130177756325	100 - 12.2 - 1.09	http://nonlinear.com/redirect/outbound?p=lipidmaps&param=LMFA07010478	formyl 2E,4E-decadienoate		227.128335250131	1	2.2209
2.22_227.1283m/z	LMFA07010479		M+FA-H	C11H18O2	37.2	0	-3.00573329696763	89.3130177756325	100 - 12.2 - 1.09	http://nonlinear.com/redirect/outbound?p=lipidmaps&param=LMFA07010479	formyl 2E,4Z-decadienoate		227.128335250131	1	2.2209
2.22_227.1283m/z	LMFA07010586		M+FA-H	C11H18O2	37.2	0	-3.00573329696763	89.3130177756325	100 - 12.2 - 1.09	http://nonlinear.com/redirect/outbound?p=lipidmaps&param=LMFA07010586	(E)-2-Hexenyl 2-methyl-(E)-2-butenoate		227.128335250131	1	2.2209
2.22_227.1283m/z	LMFA07010611		M+FA-H	C11H18O2	37.2	0	-3.00573329712368	89.3130177756325	100 - 12.2 - 1.09	http://nonlinear.com/redirect/outbound?p=lipidmaps&param=LMFA07010611	(E)-3,7-Dimethyl-2,6-octadienyl formate		227.128335250131	1	2.2209
2.22_227.1283m/z	LMFA07010623		M+FA-H	C11H18O2	37.2	0	-3.00573329712368	89.3130177756325	100 - 12.2 - 1.09	http://nonlinear.com/redirect/outbound?p=lipidmaps&param=LMFA07010623	(Z)-3,7-Dimethyl-2,6-octadienyl formate		227.128335250131	1	2.2209
2.22_306.9997m/z	HMDB01090		M-H	C6H14O10P2	37.7	0	2.45212770174009	91.3695220112173	100 - 7.03 - 2.27 - 0.147	http://nonlinear.com/redirect/outbound?p=hmdb&param=HMDB01090	(S)-5-Diphosphomevalonic acid		306.999698743164	1	2.2209
2.22_306.9997m/z	HMDB01981		M-H	C6H14O10P2	37.7	0	2.45212770174009	91.3695220112173	100 - 7.03 - 2.27 - 0.147	http://nonlinear.com/redirect/outbound?p=hmdb&param=HMDB01981	(R)-Mevalonic acid-5-pyrophosphate		306.999698743164	1	2.2209
2.22_306.9997m/z	LMFA01050416		M-H	C6H14O10P2	37.7	0	2.45212770174009	91.3695220112173	100 - 7.03 - 2.27 - 0.147	http://nonlinear.com/redirect/outbound?p=lipidmaps&param=LMFA01050416	Mevalonate-PP		306.999698743164	1	2.2209
2.22_487.3054m/z	HMDB32666		M+FA-H	C28H42O4	34.8	0	-2.57853314507798	77.2799688451129	100 - 30.9 - 5.44 - 0.697	http://nonlinear.com/redirect/outbound?p=hmdb&param=HMDB32666	(3beta,5alpha,9alpha,22E,24R)-5,9-Epidioxy-3-hydroxyergosta-7,22-dien-6-one		487.305372188543	1	2.2209
2.22_549.3052m/z	HMDB33709		M+FA-H	C29H44O7	36.8	0	-3.37396466813872	88.0344063312158	100 - 32.1 - 6.43 - 0.962 - 0.117	http://nonlinear.com/redirect/outbound?p=hmdb&param=HMDB33709	Desglucocoroloside		549.305205098252	1	2.2209
2.24_209.0214m/z	HMDB35291		M+Na-2H	C11H8O3	36.9	0	-3.04707985379713	88.1925939937818	100 - 12.1 - 1.28	http://nonlinear.com/redirect/outbound?p=hmdb&param=HMDB35291	Isoplumbagin		209.021438939966	1	2.2386
2.24_269.1009m/z	HMDB02053		M+Na-2H	C12H16N4O2	36.2	0	-4.53286354543644	86.0422063195237	100 - 14.7 - 1.42 - 0.103	http://nonlinear.com/redirect/outbound?p=hmdb&param=HMDB02053	Histidylproline diketopiperazine		269.10086886413	1	2.2386
2.24_269.1009m/z	HMDB31876		M+Na-2H	C11H20O6	37.3	0	0.857166843948273	87.3639821353497	100 - 12.4 - 1.93 - 0.176	http://nonlinear.com/redirect/outbound?p=hmdb&param=HMDB31876	Prenyl glucoside		269.10086886413	1	2.2386
2.24_269.1009m/z	HMDB33064		M+Na-2H	C11H20O6	37.3	0	0.857166843948273	87.3639821353497	100 - 12.4 - 1.93 - 0.176	http://nonlinear.com/redirect/outbound?p=hmdb&param=HMDB33064	(E)-2-Methyl-2-buten-1-ol O-beta-D-Glucopyranoside		269.10086886413	1	2.2386
2.27_190.0501m/z	HMDB00763		M-H	C10H9NO3	37.4	0	-4.32582958147339	92.1592767055429	100 - 11.4 - 1.21	http://nonlinear.com/redirect/outbound?p=hmdb&param=HMDB00763	5-Hydroxyindoleacetic acid		190.05014023471	1	2.27426666666667
2.27_190.0501m/z	HMDB35514		M-H	C10H9NO3	37.4	0	-4.32582958147339	92.1592767055429	100 - 11.4 - 1.21	http://nonlinear.com/redirect/outbound?p=hmdb&param=HMDB35514	xi-2,3-Dihydro-2-oxo-1H-indole-3-acetic acid		190.05014023471	1	2.27426666666667
2.27_190.0501m/z	HMDB60400		M-H	C10H9NO3	37.4	0	-4.32582958147339	92.1592767055429	100 - 11.4 - 1.21	http://nonlinear.com/redirect/outbound?p=hmdb&param=HMDB60400	5-Phenyl-1,3-oxazinane-2,4-dione		190.05014023471	1	2.27426666666667
2.27_439.1246m/z	HMDB30817		M+FA-H	C19H22O9	35.9	0	-0.0185807851034174	79.5893203171511	100 - 21.1 - 3.97 - 0.525	http://nonlinear.com/redirect/outbound?p=hmdb&param=HMDB30817	6-Hydroxymusizin 8-O-b-D-glucopyranoside		439.124577828402	1	2.27426666666667
2.27_439.1246m/z	HMDB35734		M+FA-H	C19H22O9	35.9	0	-0.0185807851034174	79.5893203171511	100 - 21.1 - 3.97 - 0.525	http://nonlinear.com/redirect/outbound?p=hmdb&param=HMDB35734	2'-Oxoaloesol 7-glucoside		439.124577828402	1	2.27426666666667
2.27_439.1246m/z	HMDB36860		M-H	C20H24O11	35.7	0	-0.0166414618964639	78.3537519652338	100 - 22.3 - 4.64 - 0.664	http://nonlinear.com/redirect/outbound?p=hmdb&param=HMDB36860	Ginkgolide C		439.124577828402	1	2.27426666666667
2.27_439.1246m/z	LMFA01090107		M+Na-2H	C23H31BrO2	27.4	0	-1.99049003929907	39.1348102486461	99.2 - 25.1 - 100 - 24.8 - 3.38 - 0.331	http://nonlinear.com/redirect/outbound?p=lipidmaps&param=LMFA01090107	18-bromo-8E,17E19Z-tricosatrien-4,6-diynoic acid		439.124577828402	1	2.27426666666667
2.29_252.0622m/z	HMDB60664		M+FA-H	C9H9N3O3	37.4	0	-1.78097340941637	89.1106388229358	100 - 11 - 1.17	http://nonlinear.com/redirect/outbound?p=hmdb&param=HMDB60664	Isoniazid pyruvate		252.062225255535	1	2.29196666666667
2.29_252.0622m/z	HMDB61058		M+FA-H	C9H9N3O3	37.4	0	-1.78097340941637	89.1106388229358	100 - 11 - 1.17	http://nonlinear.com/redirect/outbound?p=hmdb&param=HMDB61058	triazolopropionic acid		252.062225255535	1	2.29196666666667
2.29_283.0822m/z	HMDB02511		M+FA-H	C12H14O5	40.7	5.2	-0.700662352727456	99.3714648905629	100 - 13.3 - 1.85 - 0.167	http://nonlinear.com/redirect/outbound?p=hmdb&param=HMDB02511	3,4,5-Trimethoxycinnamic acid		283.082159600198	1	2.29196666666667
2.29_283.0822m/z	HMDB11686		M-H	C13H16O7	46.6	35.7	-0.587201504175423	98.1360385452889	100 - 14.5 - 2.42 - 0.249	http://nonlinear.com/redirect/outbound?p=hmdb&param=HMDB11686	p-Cresol glucuronide		283.082159600198	1	2.29196666666667
2.29_283.0822m/z	HMDB11721		M+FA-H	C12H14O5	40.7	5.2	-0.700662352846833	99.3714648905629	100 - 13.3 - 1.85 - 0.167	http://nonlinear.com/redirect/outbound?p=hmdb&param=HMDB11721	Trans-2, 3, 4-Trimethoxycinnamate		283.082159600198	1	2.29196666666667
2.29_283.0822m/z	HMDB31771		M+FA-H	C12H14O5	40.7	4.84	-0.700662352727456	99.3714648905629	100 - 13.3 - 1.85 - 0.167	http://nonlinear.com/redirect/outbound?p=hmdb&param=HMDB31771	1-(2,4,5-Trimethoxyphenyl)-1,2-propanedione		283.082159600198	1	2.29196666666667
2.29_283.0822m/z	HMDB34618		M-H	C13H16O7	41.5	10.1	-0.587201504175423	98.1360385452889	100 - 14.5 - 2.42 - 0.249	http://nonlinear.com/redirect/outbound?p=hmdb&param=HMDB34618	2-O-Benzoyl-D-glucose		283.082159600198	1	2.29196666666667
2.29_283.0822m/z	HMDB38492		M-H	C13H16O7	42.1	12.8	-0.587201504175423	98.1360385452889	100 - 14.5 - 2.42 - 0.249	http://nonlinear.com/redirect/outbound?p=hmdb&param=HMDB38492	D-Vacciniin		283.082159600198	1	2.29196666666667
2.29_283.1546m/z	HMDB38256		M+FA-H	C14H22O3	36.6	0	-1.94328582885255	85.1846516430558	100 - 15.5 - 1.74 - 0.145	http://nonlinear.com/redirect/outbound?p=hmdb&param=HMDB38256	Geranyl acetoacetate		283.154634627302	1	2.29196666666667
2.29_283.1546m/z	HMDB60593		M-H	C15H24O5	36.4	0	-1.62867508429815	83.8524094226982	100 - 16.7 - 2.33 - 0.235	http://nonlinear.com/redirect/outbound?p=hmdb&param=HMDB60593	Alpha-dihydroartemisinin		283.154634627302	1	2.29196666666667
2.29_283.1546m/z	HMDB61088		M-H	C15H24O5	36.4	0	-1.62867508429815	83.8524094226982	100 - 16.7 - 2.33 - 0.235	http://nonlinear.com/redirect/outbound?p=hmdb&param=HMDB61088	Dihydroartemisinin (DHA)		283.154634627302	1	2.29196666666667
2.29_283.1546m/z	LMFA01060185		M+FA-H	C14H22O3	36.6	0	-1.94328582885255	85.1846516430558	100 - 15.5 - 1.74 - 0.145	http://nonlinear.com/redirect/outbound?p=lipidmaps&param=LMFA01060185	7-oxo-11E,13-Tetradecadienoic acid		283.154634627302	1	2.29196666666667
2.29_283.1546m/z	LMFA02010010		M+FA-H	C14H22O3	36.6	0	-1.94328582885255	85.1846516430558	100 - 15.5 - 1.74 - 0.145	http://nonlinear.com/redirect/outbound?p=lipidmaps&param=LMFA02010010	(9R,13R)-1a,1b-dihomo-jasmonic acid		283.154634627302	1	2.29196666666667
2.29_283.1546m/z	LMFA02010011		M+FA-H	C14H22O3	36.6	0	-1.94328582885255	85.1846516430558	100 - 15.5 - 1.74 - 0.145	http://nonlinear.com/redirect/outbound?p=lipidmaps&param=LMFA02010011	(9S,13S)-1a,1b-dihomo-jasmonic acid		283.154634627302	1	2.29196666666667
2.29_337.0457m/z	HMDB06032		M-H	C10H15N2O9P	36.4	0	4.45119890383643	87.0901204572516	100 - 12.1 - 2.52 - 0.245	http://nonlinear.com/redirect/outbound?p=hmdb&param=HMDB06032	Imidazoleacetic acid ribotide		337.045744999231	1	2.29196666666667
2.29_351.0697m/z	HMDB40621		M+Na-2H	C14H18O9	38.1	0	-0.0971174765765002	90.6846650162319	100 - 15.7 - 3 - 0.342	http://nonlinear.com/redirect/outbound?p=hmdb&param=HMDB40621	3'-Glucosyl-2',4',6'-trihydroxyacetophenone		351.069717915299	1	2.29196666666667
2.29_351.0697m/z	HMDB60420		M-H	C20H16O4S	36.3	0	0.182789422366581	81.6988492094328	100 - 22.8 - 7.81 - 1.35 - 0.193	http://nonlinear.com/redirect/outbound?p=hmdb&param=HMDB60420	7-Hydroxymethyl-12-methylbenz[a]anthracene sulfate		351.069717915299	1	2.29196666666667
2.31_231.0769m/z	HMDB14917		M-H	C12H12N2O3	37.7	0	-2.51950623887297	91.6167908361653	100 - 14 - 1.52 - 0.122	http://nonlinear.com/redirect/outbound?p=hmdb&param=HMDB14917	Nalidixic Acid		231.076931082038	1	2.30966666666667
2.31_231.0769m/z	HMDB15305		M-H	C12H12N2O3	37.7	0	-2.51950623887297	91.6167908361653	100 - 14 - 1.52 - 0.122	http://nonlinear.com/redirect/outbound?p=hmdb&param=HMDB15305	Phenobarbital		231.076931082038	1	2.30966666666667
2.31_231.0769m/z	HMDB40973		M+FA-H	C11H10N2O	37.9	0	-3.14241176393214	93.1194679948895	100 - 12.8 - 0.957	http://nonlinear.com/redirect/outbound?p=hmdb&param=HMDB40973	1-Methoxy-1H-indole-3-acetonitrile		231.076931082038	1	2.30966666666667
2.31_367.0433m/z	HMDB29516		M+Na-2H	C17H14O8	36.2	0	-0.580698035631978	81.5813624284715	100 - 18.9 - 3.32 - 0.403	http://nonlinear.com/redirect/outbound?p=hmdb&param=HMDB29516	Limocitrin		367.043334263949	1	2.30966666666667
2.31_367.0433m/z	HMDB30476		M+Na-2H	C17H14O8	36.2	0	-0.580698035631978	81.5813624284715	100 - 18.9 - 3.32 - 0.403	http://nonlinear.com/redirect/outbound?p=hmdb&param=HMDB30476	Aflatoxin G2a		367.043334263949	1	2.30966666666667
2.31_367.0433m/z	HMDB30478		M+Na-2H	C17H14O8	36.2	0	-0.580698035796233	81.5813624284715	100 - 18.9 - 3.32 - 0.403	http://nonlinear.com/redirect/outbound?p=hmdb&param=HMDB30478	Aflatoxin GM2		367.043334263949	1	2.30966666666667
2.31_367.0433m/z	HMDB30587		M+Na-2H	C17H14O8	36.2	0	-0.580698035796233	81.5813624284715	100 - 18.9 - 3.32 - 0.403	http://nonlinear.com/redirect/outbound?p=hmdb&param=HMDB30587	Spinacetin		367.043334263949	1	2.30966666666667
2.31_367.0433m/z	HMDB38466		M+Na-2H	C17H14O8	36.2	0	-0.580698035796233	81.5813624284715	100 - 18.9 - 3.32 - 0.403	http://nonlinear.com/redirect/outbound?p=hmdb&param=HMDB38466	5,6,7,8-Tetrahydroxy-3',4'-dimethoxyflavone		367.043334263949	1	2.30966666666667
2.31_367.0433m/z	HMDB60430		M+Na-2H	C17H14O8	36.2	0	-0.580698035796233	81.5813624284715	100 - 18.9 - 3.32 - 0.403	http://nonlinear.com/redirect/outbound?p=hmdb&param=HMDB60430	Aflatoxin B1 diol		367.043334263949	1	2.30966666666667
2.31_506.2036m/z	LMSP01080021		M+FA-H	C19H36NNaO8S	38	0	-1.15027004101856	91.246045108559	100 - 22.4 - 8.56 - 1.51 - 0.255	http://nonlinear.com/redirect/outbound?p=lipidmaps&param=LMSP01080021	Sulfamisterin		506.203604755333	1	2.30966666666667
2.33_329.0542m/z	HMDB33459		M+Na-2H	C17H12N2O4	36.2	0	-0.559548662106066	81.7832022709242	100 - 19.4 - 2.6 - 0.262	http://nonlinear.com/redirect/outbound?p=hmdb&param=HMDB33459	Flazine		329.054202307092	1	2.3274
2.33_329.0542m/z	HMDB60776		M-H	C14H10N4O6	35.7	0	4.37702745903044	83.4674731846466	100 - 16.9 - 2.58 - 0.276	http://nonlinear.com/redirect/outbound?p=hmdb&param=HMDB60776	5-Hydroxydantrolene		329.054202307092	1	2.3274
2.33_567.1711m/z	HMDB29252		M-H	C26H32O14	34.2	0	-1.40535435835394	72.8145672343307	100 - 29 - 6.94 - 1.2 - 0.178	http://nonlinear.com/redirect/outbound?p=hmdb&param=HMDB29252	Phloretin xylosyl-galactoside		567.171130774957	1	2.3274
2.33_567.1711m/z	HMDB31726		M-H	C26H32O14	34.2	0	-1.40535435815385	72.8145672343307	100 - 29 - 6.94 - 1.2 - 0.178	http://nonlinear.com/redirect/outbound?p=hmdb&param=HMDB31726	cis-Mulberroside A		567.171130774957	1	2.3274
2.33_567.1711m/z	HMDB39384		M-H	C26H32O14	34.2	0	-1.40535435815385	72.8145672343307	100 - 29 - 6.94 - 1.2 - 0.178	http://nonlinear.com/redirect/outbound?p=hmdb&param=HMDB39384	Piceatannol 3,4'-diglucoside		567.171130774957	1	2.3274
2.36_669.2998m/z	LMGP06050013		M+Na-2H	C31H53O12P	37.6	0	-3.58957369177884	92.0877272749244	100 - 34.6 - 8.27 - 1.48 - 0.22	http://nonlinear.com/redirect/outbound?p=lipidmaps&param=LMGP06050013	PI(22:4(7Z,10Z,13Z,16Z)/0:0)		669.299804365222	1	2.36281666666667
2.40_249.0171m/z	HMDB13695		M+Na-2H	C13H8O4	37	0	0.708765294958164	86.0365893438826	100 - 14.3 - 1.77 - 0.156	http://nonlinear.com/redirect/outbound?p=hmdb&param=HMDB13695	Urolithin A		249.017088183239	1	2.39833333333333
2.40_249.0171m/z	HMDB30723		M+Na-2H	C13H8O4	37	0	0.708765294958164	86.0365893438826	100 - 14.3 - 1.77 - 0.156	http://nonlinear.com/redirect/outbound?p=hmdb&param=HMDB30723	1,5-Dihydroxyxanthone		249.017088183239	1	2.39833333333333
2.40_249.0171m/z	HMDB30724		M+Na-2H	C13H8O4	37	0	0.708765294958164	86.0365893438826	100 - 14.3 - 1.77 - 0.156	http://nonlinear.com/redirect/outbound?p=hmdb&param=HMDB30724	Euxanthone		249.017088183239	1	2.39833333333333
2.40_249.0171m/z	HMDB35974		M-H	C11H10N2OS2	35	0	3.63832016872834	79.2204547594854	100 - 14.4 - 10.2 - 1.3 - 0.345	http://nonlinear.com/redirect/outbound?p=hmdb&param=HMDB35974	(S)-Spirobrassinin		249.017088183239	1	2.39833333333333
2.40_249.0171m/z	HMDB38570		M-H	C11H10N2OS2	35	0	3.63832016872834	79.2204547594854	100 - 14.4 - 10.2 - 1.3 - 0.345	http://nonlinear.com/redirect/outbound?p=hmdb&param=HMDB38570	Cyclobrassinin sulfoxide		249.017088183239	1	2.39833333333333
2.40_285.0144m/z	HMDB36649		M+Na-2H	C12H12N2OS2	35.3	0	2.52399406431184	79.5603692100996	100 - 15.5 - 10.4 - 1.41 - 0.36	http://nonlinear.com/redirect/outbound?p=hmdb&param=HMDB36649	Sinalbin B		285.014439267134	1	2.39833333333333
2.42_201.0220m/z	HMDB32160		M+FA-H	C7H8O2S	37.5	0	-4.69752955707934	92.7346100336231	100 - 8.54 - 5.25 - 0.392	http://nonlinear.com/redirect/outbound?p=hmdb&param=HMDB32160	3-(Acetylthio)-2-methylfuran		201.021970435977	1	2.41603333333333
2.42_201.0220m/z	HMDB32334		M+FA-H	C7H8O2S	40.8	16.6	-4.69752955707934	92.7346100336231	100 - 8.54 - 5.25 - 0.392	http://nonlinear.com/redirect/outbound?p=hmdb&param=HMDB32334	1-(3-Hydroxy-5-methyl-2-thienyl)ethanone		201.021970435977	1	2.41603333333333
2.42_201.0220m/z	HMDB35088		M+FA-H	C7H8O2S	37.5	0	-4.69752955707934	92.7346100336231	100 - 8.54 - 5.25 - 0.392	http://nonlinear.com/redirect/outbound?p=hmdb&param=HMDB35088	Furfuryl thioacetate		201.021970435977	1	2.41603333333333
2.42_225.1127m/z	HMDB30007		M+FA-H	C11H16O2	36.9	0	-3.11413402731704	88.3055487191989	100 - 12.2 - 1.09	http://nonlinear.com/redirect/outbound?p=hmdb&param=HMDB30007	2,2,7,7-Tetramethyl-1,6-dioxaspiro[4.4]nona-3,8-diene		225.112671719897	1	2.41603333333333
2.42_225.1127m/z	HMDB30039		M+FA-H	C11H16O2	36.9	0	-3.11413402715925	88.3055487191989	100 - 12.2 - 1.09	http://nonlinear.com/redirect/outbound?p=hmdb&param=HMDB30039	Jasmolone		225.112671719897	1	2.41603333333333
2.42_225.1127m/z	HMDB32468		M+FA-H	C11H16O2	36.9	0	-3.11413402747484	88.3055487191989	100 - 12.2 - 1.09	http://nonlinear.com/redirect/outbound?p=hmdb&param=HMDB32468	2-Phenylpropionaldehyde dimethyl acetal		225.112671719897	1	2.41603333333333
2.42_225.1127m/z	HMDB35240		M+FA-H	C11H16O2	36.9	0	-3.11413402731704	88.3055487191989	100 - 12.2 - 1.09	http://nonlinear.com/redirect/outbound?p=hmdb&param=HMDB35240	Dihydroactinidiolide		225.112671719897	1	2.41603333333333
2.42_225.1127m/z	HMDB36669		M+FA-H	C11H16O2	36.9	0	-3.11413402731704	88.3055487191989	100 - 12.2 - 1.09	http://nonlinear.com/redirect/outbound?p=hmdb&param=HMDB36669	(+)-Myrtenyl formate		225.112671719897	1	2.41603333333333
2.42_225.1127m/z	HMDB36817		M+FA-H	C11H16O2	36.9	0	-3.11413402731704	88.3055487191989	100 - 12.2 - 1.09	http://nonlinear.com/redirect/outbound?p=hmdb&param=HMDB36817	Norecasantalic acid		225.112671719897	1	2.41603333333333
2.42_225.1127m/z	HMDB39159		M+FA-H	C11H16O2	36.9	0	-3.11413402731704	88.3055487191989	100 - 12.2 - 1.09	http://nonlinear.com/redirect/outbound?p=hmdb&param=HMDB39159	Bovolide		225.112671719897	1	2.41603333333333
2.42_225.1127m/z	HMDB39957		M+FA-H	C11H16O2	36.9	0	-3.11413402747484	88.3055487191989	100 - 12.2 - 1.09	http://nonlinear.com/redirect/outbound?p=hmdb&param=HMDB39957	4-(Butoxymethyl)phenol		225.112671719897	1	2.41603333333333
2.42_225.1127m/z	HMDB40705		M-H	C12H18O4	36.8	0	-2.4805516551559	86.8661813172022	100 - 13.3 - 1.64 - 0.14	http://nonlinear.com/redirect/outbound?p=hmdb&param=HMDB40705	Allixin		225.112671719897	1	2.41603333333333
2.42_225.1127m/z	HMDB59729		M-H	C12H18O4	36.8	0	-2.4805516551559	86.8661813172022	100 - 13.3 - 1.64 - 0.14	http://nonlinear.com/redirect/outbound?p=hmdb&param=HMDB59729	3,4-Methylenesebacic acid		225.112671719897	1	2.41603333333333
2.42_225.1127m/z	HMDB59925		M+FA-H	C11H16O2	36.9	0	-3.11413402731704	88.3055487191989	100 - 12.2 - 1.09	http://nonlinear.com/redirect/outbound?p=hmdb&param=HMDB59925	3-tert-Butyl-4-hydroxyanisole		225.112671719897	1	2.41603333333333
2.42_225.1127m/z	HMDB59926		M+FA-H	C11H16O2	36.9	0	-3.11413402731704	88.3055487191989	100 - 12.2 - 1.09	http://nonlinear.com/redirect/outbound?p=hmdb&param=HMDB59926	2-tert-Butyl-4-hydroxyanisole		225.112671719897	1	2.41603333333333
2.42_225.1127m/z	LMFA01170130		M-H	C12H18O4	36.8	0	-2.4805516551559	86.8661813172022	100 - 13.3 - 1.64 - 0.14	http://nonlinear.com/redirect/outbound?p=lipidmaps&param=LMFA01170130	3,7-Dimethyl-2E,6E-decadien-1,10-dioic acid		225.112671719897	1	2.41603333333333
2.42_225.1127m/z	LMFA02020007		M-H	C12H18O4	36.8	0	-2.4805516551559	86.8661813172022	100 - 13.3 - 1.64 - 0.14	http://nonlinear.com/redirect/outbound?p=lipidmaps&param=LMFA02020007	Tuberonic acid		225.112671719897	1	2.41603333333333
2.42_225.1127m/z	LMFA02020008		M-H	C12H18O4	36.8	0	-2.4805516551559	86.8661813172022	100 - 13.3 - 1.64 - 0.14	http://nonlinear.com/redirect/outbound?p=lipidmaps&param=LMFA02020008	epi-4'-hydroxyjasmonic acid		225.112671719897	1	2.41603333333333
2.42_225.1127m/z	LMFA02020011		M-H	C12H18O4	36.8	0	-2.48055165503021	86.8661813172022	100 - 13.3 - 1.64 - 0.14	http://nonlinear.com/redirect/outbound?p=lipidmaps&param=LMFA02020011	12-hydroxyjasmonic acid		225.112671719897	1	2.41603333333333
2.42_225.1127m/z	LMFA07010481		M+FA-H	C11H16O2	36.9	0	-3.11413402731704	88.3055487191989	100 - 12.2 - 1.09	http://nonlinear.com/redirect/outbound?p=lipidmaps&param=LMFA07010481	formyl 2E,4E,6Z-decatrienoate		225.112671719897	1	2.41603333333333
2.42_225.1127m/z	LMFA07010482		M+FA-H	C11H16O2	36.9	0	-3.11413402731704	88.3055487191989	100 - 12.2 - 1.09	http://nonlinear.com/redirect/outbound?p=lipidmaps&param=LMFA07010482	formyl 2E,4Z,6Z-decatrienoate		225.112671719897	1	2.41603333333333
2.42_225.1127m/z	LMFA07010483		M+FA-H	C11H16O2	36.9	0	-3.11413402731704	88.3055487191989	100 - 12.2 - 1.09	http://nonlinear.com/redirect/outbound?p=lipidmaps&param=LMFA07010483	formyl 2Z,4E,6Z-decatrienoate		225.112671719897	1	2.41603333333333
2.42_225.1127m/z	LMFA07040065		M+FA-H	C11H16O2	36.9	0	-3.11413402731704	88.3055487191989	100 - 12.2 - 1.09	http://nonlinear.com/redirect/outbound?p=lipidmaps&param=LMFA07040065	7E,10-undecadien-4-olide		225.112671719897	1	2.41603333333333
2.42_233.0426m/z	HMDB00913		M+Na-2H	C10H12O5	37.3	0	-2.34716998371554	89.5251255861448	100 - 11.1 - 1.59 - 0.131	http://nonlinear.com/redirect/outbound?p=hmdb&param=HMDB00913	Vanillactic acid		233.042643541885	1	2.41603333333333
2.42_233.0426m/z	HMDB31704		M+Na-2H	C10H12O5	37.3	0	-2.34716998398358	89.5251255861448	100 - 11.1 - 1.59 - 0.131	http://nonlinear.com/redirect/outbound?p=hmdb&param=HMDB31704	Danielone		233.042643541885	1	2.41603333333333
2.42_233.0426m/z	HMDB33835		M+Na-2H	C10H12O5	37.3	0	-2.34716998398358	89.5251255861448	100 - 11.1 - 1.59 - 0.131	http://nonlinear.com/redirect/outbound?p=hmdb&param=HMDB33835	Propyl gallate		233.042643541885	1	2.41603333333333
2.42_233.0426m/z	HMDB33839		M+Na-2H	C10H12O5	37.3	0	-2.34716998384956	89.5251255861448	100 - 11.1 - 1.59 - 0.131	http://nonlinear.com/redirect/outbound?p=hmdb&param=HMDB33839	Eudesmic acid		233.042643541885	1	2.41603333333333
2.42_233.0426m/z	HMDB34493		M+Na-2H	C10H12O5	37.3	0	-2.34716998398358	89.5251255861448	100 - 11.1 - 1.59 - 0.131	http://nonlinear.com/redirect/outbound?p=hmdb&param=HMDB34493	Valtrate		233.042643541885	1	2.41603333333333
2.42_233.0426m/z	HMDB41286		M+Na-2H	C10H12O5	37.3	0	-2.34716998398358	89.5251255861448	100 - 11.1 - 1.59 - 0.131	http://nonlinear.com/redirect/outbound?p=hmdb&param=HMDB41286	2,3-Dihydroxy-1-(4-hydroxy-3-methoxyphenyl)-1-propanone		233.042643541885	1	2.41603333333333
2.42_233.0426m/z	HMDB41661		M+Na-2H	C10H12O5	37.3	0	-2.34716998398358	89.5251255861448	100 - 11.1 - 1.59 - 0.131	http://nonlinear.com/redirect/outbound?p=hmdb&param=HMDB41661	3,4-Dihydroxyphenyllactic acid methyl ester		233.042643541885	1	2.41603333333333
2.42_233.0426m/z	HMDB41663		M+Na-2H	C10H12O5	37.3	0	-2.34716998384956	89.5251255861448	100 - 11.1 - 1.59 - 0.131	http://nonlinear.com/redirect/outbound?p=hmdb&param=HMDB41663	3-(3,4-Dihydroxyphenyl)-2-methoxypropionic acid		233.042643541885	1	2.41603333333333
2.42_233.0426m/z	HMDB41665		M+Na-2H	C10H12O5	37.3	0	-2.34716998398358	89.5251255861448	100 - 11.1 - 1.59 - 0.131	http://nonlinear.com/redirect/outbound?p=hmdb&param=HMDB41665	3-Hydroxy-4-methoxyphenyllactic acid		233.042643541885	1	2.41603333333333
2.42_233.0426m/z	HMDB60557		M+Na-2H	C10H12O5	37.3	0	-2.34716998398358	89.5251255861448	100 - 11.1 - 1.59 - 0.131	http://nonlinear.com/redirect/outbound?p=hmdb&param=HMDB60557	beta-(2-Methoxyphenoxy)-lactic acid		233.042643541885	1	2.41603333333333
2.42_325.0938m/z	HMDB33581		M-H	C15H18O8	36	0	2.74814856948426	83.3121815048085	100 - 16.7 - 2.96 - 0.339	http://nonlinear.com/redirect/outbound?p=hmdb&param=HMDB33581	trans-o-Coumaric acid 2-glucoside		325.093787273449	1	2.41603333333333
2.42_325.0938m/z	HMDB33884		M+FA-H	C14H16O6	36.2	0	3.19953575188909	84.6329676364947	100 - 15.6 - 2.36 - 0.242	http://nonlinear.com/redirect/outbound?p=hmdb&param=HMDB33884	Gravolenic acid		325.093787273449	1	2.41603333333333
2.42_325.0938m/z	HMDB36735		M-H	C15H18O8	36	0	2.74814856930995	83.3121815048085	100 - 16.7 - 2.96 - 0.339	http://nonlinear.com/redirect/outbound?p=hmdb&param=HMDB36735	Bilobalide A		325.093787273449	1	2.41603333333333
2.42_325.0938m/z	HMDB36936		M-H	C15H18O8	36	0	2.74814856948426	83.3121815048085	100 - 16.7 - 2.96 - 0.339	http://nonlinear.com/redirect/outbound?p=hmdb&param=HMDB36936	1-O-p-Coumaroyl-beta-D-glucose		325.093787273449	1	2.41603333333333
2.42_325.0938m/z	HMDB39167		M-H	C15H18O8	36	0	2.74814856948426	83.3121815048085	100 - 16.7 - 2.96 - 0.339	http://nonlinear.com/redirect/outbound?p=hmdb&param=HMDB39167	2-O-p-Coumaroyl-D-glucose		325.093787273449	1	2.41603333333333
2.42_325.0938m/z	HMDB39169		M-H	C15H18O8	36	0	2.74814856948426	83.3121815048085	100 - 16.7 - 2.96 - 0.339	http://nonlinear.com/redirect/outbound?p=hmdb&param=HMDB39169	6-O-p-Coumaroyl-D-glucose		325.093787273449	1	2.41603333333333
2.42_325.0938m/z	HMDB39509		M-H	C15H18O8	36	0	2.74814856948426	83.3121815048085	100 - 16.7 - 2.96 - 0.339	http://nonlinear.com/redirect/outbound?p=hmdb&param=HMDB39509	trans-p-Coumaric acid 4-glucoside		325.093787273449	1	2.41603333333333
2.42_325.0938m/z	HMDB60077		M-H	C15H18O8	36	0	2.74814856948426	83.3121815048085	100 - 16.7 - 2.96 - 0.339	http://nonlinear.com/redirect/outbound?p=hmdb&param=HMDB60077	cis-beta-D-Glucosyl-2-hydroxycinnamate		325.093787273449	1	2.41603333333333
2.45_211.0371m/z	HMDB32991		M+Na-2H	C11H10O3	36.9	0	-2.90127330499997	88.1725407307287	100 - 12.1 - 1.29	http://nonlinear.com/redirect/outbound?p=hmdb&param=HMDB32991	7-Methoxy-6-methyl-2H-1-benzopyran-2-one		211.037110574689	1	2.45168333333333
2.45_211.0371m/z	HMDB39359		M+Na-2H	C11H10O3	36.9	0	-2.90127330485043	88.1725407307287	100 - 12.1 - 1.29	http://nonlinear.com/redirect/outbound?p=hmdb&param=HMDB39359	Methyl (Z,Z)-10-hydroxy-2,8-decadiene-4,6-diynoate		211.037110574689	1	2.45168333333333
2.45_211.0371m/z	HMDB40326		M+Na-2H	C11H10O3	36.9	0	-2.90127330499997	88.1725407307287	100 - 12.1 - 1.29	http://nonlinear.com/redirect/outbound?p=hmdb&param=HMDB40326	7-Hydroxy-2,5-dimethyl-4H-1-benzopyran-4-one		211.037110574689	1	2.45168333333333
2.45_211.0371m/z	HMDB40731		M+Na-2H	C11H10O3	36.9	0	-2.90127330499997	88.1725407307287	100 - 12.1 - 1.29	http://nonlinear.com/redirect/outbound?p=hmdb&param=HMDB40731	Avenalumic acid		211.037110574689	1	2.45168333333333
2.45_211.0371m/z	HMDB40938		M+Na-2H	C11H10O3	36.9	0	-2.90127330499997	88.1725407307287	100 - 12.1 - 1.29	http://nonlinear.com/redirect/outbound?p=hmdb&param=HMDB40938	Coixinden A		211.037110574689	1	2.45168333333333
2.45_211.0371m/z	HMDB41122		M+Na-2H	C11H10O3	36.9	0	-2.90127330499997	88.1725407307287	100 - 12.1 - 1.29	http://nonlinear.com/redirect/outbound?p=hmdb&param=HMDB41122	(S)-2,3-Dihydro-5-hydroxy-2-methyl-1,4-naphthoquinone		211.037110574689	1	2.45168333333333
2.45_294.0485n	HMDB34765		M-H, M+Na-2H	C13H14N2O2S2	34.7	0	-4.10137100525391	78.2001240866495	100 - 16.6 - 10.7 - 1.56 - 0.397	http://nonlinear.com/redirect/outbound?p=hmdb&param=HMDB34765	Wasalexin A	294.048463690911	293.041187258911	1	2.45168333333333
2.45_294.0485n	HMDB34768		M-H, M+Na-2H	C13H14N2O2S2	34.7	0	-4.10137100525391	78.2001240866495	100 - 16.6 - 10.7 - 1.56 - 0.397	http://nonlinear.com/redirect/outbound?p=hmdb&param=HMDB34768	Wasalexin B	294.048463690911	293.041187258911	1	2.45168333333333
2.45_294.0485n	HMDB38636		M-H, M+Na-2H	C13H14N2O2S2	34.7	0	-4.10137100525391	78.2001240866495	100 - 16.6 - 10.7 - 1.56 - 0.397	http://nonlinear.com/redirect/outbound?p=hmdb&param=HMDB38636	Methoxybrassenin B	294.048463690911	293.041187258911	1	2.45168333333333
2.52_497.3344m/z	HMDB30271		M+Na-2H	C28H48N2O4	37.6	0	-3.59197083535218	91.9764493426877	100 - 31.7 - 5.69 - 0.741	http://nonlinear.com/redirect/outbound?p=hmdb&param=HMDB30271	Dehydrocarpaine I		497.334364770915	1	2.5225
2.54_321.0437m/z	HMDB33139		M+Na-2H	C14H12N4O2S	35.2	0	3.26022919979841	79.980846231923	100 - 17.6 - 6.39 - 0.909 - 0.109	http://nonlinear.com/redirect/outbound?p=hmdb&param=HMDB33139	Sulfaquinoxaline		321.043742753931	1	2.54073333333333
2.54_321.0437m/z	HMDB60924		M+FA-H	C14H12O4S	36.1	0	-0.325957522086754	80.7637131039983	100 - 16.2 - 6.57 - 0.889 - 0.123	http://nonlinear.com/redirect/outbound?p=hmdb&param=HMDB60924	Suprofen S-oxide		321.043742753931	1	2.54073333333333
2.54_321.0437m/z	HMDB60925		M+FA-H	C14H12O4S	36.1	0	-0.325957521880834	80.7637131039983	100 - 16.2 - 6.57 - 0.889 - 0.123	http://nonlinear.com/redirect/outbound?p=hmdb&param=HMDB60925	Thiophene-4,5-epoxide		321.043742753931	1	2.54073333333333
2.56_206.0816m/z	HMDB00512		M-H	C11H13NO3	36.9	0	-3.36790384089846	88.6609122255378	100 - 12.5 - 1.34 - 0.102	http://nonlinear.com/redirect/outbound?p=hmdb&param=HMDB00512	N-Acetyl-L-phenylalanine		206.081569390722	1	2.55841666666667
2.56_206.0816m/z	HMDB00860		M-H	C11H13NO3	36.9	0	-3.36790384076122	88.6609122255378	100 - 12.5 - 1.34 - 0.102	http://nonlinear.com/redirect/outbound?p=hmdb&param=HMDB00860	Phenylpropionylglycine		206.081569390722	1	2.55841666666667
2.56_206.0816m/z	HMDB02042		M-H	C11H13NO3	36.9	0	-3.36790384089846	88.6609122255378	100 - 12.5 - 1.34 - 0.102	http://nonlinear.com/redirect/outbound?p=hmdb&param=HMDB02042	3-Phenylpropionylglycine		206.081569390722	1	2.55841666666667
2.56_206.0816m/z	HMDB03447		M+FA-H	C10H11NO	37	0	-4.32976665075255	90.1069454952217	100 - 11.3 - 0.79	http://nonlinear.com/redirect/outbound?p=hmdb&param=HMDB03447	Tryptophanol		206.081569390722	1	2.55841666666667
2.56_206.0816m/z	HMDB30267		M+FA-H	C10H11NO	37	0	-4.32976665092899	90.1069454952217	100 - 11.3 - 0.79	http://nonlinear.com/redirect/outbound?p=hmdb&param=HMDB30267	(R)-Boschniakine		206.081569390722	1	2.55841666666667
2.56_206.0816m/z	HMDB40028		M+FA-H	C10H11NO	37	0	-4.32976665092899	90.1069454952217	100 - 11.3 - 0.79	http://nonlinear.com/redirect/outbound?p=hmdb&param=HMDB40028	1-(2,3-Dihydro-1H-pyrrolizin-5-yl)-2-propen-1-one		206.081569390722	1	2.55841666666667
2.56_206.0816m/z	HMDB40042		M+FA-H	C10H11NO	37	0	-4.32976665092899	90.1069454952217	100 - 11.3 - 0.79	http://nonlinear.com/redirect/outbound?p=hmdb&param=HMDB40042	3-[(5-Methyl-2-furanyl)methyl]-1H-pyrrole		206.081569390722	1	2.55841666666667
2.56_206.0816m/z	HMDB40048		M+FA-H	C10H11NO	37	0	-4.32976665092899	90.1069454952217	100 - 11.3 - 0.79	http://nonlinear.com/redirect/outbound?p=hmdb&param=HMDB40048	3,4-Dihydro-4-[(5-methyl-2-furanyl)methylene]-2H-pyrrole		206.081569390722	1	2.55841666666667
2.56_206.0816m/z	HMDB60608		M-H	C11H13NO3	36.9	0	-3.36790384076122	88.6609122255378	100 - 12.5 - 1.34 - 0.102	http://nonlinear.com/redirect/outbound?p=hmdb&param=HMDB60608	N-isopropylterephthalamic acid		206.081569390722	1	2.55841666666667
2.56_206.0816m/z	HMDB61682		M-H	C11H13NO3	36.9	0	-3.36790384089846	88.6609122255378	100 - 12.5 - 1.34 - 0.102	http://nonlinear.com/redirect/outbound?p=hmdb&param=HMDB61682	2-Acetamido-4-methylphenyl acetate		206.081569390722	1	2.55841666666667
2.56_243.0771m/z	HMDB06005		M-H	C13H12N2O3	36.7	0	-1.71744142971983	85.5782132321035	100 - 15 - 1.67 - 0.138	http://nonlinear.com/redirect/outbound?p=hmdb&param=HMDB06005	Indolylacryloylglycine		243.077096619785	1	2.55841666666667
2.56_243.0771m/z	HMDB34217		M+FA-H	C12H10N2O	36.9	0	-2.11632435673146	86.9886954233849	100 - 13.9 - 1.09	http://nonlinear.com/redirect/outbound?p=hmdb&param=HMDB34217	Harmol		243.077096619785	1	2.55841666666667
2.56_243.0771m/z	HMDB35197		M+FA-H	C12H10N2O	36.9	0	-2.11632435673146	86.9886954233849	100 - 13.9 - 1.09	http://nonlinear.com/redirect/outbound?p=hmdb&param=HMDB35197	Harmanine		243.077096619785	1	2.55841666666667
2.56_243.0771m/z	HMDB40734		M-H	C13H12N2O3	36.7	0	-1.71744142960339	85.5782132321035	100 - 15 - 1.67 - 0.138	http://nonlinear.com/redirect/outbound?p=hmdb&param=HMDB40734	Haematopodin		243.077096619785	1	2.55841666666667
2.59_203.1281m/z	HMDB00798		M+FA-H	C9H18O2	36.9	0	-4.82577011104999	90.1896776380189	100 - 10 - 0.86	http://nonlinear.com/redirect/outbound?p=hmdb&param=HMDB00798	Oenanthic ether		203.128119584072	1	2.59383333333333
2.59_203.1281m/z	HMDB00847		M+FA-H	C9H18O2	36.9	0	-4.82577011104999	90.1896776380189	100 - 10 - 0.86	http://nonlinear.com/redirect/outbound?p=hmdb&param=HMDB00847	Pelargonic acid		203.128119584072	1	2.59383333333333
2.59_203.1281m/z	HMDB30331		M+FA-H	C9H18O2	36.9	0	-4.82577011104999	90.1896776380189	100 - 10 - 0.86	http://nonlinear.com/redirect/outbound?p=hmdb&param=HMDB30331	xi-2-Ethylheptanoic acid		203.128119584072	1	2.59383333333333
2.59_203.1281m/z	HMDB31291		M+FA-H	C9H18O2	36.9	0	-4.82577011104999	90.1896776380189	100 - 10 - 0.86	http://nonlinear.com/redirect/outbound?p=hmdb&param=HMDB31291	Methyl caprylate		203.128119584072	1	2.59383333333333
2.59_203.1281m/z	HMDB31480		M+FA-H	C9H18O2	36.9	0	-4.82577011104999	90.1896776380189	100 - 10 - 0.86	http://nonlinear.com/redirect/outbound?p=hmdb&param=HMDB31480	Heptyl acetate		203.128119584072	1	2.59383333333333
2.59_203.1281m/z	HMDB31557		M+FA-H	C9H18O2	36.9	0	-4.82577011104999	90.1896776380189	100 - 10 - 0.86	http://nonlinear.com/redirect/outbound?p=hmdb&param=HMDB31557	4-Methyloctanoic acid		203.128119584072	1	2.59383333333333
2.59_203.1281m/z	HMDB32042		M+FA-H	C9H18O2	36.9	0	-4.82577011104999	90.1896776380189	100 - 10 - 0.86	http://nonlinear.com/redirect/outbound?p=hmdb&param=HMDB32042	Butyl 3-methylbutanoate		203.128119584072	1	2.59383333333333
2.59_203.1281m/z	HMDB32309		M+FA-H	C9H18O2	36.9	0	-4.82577011104999	90.1896776380189	100 - 10 - 0.86	http://nonlinear.com/redirect/outbound?p=hmdb&param=HMDB32309	3-Heptyl acetate		203.128119584072	1	2.59383333333333
2.59_203.1281m/z	HMDB32406		M+FA-H	C9H18O2	36.9	0	-4.82577011104999	90.1896776380189	100 - 10 - 0.86	http://nonlinear.com/redirect/outbound?p=hmdb&param=HMDB32406	5-Methylhexyl acetate		203.128119584072	1	2.59383333333333
2.59_203.1281m/z	HMDB32454		M+FA-H	C9H18O2	36.9	0	-4.82577011104999	90.1896776380189	100 - 10 - 0.86	http://nonlinear.com/redirect/outbound?p=hmdb&param=HMDB32454	3-Octyl formate		203.128119584072	1	2.59383333333333
2.59_203.1281m/z	HMDB33217		M-H	C10H20O4	36.9	0	-3.73820871146463	88.7330449779195	100 - 11.2 - 1.39 - 0.109	http://nonlinear.com/redirect/outbound?p=hmdb&param=HMDB33217	(2xi,6xi)-7-Methyl-3-methylene-1,2,6,7-octanetetrol		203.128119584072	1	2.59383333333333
2.59_203.1281m/z	HMDB33642		M-H	C10H20O4	36.9	0	-3.7382087113254	88.7330449779195	100 - 11.2 - 1.39 - 0.109	http://nonlinear.com/redirect/outbound?p=hmdb&param=HMDB33642	(2xi,3xi,6E)-3,7-Dimethyl-6-octene-1,2,3,8-tetrol		203.128119584072	1	2.59383333333333
2.59_203.1281m/z	HMDB34162		M+FA-H	C9H18O2	36.9	0	-4.82577011104999	90.1896776380189	100 - 10 - 0.86	http://nonlinear.com/redirect/outbound?p=hmdb&param=HMDB34162	Pentyl butanoate		203.128119584072	1	2.59383333333333
2.59_203.1281m/z	HMDB34165		M+FA-H	C9H18O2	36.9	0	-4.82577011104999	90.1896776380189	100 - 10 - 0.86	http://nonlinear.com/redirect/outbound?p=hmdb&param=HMDB34165	Propyl hexanoate		203.128119584072	1	2.59383333333333
2.59_203.1281m/z	HMDB34606		M+FA-H	C9H18O2	36.9	0	-4.82577011104999	90.1896776380189	100 - 10 - 0.86	http://nonlinear.com/redirect/outbound?p=hmdb&param=HMDB34606	Hexyl propionate		203.128119584072	1	2.59383333333333
2.59_203.1281m/z	HMDB35133		M-H	C10H20O4	36.9	0	-3.7382087113254	88.7330449779195	100 - 11.2 - 1.39 - 0.109	http://nonlinear.com/redirect/outbound?p=hmdb&param=HMDB35133	3,7-Dimethyl-3-octene-1,2,6,7-tetrol		203.128119584072	1	2.59383333333333
2.59_203.1281m/z	HMDB36234		M+FA-H	C9H18O2	36.9	0	-4.82577011104999	90.1896776380189	100 - 10 - 0.86	http://nonlinear.com/redirect/outbound?p=hmdb&param=HMDB36234	3-Methylbutyl 2-methylpropanoate		203.128119584072	1	2.59383333333333
2.59_203.1281m/z	HMDB37143		M+FA-H	C9H18O2	36.9	0	-4.82577011104999	90.1896776380189	100 - 10 - 0.86	http://nonlinear.com/redirect/outbound?p=hmdb&param=HMDB37143	1-Hydroxy-3-nonanone		203.128119584072	1	2.59383333333333
2.59_203.1281m/z	HMDB37164		M+FA-H	C9H18O2	36.9	0	-4.82577011104999	90.1896776380189	100 - 10 - 0.86	http://nonlinear.com/redirect/outbound?p=hmdb&param=HMDB37164	3-(Hydroxymethyl)-2-octanone		203.128119584072	1	2.59383333333333
2.59_203.1281m/z	HMDB37288		M+FA-H	C9H18O2	36.9	0	-4.82577011104999	90.1896776380189	100 - 10 - 0.86	http://nonlinear.com/redirect/outbound?p=hmdb&param=HMDB37288	4-Methyl-2-pentyl-1,3-dioxolane		203.128119584072	1	2.59383333333333
2.59_203.1281m/z	HMDB38040		M+FA-H	C9H18O2	36.9	0	-4.82577011104999	90.1896776380189	100 - 10 - 0.86	http://nonlinear.com/redirect/outbound?p=hmdb&param=HMDB38040	2-Methylpropyl 3-methylbutanoate		203.128119584072	1	2.59383333333333
2.59_203.1281m/z	HMDB38603		M+FA-H	C9H18O2	36.9	0	-4.82577011104999	90.1896776380189	100 - 10 - 0.86	http://nonlinear.com/redirect/outbound?p=hmdb&param=HMDB38603	Octyl formate		203.128119584072	1	2.59383333333333
2.59_203.1281m/z	HMDB39053		M-H	C10H20O4	36.9	0	-3.73820871146463	88.7330449779195	100 - 11.2 - 1.39 - 0.109	http://nonlinear.com/redirect/outbound?p=hmdb&param=HMDB39053	(1alpha,2alpha,4betaH,6alpha,8R)-p-Menthane-2,6,8,9-tetrol		203.128119584072	1	2.59383333333333
2.59_203.1281m/z	HMDB39216		M+FA-H	C9H18O2	36.9	0	-4.82577011104999	90.1896776380189	100 - 10 - 0.86	http://nonlinear.com/redirect/outbound?p=hmdb&param=HMDB39216	Butyl 2-methylbutanoate		203.128119584072	1	2.59383333333333
2.59_203.1281m/z	HMDB39219		M+FA-H	C9H18O2	36.9	0	-4.82577011104999	90.1896776380189	100 - 10 - 0.86	http://nonlinear.com/redirect/outbound?p=hmdb&param=HMDB39219	1-Methylbutyl butanoate		203.128119584072	1	2.59383333333333
2.59_203.1281m/z	HMDB39974		M-H	C10H20O4	36.9	0	-3.73820871118617	88.7330449779195	100 - 11.2 - 1.39 - 0.109	http://nonlinear.com/redirect/outbound?p=hmdb&param=HMDB39974	(1S,2S,4R,8R)-p-Menthane-1,2,8,9-tetrol		203.128119584072	1	2.59383333333333
2.59_203.1281m/z	HMDB40221		M+FA-H	C9H18O2	36.9	0	-4.82577011104999	90.1896776380189	100 - 10 - 0.86	http://nonlinear.com/redirect/outbound?p=hmdb&param=HMDB40221	Isoamyl butyrate		203.128119584072	1	2.59383333333333
2.59_203.1281m/z	HMDB40295		M+FA-H	C9H18O2	36.9	0	-4.82577011104999	90.1896776380189	100 - 10 - 0.86	http://nonlinear.com/redirect/outbound?p=hmdb&param=HMDB40295	Butyl pentanoate		203.128119584072	1	2.59383333333333
2.59_203.1281m/z	HMDB40430		M+FA-H	C9H18O2	36.9	0	-4.82577011104999	90.1896776380189	100 - 10 - 0.86	http://nonlinear.com/redirect/outbound?p=hmdb&param=HMDB40430	Isopropyl hexanoate		203.128119584072	1	2.59383333333333
2.59_203.1281m/z	HMDB59822		M+FA-H	C9H18O2	36.9	0	-4.82577011122972	90.1896776380189	100 - 10 - 0.86	http://nonlinear.com/redirect/outbound?p=hmdb&param=HMDB59822	Ethyl 5-methylhexanoate		203.128119584072	1	2.59383333333333
2.59_203.1281m/z	LMFA01010009		M+FA-H	C9H18O2	36.9	0	-4.82577011104999	90.1896776380189	100 - 10 - 0.86	http://nonlinear.com/redirect/outbound?p=lipidmaps&param=LMFA01010009	Pelargonic acid		203.128119584072	1	2.59383333333333
2.59_203.1281m/z	LMFA01020002		M+FA-H	C9H18O2	36.9	0	-4.82577011104999	90.1896776380189	100 - 10 - 0.86	http://nonlinear.com/redirect/outbound?p=lipidmaps&param=LMFA01020002	(+)-6-methyl caprylic acid		203.128119584072	1	2.59383333333333
2.59_203.1281m/z	LMFA01020003		M+FA-H	C9H18O2	36.9	0	-4.82577011104999	90.1896776380189	100 - 10 - 0.86	http://nonlinear.com/redirect/outbound?p=lipidmaps&param=LMFA01020003	7-methyl caprylic acid		203.128119584072	1	2.59383333333333
2.59_203.1281m/z	LMFA01020088		M+FA-H	C9H18O2	36.9	0	-4.82577011104999	90.1896776380189	100 - 10 - 0.86	http://nonlinear.com/redirect/outbound?p=lipidmaps&param=LMFA01020088	2-methyl-octanoic acid		203.128119584072	1	2.59383333333333
2.59_203.1281m/z	LMFA01020152		M+FA-H	C9H18O2	36.9	0	-4.82577011104999	90.1896776380189	100 - 10 - 0.86	http://nonlinear.com/redirect/outbound?p=lipidmaps&param=LMFA01020152	2-isopropyl-hexanoic acid		203.128119584072	1	2.59383333333333
2.59_203.1281m/z	LMFA01020153		M+FA-H	C9H18O2	36.9	0	-4.82577011104999	90.1896776380189	100 - 10 - 0.86	http://nonlinear.com/redirect/outbound?p=lipidmaps&param=LMFA01020153	3,5,5-trimethyl-hexanoic acid		203.128119584072	1	2.59383333333333
2.59_203.1281m/z	LMFA01020243		M+FA-H	C9H18O2	36.9	0	-4.82577011104999	90.1896776380189	100 - 10 - 0.86	http://nonlinear.com/redirect/outbound?p=lipidmaps&param=LMFA01020243	3-methyl-octanoic acid		203.128119584072	1	2.59383333333333
2.59_203.1281m/z	LMFA01020244		M+FA-H	C9H18O2	36.9	0	-4.82577011104999	90.1896776380189	100 - 10 - 0.86	http://nonlinear.com/redirect/outbound?p=lipidmaps&param=LMFA01020244	4-methyl-octanoic acid		203.128119584072	1	2.59383333333333
2.59_203.1281m/z	LMFA01020245		M+FA-H	C9H18O2	36.9	0	-4.82577011104999	90.1896776380189	100 - 10 - 0.86	http://nonlinear.com/redirect/outbound?p=lipidmaps&param=LMFA01020245	5-methyl-octanoic acid		203.128119584072	1	2.59383333333333
2.59_203.1281m/z	LMFA01020270		M+FA-H	C9H18O2	36.9	0	-4.82577011104999	90.1896776380189	100 - 10 - 0.86	http://nonlinear.com/redirect/outbound?p=lipidmaps&param=LMFA01020270	6S-methyl-octanoic acid		203.128119584072	1	2.59383333333333
2.59_203.1281m/z	LMFA01020345		M+FA-H	C9H18O2	36.9	0	-4.82577011104999	90.1896776380189	100 - 10 - 0.86	http://nonlinear.com/redirect/outbound?p=lipidmaps&param=LMFA01020345	7:0(6Me,6Me)		203.128119584072	1	2.59383333333333
2.59_203.1281m/z	LMFA05000138		M+FA-H	C9H18O2	36.9	0	-4.82577011104999	90.1896776380189	100 - 10 - 0.86	http://nonlinear.com/redirect/outbound?p=lipidmaps&param=LMFA05000138	6-oxo-Nonan-1-ol		203.128119584072	1	2.59383333333333
2.59_203.1281m/z	LMFA07010186		M+FA-H	C9H18O2	36.9	0	-4.82577011104999	90.1896776380189	100 - 10 - 0.86	http://nonlinear.com/redirect/outbound?p=lipidmaps&param=LMFA07010186	Heptyl acetate		203.128119584072	1	2.59383333333333
2.59_203.1281m/z	LMFA07010413		M+FA-H	C9H18O2	36.9	0	-4.82577011104999	90.1896776380189	100 - 10 - 0.86	http://nonlinear.com/redirect/outbound?p=lipidmaps&param=LMFA07010413	hexyl propionate		203.128119584072	1	2.59383333333333
2.59_203.1281m/z	LMFA07010435		M+FA-H	C9H18O2	36.9	0	-4.82577011104999	90.1896776380189	100 - 10 - 0.86	http://nonlinear.com/redirect/outbound?p=lipidmaps&param=LMFA07010435	propionyl hexanoate		203.128119584072	1	2.59383333333333
2.59_203.1281m/z	LMFA07010446		M+FA-H	C9H18O2	36.9	0	-4.82577011104999	90.1896776380189	100 - 10 - 0.86	http://nonlinear.com/redirect/outbound?p=lipidmaps&param=LMFA07010446	formyl octanoate		203.128119584072	1	2.59383333333333
2.59_203.1281m/z	LMFA07010507		M+FA-H	C9H18O2	36.9	0	-4.82577011104999	90.1896776380189	100 - 10 - 0.86	http://nonlinear.com/redirect/outbound?p=lipidmaps&param=LMFA07010507	butyl 2-methyl-butanoate		203.128119584072	1	2.59383333333333
2.59_203.1281m/z	LMFA07010568		M+FA-H	C9H18O2	36.9	0	-4.82577011104999	90.1896776380189	100 - 10 - 0.86	http://nonlinear.com/redirect/outbound?p=lipidmaps&param=LMFA07010568	2-Methylpropyl 2-methylbutanoate		203.128119584072	1	2.59383333333333
2.59_203.1281m/z	LMFA07010569		M+FA-H	C9H18O2	36.9	0	-4.82577011104999	90.1896776380189	100 - 10 - 0.86	http://nonlinear.com/redirect/outbound?p=lipidmaps&param=LMFA07010569	2-Methylbutyl 2-methylpropionate		203.128119584072	1	2.59383333333333
2.59_203.1281m/z	LMFA07010570		M+FA-H	C9H18O2	36.9	0	-4.82577011104999	90.1896776380189	100 - 10 - 0.86	http://nonlinear.com/redirect/outbound?p=lipidmaps&param=LMFA07010570	2-Methylbutyl butyrate		203.128119584072	1	2.59383333333333
2.59_203.1281m/z	LMFA07010572		M+FA-H	C9H18O2	36.9	0	-4.82577011104999	90.1896776380189	100 - 10 - 0.86	http://nonlinear.com/redirect/outbound?p=lipidmaps&param=LMFA07010572	3-Methylbutyl 2-methylpropionate		203.128119584072	1	2.59383333333333
2.59_203.1281m/z	LMFA07010574		M+FA-H	C9H18O2	36.9	0	-4.82577011104999	90.1896776380189	100 - 10 - 0.86	http://nonlinear.com/redirect/outbound?p=lipidmaps&param=LMFA07010574	3-Methylbutyl butyrate		203.128119584072	1	2.59383333333333
2.59_203.1281m/z	LMFA07010652		M+FA-H	C9H18O2	36.9	0	-4.82577011104999	90.1896776380189	100 - 10 - 0.86	http://nonlinear.com/redirect/outbound?p=lipidmaps&param=LMFA07010652	1-Methylbutyl 3-methylbutanoate		203.128119584072	1	2.59383333333333
2.59_203.1281m/z	LMFA07010676		M+FA-H	C9H18O2	36.9	0	-4.82577011104999	90.1896776380189	100 - 10 - 0.86	http://nonlinear.com/redirect/outbound?p=lipidmaps&param=LMFA07010676	Isopropyl hexanoate		203.128119584072	1	2.59383333333333
2.59_240.0850m/z	HMDB00210		M+Na-2H	C9H17NO5	37.4	0	-1.71116029122837	89.181655336599	100 - 10.5 - 1.52 - 0.121	http://nonlinear.com/redirect/outbound?p=hmdb&param=HMDB00210	Pantothenic acid		240.084965534308	1	2.59383333333333
2.59_333.1714m/z	HMDB00153		M+FA-H	C18H24O3	36.7	0	2.40157826622571	86.3714029492633	100 - 19.9 - 2.48 - 0.233	http://nonlinear.com/redirect/outbound?p=hmdb&param=HMDB00153	Estriol		333.17143956728	1	2.59383333333333
2.59_333.1714m/z	HMDB00338		M+FA-H	C18H24O3	36.7	0	2.40157826602846	86.3714029492633	100 - 19.9 - 2.48 - 0.233	http://nonlinear.com/redirect/outbound?p=hmdb&param=HMDB00338	2-Hydroxyestradiol		333.17143956728	1	2.59383333333333
2.59_333.1714m/z	HMDB00347		M+FA-H	C18H24O3	36.7	0	2.40157826602846	86.3714029492633	100 - 19.9 - 2.48 - 0.233	http://nonlinear.com/redirect/outbound?p=hmdb&param=HMDB00347	16b-Hydroxyestradiol		333.17143956728	1	2.59383333333333
2.59_333.1714m/z	HMDB00356		M+FA-H	C18H24O3	36.7	0	2.40157826602846	86.3714029492633	100 - 19.9 - 2.48 - 0.233	http://nonlinear.com/redirect/outbound?p=hmdb&param=HMDB00356	17-Epiestriol		333.17143956728	1	2.59383333333333
2.59_333.1714m/z	HMDB00431		M+FA-H	C18H24O3	36.7	0	2.40157826602846	86.3714029492633	100 - 19.9 - 2.48 - 0.233	http://nonlinear.com/redirect/outbound?p=hmdb&param=HMDB00431	16,17-Epiestriol		333.17143956728	1	2.59383333333333
2.59_333.1714m/z	HMDB05896		M+FA-H	C18H24O3	36.7	0	2.40157826602846	86.3714029492633	100 - 19.9 - 2.48 - 0.233	http://nonlinear.com/redirect/outbound?p=hmdb&param=HMDB05896	4-Hydroxyestradiol		333.17143956728	1	2.59383333333333
2.59_333.1714m/z	HMDB32699		M-H	C19H26O5	36.5	0	2.07095503159962	85.0235024408189	100 - 21 - 3.13 - 0.348	http://nonlinear.com/redirect/outbound?p=hmdb&param=HMDB32699	3-(2-Methylpropanoyloxy)-8-(2-methylbutanoyloxy)-9,10-epoxy-p-mentha-1,3,5-triene		333.17143956728	1	2.59383333333333
2.59_333.1714m/z	HMDB32700		M-H	C19H26O5	36.5	0	2.07095503159962	85.0235024408189	100 - 21 - 3.13 - 0.348	http://nonlinear.com/redirect/outbound?p=hmdb&param=HMDB32700	3-(2-Methylpropanoyloxy)-8-(3-methylbutanoyloxy)-9,10-epoxy-p-mentha-1,3,5-triene		333.17143956728	1	2.59383333333333
2.59_333.1714m/z	HMDB40864		M+FA-H	C18H24O3	36.7	0	2.40157826622571	86.3714029492633	100 - 19.9 - 2.48 - 0.233	http://nonlinear.com/redirect/outbound?p=hmdb&param=HMDB40864	O-Geranylvanillin		333.17143956728	1	2.59383333333333
2.59_333.1714m/z	HMDB60353		M+FA-H	C18H24O3	36.7	0	2.40157826622571	86.3714029492633	100 - 19.9 - 2.48 - 0.233	http://nonlinear.com/redirect/outbound?p=hmdb&param=HMDB60353	2-Polyprenyl-3-methyl-6-methoxy-1,4-benzoquinone		333.17143956728	1	2.59383333333333
2.59_333.1714m/z	HMDB60999		M+FA-H	C18H24O3	36.7	0	2.40157826602846	86.3714029492633	100 - 19.9 - 2.48 - 0.233	http://nonlinear.com/redirect/outbound?p=hmdb&param=HMDB60999	4-hydroxystradiol		333.17143956728	1	2.59383333333333
2.59_333.1714m/z	LMFA02000186		M+FA-H	C18H24O3	36.7	0	2.40157826622571	86.3714029492633	100 - 19.9 - 2.48 - 0.233	http://nonlinear.com/redirect/outbound?p=lipidmaps&param=LMFA02000186	8-hydroxy-13,17-octadecadiene-9,11-diynoic acid		333.17143956728	1	2.59383333333333
2.61_199.0968m/z	HMDB00603		M-H	C10H16O4	36.8	0	-3.93482471444566	88.7738345511819	100 - 11.2 - 1.39 - 0.108	http://nonlinear.com/redirect/outbound?p=hmdb&param=HMDB00603	cis-4-Decenedioic acid		199.096795181815	1	2.61185
2.61_199.0968m/z	HMDB13227		M-H	C10H16O4	36.8	0	-3.93482471444566	88.7738345511819	100 - 11.2 - 1.39 - 0.108	http://nonlinear.com/redirect/outbound?p=hmdb&param=HMDB13227	cis-5-Decenedioic acid		199.096795181815	1	2.61185
2.61_199.0968m/z	HMDB30989		M-H	C10H16O4	36.8	0	-3.93482471458769	88.7738345511819	100 - 11.2 - 1.39 - 0.108	http://nonlinear.com/redirect/outbound?p=hmdb&param=HMDB30989	5-Pentyltetrahydro-2-oxo-3-furancarboxylic acid		199.096795181815	1	2.61185
2.61_199.0968m/z	HMDB30990		M-H	C10H16O4	36.8	0	-3.93482471458769	88.7738345511819	100 - 11.2 - 1.39 - 0.108	http://nonlinear.com/redirect/outbound?p=hmdb&param=HMDB30990	alpha-Carboxy-delta-nonalactone		199.096795181815	1	2.61185
2.61_199.0968m/z	HMDB34491		M-H	C10H16O4	36.8	0	-3.93482471444566	88.7738345511819	100 - 11.2 - 1.39 - 0.108	http://nonlinear.com/redirect/outbound?p=hmdb&param=HMDB34491	(±)-Camphoric acid		199.096795181815	1	2.61185
2.61_199.0968m/z	HMDB34971		M-H	C10H16O4	36.8	0	-3.93482471444566	88.7738345511819	100 - 11.2 - 1.39 - 0.108	http://nonlinear.com/redirect/outbound?p=hmdb&param=HMDB34971	(1R,2R,3S,1'R)-Nepetalinic acid		199.096795181815	1	2.61185
2.61_199.0968m/z	HMDB36715		M-H	C10H16O4	36.8	0	-3.93482471458769	88.7738345511819	100 - 11.2 - 1.39 - 0.108	http://nonlinear.com/redirect/outbound?p=hmdb&param=HMDB36715	Matsutakic acid A		199.096795181815	1	2.61185
2.61_199.0968m/z	LMFA01060079		M-H	C10H16O4	36.8	0	-3.93482471444566	88.7738345511819	100 - 11.2 - 1.39 - 0.108	http://nonlinear.com/redirect/outbound?p=lipidmaps&param=LMFA01060079	3,6-dioxo-decanoic acid		199.096795181815	1	2.61185
2.61_199.0968m/z	LMFA01060080		M-H	C10H16O4	36.8	0	-3.93482471444566	88.7738345511819	100 - 11.2 - 1.39 - 0.108	http://nonlinear.com/redirect/outbound?p=lipidmaps&param=LMFA01060080	6,9-dioxo-decanoic acid		199.096795181815	1	2.61185
2.61_199.0968m/z	LMFA01170032		M-H	C10H16O4	36.8	0	-3.93482471444566	88.7738345511819	100 - 11.2 - 1.39 - 0.108	http://nonlinear.com/redirect/outbound?p=lipidmaps&param=LMFA01170032	2E-Decenedioic acid		199.096795181815	1	2.61185
2.61_199.0968m/z	LMFA01170044		M-H	C10H16O4	36.8	0	-3.93482471444566	88.7738345511819	100 - 11.2 - 1.39 - 0.108	http://nonlinear.com/redirect/outbound?p=lipidmaps&param=LMFA01170044	4E-Decenedioic acid		199.096795181815	1	2.61185
2.61_199.0968m/z	LMFA01170045		M-H	C10H16O4	36.8	0	-3.93482471444566	88.7738345511819	100 - 11.2 - 1.39 - 0.108	http://nonlinear.com/redirect/outbound?p=lipidmaps&param=LMFA01170045	4Z-Decenedioic acid		199.096795181815	1	2.61185
2.61_199.0968m/z	LMFA01170131		M-H	C10H16O4	36.8	0	-3.93482471444566	88.7738345511819	100 - 11.2 - 1.39 - 0.108	http://nonlinear.com/redirect/outbound?p=lipidmaps&param=LMFA01170131	3,7-Dimethyl-2E-octene-1,8-dioic acid		199.096795181815	1	2.61185
2.61_199.0968m/z	LMFA01170132		M-H	C10H16O4	36.8	0	-3.93482471444566	88.7738345511819	100 - 11.2 - 1.39 - 0.108	http://nonlinear.com/redirect/outbound?p=lipidmaps&param=LMFA01170132	2,6R-Dimethyl-2E-octen-1,8-dioic acid		199.096795181815	1	2.61185
2.63_463.0884m/z	HMDB29261		M+FA-H	C20H18O10	35.6	0	0.436826573002751	78.5920506081814	100 - 22.2 - 4.41 - 0.613	http://nonlinear.com/redirect/outbound?p=hmdb&param=HMDB29261	Kaempferol 3-O-arabinoside		463.088382275681	1	2.62955
2.63_463.0884m/z	HMDB29502		M+FA-H	C20H18O10	35.6	0	0.43682657313871	78.5920506081814	100 - 22.2 - 4.41 - 0.613	http://nonlinear.com/redirect/outbound?p=hmdb&param=HMDB29502	Kaempferol 3-alpha-L-arabinofuranoside		463.088382275681	1	2.62955
2.63_463.0884m/z	HMDB30775		M-H	C21H20O12	35.4	0	0.393521527186449	77.3129837769852	100 - 23.4 - 5.08 - 0.762 - 0.102	http://nonlinear.com/redirect/outbound?p=hmdb&param=HMDB30775	Quercetin 3-galactoside		463.088382275681	1	2.62955
2.63_463.0884m/z	HMDB33132		M-H	C21H20O12	35.4	0	0.393521527186449	77.3129837769852	100 - 23.4 - 5.08 - 0.762 - 0.102	http://nonlinear.com/redirect/outbound?p=hmdb&param=HMDB33132	Myricetin 7-rhamnoside		463.088382275681	1	2.62955
2.63_463.0884m/z	HMDB34360		M-H	C21H20O12	35.4	0	0.393521527186449	77.3129837769852	100 - 23.4 - 5.08 - 0.762 - 0.102	http://nonlinear.com/redirect/outbound?p=hmdb&param=HMDB34360	Myricitrin		463.088382275681	1	2.62955
2.63_463.0884m/z	HMDB34725		M-H	C21H20O12	35.4	0	0.393521527308932	77.3129837769852	100 - 23.4 - 5.08 - 0.762 - 0.102	http://nonlinear.com/redirect/outbound?p=hmdb&param=HMDB34725	6-Hydroxykaempferol 7-glucoside		463.088382275681	1	2.62955
2.63_463.0884m/z	HMDB35883		M-H	C21H20O12	35.4	0	0.393521527186449	77.3129837769852	100 - 23.4 - 5.08 - 0.762 - 0.102	http://nonlinear.com/redirect/outbound?p=hmdb&param=HMDB35883	2'-Hydroxyisoorientin		463.088382275681	1	2.62955
2.63_463.0884m/z	HMDB37362		M-H	C21H20O12	35.4	0	0.393521527308932	77.3129837769852	100 - 23.4 - 5.08 - 0.762 - 0.102	http://nonlinear.com/redirect/outbound?p=hmdb&param=HMDB37362	Isoquercitrin		463.088382275681	1	2.62955
2.63_463.0884m/z	HMDB37466		M+FA-H	C20H18O10	35.6	0	0.43682657313871	78.5920506081814	100 - 22.2 - 4.41 - 0.613	http://nonlinear.com/redirect/outbound?p=hmdb&param=HMDB37466	Scutellarein 6-xyloside		463.088382275681	1	2.62955
2.63_463.0884m/z	HMDB37932		M-H	C21H20O12	35.4	0	0.393521527308932	77.3129837769852	100 - 23.4 - 5.08 - 0.762 - 0.102	http://nonlinear.com/redirect/outbound?p=hmdb&param=HMDB37932	Quercetin 4'-glucoside		463.088382275681	1	2.62955
2.63_463.0884m/z	HMDB40478		M-H	C21H20O12	35.4	0	0.393521527308932	77.3129837769852	100 - 23.4 - 5.08 - 0.762 - 0.102	http://nonlinear.com/redirect/outbound?p=hmdb&param=HMDB40478	6-Hydroxykaempferol 3-glucoside		463.088382275681	1	2.62955
2.63_463.0884m/z	HMDB41774		M+FA-H	C20H18O10	35.6	0	0.436826573002751	78.5920506081814	100 - 22.2 - 4.41 - 0.613	http://nonlinear.com/redirect/outbound?p=hmdb&param=HMDB41774	Salvianolic acid G		463.088382275681	1	2.62955
2.66_439.1244m/z	HMDB30817		M+FA-H	C19H22O9	38.6	0	-0.483242926518502	93.381148835987	100 - 21.1 - 3.97 - 0.525	http://nonlinear.com/redirect/outbound?p=hmdb&param=HMDB30817	6-Hydroxymusizin 8-O-b-D-glucopyranoside		439.124394692794	1	2.66496666666667
2.66_439.1244m/z	HMDB35734		M+FA-H	C19H22O9	38.6	0	-0.483242926518502	93.381148835987	100 - 21.1 - 3.97 - 0.525	http://nonlinear.com/redirect/outbound?p=hmdb&param=HMDB35734	2'-Oxoaloesol 7-glucoside		439.124394692794	1	2.66496666666667
2.66_439.1244m/z	HMDB36860		M-H	C20H24O11	38.3	0	-0.432734057691958	91.9314720237255	100 - 22.3 - 4.64 - 0.664	http://nonlinear.com/redirect/outbound?p=hmdb&param=HMDB36860	Ginkgolide C		439.124394692794	1	2.66496666666667
2.66_439.1244m/z	LMFA01090107		M+Na-2H	C23H31BrO2	28.6	0	-2.42845556282592	45.967697548157	99.2 - 25.1 - 100 - 24.8 - 3.38 - 0.331	http://nonlinear.com/redirect/outbound?p=lipidmaps&param=LMFA01090107	18-bromo-8E,17E19Z-tricosatrien-4,6-diynoic acid		439.124394692794	1	2.66496666666667
2.66_864.6428m/z	HMDB07993		M+Na-2H	C48H94NO8P	30.5	0	-4.2650309730449	57.7072170735755	100 - 53.7 - 15.8 - 3.31 - 0.55	http://nonlinear.com/redirect/outbound?p=hmdb&param=HMDB07993	PC(16:0/24:1(15Z))		864.642775139905	1	2.66496666666667
2.66_864.6428m/z	HMDB08025		M+Na-2H	C48H94NO8P	30.5	0	-4.26503097317965	57.7072170735755	100 - 53.7 - 15.8 - 3.31 - 0.55	http://nonlinear.com/redirect/outbound?p=hmdb&param=HMDB08025	PC(16:1(9Z)/24:0)		864.642775139905	1	2.66496666666667
2.66_864.6428m/z	HMDB08052		M+Na-2H	C48H94NO8P	30.5	0	-4.26503097291015	57.7072170735755	100 - 53.7 - 15.8 - 3.31 - 0.55	http://nonlinear.com/redirect/outbound?p=hmdb&param=HMDB08052	PC(18:0/22:1(13Z))		864.642775139905	1	2.66496666666667
2.66_864.6428m/z	HMDB08084		M+Na-2H	C48H94NO8P	30.5	0	-4.2650309730449	57.7072170735755	100 - 53.7 - 15.8 - 3.31 - 0.55	http://nonlinear.com/redirect/outbound?p=hmdb&param=HMDB08084	PC(18:1(11Z)/22:0)		864.642775139905	1	2.66496666666667
2.66_864.6428m/z	HMDB08117		M+Na-2H	C48H94NO8P	30.5	0	-4.2650309730449	57.7072170735755	100 - 53.7 - 15.8 - 3.31 - 0.55	http://nonlinear.com/redirect/outbound?p=hmdb&param=HMDB08117	PC(18:1(9Z)/22:0)		864.642775139905	1	2.66496666666667
2.66_864.6428m/z	HMDB08275		M+Na-2H	C48H94NO8P	30.5	0	-4.26503097291015	57.7072170735755	100 - 53.7 - 15.8 - 3.31 - 0.55	http://nonlinear.com/redirect/outbound?p=hmdb&param=HMDB08275	PC(20:0/20:1(11Z))		864.642775139905	1	2.66496666666667
2.66_864.6428m/z	HMDB08307		M+Na-2H	C48H94NO8P	30.5	0	-4.2650309730449	57.7072170735755	100 - 53.7 - 15.8 - 3.31 - 0.55	http://nonlinear.com/redirect/outbound?p=hmdb&param=HMDB08307	PC(20:1(11Z)/20:0)		864.642775139905	1	2.66496666666667
2.66_864.6428m/z	HMDB08531		M+Na-2H	C48H94NO8P	30.5	0	-4.26503097291015	57.7072170735755	100 - 53.7 - 15.8 - 3.31 - 0.55	http://nonlinear.com/redirect/outbound?p=hmdb&param=HMDB08531	PC(22:0/18:1(11Z))		864.642775139905	1	2.66496666666667
2.66_864.6428m/z	HMDB08532		M+Na-2H	C48H94NO8P	30.5	0	-4.26503097291015	57.7072170735755	100 - 53.7 - 15.8 - 3.31 - 0.55	http://nonlinear.com/redirect/outbound?p=hmdb&param=HMDB08532	PC(22:0/18:1(9Z))		864.642775139905	1	2.66496666666667
2.66_864.6428m/z	HMDB08563		M+Na-2H	C48H94NO8P	30.5	0	-4.2650309730449	57.7072170735755	100 - 53.7 - 15.8 - 3.31 - 0.55	http://nonlinear.com/redirect/outbound?p=hmdb&param=HMDB08563	PC(22:1(13Z)/18:0)		864.642775139905	1	2.66496666666667
2.66_864.6428m/z	HMDB08759		M+Na-2H	C48H94NO8P	30.5	0	-4.26503097291015	57.7072170735755	100 - 53.7 - 15.8 - 3.31 - 0.55	http://nonlinear.com/redirect/outbound?p=hmdb&param=HMDB08759	PC(24:0/16:1(9Z))		864.642775139905	1	2.66496666666667
2.66_864.6428m/z	HMDB08791		M+Na-2H	C48H94NO8P	30.5	0	-4.2650309730449	57.7072170735755	100 - 53.7 - 15.8 - 3.31 - 0.55	http://nonlinear.com/redirect/outbound?p=hmdb&param=HMDB08791	PC(24:1(15Z)/16:0)		864.642775139905	1	2.66496666666667
2.66_864.6428m/z	LMGP01010659		M+Na-2H	C48H94NO8P	30.5	0	-4.2650309730449	57.7072170735755	100 - 53.7 - 15.8 - 3.31 - 0.55	http://nonlinear.com/redirect/outbound?p=lipidmaps&param=LMGP01010659	PC(16:0/24:1(15Z))		864.642775139905	1	2.66496666666667
2.66_864.6428m/z	LMGP01010811		M+Na-2H	C48H94NO8P	30.5	0	-4.26503097317965	57.7072170735755	100 - 53.7 - 15.8 - 3.31 - 0.55	http://nonlinear.com/redirect/outbound?p=lipidmaps&param=LMGP01010811	PC(18:0/22:1(13Z))		864.642775139905	1	2.66496666666667
2.66_864.6428m/z	LMGP01010839		M+Na-2H	C48H94NO8P	30.5	0	-4.2650309730449	57.7072170735755	100 - 53.7 - 15.8 - 3.31 - 0.55	http://nonlinear.com/redirect/outbound?p=lipidmaps&param=LMGP01010839	PC(18:1(11E)/22:0)		864.642775139905	1	2.66496666666667
2.66_864.6428m/z	LMGP01010845		M+Na-2H	C48H94NO8P	30.5	0	-4.2650309730449	57.7072170735755	100 - 53.7 - 15.8 - 3.31 - 0.55	http://nonlinear.com/redirect/outbound?p=lipidmaps&param=LMGP01010845	PC(18:1(11Z)/22:0)		864.642775139905	1	2.66496666666667
2.66_864.6428m/z	LMGP01010909		M+Na-2H	C48H94NO8P	30.5	0	-4.2650309730449	57.7072170735755	100 - 53.7 - 15.8 - 3.31 - 0.55	http://nonlinear.com/redirect/outbound?p=lipidmaps&param=LMGP01010909	PC(18:1(9Z)/22:0)		864.642775139905	1	2.66496666666667
2.66_864.6428m/z	LMGP01011017		M+Na-2H	C48H94NO8P	30.5	0	-4.26503097317965	57.7072170735755	100 - 53.7 - 15.8 - 3.31 - 0.55	http://nonlinear.com/redirect/outbound?p=lipidmaps&param=LMGP01011017	PC(20:0/20:1(11Z))		864.642775139905	1	2.66496666666667
2.66_864.6428m/z	LMGP01011018		M+Na-2H	C48H94NO8P	30.5	0	-4.26503097317965	57.7072170735755	100 - 53.7 - 15.8 - 3.31 - 0.55	http://nonlinear.com/redirect/outbound?p=lipidmaps&param=LMGP01011018	PC(20:0/20:1(13Z))		864.642775139905	1	2.66496666666667
2.66_864.6428m/z	LMGP01011019		M+Na-2H	C48H94NO8P	30.5	0	-4.26503097317965	57.7072170735755	100 - 53.7 - 15.8 - 3.31 - 0.55	http://nonlinear.com/redirect/outbound?p=lipidmaps&param=LMGP01011019	PC(20:0/20:1(5Z))		864.642775139905	1	2.66496666666667
2.66_864.6428m/z	LMGP01011020		M+Na-2H	C48H94NO8P	30.5	0	-4.26503097317965	57.7072170735755	100 - 53.7 - 15.8 - 3.31 - 0.55	http://nonlinear.com/redirect/outbound?p=lipidmaps&param=LMGP01011020	PC(20:0/20:1(8Z))		864.642775139905	1	2.66496666666667
2.66_864.6428m/z	LMGP01011089		M+Na-2H	C48H94NO8P	30.5	0	-4.26503097317965	57.7072170735755	100 - 53.7 - 15.8 - 3.31 - 0.55	http://nonlinear.com/redirect/outbound?p=lipidmaps&param=LMGP01011089	PC(22:0/18:1(11Z))		864.642775139905	1	2.66496666666667
2.66_864.6428m/z	LMGP01011090		M+Na-2H	C48H94NO8P	30.5	0	-4.26503097317965	57.7072170735755	100 - 53.7 - 15.8 - 3.31 - 0.55	http://nonlinear.com/redirect/outbound?p=lipidmaps&param=LMGP01011090	PC(22:0/18:1(12Z))		864.642775139905	1	2.66496666666667
2.66_864.6428m/z	LMGP01011091		M+Na-2H	C48H94NO8P	30.5	0	-4.26503097317965	57.7072170735755	100 - 53.7 - 15.8 - 3.31 - 0.55	http://nonlinear.com/redirect/outbound?p=lipidmaps&param=LMGP01011091	PC(22:0/18:1(13Z))		864.642775139905	1	2.66496666666667
2.66_864.6428m/z	LMGP01011092		M+Na-2H	C48H94NO8P	30.5	0	-4.26503097317965	57.7072170735755	100 - 53.7 - 15.8 - 3.31 - 0.55	http://nonlinear.com/redirect/outbound?p=lipidmaps&param=LMGP01011092	PC(22:0/18:1(6Z))		864.642775139905	1	2.66496666666667
2.66_864.6428m/z	LMGP01011093		M+Na-2H	C48H94NO8P	30.5	0	-4.26503097317965	57.7072170735755	100 - 53.7 - 15.8 - 3.31 - 0.55	http://nonlinear.com/redirect/outbound?p=lipidmaps&param=LMGP01011093	PC(22:0/18:1(7Z))		864.642775139905	1	2.66496666666667
2.66_864.6428m/z	LMGP01011094		M+Na-2H	C48H94NO8P	30.5	0	-4.26503097317965	57.7072170735755	100 - 53.7 - 15.8 - 3.31 - 0.55	http://nonlinear.com/redirect/outbound?p=lipidmaps&param=LMGP01011094	PC(22:0/18:1(9Z))		864.642775139905	1	2.66496666666667
2.66_864.6428m/z	LMGP01011593		M+Na-2H	C48H94NO8P	30.5	0	-4.26503097317965	57.7072170735755	100 - 53.7 - 15.8 - 3.31 - 0.55	http://nonlinear.com/redirect/outbound?p=lipidmaps&param=LMGP01011593	PC(18:0/22:1(11Z))		864.642775139905	1	2.66496666666667
2.66_864.6428m/z	LMGP01011781		M+Na-2H	C48H94NO8P	30.5	0	-4.2650309730449	57.7072170735755	100 - 53.7 - 15.8 - 3.31 - 0.55	http://nonlinear.com/redirect/outbound?p=lipidmaps&param=LMGP01011781	PC(19:1(9Z)/21:0)		864.642775139905	1	2.66496666666667
2.66_864.6428m/z	LMGP01011824		M+Na-2H	C48H94NO8P	30.5	0	-4.2650309730449	57.7072170735755	100 - 53.7 - 15.8 - 3.31 - 0.55	http://nonlinear.com/redirect/outbound?p=lipidmaps&param=LMGP01011824	PC(20:1(11Z)/20:0)		864.642775139905	1	2.66496666666667
2.66_864.6428m/z	LMGP01011969		M+Na-2H	C48H94NO8P	30.5	0	-4.26503097317965	57.7072170735755	100 - 53.7 - 15.8 - 3.31 - 0.55	http://nonlinear.com/redirect/outbound?p=lipidmaps&param=LMGP01011969	PC(21:0/19:1(9Z))		864.642775139905	1	2.66496666666667
2.66_864.6428m/z	LMGP01012015		M+Na-2H	C48H94NO8P	30.5	0	-4.2650309730449	57.7072170735755	100 - 53.7 - 15.8 - 3.31 - 0.55	http://nonlinear.com/redirect/outbound?p=lipidmaps&param=LMGP01012015	PC(22:1(11Z)/18:0)		864.642775139905	1	2.66496666666667
2.66_864.6428m/z	LMGP02011013		M+Na-2H	C48H94NO8P	30.5	0	-4.26503097317965	57.7072170735755	100 - 53.7 - 15.8 - 3.31 - 0.55	http://nonlinear.com/redirect/outbound?p=lipidmaps&param=LMGP02011013	PE(21:0/22:1(11Z))		864.642775139905	1	2.66496666666667
2.66_864.6428m/z	LMGP02011065		M+Na-2H	C48H94NO8P	30.5	0	-4.2650309730449	57.7072170735755	100 - 53.7 - 15.8 - 3.31 - 0.55	http://nonlinear.com/redirect/outbound?p=lipidmaps&param=LMGP02011065	PE(22:1(11Z)/21:0)		864.642775139905	1	2.66496666666667
2.68_219.1232m/z	HMDB31513		M+FA-H	C9H18O3	37.2	0	-3.36184342289044	89.9888797841792	100 - 10.1 - 1.07	http://nonlinear.com/redirect/outbound?p=hmdb&param=HMDB31513	(±)-3-Hydroxynonanoic acid		219.123211922956	1	2.68271666666667
2.68_219.1232m/z	HMDB34040		M+FA-H	C9H18O3	37.2	0	-3.36184342289044	89.9888797841792	100 - 10.1 - 1.07	http://nonlinear.com/redirect/outbound?p=hmdb&param=HMDB34040	2,4,6-Triethyl-1,3,5-trioxane		219.123211922956	1	2.68271666666667
2.68_219.1232m/z	LMFA01050024		M+FA-H	C9H18O3	37.2	0	-3.36184342289044	89.9888797841792	100 - 10.1 - 1.07	http://nonlinear.com/redirect/outbound?p=lipidmaps&param=LMFA01050024	2-hydroxy pelargonic acid		219.123211922956	1	2.68271666666667
2.68_219.1232m/z	LMFA01050025		M+FA-H	C9H18O3	37.2	0	-3.36184342289044	89.9888797841792	100 - 10.1 - 1.07	http://nonlinear.com/redirect/outbound?p=lipidmaps&param=LMFA01050025	(+)-3-hydroxy pelargonic acid		219.123211922956	1	2.68271666666667
2.68_219.1232m/z	LMFA01050026		M+FA-H	C9H18O3	37.2	0	-3.36184342289044	89.9888797841792	100 - 10.1 - 1.07	http://nonlinear.com/redirect/outbound?p=lipidmaps&param=LMFA01050026	4-hydroxy pelargonic acid		219.123211922956	1	2.68271666666667
2.68_219.1232m/z	LMFA01050027		M+FA-H	C9H18O3	37.2	0	-3.36184342289044	89.9888797841792	100 - 10.1 - 1.07	http://nonlinear.com/redirect/outbound?p=lipidmaps&param=LMFA01050027	7-hydroxy pelargonic acid		219.123211922956	1	2.68271666666667
2.68_219.1232m/z	LMFA01050028		M+FA-H	C9H18O3	37.2	0	-3.36184342289044	89.9888797841792	100 - 10.1 - 1.07	http://nonlinear.com/redirect/outbound?p=lipidmaps&param=LMFA01050028	9-hydroxy pelargonic acid		219.123211922956	1	2.68271666666667
2.68_219.1232m/z	LMFA01050230		M+FA-H	C9H18O3	37.2	0	-3.36184342289044	89.9888797841792	100 - 10.1 - 1.07	http://nonlinear.com/redirect/outbound?p=lipidmaps&param=LMFA01050230	6-hydroxy-nonanoic acid		219.123211922956	1	2.68271666666667
2.68_219.1232m/z	LMFA01050231		M+FA-H	C9H18O3	37.2	0	-3.36184342289044	89.9888797841792	100 - 10.1 - 1.07	http://nonlinear.com/redirect/outbound?p=lipidmaps&param=LMFA01050231	8-hydroxy-nonanoic acid		219.123211922956	1	2.68271666666667
2.68_219.1232m/z	LMFA01050275		M+FA-H	C9H18O3	37.2	0	-3.36184342289044	89.9888797841792	100 - 10.1 - 1.07	http://nonlinear.com/redirect/outbound?p=lipidmaps&param=LMFA01050275	8R-hydroxy-nonanoic acid		219.123211922956	1	2.68271666666667
2.68_627.4081m/z	HMDB37794		M+FA-H	C40H54O3	31.8	0	4.47110972125901	64.1670749854833	100 - 44 - 10.1 - 1.59 - 0.194	http://nonlinear.com/redirect/outbound?p=hmdb&param=HMDB37794	(3S,3'R,5R,6R)-7',8'-Didehydro-3,6-epoxy-5,6-dihydro-beta,beta-carotene-3',5-diol		627.408102467381	1	2.68271666666667
2.70_186.0883n	HMDB30988		M-H, M+Na-2H	C9H14O4	38.6	4.5	-4.98171207587455	94.3217718642384	100 - 10 - 1.27	http://nonlinear.com/redirect/outbound?p=hmdb&param=HMDB30988	5-(2-Methylpropyl)tetrahydro-2-oxo-3-furancarboxylic acid	186.088281884361	185.081005452361	1	2.70091666666667
2.70_186.0883n	HMDB30992		M-H, M+Na-2H	C9H14O4	38.6	4.5	-4.98171207587455	94.3217718642384	100 - 10 - 1.27	http://nonlinear.com/redirect/outbound?p=hmdb&param=HMDB30992	5-Butyltetrahydro-2-oxo-3-furancarboxylic acid	186.088281884361	185.081005452361	1	2.70091666666667
[truncated: 19,259 more rows]
