# Supplementary material for: Investigation of the Mechanism of Action of Periploca forrestii Schltr. Extract on Adjuvant Collagen Rats Based on UPLC-Q-Orbitrap-HRMS Non-Targeted Lipidomics
Source: Molecules. 2023 Sep 22;28(19):6751. doi: 10.3390/molecules28196751 (PMC10574421; doi:10.3390/molecules28196751)
Supplement: Supplementary file 1 [file molecules-28-06751-s001.zip › supplementary material/Table S3Negative Ion Peak Table for Blood Samples.csv]

										Normalised abundance
										1				2				3			4					5				6				7					8		9					10			11
Compound	Neutral mass (Da)	m/z	Charge	Retention time (min)	Chromatographic peak width (min)	Identifications	Isotope Distribution	Maximum Abundance	Minimum CV%	��Ѫ��-2	��Ѫ��-3	��Ѫ��-5	��Ѫ��-7	��Ѫ��-1	��Ѫ��-2	��Ѫ��-5	��Ѫ��-6	��Ѫģ-2	��Ѫģ-3	��Ѫģ-7	��Ѫˮ-3	��Ѫˮ-4	��Ѫˮ-7	��Ѫˮ-7-1	��Ѫˮ-9	��Ѫ��-1	��Ѫ��-2	��Ѫ��-5	��Ѫ��-8	��Ѫ��-2	��Ѫ��-3	��Ѫ��-6	��Ѫ��-7	��Ѫ��-7	��Ѫ��-2	��Ѫ��-3	��Ѫ��-7-1	��Ѫ��-8	��Ѫ��-1	��Ѫ��-2	��Ѫģ-1	��Ѫģ-2	��Ѫģ-4	��Ѫģ-6	��Ѫģ-7	��Ѫˮ-3	��Ѫˮ-4	��Ѫˮ-9	��Ѫ��-1
0.02_121.0282m/z		121.0281561	1	0.015733333	1.0358	0	100 - 4.85	41546.87382	182.99	7060.999471	4833.426786	7966.510538	6403.811114	213538.3226	257410.4806	226421.8252	205763.4182	4131.130168	6427.113029	6920.286549	3989.885167	143915.1423	143397.7893	5544.9822	3927.694155	154632.8867	132981.0338	187841.1576	149484.0997	4113.972995	6024.619628	5471.272836	5838.876652	176.6153365	0	0	2533.003667	148.4976952	3720.453086	308.8317824	636.3763459	128.2338097	185.7819113	468.7937211	205.4277768	163.2080052	0	0	15702.70298
0.02_286.9576m/z		286.9576054	1	0.015733333	0.052383333	0	100	1926.913974	512.63	0	0	0	0	0	0	0	0	0	0	0	0	0	0	0	0	0	0	0	0	0	0	0	0	0	0	0	19936.50471	0	0	2685.287073	0	0	0	0	0	0	0	65196.69061	0
0.02_286.9696m/z		286.9696447	1	0.015733333	0.069983333	0	100	13126.00518	350.41	0	0	0	0	0	0	0	0	0	0	0	0	0	0	0	0	0	0	0	0	0	0	0	0	5499.815959	3716.756402	3568.406441	113834.3886	3911.433878	2032.01774	3383.700028	4259.9488	6942.761129	785.0125739	16958.58055	3529.933329	1165.470611	31612.03604	295823.3125	29774.42255
0.02_338.9110m/z		338.9109785	1	0.015733333	0.052383333	0	100	1922.952093	479.32	0	0	0	0	0	0	0	0	0	0	0	0	0	0	0	0	0	0	0	0	0	0	0	0	0	0	0	32163.77071	0	0	0	0	0	0	0	0	0	0	55115.06368	0
0.02_358.0650m/z		358.0650296	1	0.015733333	0.141916667	2	100 - 1.87	9985.549079	224.91	0	0	0	0	57742.92093	69891.85865	68113.41722	87248.35711	0	0	0	0	40208.86814	44856.41714	0	0	31106.26164	21674.77516	48477.93074	0	0	0	0	0	0	0	0	0	0	0	0	0	0	0	0	0	0	0	0	0
0.02_416.9273m/z		416.9272786	1	0.015733333	0.141916667	0	100	24944.96781	283.86	0	0	0	0	0	0	0	0	0	0	0	0	0	0	0	0	0	0	0	0	0	0	0	0	3791.247598	9876.988936	6043.070082	204270.3162	11135.85238	5977.441188	9540.078788	14409.30229	18257.27281	6656.037976	28622.46788	12628.30499	5153.773985	53293.8763	426844.098	68309.66308
0.02_422.9442m/z		422.9441679	1	0.015733333	0.034783333	0	100 - 2.21	5790.681513	469.48	0	0	0	0	0	0	0	0	0	0	0	0	0	0	0	0	0	0	0	0	0	0	0	0	114.2639082	73.88225494	50.60509194	78034.33879	196.6982133	0	101.1249506	1916.489476	36.8432283	0	582.4923562	0	415.9266013	0	171197.4977	0
0.02_484.9152m/z		484.9152036	1	0.015733333	0.141916667	0	100	21829.58129	299.37	0	0	0	0	0	0	0	0	0	0	0	0	0	0	0	0	0	0	0	0	0	0	0	0	15824.03683	7443.76515	4992.735903	205820.1259	19218.91133	1761.227358	9347.608358	12704.43788	7437.763775	8853.247217	17449.93054	8657.89778	11724.59408	45415.15288	396074.4397	77088.9238
0.02_501.1514m/z		501.1514338	1	0.015733333	0.052383333	0	100	2009.26055	685.57	0	0	0	0	0	0	0	0	0	0	0	0	0	0	0	0	0	0	0	0	0	0	0	0	0	0	0	0	0	0	0	0	0	0	0	0	0	0	94435.24586	0
0.02_523.1719m/z		523.1719052	1	0.015733333	0.069983333	5	100 - 26.5	19239.20552	685.57	0	0	0	0	0	0	0	0	0	0	0	0	0	0	0	0	0	0	0	0	0	0	0	0	0	0	0	0	0	0	0	0	0	0	0	0	0	0	904242.6596	0
0.02_546.8858m/z		546.8858191	1	0.015733333	0.034783333	0	100 - 7.41	10565.06803	431.34	0	0	0	0	0	0	0	0	0	0	0	0	0	0	0	0	0	0	0	0	0	0	0	0	0	5125.052212	2048.988003	134162.0467	3178.569142	0	1008.61285	3466.01256	3090.155395	0	5072.242366	0	0	15348.63282	285228.8709	0
0.02_550.7906m/z		550.7906492	1	0.015733333	0.23315	0	100 - 63.3	44792.32838	179.59	11743.59292	10444.86865	16650.00662	20732.35583	17199.77508	6811.525028	19938.41696	27112.83801	12261.87279	11164.21699	160.0613516	11315.65707	28170.52025	24150.56786	17481.62549	15602.81451	11903.5997	10189.06005	24348.5199	0	13209.1571	19735.09475	20349.98956	7644.499057	24193.55274	56031.8388	3497.497132	57642.79916	39076.57728	74923.79449	9035.365955	8100.238926	41792.67245	21050.77857	44539.7089	52792.61039	33150.83075	405423.7647	27175.83876	6102.146076
0.02_569.1771m/z		569.1770544	1	0.015733333	0.052383333	2	100 - 22.1	5490.195502	685.57	0	0	0	0	0	0	0	0	0	0	0	0	0	0	0	0	0	0	0	0	0	0	0	0	0	0	0	0	0	0	0	0	0	0	0	0	0	0	258039.1886	0
0.02_614.8740m/z		614.8740413	1	0.015733333	0.034783333	0	100 - 9.12	7487.718981	445.82	0	0	0	0	0	0	0	0	0	0	0	0	0	0	0	0	0	0	0	0	0	0	0	0	0	1915.633078	3710.068823	113135.5008	0	0	0	3691.266975	1882.647845	0	2374.245645	0	0	0	201193.6134	0
0.03_148.9486m/z		148.9485503	1	0.032916667	0.178566667	0	100	2543.854807	188.93	0	0	0	0	0	0	0	0	0	0	98.25469638	0	0	0	0	0	0	0	0	0	0	0	0	0	1008.891098	1906.857799	1256.552351	11906.67383	2195.338683	18172.35289	1024.918276	1620.883946	1089.326858	1017.921895	3723.237522	1374.198087	921.3715879	13756.67259	5673.642559	5282.054095
0.03_155.8730m/z		155.8730475	1	0.032916667	0.052383333	0	100	1473.623373	235.7	0	0	0	0	0	0	0	0	0	0	0	0	0	0	0	0	0	0	0	0	0	0	0	0	686.621983	681.8774406	0	12215.39298	1351.091582	0	2190.290475	304.8175646	1063.724419	1017.262948	2905.631893	0	0	6224.363641	12586.30593	0
0.03_160.9390m/z		160.9389932	1	0.032916667	0.052383333	0	100	384.6139292	126.32	419.3879963	843.6547546	609.210295	643.0900386	1398.553707	877.0273396	1245.727217	801.5473477	1350.208591	307.3857577	0	313.7659725	773.9064447	808.6978456	859.6198144	0	287.77328	0	1302.329103	0	924.166464	933.6726494	552.4139395	258.0110567	0	0	0	0	0	0	0	0	0	0	0	0	0	0	0	0
0.03_171.1017m/z		171.1016648	1	0.032916667	0.3053	0	100	5092.978463	273.1	0	0	0	0	0	0	0	0	0	0	0	0	0	0	0	0	0	0	0	0	0	0	167.9905741	0	3202.447042	0	0	16638.63902	3310.681543	79435.49218	7325.880763	5668.409282	50555.06201	5403.83255	17897.14607	1965.430264	2963.729715	4152.694764	9301.378122	14375.76019
0.03_172.8669m/z		172.8669296	1	0.032916667	0.340783333	0	100	6790.055769	187.57	0	0	0	0	0	0	0	0	0	0	0	0	0	0	0	0	0	0	0	0	0	0	0	0	6998.59832	4317.488536	269.096858	10814.35068	7384.856797	21142.36838	6275.217841	5880.660113	11988.10658	3127.720043	14263.4924	9030.04251	3007.086939	36651.38278	21461.69356	23639.91101
0.03_189.1123m/z		189.1123433	1	0.032916667	0.106633333	0	100	182.3002071	685.57	0	0	0	0	0	0	0	0	0	0	0	0	0	0	0	0	0	0	0	0	0	0	0	0	0	0	0	0	0	0	0	0	0	0	0	0	8568.109733	0	0	0
0.03_210.8834m/z		210.8833599	1	0.032916667	0.0876	0	100	644.7565996	351.33	0	0	0	0	0	0	0	0	0	0	0	0	0	0	0	0	0	0	0	0	0	0	0	0	0	0	0	0	0	0	9172.492029	433.4450704	0	0	3807.881709	0	0	0	11102.25994	0
0.03_225.0006m/z		225.0006017	1	0.032916667	0.124283333	0	100	3514.846836	238.29	0	0	0	0	0	0	0	0	0	0	0	0	0	0	0	0	0	0	0	0	0	0	0	0	3042.127955	3777.855629	894.8216252	2729.835918	831.9302927	888.7797679	293.7001477	533.0875462	4657.728917	6193.876778	4993.624036	4593.494944	1507.791722	26675.89815	19006.23728	0
0.03_260.9806m/z		260.9806112	1	0.032916667	0.069983333	0	100	1849.23571	466.16	0	0	0	0	0	0	0	0	0	0	0	0	0	0	0	0	0	0	0	0	0	0	0	0	0	0	0	571.8498433	0	0	8389.590456	0	0	0	9586.775737	0	0	0	57415.72274	0
0.03_284.8562m/z		284.856171	1	0.032916667	0.052383333	0	100	7336.547471	420.04	0	0	0	0	0	0	0	0	0	0	0	0	0	0	0	0	0	0	0	0	0	0	0	0	777.4052202	1385.272971	717.2466881	181571.4741	0	31.55994006	383.6379312	3347.340911	1138.29728	490.5094577	2764.086401	0	0	5026.585857	113070.8564	0
0.03_348.9105m/z		348.9105176	1	0.032916667	0.052383333	0	100	1065.558067	131.44	0	1021.113453	4172.304182	889.0595249	4643.955755	3277.958993	1394.742231	2875.889877	0	0	122.5386282	1798.525427	4420.968195	1433.304905	3869.053791	1140.064187	2153.691848	0	1474.945917	0	2234.297516	2817.496318	2454.495851	944.523241	67.66652813	8.414752853	36.91676582	0	0	6.131269413	0	0	109.9962602	90.43650733	664.6154494	41.92632737	0	977.0503783	0	0
0.03_405.1814m/z		405.1814441	1	0.032916667	0.141916667	2	100 - 26.2	3613.113031	653.4	0	0	0	0	0	0	0	0	0	0	0	0	0	0	0	0	0	0	0	0	0	0	0	0	0	0	0	3811.769028	0	0	0	0	0	161925.9261	0	0	0	0	0	4078.617335
0.03_462.8783m/z		462.8782554	1	0.032916667	0.052383333	0	100	7236.107144	212.92	0	0	0	0	0	0	0	0	0	0	0	0	0	0	0	0	0	0	0	0	0	0	0	0	14693.01136	10096.91545	6320.312794	23716.21752	4120.15605	3307.146957	13933.87135	3260.11311	13621.34193	4715.50646	13601.97117	8611.293444	1917.664474	74040.69041	1049.562454	46467.16808
0.05_146.0097m/z		146.0096877	1	0.050516667	0.197833333	1	100 - 0.154	12030.75841	232.17	0	0	0	0	0	0	0	0	0	0	0	0	0	0	0	0	0	0	0	0	0	0	0	0	0	0	0	103828.7569	74691.88275	64351.512	41695.82061	33618.57929	8428.950824	0	91229.56528	0	0	0	69657.74469	0
0.05_147.0130m/z		147.0130149	1	0.050516667	0.124283333	0	100	404.0577727	272.19	0	0	0	0	0	0	0	0	0	0	0	0	0	0	0	0	0	0	0	0	0	0	0	0	0	0	0	4432.940496	3234.215794	0	1070.975161	624.5645585	0	0	3722.519046	0	0	0	2521.219045	0
0.05_170.9602m/z		170.9602339	1	0.050516667	0.052383333	0	100	737.6667969	466.05	350.9078221	0	0	0	0	0	0	380.2929163	0	293.7472204	0	366.2554272	431.5455607	0	957.0579181	0	548.4800856	284.5555315	1128.068014	0	0	0	0	0	0	0	0	6864.09812	0	0	0	0	0	0	0	0	0	0	22777.57951	0
0.05_187.0062m/z		187.0061795	1	0.050516667	0.106633333	3	100 - 3.94	1445.06682	437.16	0	0	0	0	0	0	0	0	0	0	0	0	0	0	0	0	0	0	0	0	0	0	0	0	0	0	0	14521.85618	40700.37546	0	933.2358817	7422.032972	312.3717423	0	931.4357362	0	0	0	3096.832582	0
0.05_206.9905m/z		206.9905221	1	0.050516667	0.141916667	2	100	3963.638705	301.31	0	0	0	0	0	0	0	0	0	0	0	0	0	0	0	0	0	0	0	0	0	0	0	0	2146.784101	5745.651455	972.8875219	467.4769755	1684.867154	871.1614839	491.1094228	2051.715908	4409.678893	4374.349965	3089.260762	4287.605313	1663.429842	31070.8107	1014.256431	0
0.05_223.0278m/z		223.0278373	1	0.050516667	0.106633333	1	100 - 3.08	7991.770086	381.96	0	0	0	0	0	0	0	0	0	0	8920.450211	0	0	0	0	0	0	0	0	0	0	0	0	0	1283.492045	4325.866301	6791.894593	184743.6786	970.0087017	3128.251079	1512.725362	997.3791367	3685.713433	1578.918476	6029.623084	2590.527116	1777.430575	17919.71166	4032.931465	104608.6749
0.05_286.8921m/z		286.8921236	1	0.050516667	1.053416667	1	100	32461.66412	96.66	65117.50119	52129.13326	72328.99004	69903.03837	61504.68014	58856.20936	64557.39509	71272.88948	49799.15843	38937.85213	822.4283739	59364.8974	68752.18025	47381.38562	60388.55658	70609.06074	66787.94624	47596.0013	78759.85005	71549.85491	57305.63448	58906.62297	61417.42129	68837.18335	0	406.1035762	0	0	566.7740345	0	0	0	0	0	0	0	0	0	2002.809811	0
0.05_400.8212m/z		400.8211679	1	0.050516667	0.0876	0	100	2173.082173	180.08	0	3041.906405	0	0	0	0	3769.421074	7168.142572	3700.357015	6483.751436	3963.101594	1197.080069	6435.652106	8426.623916	5242.055289	1976.65514	2212.320555	1613.827621	2587.696249	0	4923.772032	0	0	0	0	0	0	3372.708779	0	0	0	0	0	0	0	0	0	0	1308.729234	0
0.05_477.0208m/z		477.0207968	1	0.050516667	0.141916667	0	100	2537.729546	264.27	0	0	0	0	22203.73513	21580.88135	25219.88825	22152.69774	0	0	0	0	3183.931167	2066.511367	0	0	3772.094518	3415.424662	15678.12448	0	0	0	0	0	0	0	0	0	0	0	0	0	0	0	0	0	0	0	0	0
0.05_538.8909m/z		538.8908814	1	0.050516667	0.069983333	0	100 - 27.8	6491.836534	269.02	0	0	0	0	0	0	0	0	0	0	0	0	0	0	0	0	0	0	0	0	0	0	0	0	1655.85109	6814.485497	3122.832048	14865.5364	1579.479381	49052.17234	0	0	0	3389.329177	19263.63667	2414.536729	0	98195.60275	1863.236719	18349.46464
0.05_590.7205m/z		590.7205397	1	0.050516667	0.0528	0	100	1838.395294	147.71	0	2226.117554	6975.636714	818.7370199	1988.752056	4167.703708	2241.520138	5132.321405	5153.374968	2542.879785	3329.270136	4423.769108	7329.591344	0	9499.494896	0	0	1910.382	6651.672597	0	3080.012453	1507.398235	0	1363.034514	0	0	0	595.320964	0	0	0	0	0	0	0	0	0	0	0	0
0.05_627.2192m/z		627.2192118	1	0.050516667	0.069983333	0	100	17867.29594	685.57	0	0	0	0	0	0	0	0	0	0	0	0	0	0	0	0	0	0	0	0	0	0	0	0	0	0	0	0	0	0	0	0	0	0	0	0	0	0	839762.909	0
0.05_864.6408m/z		864.6408007	1	0.050516667	0.0876	0	100	8594.284583	119.4	15251.47079	12489.05054	3623.881699	23487.80681	20362.59704	36004.05513	13297.54142	25134.40378	20801.12296	3538.603697	4379.461565	18052.34887	24416.41913	36359.69828	15412.71958	9803.794011	15849.31389	9817.79419	12617.35025	0	10817.99708	3723.797762	17106.6715	3998.110486	0	0	0	0	0	0	0	0	0	0	0	0	0	0	0	0
0.07_144.0443m/z		144.044297	1	0.068116667	0.106633333	0	100	586.9966122	210.31	0	0	0	0	0	0	0	0	0	0	0	0	0	0	0	0	0	0	0	0	0	0	0	0	0	168.5687665	0	332.5707287	5035.974701	1753.708767	2190.194636	3450.875526	4766.47867	923.2299615	2955.439379	1381.873258	0	0	917.2869519	0
0.07_180.8987m/z		180.8987083	1	0.068116667	9.14745	0	100	355880.9236	184.25	887.208888	630.9736431	813.7548265	528.8972526	480.9109544	906.0887822	810.7083036	167.5218078	324.974063	1758.690552	1543.896407	808.5064682	377.6112856	120.3072653	0	746.8782233	0	0	888.3299416	0	543.2048244	491.0631085	556.7014593	433.6732324	516026.9654	370018.5969	229504.9474	462656.119	445070.4639	407178.4152	338973.3274	527805.2096	471130.8964	359203.0326	663068.0635	566641.4472	557931.5527	1963781.711	535911.9493	1183993.89
0.07_246.9648m/z		246.9648071	1	0.068116667	0.377816667	0	100	6570.607444	400.47	0	0	0	0	0	0	0	0	0	0	0	0	0	0	0	0	0	0	0	0	0	0	0	0	0	0	0	3032.948632	0	21968.32112	25124.12623	5448.256767	816.8204289	0	48600.07798	0	10965.23944	0	172736.9816	0
0.07_272.9589m/z		272.9589459	1	0.068116667	0.0876	1	100 - 6.16 - 7.35	28351.41761	201.92	0	0	0	0	0	0	0	0	0	0	0	0	0	0	0	0	0	0	0	0	0	0	0	0	16614.29462	27703.82222	12440.17306	46311.52686	17879.56463	90851.1813	11105.14147	9350.780018	35025.46488	16942.13469	59326.88341	23877.83038	14504.38028	248554.7282	58102.07958	100998.4123
0.07_305.9265m/z		305.9265464	1	0.068116667	0.0876	0	100	506.5588589	427.82	0	0	0	0	0	0	0	0	0	0	0	0	0	0	0	0	0	0	0	0	0	0	0	0	0	0	0	0	0	11381.76918	0	0	0	0	0	0	0	0	2946.102171	9480.395016
0.07_483.1769m/z		483.1769159	1	0.068116667	0.069983333	4	100 - 17	17673.44586	685.57	0	0	0	0	0	0	0	0	0	0	0	0	0	0	0	0	0	0	0	0	0	0	0	0	0	0	0	0	0	0	0	0	0	0	0	0	0	0	830651.9552	0
0.07_553.1822m/z		553.1822477	1	0.068116667	0.413166667	0	100 - 29.6 - 1.23	123363.5244	685.57	0	0	0	0	0	0	0	0	0	0	0	0	0	0	0	0	0	0	0	0	0	0	0	0	0	0	0	0	0	0	0	0	0	0	0	0	0	0	5798085.645	0
0.07_573.1641m/z		573.1641092	1	0.068116667	0.106633333	2	100 - 32 - 45.5 - 9.55	225164.1901	685.57	0	0	0	0	0	0	0	0	0	0	0	0	0	0	0	0	0	0	0	0	0	0	0	0	0	0	0	0	0	0	0	0	0	0	0	0	0	0	10582716.93	0
0.07_599.1877m/z		599.1876867	1	0.068116667	0.178566667	0	100 - 38.2	31890.42823	685.57	0	0	0	0	0	0	0	0	0	0	0	0	0	0	0	0	0	0	0	0	0	0	0	0	0	0	0	0	0	0	0	0	0	0	0	0	0	0	1498850.127	0
0.07_600.8618m/z		600.8617906	1	0.068116667	0.106633333	0	100 - 23.9	4420.555772	228.26	0	0	0	0	0	0	0	0	0	0	0	0	0	0	0	0	0	0	0	0	0	0	0	0	3851.883748	7607.957395	0	9300.884754	6422.619405	41717.83985	0	0	4474.006078	0	7785.580642	3738.585906	2824.402396	28831.50873	0	22922.13829
0.09_123.0072m/z		123.0072374	1	0.085716667	0.4485	0	100	1604.944388	158.41	0	307.9939528	498.8804109	712.3561649	6345.911857	7797.879709	7977.896999	5669.89155	477.699893	584.8252033	3517.362707	0	3374.066674	1778.272382	153.5147668	167.3718151	3790.370584	2496.696337	6031.398446	2100.982425	596.7943509	661.9021567	1323.664642	1547.917428	0	0	0	151.2724894	0	0	0	0	0	0	0	0	0	0	0	716.7158297
0.09_169.0131m/z		169.0131317	1	0.085716667	0.159566667	3	100	655.5204213	200.42	300.5707811	505.4261169	0	0	4303.012193	4950.878968	3496.118094	4772.103856	0	0	0	0	346.8637987	1104.058813	306.0976034	380.6798189	809.7050736	361.9390601	1484.78209	0	629.6134476	276.3185241	344.6191794	0	0	0	0	0	0	0	0	0	0	0	0	0	0	0	0	0
0.09_236.9148m/z		236.9148095	1	0.085716667	0.124283333	0	100	670.1941089	154.2	0	499.6027527	0	560.7472922	1149.985678	2251.588923	2900.803115	4800.269012	1035.888868	2579.88961	0	1699.637187	0	2503.950716	941.4901551	1832.278191	944.8519902	330.5192084	947.0278059	0	1275.867715	414.4499528	1969.113864	1600.003484	0	0	0	0	0	0	0	0	0	0	0	0	0	0	280.5768906	0
0.09_346.1294m/z		346.1293546	1	0.085716667	0.070416667	3	100	4088.383673	685.57	0	0	0	0	0	0	0	0	0	0	0	0	0	0	0	0	0	0	0	0	0	0	0	0	0	0	0	0	0	0	0	0	0	0	0	0	0	0	192154.0326	0
0.09_374.1243m/z		374.1242668	1	0.085716667	0.141916667	2	100	9173.298062	685.57	0	0	0	0	0	0	0	0	0	0	0	0	0	0	0	0	0	0	0	0	0	0	0	0	0	0	0	0	0	0	0	0	0	0	0	0	0	0	431145.0089	0
0.09_402.9161m/z		402.9160647	1	0.085716667	0.141916667	0	100 - 20.4	14894.18862	220.1	0	0	0	0	0	0	0	0	0	0	0	0	0	0	0	0	0	0	0	0	0	0	0	0	7306.063648	14957.46719	9747.474346	20314.01466	16964.25801	79819.54167	4710.353361	5142.809288	16602.07452	8316.96132	30307.91961	18440.89728	9677.216968	161611.2248	7076.777019	49327.97516
0.09_428.1710m/z		428.1709804	1	0.085716667	0.180766667	0	100	6339.14408	685.57	0	0	0	0	0	0	0	0	0	0	0	0	0	0	0	0	0	0	0	0	0	0	0	0	0	0	0	0	0	0	0	0	0	0	0	0	0	0	297939.7718	0
0.09_470.9034m/z		470.9034	1	0.085716667	0.430833333	0	100	25317.6169	189.67	0	0	0	0	0	0	0	0	0	0	0	0	0	0	0	0	0	0	0	0	0	0	0	0	26740.12519	21084.64324	31439.37796	48717.15062	33528.46922	134241.1657	10058.42219	2581.721745	25955.25734	20031.02584	24762.99651	34931.41434	13713.45468	191069.6369	16052.83141	122046.376
0.09_521.1560m/z		521.1560178	1	0.085716667	0.180716667	1	100	7433.177575	685.57	0	0	0	0	0	0	0	0	0	0	0	0	0	0	0	0	0	0	0	0	0	0	0	0	0	0	0	0	0	0	0	0	0	0	0	0	0	0	349359.346	0
0.09_538.1947n	538.1946706	583.1929832	1	0.085716667	0.395483333	2	100 - 31.6 - 5.74	1346071.849	685.57	0	0	0	0	0	0	0	0	0	0	0	0	0	0	0	0	0	0	0	0	0	0	0	0	0	0	0	0	0	0	0	0	0	0	0	0	0	0	63265376.9	0
0.09_552.7599m/z		552.7599293	1	0.085716667	0.591733333	0	100	26648.62997	89.06	42036.04146	26566.6983	54815.11078	56908.60616	46220.41399	47364.54362	66650.78477	56073.26809	51764.09272	24416.88986	11183.55779	30985.58542	43430.04887	42546.25719	43796.5244	45441.38599	56675.27209	39531.00743	56664.05431	36756.12797	29276.61674	47787.91993	33988.46849	38386.58971	23.18303472	0	0	36362.15611	5.324784251	25679.65377	0	0	0	0	0	0	0	0	13145.3847	0
0.09_630.7305m/z		630.7305159	1	0.085716667	0.106633333	0	100 - 0.224	67391.3302	107.33	87343.52577	103778.9966	148276.8715	104462.3885	100224.3723	128231.7076	122570.5697	251229.7279	159381.3743	72170.71953	48277.11076	153465.3253	161139.4336	284107.2154	141875.1702	104099.6867	127314.8672	106045.6917	117073.4877	0	91779.66734	70498.38967	71678.48779	72640.3988	0	0	0	0	0	0	0	0	0	0	0	0	0	0	0	0
0.09_667.1451m/z		667.1450655	1	0.085716667	0.089533333	0	100	7624.955256	685.57	0	0	0	0	0	0	0	0	0	0	0	0	0	0	0	0	0	0	0	0	0	0	0	0	0	0	0	0	0	0	0	0	0	0	0	0	0	0	358372.897	0
0.10_214.1442m/z		214.144247	1	0.103333333	0.089533333	1	100	1088.030951	679.17	0	0	0	0	0	0	0	0	0	0	0	0	0	0	0	0	0	0	0	0	0	0	0	0	0	0	0	0	0	0	0	468.8408274	0	0	0	0	0	0	50668.61388	0
0.10_259.0133m/z		259.0133311	1	0.103333333	0.071933333	0	100	735.337337	386.32	0	0	0	0	0	0	0	0	0	0	0	0	0	0	0	0	0	0	0	0	0	0	0	0	0	0	0	3770.446093	17074.591	0	1231.616334	3852.407629	0	0	0	0	0	0	8631.793778	0
0.10_380.8518m/z		380.8518201	1	0.103333333	0.159566667	0	100	5246.845919	92.24	3838.316897	5095.363384	6692.998907	13833.03623	11851.36169	2319.541472	7158.246038	20329.60843	4807.271899	3794.230986	5337.276786	4595.640756	5282.396647	12767.71426	11060.83702	2672.470433	2648.469858	4543.490206	10134.69988	0	8253.9964	7149.545764	5459.180866	6038.610774	0	1048.167351	0	0	483.6856206	694.5860916	1092.705075	0	1589.761003	0	684.4631679	786.7153201	1368.389219	8714.840744	0	0
0.10_540.7903m/z		540.7902667	1	0.103333333	0.180766667	0	100	7569.421274	109.29	14176.4666	8870.211487	11576.46698	15345.65448	17708.25491	18119.90451	17731.08383	32872.47178	20849.62906	2619.410644	5445.990688	13437.32674	16039.72336	22648.22881	9086.795081	6368.266676	12127.44091	11487.93396	13378.71248	0	8632.23876	8533.900334	5667.89239	7132.39052	0	237.0716202	0	0	0	27082.2521	0	0	0	0	0	0	0	3978.053741	0	0
0.10_608.7492m/z		608.7491558	1	0.103333333	0.2508	0	100 - 0.159	236925.5086	94.83	360585.0883	372534.596	490730.9435	441731.7209	413296.0011	429783.7082	466644.9862	677684.9809	466420.3264	280222.8624	215695.2758	456619.0427	529986.6252	688872.609	459310.922	440240.3594	440780.2354	405798.028	455074.2466	42742.54827	351890.2111	318779.1635	418292.7076	307656.1901	0	1543.131672	0	15175.74545	0	15199.14547	0	0	0	0	0	0	0	0	0	0
0.10_628.1960m/z		628.1959694	1	0.103333333	0.163116667	0	100	3537.527312	685.57	0	0	0	0	0	0	0	0	0	0	0	0	0	0	0	0	0	0	0	0	0	0	0	0	0	0	0	0	0	0	0	0	0	0	0	0	0	0	166263.7837	0
0.10_638.2234m/z		638.2234312	1	0.103333333	0.37845	0	100 - 36.4 - 3.06	96068.16994	685.57	0	0	0	0	0	0	0	0	0	0	0	0	0	0	0	0	0	0	0	0	0	0	0	0	0	0	0	0	0	0	0	0	0	0	0	0	0	0	4515203.987	0
0.10_646.7911m/z		646.7911288	1	0.103333333	1.071033333	0	100	78807.06739	68.87	69786.79121	108116.9962	132298.8844	97036.97982	132274.6801	141683.202	161865.105	156470.7511	101576.9651	94763.08045	18767.93379	66344.20238	154693.1995	164501.0298	62065.29241	86834.5145	137773.7138	87288.08382	156481.3402	112314.0906	99398.83031	111997.8627	96602.75068	109923.9051	22308.19187	19307.56814	5044.743827	23735.86918	28425.612	13234.93556	9084.650701	13417.54956	21010.54048	6100.597238	15341.70615	9861.534998	15772.8368	177619.4839	6841.242979	48620.4806
0.12_129.0543m/z		129.0543186	1	0.122366667	0.23315	0	100	900.4789641	134.67	553.1049575	735.8756485	451.3784789	845.9181296	1046.324529	621.1657749	1609.943615	1034.224674	691.4375413	984.3837274	2196.718301	770.5992605	189.565988	214.8191416	1097.241508	488.1208163	0	0	765.6007683	0	1359.896839	1418.336709	996.6535508	634.6311435	0	0	0	2206.65914	5759.977972	0	1801.785091	2077.053801	530.3040615	0	0	0	0	0	656.8670088	0
0.12_178.0243m/z		178.0242678	1	0.122366667	0.2508	0	100	1291.854153	438.5	1.406836992	0	0	4.147890359	0	0	0.2450004	15.09581679	0.000738208	0	0	0	0	0	1.231774901	0	0.00101272	0	0	0	0	0	0	3.366675218	0	0	0	0	756.4075655	2724.891655	647.0702002	1747.269164	1468.016043	0	1993.542226	993.403596	0	1398.943089	0	0
0.12_274.9265m/z		274.9264574	1	0.122366667	7.50995	0	100	351578.1743	202.3	0	1749.213282	14008.28756	1545.157963	1291.934402	0	0	0	0	3094.174743	288.410615	0	0	0	0	0	0	0	631.7167928	0	29.67410691	1161.986308	0	13.05776429	855725.0656	247157.6669	345503.7343	117927.1789	572243.0261	426030.4291	417644.4125	624568.94	730923.9074	478389.9123	837255.2618	677348.9383	384633.1931	1220870.638	288323.4169	0
0.12_332.8273m/z		332.8272589	1	0.122366667	0.124283333	0	100	2051.717764	142.25	955.1267582	3741.931801	3580.260978	4326.142113	1502.303984	2120.602902	3263.320533	3803.429512	9114.665935	4158.044466	8399.325566	3147.048536	1992.986647	0	5451.051776	932.6529803	930.3223949	1949.510471	3018.155683	0	1378.481858	669.7634466	1905.249869	2728.27802	0	0	0	0	0	0	0	0	0	0	0	0	0	0	0	0
0.12_530.8052m/z		530.8051734	1	0.122366667	0.089533333	0	100	8737.693264	205.01	0	0	0	0	679.1926246	0	0	2.30241379	0	0	0	0	922.2752146	0	0	0	6.681092315	0	0	0	0	0	0	811.7365995	4152.916311	7143.170538	1936.693568	3674.280038	13825.09554	1626.657621	7719.327571	4202.919896	3818.657112	9863.809845	24146.70442	13055.77997	9820.825635	58947.51037	15611.98903	18131.23137
0.12_820.7344m/z		820.7344114	1	0.122366667	0.1279	0	100	17414.23098	229.49	0	0	145.6380605	0	135.3092129	292.2274806	9.230619866	148.5783682	295.5493102	0	0	146.0660137	248.983169	50.73230161	0	0	49.44142594	185.6483835	44.07222878	0	119.1605105	0	1.086876151	1.807743069	8215.164641	18121.427	23264.51951	44292.77657	17781.14488	169525.5178	9727.997472	13198.30122	18345.37637	15951.55669	27540.82914	10961.1732	15840.14944	189002.5694	0	27120.26115
0.14_482.7772m/z		482.7771856	1	0.140016667	0.340783333	0	100	13360.35706	89.18	15779.86259	17075.66906	11524.10452	23649.06684	16708.81381	28301.29203	30286.87184	23095.18213	42287.93752	12279.16418	13118.46138	22014.14224	10383.98495	22040.02082	25513.00375	20278.56296	19316.2818	13169.24322	20158.3798	3468.729109	25990.8968	10330.6921	18991.9759	22327.9946	0	0	0	34760.98321	0	34240.91746	0	0	0	0	0	0	0	0	13455.34566	3503.250719
0.14_518.8311m/z		518.831078	1	0.140016667	0.1279	0	100 - 1.06	192697.9711	197.67	0	0	0	0	0	0	0	0	0	0	0	0	0	0	0	0	0	0	0	0	0	0	0	0	138670.7617	110560.8083	80828.57679	129587.2599	405315.4614	1219520.79	187644.9983	88438.47027	230641.4606	183418.9165	267587.5691	344662.1932	168421.724	1779448.936	104319.1956	253378.4799
0.14_586.8186m/z		586.8186169	1	0.140016667	0.55635	0	100 - 1.54	883065.7613	176.45	0	0	0	0	0	0	0	0	0	0	0	0	0	33.00687815	0	0	0	0	0	0	0	0	0	0	1115192.068	1079825.236	502511.6809	910200.6849	1424983.707	2391980.577	746501.298	472487.9892	1308125.804	611871.446	1500136.67	1280914.245	917997.2695	6174803.692	1186575.898	3752743.374
0.14_624.7201m/z		624.7201319	1	0.140016667	0.178566667	0	100 - 0.393	116537.2982	101.75	151122.7543	183089.8524	252803.1732	196095.8314	209373.0275	208274.6978	209398.7728	405026.1195	254575.2081	135313.3373	84676.45335	246998.3654	327281.4039	375649.4982	237761.1278	211993.3952	210493.3907	199147.1588	215969.5497	0	162446.7163	124228.188	183154.7519	135295.6731	0	0	0	0	0	0	0	0	0	0	0	0	0	0	0	0
0.14_668.7726m/z		668.772566	1	0.140016667	0.054316667	0	100 - 0.142	31336.32325	88.3	39821.14771	37413.6583	53616.03866	35965.2418	58357.88444	53028.67215	53495.18407	113162.7675	30071.32404	33969.23611	17523.34587	83283.2796	105879.5407	84017.77591	41984.63745	40131.13787	42537.74797	36347.96228	46841.24885	0	30219.06652	31996.05402	25868.44534	27717.51054	0	4032.02792	2990.756918	7083.38306	2626.995934	14546.77115	1364.150507	0	4619.087923	8294.939385	4101.259678	2793.637748	38.20194149	60080.70795	5710.406202	9314.076908
0.16_136.8618m/z		136.8617902	1	0.15765	8.684916667	0	100	191979.5009	175.35	5800.249196	7914.084105	20184.90768	8595.981887	9177.175593	7417.306876	5427.651638	4496.700887	7161.4709	16835.30883	9082.896672	2989.334231	2525.351167	1121.563537	5710.646325	3827.357221	3689.847524	2614.730171	7146.17465	3326.142297	4430.104083	7213.414401	6439.37051	3366.634994	318136.1623	180662.8913	182494.2708	221374.0194	261454.0409	196515.0619	174467.8989	273666.314	315676.4712	248095.8695	356980.2924	311231.8816	293751.4822	905986.4083	262269.1761	482402.3171
0.16_276.9243m/z		276.9242809	1	0.15765	2.83495	0	100	104585.5157	236.05	0	985.792662	7486.212812	2075.195671	0	0	0	0	0	1529.563243	0	0	0	0	0	0	0	0	0	0	0	0	0	0	234994.1085	55331.60739	44933.94501	24281.60065	199652.6949	109127.4803	107377.4059	155988.9127	277375.9463	135286.8296	210286.6022	144123.3521	56219.18288	185353.4823	29636.76798	113377.0315
0.16_678.6913m/z		678.6912973	1	0.15765	0.161383333	0	100	7795.753202	115.26	5656.977111	7521.859803	2797.979949	9252.819088	12787.95839	5931.993949	9910.184004	23497.0093	15226.80634	5493.219127	4362.62589	20094.65237	22601.7004	31204.99163	12202.90103	12071.37997	23858.81605	16641.88113	7346.328852	0	13770.52996	8763.931528	25087.99012	11637.67987	0	0	0	1289.587157	0	522.9078221	0	0	0	0	0	0	0	0	0	0
0.16_736.7738m/z		736.7737604	1	0.15765	0.198416667	0	100 - 4.37	37248.24469	198.16	0	0	0	0	0	0	0	0	0	0	0	0	0	0	0	0	0	0	0	0	0	0	0	0	44781.21533	27441.56946	42973.64405	79562.23183	53372.34537	123084.6373	16819.55748	7423.320733	17570.15625	41410.56346	48353.15229	54946.53108	24079.32859	332027.4527	6604.658534	142923.4809
0.16_768.6524m/z		768.6523837	1	0.15765	1.160716667	0	100	125423.9462	90.75	225099.2085	172502.9271	213965.7671	235457.9112	211304.2046	244244.9967	247396.0779	291015.4131	208812.6887	155048.6237	104822.661	194463.5364	251754.0902	282082.21	259580.9134	253421.6886	229837.113	241484.7726	273862.3459	235698.3155	230797.8347	211004.7878	174419.1081	234139.9077	0	0	0	0	0	176.5696822	0	0	0	0	0	0	0	0	0	0
0.16_892.7318m/z		892.7317653	1	0.15765	0.108583333	0	100 - 3.31	51576.60172	225.21	0	0	0	0	0	0	0	0	0	0	0	0	0	0	0	0	0	0	0	0	0	0	0	0	29241.51677	30030.73931	32714.22669	35633.79021	90810.2335	291667.0229	28064.68639	30004.97654	33926.77049	45695.19319	43648.01929	103106.6273	50898.00483	558847.352	43318.47097	88036.42899
0.18_229.1441m/z		229.1441307	1	0.1753	0.07355	57	100 - 0.734	3001.021127	127.35	1941.647691	3939.525925	7067.610214	6708.645643	4756.229601	6410.254752	5289.409859	6873.480561	7058.623364	6037.47663	14629.50759	0	1194.033571	0	3792.39597	4724.859297	2959.093925	2323.520949	3385.783087	0	4580.017747	5777.570927	8558.09479	5427.679653	0	0	0	0	0	0	0	0	0	0	0	0	0	0	0	0
0.18_519.1764m/z		519.1764358	1	0.1753	0.3431	3	100 - 26.9	13717.73839	685.57	0	0	0	0	0	0	0	0	0	0	0	0	0	0	0	0	0	0	0	0	0	0	0	0	0	0	0	0	0	0	0	0	0	0	0	0	0	0	644733.7042	0
0.18_714.6972m/z		714.6972052	1	0.1753	0.1279	0	100	8279.366935	114.05	6125.025094	3155.682861	38743.36377	12697.32289	9254.851214	11187.09399	18504.30212	26461.31974	14362.69764	2181.037039	6293.28029	17630.00613	23244.16397	13138.32787	15569.70144	14744.00093	17551.31105	13421.3779	16328.08681	0	14278.82163	12751.80861	23757.8841	24620.02029	0	0	0	0	0	2813.194893	0	0	0	0	0	0	0	0	0	0
0.19_254.9166m/z		254.9166287	1	0.1943	0.054283333	0	100	3580.100715	241.29	0	0	0	0	0	0	0	0	0	0	0	0	0	0	0	0	0	0	0	0	0	0	0	0	1930.192725	1654.191782	1715.585919	360.9818326	10441.2536	35137.70688	1022.489578	970.4356905	2583.365412	4468.450013	1179.894246	6426.799903	2110.033649	43145.82503	4930.120045	1268.665944
0.19_443.8122m/z		443.8122126	1	0.1943	0.57465	0	100 - 21.6	32006.75026	91.26	61669.44935	53078.49741	74538.78317	73742.28317	53895.46367	59863.96212	55638.34592	47289.81612	52048.16568	75650.67957	23290.1885	54704.67936	61284.99287	58801.09005	69326.38506	57055.52652	58703.11221	46873.22853	67062.25722	28418.96607	50311.36557	58553.11288	67645.82316	60326.43481	0	0	0	0	0	0	0	383.5741672	427.8418418	0	2937.136485	0	2638.907173	0	0	0
0.21_580.7584m/z		580.7583576	1	0.213566667	0.091216667	0	100	3104.076794	131.01	0	5661.281556	0	7837.431949	5142.737406	0	5347.167574	15030.55187	0	1505.798098	7832.464653	5653.779105	3991.557628	16926.57284	1757.616588	4480.243014	6059.375745	2039.949984	4466.681053	0	5309.812161	6709.952262	10097.22668	1882.094578	105.8533336	101.690804	165.905908	165.3240987	913.3168753	820.8611997	156.1806008	20.41772899	525.4470168	86.10672794	241.4417983	612.7627817	129.6319297	1847.077558	1.846715957	253.6023352
0.23_146.9446m/z		146.9445879	1	0.231233333	0.14295	0	100	744.5530531	108.44	2480.903595	783.2090884	1602.739676	1004.548306	1376.827269	958.4313399	1937.630942	1945.13826	789.6473946	693.5178059	2243.544982	1007.310272	184.3037332	743.2320697	2241.304698	2399.744838	1411.988794	788.7668759	1448.297292	388.934245	1350.531119	890.9984347	1726.42998	1259.272248	0	0	0	0	0	0	0	0	0	0	0	0	0	0	0	0
0.23_760.2716m/z		760.2716135	1	0.231233333	0.3431	0	100 - 39.3	33613.28407	683.25	0	0	0	0	0	0	0	0	0	0	0	0	0	0	0	0	0	0	0	0	0	0	0	0	0	2218.331715	234.5493262	0	37.98998732	0	0	0	0	0	0	135.4733139	0	0	1574598.977	0
0.25_225.0400m/z		225.0400229	1	0.248883333	1.0001	13	100	5439.860695	173.2	6133.390818	10589.22069	14352.40378	14187.53642	2260.272102	538.4125707	2407.771797	1160.555082	4906.646211	8732.830568	5587.319923	378.3862148	0	0	3809.267512	509.0526572	358.7423307	0	0	0	19361.69491	23974.30702	27353.96717	18701.47969	0	0	0	0	0	0	0	0	0	0	0	0	0	0	1000.493056	0
0.25_227.9893m/z		227.989255	1	0.248883333	0.3255	0	100 - 4.44	23950.12961	264.38	0	0	0	0	0	0	0	0	0	0	0	0	0	0	0	0	0	0	0	0	0	0	0	0	188823.8962	0	0	0	231143.8793	62341.76398	1360.747098	0	74738.3098	0	280821.5296	0	159951.3685	0	77274.78284	0
0.25_304.9019m/z		304.9018861	1	0.248883333	0.072233333	1	100	790.6401796	116.56	1735.59384	2272.065383	1142.316378	1485.755171	2784.144358	863.0020397	1786.044133	542.5239287	524.3589453	0	0	3491.857686	1079.698272	731.9899166	952.9988863	0	2464.058166	1112.434309	1136.982554	0	1699.062673	2367.38707	2256.860897	0	0	375.7045111	521.8290321	680.4571059	0	1189.061002	0	370.3669997	0	0	0	0	487.9994998	0	0	0
0.25_319.2123m/z		319.2123338	1	0.248883333	0.27255	4	100 - 7.41	2791.264305	685.57	0	0	0	0	0	0	0	0	0	0	0	0	0	0	0	0	0	0	0	0	0	0	0	0	0	0	0	0	0	0	0	0	0	0	0	0	0	0	131189.4224	0
0.25_332.8276m/z		332.8275613	1	0.248883333	0.109083333	0	100	2278.804947	124.07	3955.610342	4094.013543	3337.707839	9985.3048	2419.068603	5695.104022	2509.730515	1286.867625	10099.55623	2320.813639	5180.13002	3572.281953	0	3106.118174	3730.967381	6641.015444	6348.691066	1647.533267	5711.377892	0	1200.761427	4929.930927	2417.263879	740.4424187	0	0	0	0	0	0	0	0	0	0	0	0	0	0	0	0
0.25_514.9704m/z		514.970411	1	0.248883333	0.2359	0	100	2687.591941	685.57	0	0	0	0	0	0	0	0	0	0	0	0	0	0	0	0	0	0	0	0	0	0	0	0	0	0	0	0	0	0	0	0	0	0	0	0	0	0	126316.8212	0
0.25_658.8238m/z		658.8238056	1	0.248883333	0.2359	0	100 - 3.22	26896.79538	175.71	0	0	0	0	0	0	0	0	0	0	0	0	0	0	0	0	0	0	0	0	0	0	0	0	47187.86596	11115.65028	59796.84734	62870.37581	64682.67138	159571.2556	20953.53649	6687.949702	16559.5078	14650.96684	16356.96823	66099.63579	15739.33009	165761.3218	0	54800.97604
0.25_774.8859m/z		774.8859042	1	0.248883333	0.1104	0	100 - 6.84	1636.992535	685.57	0	0	0	0	0	0	0	0	0	0	0	0	0	0	0	0	0	0	0	0	0	0	0	0	0	0	0	0	0	0	0	0	0	0	0	0	0	0	76938.64916	0
0.27_180.9809m/z		180.9809466	1	0.266533333	0.07215	0	100	265.4889766	413.35	0	0	0	0	0	0	0	0	0	0	0	0	0	0	0	0	0	0	0	0	0	0	0	0	0	0	0	0	0	0	0	0	0	0	556.0989392	787.5129012	616.4049999	0	4237.412132	0
0.27_181.0496m/z		181.0496382	1	0.266533333	0.306583333	1	100 - 5.44	6054.206187	378.38	0	520.5368687	0	0	0	0	0	0	405.3041188	268.1458187	7272.591393	0	0	0	230.4425749	0	0	0	0	0	557.6740012	181.7190864	471.4606936	796.7053379	553.4274501	0	0	1107.832978	274.9422428	89329.51287	7135.879601	1555.882694	1759.407416	781.6584767	852.1701737	852.5617367	0	0	128161.8873	36547.28644
0.27_201.0219m/z		201.021896	1	0.266533333	0.07215	0	100	117.0313939	685.57	0	0	0	0	0	0	0	0	0	0	0	0	0	0	0	0	0	0	0	0	0	0	0	0	0	0	0	0	0	0	5500.475513	0	0	0	0	0	0	0	0	0
0.27_209.0449m/z		209.0449045	1	0.266533333	0.377816667	12	100	6637.706934	132.22	3055.677299	1121.201739	4663.644324	5387.570509	1995.914667	2667.084225	1949.964596	2500.177844	3541.77229	3959.890667	9616.747886	2597.033658	0	0	7543.252395	2415.461355	1160.536298	537.9150972	1227.000616	0	4909.184007	5621.870635	6898.809956	7302.120173	2123.070902	1936.45098	0	0	3376.712067	48813.54486	9123.965614	5555.871478	15858.7525	5445.57241	9301.045114	15429.89243	2500.951112	15719.33978	6607.825573	1511.443235
0.27_474.1764m/z		474.176375	1	0.266533333	0.307766667	1	100	4353.043166	685.57	0	0	0	0	0	0	0	0	0	0	0	0	0	0	0	0	0	0	0	0	0	0	0	0	0	0	0	0	0	0	0	0	0	0	0	0	0	0	204593.0288	0
0.27_845.2760m/z		845.2760273	1	0.266533333	0.37845	0	100 - 43.7	37236.35863	685.57	0	0	0	0	0	0	0	0	0	0	0	0	0	0	0	0	0	0	0	0	0	0	0	0	0	0	0	0	0	0	0	0	0	0	0	0	0	0	1750108.856	0
0.29_494.8275m/z		494.8275414	1	0.2857	0.10935	0	100	11034.7567	176.97	20.8937976	3.997512154	4.984668269	3.378489809	0	0	41.00000327	0	0	0	75.34580321	55.52703065	0	123.9985504	170.583627	0.12326904	102.0418401	36.34324332	3.649990888	0	0.09000017	16.54620429	72.07839007	15.34628233	25252.96778	8056.239709	11667.81132	18384.24022	26120.91325	23284.91193	12349.48212	8851.000458	10836.45296	12565.69131	5900.527107	32524.46789	20390.8056	44613.91437	6707.174843	36282.89243
0.29_522.1997n	522.1997403	567.1977606	1	0.2857	0.37845	0	100 - 32 - 5.82 - 0.342	252897.2499	685.57	0	0	0	0	0	0	0	0	0	0	0	0	0	0	0	0	0	0	0	0	0	0	0	0	0	0	0	0	0	0	0	0	0	0	0	0	0	0	11886170.75	0
0.29_528.7488m/z		528.7487944	1	0.2857	0.377816667	0	100	16680.24982	96.91	23255.64007	21923.14115	28200.75839	29574.48993	22013.11242	35529.45993	30744.17694	27413.79357	25456.48606	25891.4844	33822.00642	32933.09367	29194.52175	27730.67235	45991.34081	19911.95136	21579.95761	22781.4492	32513.82205	8834.055468	22424.27425	31004.72346	29950.64853	25864.40112	0	0	0	187.6351957	0	353.3919	0	0	0	0	0	0	0	0	0	0
0.30_343.0247m/z		343.0247401	1	0.303383333	0.181583333	0	100	593.9381717	647.04	0	0	0	0	0	0	0	0	0	0	0	0	0	0	0	0	0	0	0	0	0	0	0	0	0	0	0	0	0	0	0	0	0	0	0	0	1581.696911	0	26333.39716	0
0.30_440.9659m/z		440.9658607	1	0.303383333	0.2712	0	100 - 9.83	8980.448788	681.01	0	0	0	0	0	0	0	0	0	0	0	0	0	0	0	0	0	0	0	0	0	0	0	0	0	0	0	0	0	2753.649973	0	0	0	0	0	0	0	0	419327.443	0
0.30_507.1767m/z		507.1767152	1	0.303383333	0.430833333	1	100 - 30.1 - 5.07	165955.2508	685.13	0	0	0	0	0	0	0	0	0	0	0	0	0	0	0	0	0	0	0	0	0	0	0	0	0	0	4823.220099	0	0	0	0	0	0	0	0	0	0	0	7795073.567	0
0.30_557.1689m/z		557.1689052	1	0.303383333	0.343183333	1	100 - 29.4 - 28.8	28489.23174	685.57	0	0	0	0	0	0	0	0	0	0	0	0	0	0	0	0	0	0	0	0	0	0	0	0	0	0	0	0	0	0	0	0	0	0	0	0	0	0	1338993.892	0
0.30_596.7363m/z		596.7363468	1	0.303383333	0.162316667	0	100	4982.497217	137.68	10773.71876	6021.611572	9600.256194	9212.252537	2277.538619	2202.349309	7501.125568	4579.521819	6018.783536	3998.194592	15624.13436	4598.294304	7194.159175	5945.579268	19776.86112	8020.308488	2719.223307	3067.135277	2013.552627	8834.235387	9207.45087	5586.160339	6717.780914	7521.090422	0	0	0	0	0	0	0	891.1571514	0	0	0	0	0	0	0	0
0.30_782.6370m/z		782.6369905	1	0.303383333	0.089816667	0	100 - 0.857	26914.68983	98.69	85119.97574	43532.86417	61967.32928	64951.94481	36315.00764	35352.23538	65279.01698	34153.69845	47797.8038	45184.30173	28176.175	34100.26637	22177.66581	27483.62129	96931.40762	48223.63231	44580.18945	42633.44268	47295.10059	41855.93306	37864.07197	45972.18522	47251.04997	54481.32097	0	0	0	0	0	0	0	0	0	0	0	0	0	0	0	0
0.30_842.7335m/z		842.7335255	1	0.303383333	0.107466667	0	100 - 1.49	22797.53411	173.54	0	0	0	0	0	0	0	0	0	0	0	0	0	0	0	0	0	0	0	0	0	0	0	0	69405.49411	37260.03172	14954.4697	6648.641318	110463.14	29755.51867	7468.226632	21345.47388	32685.29041	30210.3705	45877.22084	48209.11367	82406.6126	134014.1785	8180.705209	25765.1177
0.30_894.7379m/z		894.7378843	1	0.303383333	0.072166667	0	100 - 29.1	4939.298842	248.05	0	0	0	0	0	0	0	0	0	0	0	0	0	0	0	0	0	0	0	0	0	0	0	0	9479.67135	9550.427101	0	9010.169175	11514.42059	3610.129117	5727.761749	0	3947.171166	0	0	14765.11494	12201.43531	18231.63956	0	42806.06499
0.30_1089.3972m/z		1089.397229	1	0.303383333	0.307883333	1	100 - 66.9 - 11.2	34349.58551	685.57	0	0	0	0	0	0	0	0	0	0	0	0	0	0	0	0	0	0	0	0	0	0	0	0	0	0	0	0	0	0	0	0	0	0	0	0	0	0	1614430.519	0
0.32_154.9893m/z		154.989305	1	0.321033333	7.883283333	0	100	128662.6848	75.09	204044.8697	193264.7951	247182.7225	211089.5047	188796.9059	216102.7533	189083.0424	192237.5684	181124.8802	203191.1966	61244.23987	181246.1545	157029.0838	150746.4551	187509.4312	192641.2983	159644.4737	140365.7551	180397.9742	206598.8977	165553.8602	164086.4907	188975.2606	173066.3069	24145.28764	15854.83534	10643.99689	34307.19845	16892.67069	23303.91759	8758.532262	13665.65641	8717.009934	5385.221694	17859.92421	15262.58632	33543.25931	166923.7949	23439.26873	19557.7588
0.32_249.0376m/z		249.0376386	1	0.321033333	0.2712	1	100 - 4.94	3321.111221	678.62	0	0	0	0	0	0	0	0	0	0	1556.476616	0	0	0	0	0	0	0	0	0	0	0	0	0	0	0	0	0	0	0	0	0	0	0	0	0	0	0	154535.7508	0
0.32_315.0302m/z		315.0302404	1	0.321033333	0.21825	0	100	1069.936503	685.57	0	0	0	0	0	0	0	0	0	0	0	0	0	0	0	0	0	0	0	0	0	0	0	0	0	0	0	0	0	0	0	0	0	0	0	0	0	0	50287.01563	0
0.32_535.1715m/z		535.171511	1	0.321033333	0.431433333	2	100 - 27.8	45144.03442	685.57	0	0	0	0	0	0	0	0	0	0	0	0	0	0	0	0	0	0	0	0	0	0	0	0	0	0	0	0	0	0	0	0	0	0	0	0	0	0	2121769.618	0
0.32_576.9404m/z		576.9404289	1	0.321033333	0.162316667	0	100 - 3.87	5301.102177	685.57	0	0	0	0	0	0	0	0	0	0	0	0	0	0	0	0	0	0	0	0	0	0	0	0	0	0	0	0	0	0	0	0	0	0	0	0	0	0	249151.8023	0
0.32_616.7192m/z		616.7192452	1	0.321033333	0.162333333	0	100 - 2.24	14421.83298	98.74	39242.06274	17739.14783	21177.22703	24256.96243	30815.69215	16889.65866	35472.9987	15675.60946	29970.19854	15565.03285	24522.26378	21746.41024	17945.1149	16813.44006	45294.04461	21340.54396	28939.52808	17974.21494	30496.70414	40015.04685	18811.8663	23661.99536	25452.62119	20511.40126	0	0	0	0	0	0	0	0	0	0	0	0	0	0	0	0
0.32_665.2345m/z		665.2345014	1	0.321033333	0.3431	0	100 - 33.9 - 2.01	23818.25826	685.57	0	0	0	0	0	0	0	0	0	0	0	0	0	0	0	0	0	0	0	0	0	0	0	0	0	0	0	0	0	0	0	0	0	0	0	0	0	0	1119458.138	0
0.32_714.2658m/z		714.2658392	1	0.321033333	0.197666667	0	100 - 21.9	8568.530016	684.48	0	0	0	0	0	0	0	0	0	0	0	0	0	0	0	0	0	0	0	0	0	0	0	0	0	0	0	0	0	0	0	0	0	0	0	0	0	0	402094.1664	0
0.32_872.7483m/z		872.7483239	1	0.321033333	0.090166667	0	100	9313.42616	192.63	0	0	0	0	0	0	0	0	0	0	0	0	0	0	0	0	0	0	0	0	0	0	0	0	29741.07621	8699.827647	9283.120071	30915.41622	41514.95566	12745.21346	4444.514226	0	24135.45884	6224.278587	0	17380.53796	4917.977621	15986.84309	4375.473272	37470.35696
0.34_145.0859m/z		145.0858575	1	0.3387	0.303783333	0	100	421.3877533	685.57	0	0	0	0	0	0	0	0	0	0	0	0	0	0	0	0	0	0	0	0	0	0	0	0	0	0	0	0	0	0	0	0	0	0	0	0	19805.22441	0	0	0
0.34_178.9768m/z		178.9768309	1	0.3387	4.64675	0	100 - 1.61 - 0.00206	4904428.705	138.56	1143550.461	968433.6791	1250470.699	1062010.021	1004890.933	1147638.509	1108050.694	1138672.43	930515.0703	1068872.043	597892.2488	995486.3587	1124604.464	1183640.193	1067177.227	1185335.376	1093800.659	959836.7404	1112978.762	1515036.764	869353.6503	884983.4187	986573.6956	933046.7611	4758710.314	4442150.078	5178712.772	4447491.73	5310578.675	6511361.988	3448928.781	4711833.376	5264324.024	4882570.11	7836407.739	7468029.341	7607476.916	25252517.95	14470218.66	15453167.5
0.34_275.0448m/z		275.044756	1	0.3387	0.25065	0	100	830.0992099	685.57	0	0	0	0	0	0	0	0	0	0	0	0	0	0	0	0	0	0	0	0	0	0	0	0	0	0	0	0	0	0	0	0	0	0	0	0	39014.66287	0	0	0
0.34_311.0078m/z		311.0078496	1	0.3387	0.359516667	0	100 - 8.95	30992.48661	374.74	0	0	0	0	0	0	0	0	0	0	0	0	0	0	0	0	0	0	0	0	0	0	0	0	18538.6807	6165.160936	4931.782975	0	35888.14468	62613.12808	12943.14436	8380.328719	16412.28145	7072.920244	19590.4611	18890.11374	7650.34017	46147.80597	771543.1395	0
0.34_508.9532m/z		508.9531963	1	0.3387	0.28885	0	100	7317.128565	685.57	0	0	0	0	0	0	0	0	0	0	0	0	0	0	0	0	0	0	0	0	0	0	0	0	0	0	0	0	0	0	0	0	0	0	0	0	0	0	343905.0425	0
0.36_378.9956m/z		378.9955955	1	0.356516667	0.307883333	0	100 - 9.87	8515.659425	685.57	0	0	0	0	0	0	0	0	0	0	0	0	0	0	0	0	0	0	0	0	0	0	0	0	0	0	0	0	0	0	0	0	0	0	0	0	0	0	400235.993	0
0.36_446.9831m/z		446.9831008	1	0.356516667	0.125516667	1	100 - 6.21	2882.387019	685.57	0	0	0	0	0	0	0	0	0	0	0	0	0	0	0	0	0	0	0	0	0	0	0	0	0	0	0	0	0	0	0	0	0	0	0	0	0	0	135472.1899	0
0.36_638.9110m/z		638.9110355	1	0.356516667	0.21825	0	100	4212.028111	685.57	0	0	0	0	0	0	0	0	0	0	0	0	0	0	0	0	0	0	0	0	0	0	0	0	0	0	0	0	0	0	0	0	0	0	0	0	0	0	197965.3212	0
0.36_703.2501m/z		703.2501159	1	0.356516667	0.2712	0	100 - 38.8	14825.49893	684.05	0	0	0	0	0	0	0	0	0	0	0	0	0	0	0	0	0	0	0	0	0	0	0	0	0	0	0	0	0	0	0	0	0	0	0	0	0	0	695284.5985	0
0.36_706.8977m/z		706.8977416	1	0.356516667	0.21825	0	100	3773.046976	685.57	0	0	0	0	0	0	0	0	0	0	0	0	0	0	0	0	0	0	0	0	0	0	0	0	0	0	0	0	0	0	0	0	0	0	0	0	0	0	177333.2079	0
0.36_842.6581m/z		842.6580776	1	0.356516667	0.144683333	0	100	10787.04126	114.2	36284.53277	29962.59013	17469.1232	21489.23937	10948.58042	31203.43414	24127.07556	9749.669553	14979.16961	3531.416612	0	3869.382477	11243.74143	15858.40341	32327.00041	10391.63868	22329.07288	23503.91552	18170.49073	35365.95111	22032.48668	40374.6344	4927.206789	17005.79902	0	0	0	0	0	0	0	0	0	0	0	0	0	0	0	0
0.38_342.0979m/z		342.0979394	1	0.375883333	0.307883333	4	100	2655.76579	685.57	0	0	0	0	0	0	0	0	0	0	0	0	0	0	0	0	0	0	0	0	0	0	0	0	0	0	0	0	0	0	0	0	0	0	0	0	0	0	124820.9921	0
0.38_356.8749m/z		356.8748852	1	0.375883333	0.072516667	0	100	918.8737156	193.01	0	0	1214.746076	1678.573814	0	905.7064536	0	0	1592.681332	4912.421862	0	2871.881824	1347.095292	0	8516.160646	0	2999.42919	883.032576	4716.476556	4313.614694	0	1288.719524	0	2842.419877	0	0	0	0	0	0	0	0	0	0	0	0	0	0	0	0
0.38_864.6396m/z		864.6395932	1	0.375883333	0.072516667	0	100	4560.28337	134.26	8416.23304	0	18431.70231	5099.008134	9755.666262	8233.570099	21849.82469	11262.97817	0	8638.067797	0	0	3393.300885	4107.572082	22189.64518	0	8429.448208	6972.383305	8181.666419	17186.10836	8679.831847	6244.521645	7045.929118	8277.54765	0	0	0	0	0	0	0	0	0	0	0	0	0	0	0	0
0.39_280.8560m/z		280.8559849	1	0.39355	0.1432	0	100 - 2.57	2152.024347	116.62	2080.357898	4412.121896	3009.729624	3917.061801	4258.641311	3271.93984	4148.345631	2790.190506	4904.881463	8506.949886	9031.971009	2157.750943	1388.460769	745.3680407	5015.862489	5343.743708	3096.365884	683.9323508	2542.59223	697.0663654	1753.488424	3557.379198	2291.077878	5494.634877	0	0	0	0	0	0	0	0	0	0	0	0	0	0	0	0
0.39_548.7312m/z		548.7311738	1	0.39355	0.143183333	0	100	4034.77366	127.16	6165.389753	0	7494.010008	8935.425689	3307.429484	13156.13853	3560.486843	0	12002.453	5875.160513	9588.290955	9859.24526	2805.431028	5111.184219	15234.21798	0	10066.11443	0	0	11171.82421	3420.868148	9505.874168	10659.90537	13941.67818	0	0	0	0	0	0	0	0	0	0	0	0	0	0	0	0
0.43_228.1600m/z		228.1599556	1	0.4289	0.215333333	1	100 - 10.3	8299.021916	674.73	0	0	0	0	0	0	0	0	0	0	0	0	0	0	0	0	0	0	0	0	0	0	0	0	0	1040.280477	0	0	0	0	0	0	5025.845522	0	0	0	0	0	383987.9041	0
0.43_281.0096m/z		281.0095779	1	0.4289	0.2511	0	100	782.0750177	591.74	0	0	0	0	0	0	0	0	0	0	0	0	0	0	0	0	0	0	0	0	0	0	0	0	0	0	0	841.0770235	0	0	2254.978512	0	0	0	31690.09775	0	0	0	0	1971.372544
0.43_304.9020m/z		304.9020086	1	0.4289	0.070683333	1	100	1169.067396	101.37	1062.012324	1903.780775	2272.361215	1940.562519	3020.322998	1263.206169	1781.636098	0	1153.277118	2375.577117	0	2815.723532	2663.278	2858.859049	2398.01862	1393.343447	3329.768639	3742.985369	3743.799066	1540.320591	928.495624	1526.084825	2251.578193	821.9508005	0	0	0	841.0982355	0	0	0	0	0	0	0	731.7275953	0	0	1080.370102	0
0.43_736.6799m/z		736.6798878	1	0.4289	0.106	0	100 - 4.45	9076.900627	99.36	22176.50018	9964.873453	8285.882913	11162.85071	21204.42086	18552.7821	21014.70004	17857.05385	21213.10451	10345.77342	5109.048359	16326.43663	19362.23392	22541.9902	14593.45344	25834.427	19550.71371	9737.829385	14124.84095	23322.05397	21463.39757	12916.68587	12324.02777	13287.99344	0	0	0	0	0	0	0	0	0	0	0	0	0	0	0	0
0.45_452.8396m/z		452.8395516	1	0.446566667	0.070666667	0	100	3517.217438	119.73	3114.14089	6007.455616	6758.868416	3103.543413	1771.031793	4169.680934	4180.798388	5092.123814	3484.587387	3384.473853	9956.615483	2866.474654	12152.92275	19169.37877	12470.67801	343.1688409	11692.96446	5648.320154	4194.090751	1173.887021	3434.010903	3267.960574	5126.602392	5488.793888	51.80723343	1446.030095	54.19833386	0	555.7482106	833.7811244	1000.124979	79.26159661	630.87157	38.38029673	729.8174282	0	2.854584446	3646.947712	1553.663838	169.3792356
0.45_573.2002m/z		573.200178	1	0.446566667	0.19805	2	100	5946.236348	685.57	0	0	0	0	0	0	0	0	0	0	0	0	0	0	0	0	0	0	0	0	0	0	0	0	0	0	0	0	0	0	0	0	0	0	0	0	0	0	279473.1084	0
0.45_583.2288m/z		583.2288376	1	0.446566667	0.61095	0	100 - 31.9 - 2.27	96255.56458	685.57	0	0	0	0	0	0	0	0	0	0	0	0	0	0	0	0	0	0	0	0	0	0	0	0	0	0	0	0	0	0	0	0	0	0	0	0	0	0	4524011.535	0
0.45_600.7429m/z		600.7429329	1	0.446566667	0.4831	0	100 - 6.59	50079.07156	91.91	101201.1871	78846.39085	112637.9922	92875.19046	59429.96585	47955.08494	96626.78076	91479.63551	73752.26844	90677.82994	78464.99714	97978.67533	91696.17835	53847.20764	140084.0094	106337.5981	97186.73155	73827.92095	81517.51533	81960.08641	79682.03137	81552.21253	108665.7163	106376.2249	0	0	0	0	0	0	0	0	0	0	0	0	0	0	0	0
0.45_682.3089n	682.3089343	681.3016579	1	0.446566667	0.196166667	0	100 - 12.5	22822.25171	685.57	0	0	0	0	0	0	0	0	0	0	0	0	0	0	0	0	0	0	0	0	0	0	0	0	0	0	0	0	0	0	0	0	0	0	0	0	0	0	1072645.83	0
0.45_788.2667m/z		788.2667335	1	0.446566667	0.4863	0	100 - 41.6 - 9.31 - 1.07	223337.358	685.01	0	0	0	0	0	0	0	0	0	0	0	0	0	0	0	0	0	0	0	0	0	0	0	0	0	0	0	0	0	2515.131007	0	0	0	0	0	0	2508.157711	0	10488509.96	0
0.46_236.0957m/z		236.0956893	1	0.464233333	0.267	0	100 - 8.88 - 3.51	8381.043987	684.68	0	0	0	0	0	0	0	0	0	0	0	0	0	0	0	0	0	0	0	0	0	0	0	0	0	0	0	0	0	0	0	0	393409.353	0	0	0	0	0	499.7143838	0
0.46_260.9106m/z		260.9105981	1	0.464233333	7.527866667	0	100	335826.1526	200.55	0	0	8101.288101	1125.901957	0	0	0	0	0	0	0	0	0	0	0	0	0	0	0	0	212.9723786	220.6897208	0	0	761147.5311	264310.416	354328.6902	228876.1292	546363.47	417470.8949	347096.0393	539257.0123	616587.9842	434837.0404	765736.6293	601935.8476	366892.8474	1374391.506	288742.1831	7593.738427
0.46_304.0835m/z		304.083456	1	0.464233333	0.125516667	1	100	774.5052543	685.57	0	0	0	0	0	0	0	0	0	0	0	0	0	0	0	0	0	0	0	0	0	0	0	0	0	0	0	0	0	0	0	0	36401.74695	0	0	0	0	0	0	0
0.46_366.0536m/z		366.0536332	1	0.464233333	0.1609	0	100	1792.963747	685.57	0	0	0	0	0	0	0	0	0	0	0	0	0	0	0	0	0	0	0	0	0	0	0	0	0	0	0	0	0	0	0	0	84269.29609	0	0	0	0	0	0	0
0.46_434.0410m/z		434.0409795	1	0.464233333	0.143183333	0	100	1010.698975	685.57	0	0	0	0	0	0	0	0	0	0	0	0	0	0	0	0	0	0	0	0	0	0	0	0	0	0	0	0	0	0	0	0	47502.85181	0	0	0	0	0	0	0
0.48_528.7498m/z		528.7497949	1	0.481883333	0.1432	0	100 - 5.36	7638.724194	98.23	4759.722664	8890.102844	8992.324476	9733.068886	6109.285683	12251.96331	13466.15465	20787.23627	11939.66534	13800.69643	16508.47393	5976.693498	13158.60708	15852.83439	21751.7075	19850.17456	10779.30119	18774.80506	19582.87772	15323.1581	11901.99073	8337.88921	16915.12599	17079.19745	0	0	0	0	0	0	0	0	0	0	0	0	0	0	0	0
0.48_637.2397m/z		637.2397446	1	0.481883333	0.160866667	0	100 - 13.5	7364.622566	685.57	0	0	0	0	0	0	0	0	0	0	0	0	0	0	0	0	0	0	0	0	0	0	0	0	0	0	0	0	0	0	0	0	0	0	0	0	0	0	346137.2606	0
0.48_826.7515m/z		826.751498	1	0.481883333	0.374816667	0	100 - 5.44	84980.36049	186.58	22.25202221	4.579325922	30.2573408	3.98357391	64.10031265	39.72095662	61.25801479	504.6228393	0.081473687	1.537782126	4.596544819	3.03506459	18.44757091	6.989444603	2.134266549	1.152071024	214.1450635	115.8125176	271.2346243	138.525751	9.557871631	1.524189203	3.331652569	25.59232859	136739.0366	145310.7004	136596.6785	149421.6957	138949.6161	123300.1236	38974.86065	65447.0607	99319.04058	38439.70217	67605.20269	90936.67005	119826.8978	340218.4648	71122.3912	779403.4309
0.48_829.2815m/z		829.2814835	1	0.481883333	0.912233333	0	100 - 41.3	87077.11117	685.3	0	0	0	0	0	0	0	0	0	0	0	0	0	0	0	0	0	0	0	0	0	0	0	0	0	0	0	0	0	3.561825045	0	0	0	0	0	1532.683766	0	0	4091087.98	0
0.50_172.8669m/z		172.8669201	1	0.49955	0.178533333	0	100	2038.368965	200.94	0	0	0	0	0	0	0	0	0	0	0	0	0	0	0	0	0	0	0	0	0	0	0	0	2609.642396	3316.562069	284.9267333	1900.008591	2098.16837	1810.108615	1061.146943	3436.479745	2915.115677	1515.862495	4796.357266	2030.954874	920.8205896	4840.780694	19812.71745	11385.49589
0.50_298.8779m/z		298.8779339	1	0.49955	0.19625	0	100	3770.488797	219.67	0	0	0	0	0	0	0	0	0	0	0	0	0	0	0	0	0	0	0	0	0	0	0	0	3998.1071	3991.720815	6943.056035	10540.90087	5011.348425	8639.112147	1902.383154	1588.051376	3297.311633	1006.452796	2833.412416	3679.140918	1711.150233	3204.055096	5091.714523	42002.2478
0.50_410.8188m/z		410.8187729	1	0.49955	0.143233333	0	100	2952.642767	130.66	4037.510701	1290.396484	3026.461899	4827.833984	3529.189784	9463.959668	12615.46077	8613.556781	965.8504586	4276.374897	0	3557.342409	4104.734234	4545.269765	3343.898623	848.9487752	5428.05558	2384.498389	4664.05637	4266.081221	4313.848747	5555.403399	4457.242416	2575.422315	0	0	0	0	0	0	0	0	0	0	0	0	0	0	0	0
0.52_227.9892m/z		227.9892034	1	0.51735	0.2493	0	100 - 3.41	6188.454669	487.04	0	0	0	0	0	0	0	0	0	0	0	0	0	0	0	0	0	0	0	0	0	0	0	0	0	0	0	198389.108	0	0	53643.8034	1539.457009	0	0	36730.85254	0	554.1485483	0	0	0
0.52_714.6982m/z		714.6982327	1	0.51735	0.233383333	0	100	11909.97463	102.15	14698.25471	11584.27772	22850.14867	22171.25598	24251.54536	31873.37537	28332.61823	21620.24133	25158.57796	8677.040692	15382.87338	11764.52684	26151.43302	21559.18712	37505.60348	16298.63962	10989.84602	22619.68128	21526.82909	40105.32085	10348.77654	29359.19661	24563.68899	23793.17808	0	2.365399028	0	0	0	0	0	0	0	0	0	0	0	0	0	0
0.52_739.2858m/z		739.2858372	1	0.51735	0.1609	0	100 - 30.6	10181.1586	685.57	0	0	0	0	0	0	0	0	0	0	0	0	0	0	0	0	0	0	0	0	0	0	0	0	0	0	0	0	0	0	0	0	0	0	0	0	0	0	478514.454	0
0.54_852.7516m/z		852.7515756	1	0.53675	0.1786	0	100 - 1.44	45186.90964	197.54	0	0	0	0	0	0	0	0	0	0	0	0	0	0	0	0	0	0	0	0	0	0	0	0	32886.99926	99458.61079	48856.66091	52686.17879	59491.5503	15200.50237	21981.31622	33964.98804	59086.73489	15826.27904	65345.20055	73589.29843	57209.21744	199526.4009	55817.07064	460584.9315
0.55_372.8065m/z		372.8064811	1	0.554416667	0.196283333	0	100	3030.559232	114.92	4205.601213	2206.619211	2302.718357	3935.211076	4427.860945	2335.091587	4020.254997	8575.738322	2834.817266	2477.536425	4304.716988	8768.335326	9893.388287	5975.870673	6636.044707	6518.576516	2583.367926	2678.7903	4691.281576	7761.2033	2800.478269	3131.627796	4533.54424	7899.520076	0	0	0	0	0	0	0	0	0	0	0	0	0	0	0	0
0.55_882.7719m/z		882.7719145	1	0.554416667	0.107916667	0	100	13367.93606	254.62	0	0	0	0	0	0	0	0	0	0	0	0	0	0	0	0	0	0	0	0	0	0	0	0	3919.678117	30236.64287	36744.95856	28670.57776	20049.7869	19046.9711	0	4652.040169	6472.696455	4640.558373	0	6115.933774	10956.91001	63582.42309	0	208373.0489
0.57_180.9810m/z		180.9809711	1	0.572083333	0.178633333	0	100	309.6354101	317.26	0	0	0	0	0	0	0	0	0	0	0	0	0	0	0	0	0	0	0	0	0	0	0	0	0	0	0	0	371.1630294	451.1805986	0	0	0	0	815.3602546	0	0	4680.859478	1466.268824	0
0.57_810.7773m/z		810.7772728	1	0.572083333	0.303066667	0	100 - 5.03	68330.04807	220.58	0	0	0	0	146.9028243	0	0	0	2.829172215	0	0	7.67E-05	0	0	0	0	0	21.51643649	0	0	7.611460603	0.491839671	0	0	51300.6897	128489.0909	128463.4607	255478.0628	85159.18548	76414.15171	32458.79912	15292.45536	24865.09385	42916.88454	69006.35615	88443.73511	76757.05496	326455.4756	15847.3461	882991.8637
0.59_364.8879m/z		364.887946	1	0.5898	0.680316667	0	100 - 6.48	32582.715	81.34	24198.00752	35032.39497	43667.65231	37777.1396	44424.98149	43897.31265	45974.61425	37991.66331	38128.85554	38093.57231	12997.06567	29715.09421	49986.90859	25952.19933	32561.29882	38020.89882	36320.84216	42057.15248	45654.33962	21074.38636	41332.79356	31071.22596	38300.72491	36770.56666	10625.92296	22684.4835	998.5426019	225.6897748	24411.39822	7360.283241	9597.455911	4909.614676	12344.62456	6439.265703	19042.36477	18695.07788	26066.34328	90324.96413	6754.395711	270.54546
0.59_438.7732m/z		438.7732103	1	0.5898	0.1238	0	100	2891.254264	135.32	10319.28591	1955.695945	5168.126238	6430.264917	1822.256301	2595.995024	0	0	10766.15564	7579.74208	10564.08978	2868.972526	0	5210.796174	11124.50059	8307.560234	5211.497217	0	7500.361149	0	1909.150007	5231.599005	1654.920858	5313.133456	0	0	0	0	0	0	0	0	0	0	0	0	0	0	0	0
0.59_551.7988m/z		551.7987645	1	0.5898	0.320716667	0	100 - 14	29134.4727	207.93	2087.296671	0	0	2225.249755	2522.725432	0	2640.421609	0	849.9539393	3276.505808	2522.751809	0	0	3292.21874	108.6131872	0	2938.071093	387.9984771	827.0036949	0	657.1428391	2029.750729	2826.264091	1025.950918	24474.41181	101384.2093	1697.413928	2036.189337	38752.85454	19351.87406	9589.056634	26510.55988	27809.17081	16855.05545	58968.90054	39450.73423	47282.35366	153325.302	28014.72507	64939.79801
0.61_842.6587m/z		842.6587054	1	0.607466667	0.141466667	0	100	7629.776148	112.13	15180.03226	12471.53699	17744.13089	6649.004671	15822.75894	31270.91957	18209.34528	22358.53874	20621.60803	13198.56782	0	15969.85517	6324.588263	7728.884801	9015.286794	3288.51293	21885.66719	12475.75088	13298.37952	16730.49954	13586.18647	6461.59052	6105.188963	4726.676015	0	0	0	0	0	0	0	0	0	0	0	0	0	0	0	0
0.63_171.1017m/z		171.1016924	1	0.625166667	0.463816667	0	100	2418.60404	287.99	208.6477879	0	0	0	0	0	0	0	0	0	0	0	0	0	0	0	0	0	0	0	0	0	0	0	628.0939402	526.526467	613.6636774	991.2045614	569.8278614	14083.85526	4178.278164	7764.442036	8580.612257	4418.295984	1024.07178	430.7766114	25911.40945	0	301.1113397	38099.63136
0.63_424.8023m/z		424.8023415	1	0.625166667	0.17755	0	100	3760.811039	105.81	6055.726519	11201.67207	11104.04377	6118.810984	5378.028498	4579.312056	10504.01377	5650.58562	6447.102831	8504.337587	3127.486758	6260.848451	4109.056868	4096.700389	9848.37921	11233.41702	3130.977341	7940.877662	6040.29983	4795.040287	5563.845049	4521.776056	2183.192964	6592.116661	0	0	0	0	0	0	0	0	0	0	0	0	0	0	0	0
0.64_227.9124m/z		227.9124317	1	0.642833333	0.2324	0	100	1245.848273	120.88	3028.300723	2426.886551	4636.56399	2136.401348	4142.920931	1083.797647	953.694747	992.5155745	2538.21322	3389.426176	0	0	1585.163843	1435.580975	2081.047083	1050.151443	1459.948495	1453.004824	2873.296033	2939.065769	3008.993671	4081.553169	5470.665323	1868.079648	0	0	0	0	0	0	0	0	0	0	0	0	0	0	0	0
0.64_304.9020m/z		304.9019651	1	0.642833333	0.4453	1	100	6935.735465	90.51	10254.53383	12645.0705	15153.4054	17483.78237	8497.690304	15206.65591	10817.69361	12616.26194	11362.51007	12456.51447	871.1207154	17364.46623	10514.77282	11598.9552	5199.566269	15640.76867	14666.83394	10795.87849	23613.84589	15461.73352	8757.429052	9585.097446	9340.831524	5172.399295	0	1355.845213	4456.991197	4457.209041	1556.872139	0	293.365492	403.6005443	1241.671234	0	10.73591185	0	1803.518394	0	805.7118773	1361.651199
0.64_346.8423n	346.8423005	345.8350241	1	0.642833333	1.143016667	0	100	55243.07668	98.23	109315.8969	97276.56152	125778.3377	129078.6372	112256.9815	99211.89866	111002.0926	102172.5374	48385.00889	88352.25616	1993.212924	88783.66898	86602.31732	89624.66107	104356.309	131551.5776	114456.4862	87241.05661	107560.541	92725.87655	115946.2805	116954.6507	127526.2275	120564.9587	0	0	0	0	0	0	0	0	0	0	0	0	0	0	0	0
0.66_481.7691m/z		481.7690667	1	0.660516667	0.232283333	0	100 - 92.3	7306.539107	102.66	12523.673	12771.87468	20640.57419	9224.61247	13153.81937	9949.528256	9749.565466	13083.8632	8420.805685	16912.80108	11464.74402	11489.64753	7621.507855	4728.727707	15223.67672	13222.20761	12968.50583	8371.986806	1230.500202	11051.16062	19153.23595	19169.35556	10264.88176	15402.4388	0	0	0	0	0	0	0	0	0	0	0	0	520.7563702	0	0	0
0.66_491.9544m/z		491.9544359	1	0.660516667	0.248216667	0	100	5486.42704	211.63	0	0	0	0	0	0	0	0	0	0	0	0	0	0	0	0	0	0	0	0	0	0	0	0	0	5543.63393	0	0	0	47456.75217	16088.41696	8897.580608	19018.27955	12338.68146	12620.16898	20739.03619	1653.307615	12680.62745	1704.551511	56345.01064
0.66_626.7208m/z		626.7208258	1	0.660516667	0.088416667	0	100 - 0.503	21600.37225	93.97	36655.6387	35876.37966	45205.53264	33689.94849	27056.67065	23308.15947	45806.11903	38400.20758	33957.54008	30742.39517	35715.30945	42966.98392	60256.11882	27355.69605	31978.85165	32469.78103	44784.86329	45616.61785	42839.06738	43082.88928	35217.30783	27538.42659	35845.89024	30797.51171	0	0	0	0	0	0	0	0	0	0	0	0	0	0	0	0
0.66_1034.7220m/z		1034.721968	1	0.660516667	0.3384	0	100	53272.81564	216.58	0	0	0	0	0	0	0	0	0	0	0	0	0	0	0	0	0	0	0	0	0	0	0	0	47195.88299	65291.10988	70308.46667	62591.43743	92799.10314	46996.47127	17278.42596	16136.25025	23346.82637	15179.50894	69242.19455	87618.22147	75336.6491	174141.7241	57820.43621	604067.7848
0.68_392.8157m/z		392.8157062	1	0.678216667	0.159816667	0	100	1825.906696	115.51	2257.917558	2613.029104	6629.358602	2977.02126	2069.423166	1261.470331	1325.935574	3987.405009	3461.06694	3137.158492	569.3670599	4806.062684	2744.640265	1284.319589	0	1095.00295	6496.264207	2183.295355	4429.272089	1476.738601	4051.551528	3447.307888	3642.693491	5776.135565	0	0	0	0	0	0	0	0	0	0	0	0	0	0	0	0
0.70_596.7365m/z		596.7364925	1	0.6961	0.159816667	0	100	5582.55461	112.28	5254.274757	10517.21246	4504.566398	9790.859645	14492.38743	6200.583743	3634.071237	9837.469587	10413.37158	7839.503043	23816.92	15775.9237	4019.261817	5046.643975	4377.0592	5357.767397	7976.532692	11466.76051	16171.01664	4858.008175	9443.658684	4686.255603	13118.13243	15255.22313	0	0	0	0	0	0	0	0	0	0	0	0	0	0	0	2738.550516
0.70_824.7456m/z		824.7455524	1	0.6961	0.089116667	0	100 - 13.2	6608.196279	226.88	0	0	0	0	0	0	0	0	0	0	0	0	0	0	0	0	0	0	0	0	0	0	0	0	9368.923499	13626.96428	14926.17925	0	10777.55806	3984.535484	0	0	3503.635138	2893.795107	22352.90856	0	0	47923.4817	9046.642393	12676.02732
0.71_406.7880m/z		406.7879752	1	0.714283333	0.089066667	0	100	1155.765187	157.61	0	0	6540.324223	4096.27799	1999.38193	0	0	3853.861641	1636.403576	1321.068293	1557.952537	0	0	0	0	2832.957638	4034.229667	1763.146611	2306.825623	3071.883634	1692.797413	3548.411164	0	0	0	0	0	0	0	0	0	0	0	0	0	0	0	0	0	0
0.71_536.7831m/z		536.7830501	1	0.714283333	0.089116667	0	100	1210.323525	352.56	0	2897.432861	2025.333226	2975.383032	0	0	0	0	1572.635297	1610.601977	1639.75723	0	0	1596.688539	28937.20168	1583.821384	3849.540944	693.4190948	3845.178525	0	0	1417.129571	484.4971068	0	0	0	0	0	0	0	0	0	0	0	0	0	0	0	0	0
0.73_506.7649m/z		506.7649005	1	0.73195	0.266633333	0	100 - 1.49	53272.56397	89.62	90151.77536	80195.90077	118056.8872	99661.3853	116424.2297	98491.534	97157.75908	79945.00318	87594.19733	86252.38449	106323.3932	83208.52986	83388.0631	71420.4194	75350.71382	91316.46494	100718.8638	93402.83041	90801.10995	95132.7698	80467.90063	76944.35547	86882.82118	86053.07739	0	12.10820192	0	0	0	0	0	0	0	0	0	0	0	0	0	0
0.75_548.7298m/z		548.7298386	1	0.749633333	0.12445	0	100	3179.76193	137.24	0	2819.770874	0	10847.90197	8771.111828	0	2419.250357	7078.533207	3487.761138	0	5816.990129	3151.601184	3805.464689	5674.752444	0	4212.538577	10947.72111	6214.199202	9437.581072	0	8892.054515	7540.612993	10983.38351	1950.453817	0	0	0	0	0	0	0	0	0	0	0	0	0	0	0	0
0.77_439.1425m/z		439.1425084	1	0.767283333	0.98345	0	100 - 18.3	9082.787505	685.57	0	0	0	0	0	0	0	0	0	0	0	0	0	0	0	0	0	0	0	0	0	0	0	0	0	0	0	0	0	0	0	0	0	426891.0127	0	0	0	0	0	0
0.78_524.7879m/z		524.7879056	1	0.78495	0.195216667	0	100	5852.691219	333.41	0	0	0	0	0	0	0	0	0	0	0	0	0	0	99.77716769	0	0	0	0	0	0	0	0	0	0	5193.390368	0	0	7553.908947	1396.651705	2610.65601	5324.361772	4737.244735	4632.105633	13392.82638	0	15434.61888	80819.11223	0	0
0.80_154.9462m/z		154.9461651	1	0.80265	0.195833333	0	100	305.8005295	685.57	0	0	0	0	0	0	0	0	0	0	0	0	0	0	14372.62489	0	0	0	0	0	0	0	0	0	0	0	0	0	0	0	0	0	0	0	0	0	0	0	0	0
0.82_196.9845m/z		196.9845034	1	0.820333333	0.248316667	0	100 - 0.39	20222.12908	323.69	326.3495642	0	0	0	0	0	0	0	0	0	0	0	0	0	0	0	0	0	0	0	0	0	0	0	13462.6627	14263.39002	24946.12501	28361.84937	11041.97271	16551.83042	6389.838165	8612.372097	13780.13227	23479.0685	19580.52307	21361.96122	25665.43353	83308.7627	21787.32486	440281.7494
0.82_438.7739m/z		438.7738782	1	0.820333333	0.071	0	100	1542.557183	176.7	4761.721893	0	0	5987.32355	2369.000732	0	0	0	0	2205.026418	4207.769462	5842.823044	2905.31269	0	0	0	4247.763673	0	0	0	2145.118333	3366.780098	8122.126571	2370.780779	0	0	0	0	0	0	0	0	0	0	0	0	0	0	0	0
0.82_892.7317m/z		892.7316858	1	0.820333333	0.123733333	0	100 - 7.26	24595.92045	208.55	0	0	0	0	0	0	0	0	0	0	0	0	0	0	0	0	0	0	0	0	0	0	0	0	16510.63321	21599.03237	40603.37484	39664.59396	28497.98688	50673.44418	21419.46325	3649.626383	14244.30761	23761.04471	57656.53306	45484.26043	20822.93078	189856.525	15330.67435	189653.5537
0.84_420.8478m/z		420.8477589	1	0.838016667	0.571366667	0	100 - 0.768	300810.0813	74.8	478988.7009	442761.5782	563334.6272	442557.4383	524675.0093	531905.2704	514116.0674	512329.9729	450615.7984	484546.02	426095.6159	398447.7543	536734.9735	506704.4079	491764.6615	527509.9019	539308.2151	440999.5188	540518.4796	611076.0623	426924.9105	416365.9828	456205.2741	433976.0313	22973.5656	28775.62377	2327.3263	2105.358389	17210.29031	4674.963982	7173.66735	13376.08276	24426.47444	23611.28943	40648.50526	47537.56335	71664.35692	192572.1281	7057.850642	3402.736166
0.84_578.7582m/z		578.7581694	1	0.838016667	0.41155	0	100 - 0.91	94417.63042	87.86	168367.3547	163483.4899	180425.3501	154713.9136	140675.1835	186945.8387	171190.7154	187436.302	142879.0549	178930.9424	150348.9125	143257.8422	203638.7957	205176.2629	165282.7593	171925.9724	170650.8287	125749.475	177293.9357	199192.2987	147384.3645	129572.677	150600.6204	149088.9825	1013.504118	0	2.011298257	324.725115	25.67113392	0	0	2050.400324	0	2269.55048	684.0519429	465.5676744	0	1903.01172	0	3647.773642
0.86_227.9892m/z		227.9892486	1	0.85595	0.535816667	0	100 - 1.62	2467.717137	644.63	0	0	0	0	0	0	0	0	0	0	0	0	0	395.481334	0	0	0	72.38611713	0	0	0	0	0	0	0	0	0	3644.188022	0	0	2658.682292	109115.1703	0	0	0	0	0	0	0	0
0.86_408.8306m/z		408.8305513	1	0.85595	0.319516667	0	100	9120.732461	98.13	13545.15556	7385.883413	25392.89403	23872.01308	17462.72342	16125.28633	11473.14397	13468.66957	18350.62413	21262.8525	24997.82951	11561.10042	17978.61019	16887.44444	16121.72515	17570.8903	14378.98691	6991.613482	17644.91446	6813.751564	12556.77543	9444.057096	14146.97084	15883.84814	0	0	0	0	0	0	0	0	0	0	0	0	0	0	0	0
0.87_123.0072m/z		123.0072255	1	0.87405	0.106766667	0	100	212.9162481	174.6	0	0	0	0	1014.42371	781.644496	758.1134272	790.6815159	0	153.4283472	506.1198004	0	339.3300448	159.388215	0	0	699.8199817	202.0336976	701.3005954	1124.369467	156.4189498	235.3195386	0	0	0	0	0	0	0	0	0	0	0	0	0	0	0	0	0	0
0.87_383.7910m/z		383.7910323	1	0.87405	0.39105	0	100 - 81.5	13730.01157	96.89	19476.19452	30480.35994	33670.69376	29384.49997	17668.10836	16525.66298	31877.87487	21787.96925	20472.05283	46710.59469	26173.21057	19665.94113	21771.42598	11251.72879	10873.61297	19869.24272	23210.4616	9250.704436	24650.6082	22423.09284	24805.78597	27041.99917	18654.13197	28477.79971	366.9079085	0	0	0	0	274.0884625	0	1664.65867	0	0	0	0	845.8331262	0	0	0
0.87_530.8052m/z		530.8052436	1	0.87405	0.1422	0	100	5804.193512	291.8	0	0	0	0	0	0	202.468752	0	0	0	576.0382111	0	1014.666148	0	0	0	0	0	0	0	0	0	0	0	8399.871886	1870.997526	3883.718548	4101.421064	6791.981779	2745.279639	2520.40277	6484.658124	0	6346.378027	10763.03364	2165.588215	14552.11503	60228.51848	1693.932233	13268.01965
0.87_692.7746m/z		692.7746407	1	0.87405	0.124533333	0	100	7562.870559	224.69	255.5693494	81.05507092	209.2071427	0	0	0	7.209745446	0	0	0	0	0	0	2.312616552	0	0	103.8204789	0	0	0	101.9080619	0	0	0	13760.98235	8375.014199	16460.35047	12004.74246	10106.10579	9319.656977	0	0	10839.38073	5343.960551	3686.209665	14436.42389	10991.80998	76539.42121	0	62329.7592
0.89_392.8158m/z		392.815804	1	0.891733333	0.1066	0	100	1586.59264	114.28	1977.55829	1856.240845	1192.889983	2093.531084	2759.632148	2666.336243	6079.869385	4072.63032	2350.831923	0	2548.813595	3019.371786	2319.565038	1230.672256	843.3360996	3177.976705	1980.068078	1964.02298	2928.834192	5548.628715	1553.258855	749.9741054	4672.979036	4056.246976	0	0	0	0	0	0	0	0	0	0	0	0	0	0	0	0
0.89_771.2760m/z		771.2760113	1	0.891733333	1.89535	0	100 - 39.3 - 7.92	151919.1145	682.03	0	0	0	0	0	0	0	0	0	0	0	0	0	0	0	0	0	0	0	0	0	0	0	0	2814.604114	477.1579873	1983.4704	0	0	3498.611435	0	4322.005327	0	1420.137778	0	0	8558.897136	0	7104154.984	0
0.91_173.0711m/z		173.0710725	1	0.909416667	0.820483333	0	100	1608.284947	485.81	0	0	0	0	0	0	0	0	0	0	0	0	0	0	0	0	0	0	0	0	0	0	0	0	45266.7261	436.0747511	0	29672.04746	214.5441927	0	0	0	0	0	0	0	0	0	0	0
0.91_190.9277m/z		190.9276571	1	0.909416667	0.231233333	0	100 - 0.0868	55725.03392	165.75	11934.75795	12817.05641	14197.73756	13447.88207	11530.92924	14851.1324	13063.37703	10110.11033	14510.26222	16692.78433	19195.56022	11066.48393	9133.593027	10592.34014	11102.65084	13082.14618	12300.78976	10053.57801	10662.04462	11339.91072	9714.894544	10367.46222	11681.10502	10903.37303	51556.33129	43788.32114	48295.09253	60372.69234	40202.37817	55265.51659	31327.43935	43669.91903	61624.36861	63295.66188	85246.06432	87374.73604	93236.34345	342308.0283	20544.93981	208697.8164
0.91_252.9962m/z		252.9962358	1	0.909416667	9.700933333	1	100	514931.6199	181.72	0	0	0	0	0	0	0	0	0	0	0	0	0	143.5849738	0	0	0	0	0	0	169.9398832	125.4916917	384.3491193	0	620606.8955	451974.0486	584832.055	526792.7882	617330.7195	614842.5258	395881.9615	624600.1656	598172.9174	518972.88	923462.6582	746255.9816	817785.9034	2853405.021	850783.9629	2786244.998
0.91_253.0351m/z		253.0350566	1	0.909416667	0.142216667	2	100	659.7491598	237.93	0	0	0	0	6435.493524	7146.063764	3717.890029	3951.320859	0	0	0	0	0	736.6244172	0	0	1225.938547	0	2279.842308	546.9778247	816.9340504	739.3474569	884.5552922	467.2494451	0	0	0	0	0	0	0	0	0	0	0	0	0	0	0	0
0.91_318.8908m/z		318.8907976	1	0.909416667	0.712633333	0	100 - 51.2	44995.69756	203.89	1101.158626	849.8420445	1548.583735	892.8435816	3196.709283	827.2386029	929.095316	558.984651	618.4021589	649.3624364	1275.974424	698.0679431	444.4912023	465.105156	904.3969481	1093.044478	787.1810633	239.0341404	772.558712	742.6859687	699.5276395	714.4190595	890.0850605	1175.099538	38616.24957	67195.21561	24337.53559	32263.46306	53448.90745	40194.13315	27535.97314	34234.42204	59852.67986	31317.69508	79219.41516	49786.40615	54145.37862	197424.2399	20764.39932	362498.6308
0.91_456.8614m/z		456.8614324	1	0.909416667	0.212716667	0	100 - 0.225	177952.3841	138.89	74131.85634	72349.42366	91127.17391	74084.0604	63840.82728	99649.44105	79865.67463	82237.8328	65155.04852	75169.95104	63275.1183	64111.00564	87062.97888	93652.60153	61631.37551	80853.94657	102132.7928	78638.18201	84785.6877	87237.88506	55441.93034	58288.74521	61473.87902	61770.24882	131826.0206	103243.2412	173052.544	189856.7276	103568.5927	162630.1698	68520.48713	84584.87306	156726.1299	179404.4417	218174.5991	229265.4595	236225.0962	820265.4178	62793.42283	966320.1518
0.93_229.0381m/z		229.038091	1	0.92715	0.195033333	0	100	275.3487358	685.57	0	0	0	0	0	0	0	0	0	0	0	0	0	0	12941.39058	0	0	0	0	0	0	0	0	0	0	0	0	0	0	0	0	0	0	0	0	0	0	0	0	0
0.93_296.9919m/z		296.9918556	1	0.92715	0.3738	0	100	2541.217166	270.39	0	0	0	0	0	742.5100514	0	365.9144776	0	602.5977079	0	0	0	0	275.7630873	0	0	0	0	0	0	0	302.8913305	0	1939.733056	948.3876381	2175.491881	0	2882.817491	3739.039859	3028.514138	3216.154281	0	860.1666928	6104.85834	939.9996376	3939.648593	7810.368048	6879.714925	2191.531809
0.93_320.8861m/z		320.8860641	1	0.92715	0.659216667	0	100 - 1.43	617270.4906	192.96	658.6072013	377.5915524	352.6004152	759.931963	243.078341	229.0897494	339.1922367	191.2805795	0	313.6293628	0	229.1277696	92.7567363	260.6377001	94.6294607	112.0352687	0	222.9757203	191.4981534	0	0	117.9881266	132.8160206	450.255356	599988.6431	1038690.112	544815.292	711676.9388	612349.1732	675199.2102	408826.4816	539186.1884	775142.2475	581640.551	995587.928	902207.9044	1003723.493	3263207.459	441868.31	4361170.56
0.93_548.7302m/z		548.7302219	1	0.92715	0.1239	0	100	2556.661235	142	4755.352645	5312.304321	3672.395702	1788.077592	84.52607661	2891.602451	6409.028361	5257.197052	14932.51978	0	1715.462209	2183.66597	10261.27734	2572.117141	31.56188993	0	1594.659435	2648.393195	86.66158769	6636.524669	2321.394406	4402.737107	6006.821061	6976.900562	0	0	0	0	0	0	0	0	0	0	0	0	0	0	0	0
0.93_654.8063m/z		654.80631	1	0.92715	0.159833333	0	100 - 2.07	120028.2317	192.07	0	0	0	0	0	0	0	0	0	0	0	0	0	0	0	0	0	0	0	0	0	0	0	0	131261.1463	97460.8868	177039.4673	191028.7521	91941.8506	181167.0561	69272.86307	82048.15127	132098.1678	162590.5374	190856.0122	209787.2111	219167.1199	821683.4835	54464.1435	692733.1986
0.93_842.7336m/z		842.7335579	1	0.92715	0.266433333	0	100 - 0.82	49683.33989	202.14	0	0	0	0	0	0	0	0	0	0	0	0	0	0	0	0	0	0	0	0	0	0	0	0	59977.16024	44081.57788	58870.51956	39643.14512	67576.40052	57367.57037	32533.57791	69382.05273	50259.55964	51850.23983	76758.20842	100141.7249	139926.4708	435330.8403	0	119010.1034
0.94_243.8634m/z		243.8633769	1	0.94485	0.212666667	0	100	2109.135932	106.72	2992.305456	5489.645861	4898.468765	3180.64148	4178.555392	4600.45578	4658.314662	8008.712461	4247.433447	5992.435112	2292.326082	4178.92226	2993.332395	5678.450494	545.558557	3456.723448	3670.433655	3893.490028	5589.063108	0	3472.538845	3343.029123	2669.670357	3195.924137	0	0	0	0	0	0	0	0	0	0	0	0	0	0	0	0
0.94_286.8216m/z		286.8215962	1	0.94485	0.1243	0	100	1190.32269	152.35	1985.772215	1752.609935	2176.04672	0	693.8768637	1916.513558	1603.437941	0	4481.727063	4631.094613	6156.02419	565.9020025	0	1181.321476	650.6556884	2592.637251	0	0	1054.132358	1680.68985	1613.919781	1984.195343	2306.003247	964.2048841	0	0	0	0	0	0	0	0	0	0	0	0	0	0	0	0
0.94_438.7737m/z		438.7737298	1	0.94485	0.070816667	0	100	2400.265988	137.39	2099.046802	5560.02417	8571.574843	5152.376799	1699.502143	2475.732171	3253.183132	2462.535144	2520.459225	5566.953552	8040.564385	0	2637.705179	2957.155895	2944.722853	7496.92731	2643.536318	2347.220159	3655.78444	0	4253.491678	3130.301955	5150.550252	2119.064829	0	0	0	0	0	0	0	0	0	0	0	0	0	0	0	0
0.94_640.6929m/z		640.6928924	1	0.94485	0.159833333	0	100 - 3.96	8704.144663	106.92	29105.54207	17229.30792	23541.50439	10849.24817	6146.055394	19406.72918	13827.53102	16972.03097	9171.688007	5774.604029	22000.91498	11247.02157	17903.19706	23470.77261	3774.845384	16942.87327	0	9593.124399	5659.928964	12680.35124	18218.74732	16887.09577	16615.206	13813.89293	0	0	0	0	0	0	0	0	0	0	0	0	0	0	0	0
0.96_237.8973m/z		237.8973266	1	0.96255	0.606083333	0	100	7179.717938	102.22	11242.97371	17505.53028	17255.61536	12302.94368	13816.77172	10932.90349	8695.327925	14532.09512	13324.21303	17981.875	9745.469017	11147.83562	11735.03322	12730.78395	29448.0775	16677.91564	12547.53735	7274.955453	14174.17328	1887.993813	9355.927798	11301.70048	6569.543538	12565.39708	0	0	0	0	0	0	0	0	0	0	0	0	0	0	0	0
1.00_444.0808m/z		444.0808376	1	0.99795	1.00065	0	100 - 22.6 - 0.494	41366.05948	684.98	0	0	0	0	0	0	0	0	0	0	0	0	0	0	0	0	0	0	0	0	0	0	0	1152.185175	0	0	0	0	0	0	0	0	0	1942571.501	0	0	0	0	0	0
1.00_596.7369m/z		596.7368688	1	0.99795	0.14185	0	100	4539.845546	104.36	9808.764224	9232.318866	8988.999668	6232.613072	0	4628.793802	14055.55855	5824.098456	10123.49516	11571.24078	12045.35354	3357.280198	12164.58085	6757.080996	7439.432998	16601.1006	8764.17	3666.388521	1912.246279	6751.689738	7690.11145	7297.21075	8822.714925	6715.968572	0	0	0	0	0	0	0	0	0	0	0	0	0	0	0	0
1.02_872.7479m/z		872.7479274	1	1.015833333	0.17855	0	100	16243.47714	210.19	0	0	0	0	0	0	0	0	0	0	0	0	0	0	0	0	0	1214.870434	0	0	0	0	0	0	17161.99554	9779.268418	16218.67707	101311.7085	3427.588954	18174.59526	9908.142623	8258.580375	11557.60157	30297.76658	16496.53121	6304.270449	24630.14989	66003.1855	0	127678.0167
1.03_245.9176n	245.9176123	244.9103359	1	1.033883333	0.304616667	0	100 - 3.5 - 2.06	39732.61219	94.47	80014.29658	51698.1246	46890.75014	64017.89927	129355.0912	56456.21982	85813.41023	67805.51942	74820.64268	68214.94657	62331.64009	67863.64863	54473.32807	51971.45891	37630.19591	90321.15308	76173.67886	57308.16822	66590.08424	45574.58467	70240.71049	75779.54214	85839.57673	77710.42729	0	0	0	0	0	0	0	0	0	0	0	0	0	0	0	0
1.03_382.8807m/z		382.8807078	1	1.033883333	0.339983333	0	100 - 0.502	24001.47618	92.75	44114.15302	33170.94787	32123.15527	49513.72465	65556.44171	37795.37001	52700.74561	47649.30945	48537.34307	40826.47142	39373.70983	40920.41462	43187.18581	35983.38406	18084.33916	53760.64397	52227.01335	41909.17243	35234.4259	31124.17503	36322.51538	42148.94004	44411.30477	41556.02019	7.605179496	0.429731942	0	25.81859864	0	0	0	0	0	0.177547432	0.744466661	77.07352926	33.18654968	70.98890785	0	0
1.05_120.9531m/z		120.9531012	1	1.051533333	0.10645	0	100	249.9774992	163.2	401.9639127	0	0	446.7247421	1908.096358	0	782.8470335	130.8746801	668.3621188	338.2439982	459.5506253	328.6088917	0	0	0	692.7871422	155.9681219	181.8019933	0	0	870.5140331	606.7852485	421.0140081	1033.142366	0	0	0	0	0	0	0	0	0	0	0	0	0	0	0	0
1.05_164.9439m/z		164.9438727	1	1.051533333	0.2496	0	100 - 4.12 - 5.59	15252.9952	79.98	25865.66884	16598.33336	14479.36191	22504.05452	54053.65287	15438.724	28434.80338	20408.99909	28617.2112	25433.4498	24018.75932	24368.23849	16320.60177	15479.85191	10653.26377	30843.22786	25344.34195	20651.14071	20528.54042	11208.20579	25426.93041	27934.29562	30235.92879	26656.42247	1784.602414	2185.078737	2285.198558	1036.474685	5194.117965	781.0433232	1263.039797	2431.462981	2824.786463	1492.922027	4078.354079	1922.298961	2030.269301	9753.119109	1342.493514	730.6298706
1.05_192.9386m/z		192.9385536	1	1.051533333	0.17855	0	100	2927.1549	116.89	6235.223514	2915.367203	1745.822694	6849.287635	13569.73279	1516.703904	7158.375868	3263.686282	6464.553833	4693.261416	5172.460415	6751.774056	2444.605729	2012.742224	0	7399.447899	5528.268362	3770.868818	3766.503918	0	6046.327977	6794.961287	7259.951579	7305.547297	0	0	0	0	0	0	0	0	0	0	0	0	0	0	0	0
1.05_211.9566n	211.9566072	232.9317856	1	1.051533333	0.357833333	1	100 - 4.45 - 1.43	59800.20824	77.24	116889.6829	73452.95365	68273.19987	96054.53351	169115.0155	66996.35793	108136.7704	84630.27489	111318.3794	100392.6256	100707.062	94759.47699	63420.14997	65242.74752	44243.92168	126170.1363	117574.0427	72434.41253	82127.64201	50612.36994	96060.79199	103653.426	116464.8724	104413.2171	4124.323098	3684.147528	8440.410713	6961.866995	7011.469394	6978.513813	3004.940895	6810.284125	8023.00934	11542.57552	11612.31037	10481.35298	14794.61763	30291.55248	12193.54398	35101.07144
1.05_250.9037m/z		250.9037066	1	1.051533333	0.17725	0	100	1958.414216	101.12	4005.877954	1932.723419	0	3724.235309	8385.227209	1612.071094	3124.245838	1086.642694	2586.797389	2636.090404	3133.563685	2159.913123	866.1334767	1006.04561	325.8220173	3830.729929	3995.842822	1811.983841	1746.516445	170.2672958	4887.593817	5438.654936	4153.631837	5052.941965	221.0618303	75.39899353	933.2075928	0	197.2819774	225.510661	105.1444222	130.6506291	122.7971566	336.6222398	874.3653226	686.1749045	700.1029277	2906.336511	0	518.8861772
1.05_263.9286n	263.9285693	262.9212929	1	1.051533333	0.302716667	0	100 - 4.55	41635.46997	94.76	84193.58224	50954.01821	49668.31967	69960.45819	135830.4325	58222.89129	88909.06828	68490.44572	84986.40531	81662.63685	64018.80811	73660.71953	62123.37033	57280.80967	42077.20728	99904.68783	90037.90188	54304.89023	67894.39621	44747.37417	73218.19826	78187.03336	81344.99914	80163.34593	0	0	1.687140693	0	3.323589726	0	0	0	154.0824215	0	0	2.833281	0.739724589	0	0	0
1.05_300.9181m/z		300.9180719	1	1.051533333	0.15955	1	100 - 0.471	8612.351085	109.24	19539.4283	8722.818451	7756.242152	20222.71918	33565.37748	11057.20321	20572.71746	12077.28896	16821.12947	15138.22486	15655.0506	14345.80159	3597.774538	7823.221854	0	16692.01744	24434.54337	16915.52021	8006.014859	0	18272.67446	19759.23789	17751.4362	17574.29011	0	0	0	0	0	0	10.38135606	0	0	0	0	0	0	0	0	0
1.05_360.8989m/z		360.8988819	1	1.051533333	0.10645	0	100	1645.939496	154.47	4763.772831	0	0	0	9212.573125	1016.72278	6729.026018	806.5204118	2934.488294	6498.851959	1186.151828	3352.383836	1731.655873	0	0	6998.981783	3717.275123	883.0217274	2536.881683	0	3573.881884	5862.532693	5405.639009	3375.831638	0	0	0	0	0	0	0	0	0	0	0	0	0	0	0	0
1.07_180.9212m/z		180.9211612	1	1.06915	0.233783333	0	100 - 2.32	12375.44518	93.9	21242.98638	15369.53358	19317.4038	15709.29236	28116.52631	18151.43297	21898.78099	22583.11466	19493.33994	21972.89031	13066.56285	17448.29677	22340.68661	18212.07742	25550.40629	32496.45096	19337.94546	18461.28989	21855.39985	21777.34303	23219.37089	23971.74202	17367.02308	23191.95768	0	0	304.8074686	0	0	0	0	0	0	0	0	0	0	0	0	0
1.07_278.9248m/z		278.9248192	1	1.06915	0.088566667	0	100	1185.873357	219.37	0	283.527408	0	851.8950563	9277.399034	0	0	314.8174064	1476.289181	0	0	515.0081134	0	0	0	0	0	280.7338924	0	0	1188.386339	1336.931126	512.1343798	2178.959035	300.2981331	0	1542.540613	3904.485317	0	1291.662449	0	482.2635687	201.807876	167.4221872	604.9901702	793.489289	1369.848517	1080.768096	212.5249205	14730.6726
1.07_462.8246m/z		462.8245655	1	1.06915	0.645083333	0	100	23844.50122	166.81	3969.068863	6640.081289	1922.968892	1985.251482	11309.70691	2279.443653	18885.22018	23.79105439	11438.06587	12887.17856	8812.524629	9714.685387	10062.80377	4416.61311	13219.38429	14573.35642	8103.437897	13302.57203	4126.364417	3267.715071	13192.72015	20835.96236	12544.41946	15043.63918	17780.9532	17467.80501	2716.935352	6355.681707	22059.3414	9685.097218	12263.11008	42058.6644	26760.36936	18661.50181	38344.12227	25541.11206	27320.30151	127362.4102	4166.839371	19405.81889
1.07_482.8090m/z		482.8089803	1	1.06915	0.216083333	0	100	3367.15057	153.61	8041.579061	2439.598522	1901.21057	6988.090347	18643.30923	1235.463827	4111.58972	4059.625166	8334.58121	5505.568599	4377.194681	0	1939.03126	2258.836812	235.2428135	2971.114008	0	9414.421115	3431.832767	500.3945657	8715.212955	16221.36075	4024.838953	5451.420351	0	0	0	3102.02335	0	0	0	0	0	0	0	0	0	0	0	0
1.07_574.7493m/z		574.7492845	1	1.06915	0.1965	0	100 - 1.05	23513.27044	92.46	35606.68039	38165.13887	43136.83773	43286.5935	38369.17443	37839.41036	39287.89141	54927.88319	34703.33378	36415.65791	41750.9341	33256.38691	57221.40281	64637.81126	53903.56799	42289.46058	30450.7892	36414.21497	55578.46605	53526.49337	33857.45484	30878.07966	43957.89238	30682.42304	0	0	0	0	186.6368089	0	56.74641709	0	0	0	0	0	0	0	0	0
1.07_725.2709m/z		725.270872	1	1.06915	1.590183333	0	100 - 36.7 - 2.18	77683.24955	682.56	0	0	0	0	0	0	0	0	0	0	0	0	0	0	0	0	0	0	0	0	0	0	0	0	0	0	0	0	0	0	0	0	1485.945541	0	0	0	0	0	3635439.325	1224.275702
1.09_242.1758m/z		242.1758065	1	1.086766667	1.144366667	1	100 - 8.84	100525.1027	275.77	0	0	0	0	0	0	0	0	0	0	0	0	0	0	0	0	0	0	0	0	0	0	0	0	58044.45768	307221.7424	43445.70247	55989.66056	93418.7543	188692.1793	48795.29663	76406.15437	202656.2747	74680.60017	138364.8725	89072.83681	136518.0393	304584.2425	1852768.385	242873.9316
1.09_378.8573m/z		378.8573313	1	1.086766667	0.269466667	0	100 - 0.206	142467.8427	161.29	9711.079384	4027.213267	5920.32325	9150.161098	30250.46762	6844.728643	12829.73697	6303.672912	12647.77314	10612.83326	3582.121342	12923.87636	8150.277774	0	3124.466386	19415.90893	4596.089279	15369.63836	8130.938019	0	16384.74498	19254.04496	10124.63065	10819.85779	130402.908	113499.5868	238884.7695	191382.5174	203639.6047	190284.407	79593.89189	229205.2252	189987.589	175019.5927	216577.0675	238050.4711	353455.1342	944310.1538	88223.41389	627204.2204
1.09_470.9030m/z		470.9030157	1	1.086766667	0.2142	0	100	8525.44074	255.15	0	0	0	0	0	0	0	0	0	0	0	0	346.1169206	326.3145479	0	0	0	0	0	0	0	0	0	0	1750.725712	2704.487951	20575.85898	33566.64787	7239.634497	15792.80241	1274.268223	5432.230092	8530.581761	12572.23657	4869.422848	10547.53198	17602.46282	33862.40216	1878.6574	139698.8494
1.09_498.7823m/z		498.7823072	1	1.086766667	0.10645	0	100 - 25.8	1166.277232	177.4	1540.54763	0	0	2387.857032	0	0	3387.16021	0	0	0	0	0	0	0	4854.072441	3194.033191	0	5137.775793	1734.414082	294.0190086	2453.799225	3311.799857	0	3623.195533	0	0	0	0	0	1911.281276	0	0	0	1327.681583	0	4535.697323	0	0	0	0
1.09_520.7720m/z		520.7720298	1	1.086766667	0.2496	0	100 - 1.46	21833.35859	93.27	34693.18273	33456.83661	31172.42193	28992.36805	39437.85456	31669.97256	35800.60944	41283.60146	37221.32141	26700.52758	25615.17723	27320.04886	46779.8301	40089.0675	59856.22349	50884.93094	24705.52229	32782.83077	49275.93952	44326.20299	37874.40349	42665.22476	28570.39275	37133.75726	0	0	0	0	0	0	0	1545.850899	0	1380.741844	0	0	0	0	0	0
1.10_144.9982m/z		144.9981597	1	1.1044	0.160616667	0	100	1120.195579	285.33	0	0	0	0	200.6862183	0	0	0	0	0	0	0	0	0	0	0	0	0	0	0	138.1431874	0	0	0	330.5981599	198.0807609	2517.664934	3152.762339	1157.11813	2474.484	536.5701555	1218.624942	663.1798141	1428.367386	1213.653015	973.1624309	1263.149049	1935.2937	732.8192296	21041.61606
1.10_154.9461m/z		154.9460868	1	1.1044	0.1965	0	100	2439.610026	95.76	4951.627544	3821.527298	4897.122469	5266.776561	4381.921931	5385.02473	4348.962974	5476.027184	3904.830293	5426.074178	3280.240045	3872.898174	5835.397291	5985.822924	1553.684754	4012.982334	3547.909168	4119.979618	5602.033286	0	3886.767757	3808.678689	4658.553937	4129.673889	0	0	0	0	0	0	0	0	0	0	0	0	0	0	0	0
1.10_172.9569m/z		172.956936	1	1.1044	0.553666667	0	100	4552.608814	111.03	5079.419805	7188.498836	6373.570733	6581.284627	7990.115358	7843.508656	8708.821845	10572.79904	6545.688552	8587.16158	6115.411579	5380.580401	9312.810422	10682.11649	26024.31766	7081.200235	9276.56848	6922.317069	8675.10548	0	5667.643443	5516.551207	8015.195219	6528.693904	0	0	0	0	0	0	0	0	0	0	0	0	0	0	0	0
1.10_438.7730m/z		438.773024	1	1.1044	0.107216667	0	100	2066.905548	143.33	2448.631965	2276.62467	7702.41055	5472.467103	4353.602158	2914.601294	2805.633726	5149.543285	2331.00074	10594.32411	1333.502499	4767.856389	0	0	11590.55154	0	0	388.7125452	4355.669126	2929.1518	5320.382742	3520.156479	3076.806289	4233.638302	0	0	0	0	0	0	0	0	0	0	0	0	0	0	0	0
1.10_706.7603m/z		706.760346	1	1.1044	0.1984	0	100 - 0.395	89843.99127	141.49	22949.30167	13457.38524	24004.6661	16963.96275	15484.77463	25269.61058	17833.31816	24464.41487	11826.70354	20863.04108	13398.2001	16226.1668	25881.52882	23330.82087	49141.11966	20681.23714	25492.76359	14963.54878	20762.19111	63289.37635	13191.20574	12390.97346	20267.91834	13200.09708	85417.8635	73557.67526	144286.552	76571.54919	128079.8356	117965.226	45863.62887	143926.7844	120009.1779	123208.9961	142305.0545	152874.9688	188446.0898	553686.7955	36767.01556	245096.4931
1.12_310.1634m/z		310.1634288	1	1.123433333	0.9835	4	100	4452.096258	620.98	0	0	0	0	0	0	0	0	0	0	0	0	0	0	0	0	0	0	0	0	0	0	0	0	0	18116.26676	0	0	0	0	0	0	2031.698397	0.885255875	0	0	0	0	189099.6737	0
1.12_327.1356n	327.1355954	372.1337446	1	1.123433333	0.912733333	0	100 - 5.08	6141.954283	655.95	0	0	0	0	0	0	0	0	0	0	0	0	0	0	0	0	0	0	0	0	0	0	0	0	0	6505.658934	0	0	0	945.0180384	0	0	4869.545134	0	0	0	0	0	276351.6292	0
1.12_540.7947m/z		540.7946579	1	1.123433333	0.2142	0	100	12586.35341	98.08	23626.84088	16213.22504	9407.311361	23414.44852	32166.296	23281.06444	39020.62308	20514.6562	19589.59183	21595.67807	13850.03562	26578.47075	25872.52434	13350.16475	9939.381561	30104.57009	10646.57068	18273.59709	30170.5661	6196.031672	24338.9166	28985.80416	21440.99533	25186.05018	0	614.7088104	0	0	0	0	0	402.1124864	0	0	0	0	1525.271628	8693.540581	0	0
1.12_960.7189m/z		960.7189007	1	1.123433333	0.1073	0	100 - 8.26	21083.46528	180.65	0	68.65892772	0	0	0	0	0	0	0	0	0	0	0	0	0	0	0	0	0	0	0	0	0	0	17348.99438	16196.10124	36893.09706	36669.76304	38711.37809	37817.5739	9873.4407	36563.44316	11082.10341	43544.91204	55624.41482	26144.56612	23399.35565	124368.3155	5409.237589	145541.2325
1.14_340.8591m/z		340.8590931	1	1.1411	0.144883333	0	100	3296.933309	117.9	11735.87935	6999.21687	6057.833515	2459.662571	6330.835919	8347.515591	13013.94578	0	6004.023862	6008.318908	7080.633056	8753.589058	4191.832857	0	0	6663.944639	4508.871238	5699.409151	9043.10036	0	6610.756558	7684.130068	8437.731938	4993.698056	0	0	0	0	0	0	0	0	0	0	0	0	0	0	0	0
1.14_497.8094n	497.8093561	542.7996456	1	1.1411	0.198183333	0	100 - 0.836	39963.87502	94.85	92340.21346	76524.41587	91805.8753	57053.15881	65022.98486	90069.26433	71787.81945	85890.17635	60444.39711	77325.85444	70073.60477	61157.11804	94607.90469	82841.39203	64149.2264	70966.62282	47231.51539	34748.7928	92422.77777	62672.86979	71268.4557	67536.0632	87857.23182	63964.26294	0	0	0	0	0	0	0	0	0	0	0	0	0	0	0	0
1.14_558.7751m/z		558.7750536	1	1.1411	0.180566667	0	100 - 1.74	27110.51379	97.48	47191.9874	38449.10121	49034.63606	37050.32659	39424.16727	52228.60169	44907.47862	69202.35331	39303.8608	54348.93079	32472.64903	32881.92563	73686.71154	57821.18228	69530.6267	49094.29494	58469.24421	24875.99585	47793.17748	82885.26033	50836.22766	41374.48644	57107.87404	42644.75322	0	0	0	0	0	0	0	0	0	0	0	0	0	0	0	0
1.14_600.7438m/z		600.7438407	1	1.1411	0.127266667	0	100 - 1.04	14948.5223	97.24	32507.91823	27545.94914	34026.17612	39119.18185	16096.93521	45575.26956	29678.06776	27135.2312	29548.97945	29554.21237	24208.75767	24535.66144	28900.61006	31477.64442	13332.81102	19735.41726	15719.92136	23458.76094	30664.5319	22698.84165	19302.81193	23409.76349	23885.53498	30103.7945	0	0	0	0	0	0	0	0	0	0	0	0	0	0	0	0
1.16_126.9036m/z		126.9036021	1	1.15875	0.180783333	0	100	1083.342372	87.53	2406.621345	1044.567572	499.3322109	1319.811049	2595.089955	1184.349247	1367.596647	549.5350407	607.4571049	309.4839269	1598.571984	1047.760258	1427.109449	2084.459697	516.257066	2782.76844	1402.593714	354.2786595	1786.828188	242.1583908	2058.209795	2357.099181	2530.398545	1442.76089	0	134.369149	0	219.8089044	0	198.4247039	270.5916141	0	149.0252558	1675.218762	0	0	528.7872557	1679.280937	687.1908392	3735.253022
1.16_165.9595m/z		165.9594766	1	1.15875	0.144883333	0	100 - 33.8	972.9705645	103.59	2851.86104	1847.008196	1696.464935	1698.987212	2395.269938	1151.592421	2503.936503	1701.322322	2777.739242	1246.369116	2386.74525	1782.022453	1057.676635	954.6473776	909.3958045	2255.23759	1889.987015	751.5213941	3192.694396	664.8563117	1313.012224	1891.021065	1125.420666	1529.722223	0	0	0	0	0	0	0	0	0	0	0	0	0	0	0	0
1.16_171.0270m/z		171.0269886	1	1.15875	0.107683333	15	100	912.692493	111.38	1934.454478	686.1385193	2725.941775	2825.337714	1913.301431	1902.241494	2847.711054	1638.42805	1050.666621	1421.871614	2320.818928	2120.655248	1415.398883	947.7314387	231.4816586	1300.546057	2380.840913	1141.074708	2735.26818	0	929.586316	1894.560489	575.0681722	1396.046606	0	0	0	0	0	0	0	0	0	0	0	0	0	0	0	0
1.16_214.9334m/z		214.9334287	1	1.15875	0.05335	1	100	621.2282155	141.72	2375.555321	2719.243177	1896.899739	1128.305336	524.102452	3240.381191	1803.586579	0	1082.99924	1123.715221	1870.587092	1686.434099	516.344062	0	0	1141.728696	0	0	1662.97955	0	849.5505764	1488.766203	1478.165339	504.0646194	0	0	0	0	0	0	0	0	0	0	0	0	0	0	0	0
1.16_230.9994m/z		230.99943	1	1.15875	0.05335	0	100	421.6001283	158.68	2183.452049	1768.487917	1219.761124	768.9208679	184.0574927	249.4859744	0	0	1293.377045	1608.191853	202.5288369	351.5187366	0	0	0	0	0	0	0	0	2198.502251	1350.889909	577.0729644	600.1124824	0	0	315.8513606	0	0	249.6552872	0	0	593.5903999	0	0	0	0	0	0	0
1.16_287.0449m/z		287.0448578	1	1.15875	0.271066667	1	100	1319.314012	681.52	0	0	0	0	0	0	0	0	0	0	0	0	0	359.1536091	0	0	0	0	0	0	0	0	0	0	0	0	0	0	0	0	0	0	0	0	0	0	61648.60497	0	0	0
1.16_332.9215m/z		332.9215233	1	1.15875	0.200133333	0	100	9725.996275	99.56	21475.79316	24854.40592	21114.61904	27380.12979	13820.03895	22566.03744	21071.06155	9313.50254	19949.14401	15872.66269	23641.94225	21927.83985	19673.80109	11100.61944	1456.876435	14162.91582	19716.09952	21449.25773	15780.28118	0	16344.24121	16951.16968	13503.96214	15358.54475	0	0	0	0	0	0	0	0	0	0	0	0	0	0	0	0
1.16_368.9064m/z		368.906439	1	1.15875	0.05335	0	100	825.6342037	182.4	4190.326079	5479.617216	0	0	1654.917967	2000.306819	0	0	3381.915077	872.5355347	2918.251812	2467.850124	0	0	0	0	0	0	1412.361104	0	4036.902335	4120.039394	2738.362593	0	0	0	0	0	0	0	0	0	0	0	0	0	0	0	0	0
1.16_374.8859m/z		374.8858521	1	1.15875	0.1984	0	100	27860.17791	102.76	68063.55718	72118.53474	74894.92616	66433.87815	38562.44609	82090.2387	61596.24826	29834.70149	69623.19004	46695.08405	58990.75409	77890.52657	27911.14922	6901.071202	6930.735957	30771.68038	45956.24202	70075.61507	64995.06255	7555.170537	39394.94196	43100.53109	37469.24231	34080.31273	930.6353824	274.614693	1555.27224	3080.512187	1571.859381	1741.866326	320.7248677	451.8063783	430.0682739	952.8264524	1764.175499	770.6944595	1472.75867	2802.714048	66.69868831	1472.531642
1.16_400.9087m/z		400.9086554	1	1.15875	0.235583333	0	100	10028.29867	120.61	20978.03132	29774.06469	16223.97592	25914.42347	9092.712364	39060.53105	20578.56926	8574.357259	25289.94224	12175.19544	22976.18281	21120.42961	38450.27726	5422.580633	0	5091.149005	19247.53913	36712.7804	12243.29875	0	15240.38921	12049.6799	12792.66752	24729.72668	0	0	0	0	0	0	0	0	0	0	0	0	0	0	0	0
1.16_464.8555m/z		464.8554563	1	1.15875	0.107683333	0	100	11560.39985	140.84	20685.1256	49553.88594	39619.94447	47350.89687	11530.13194	47866.87618	28437.8429	0	41332.86308	6435.296601	20307.74144	45063.28011	0	0	0	5482.087361	9288.455789	38716.86295	23088.21593	0	7921.756551	12534.9511	14517.40369	6831.874416	0	0	2622.515499	2020.049096	2268.614835	0	0	0	0	0	0	2216.197577	0	0	0	0
1.16_494.8401m/z		494.8400945	1	1.15875	0.05335	0	100	9709.227555	86.6	14233.55654	24727.63623	14820.89799	14689.51205	4928.002069	20855.57593	10842.89387	271.5666899	16297.10098	3933.568369	10405.31932	14997.32049	238.8941752	0	12.55227602	1255.250259	86.61730922	1847.37155	16475.56603	5.706192655	7490.411739	8691.476848	8934.331044	4475.488108	5371.338995	4372.622982	17007.71408	15514.00022	7847.637174	6331.010556	3181.401327	0	5803.108153	8753.067053	4812.289033	6577.289826	13432.83171	26013.23643	4465.662051	38224.8518
1.16_528.7443m/z		528.7442826	1	1.15875	0.108616667	0	100	2403.18927	172.63	522.4150905	11178.51911	7817.440322	13746.89158	0	2877.142851	2168.296527	1170.556806	3620.794811	0	925.4488721	9163.314674	0	10980.01877	10728.01877	127.9392988	3603.878185	11788.50902	0	10157.87101	0	548.5199665	816.0835708	0	123.5189927	0	0	0	0	0	0	0	0	0	0	0	0	0	0	0
1.16_580.7626m/z		580.7625628	1	1.15875	0.162733333	0	100	8016.391705	101.07	18037.24043	9552.843634	18084.22483	9058.276687	10044.87452	13734.61401	12366.16429	3822.308648	5936.407188	14838.38696	11787.18781	9603.295553	27872.57267	19916.71792	7947.237352	18138.44802	27705.91645	11323.65691	13309.50705	4067.174189	12195.82948	3612.397757	21531.26956	15977.46744	532.5009022	202.2477021	539.2401443	85.773429	462.1915159	209.082041	205.4956547	987.4408172	835.014077	531.0849649	612.8722672	439.8901153	611.8432543	4175.576434	112.2593319	864.5209559
1.16_598.7877m/z		598.787665	1	1.15875	0.69925	0	100	50177.72374	132.28	31642.44624	29679.24222	36074.04578	36185.94146	16364.19273	47699.23526	38355.16036	23469.71177	25065.16793	15612.73068	27528.39014	34424.65641	10869.20489	2284.833135	4675.53476	22542.96731	19079.71494	26670.92617	35499.21605	5504.087041	19248.89257	24868.99678	25872.69854	20941.88901	75675.16337	33614.42418	34484.35099	30297.28968	72400.56234	36550.38709	19900.82552	62547.24647	38320.38206	31667.76292	54546.46863	63125.47208	58319.17874	249874.078	5300.754622	95811.11177
1.16_636.7395m/z		636.7394909	1	1.15875	0.180566667	0	100	14302.64769	105.6	35853.73499	22922.75024	27384.31784	25414.22834	19950.40503	46226.20104	40007.75255	18552.15134	31291.96272	40280.76004	19065.70371	32889.73449	13401.90928	8555.21321	0	35083.01238	32486.01413	26032.93994	37667.82768	9556.583743	18618.84916	22544.29034	23944.47738	30474.2082	2205.0893	0	0	0	0	0	0	0	0	0	0	0	0	0	0	0
1.16_720.6984m/z		720.6983917	1	1.15875	0.05335	0	100	3266.482804	140.12	5546.508352	4684.591064	3701.655622	0	9518.294437	10221.18572	1074.949217	14328.53573	0	5308.227596	3906.06782	3173.117957	10378.14667	3515.389523	2830.850914	12610.58621	0	0	10889.23205	0	9521.485279	12769.82116	11911.20601	8205.873551	0	0	0	0	0	0	0	0	0	0	0	0	0	0	0	0
1.16_734.7152m/z		734.715205	1	1.15875	0.18035	0	100	11549.83809	104.64	26098.30942	19730.60142	20876.20448	22736.86612	25539.92862	30766.57621	29017.5564	36816.27975	15350.8842	34809.09498	14730.48006	13781.79094	22889.96134	0	6659.991609	19458.79476	32112.02423	12402.614	14263.98619	14801.79345	11830.24361	23315.19006	26390.79822	26350.39103	391.3832786	160.8041035	142.7261307	0	251.5440302	99.13361966	0	734.048237	124.1613574	566.9551545	590.4304297	0	0	975.9479492	0	601.8432108
1.18_238.9312m/z		238.9311878	1	1.17645	0.1825	0	100	6721.62772	104.86	10334.69866	19834.72258	18379.0059	20679.6876	8920.882093	17751.75636	14011.76711	1506.908684	16985.0941	6699.556236	13239.34225	14736.84254	4170.810302	1988.172478	0	7137.822411	5486.311997	19477.97278	13544.72111	0	8820.414658	9732.770437	8097.672278	7785.781765	0	819.0342154	4173.319755	1868.547526	475.8573714	1747.262592	0	1083.366561	859.3478474	842.6918293	0	0	0	1911.715208	0	0
1.18_286.8918m/z		286.8918383	1	1.17645	0.163533333	1	100 - 33.4	1142.4908	192.72	1076.252905	0	487.3982267	521.294984	957.443559	511.2789559	458.9740121	10571.58675	655.0223708	7243.747276	522.2649586	388.4358066	0	0	3498.548802	2753.627039	2870.035343	0	0	6245.547241	3673.631203	1983.400204	2880.188665	426.4533438	0	0	0	0	0	0	469.6881676	0	0	0	0	0	0	0	0	0
1.18_288.8583m/z		288.8583426	1	1.17645	0.090966667	0	100	555.6419077	256.71	0	4956.585921	2771.755178	6193.454428	0	0	0	33.97486208	1847.433562	0	0	3039.639718	0	33.48749926	0	0	36.44113757	3683.458877	0	148.9508094	0	0	0	15.98893548	0	0	0	0	0	0	0	0	0	0	0	0	0	0	0	0
1.18_312.8847m/z		312.8847325	1	1.17645	0.200233333	0	100	17464.5496	112.95	37663.54677	48749.15435	49166.47316	54607.47209	28403.87172	52542.65404	37122.4172	7868.887074	48555.22959	21920.20138	36040.54907	44388.86417	11859.23644	3160.669516	0	17568.2248	17352.47144	53882.34354	39088.94784	0	21785.21324	27495.01473	24788.54651	23407.52983	20.36274618	0	0	0	0	0	0	0	0	0	0	0	0	0	0	0
1.18_314.8819m/z		314.8819415	1	1.17645	0.072933333	0	100	2033.986567	176.71	0	9302.052781	7438.734009	11021.30907	929.4817694	9106.010545	4908.341895	0	8861.562338	0	4314.832742	10303.32089	0	0	0	0	0	7679.146042	4890.630393	0	911.2488309	3018.132982	0	0	0	0	0	0	0	0	0	0	0	0	0	0	0	0	0	0
1.18_362.8115m/z		362.8114946	1	1.17645	0.073133333	0	100	824.9122151	213.7	0	5868.222021	1741.936333	6546.154194	0	1659.887681	0	0	4580.268731	0	338.1592399	4593.706046	2369.062992	1609.716934	0	0	660.5321052	6019.203715	0	0	0	0	0	0	0	0	0	0	0	0	0	0	0	0	0	0	0	0	0	0
1.18_632.2040m/z		632.2039887	1	1.17645	0.1458	2	100	1119.577473	685.57	0	0	0	0	0	0	0	0	0	0	0	0	0	52620.14122	0	0	0	0	0	0	0	0	0	0	0	0	0	0	0	0	0	0	0	0	0	0	0	0	0	0
1.19_152.0818m/z		152.0818342	1	1.19445	0.073133333	0	100	149.0224433	501.16	0	0	0	0	0	0	0	0	0	0	0	0	2459.598812	4544.456024	0	0	0	0	0	0	0	0	0	0	0	0	0	0	0	0	0	0	0	0	0	0	0	0	0	0
1.19_198.0489m/z		198.0488795	1	1.19445	0.1459	1	100	324.1332321	685.57	0	0	0	0	0	0	0	0	0	0	0	0	0	15234.26191	0	0	0	0	0	0	0	0	0	0	0	0	0	0	0	0	0	0	0	0	0	0	0	0	0	0
1.19_222.9149m/z		222.9149075	1	1.19445	0.21795	0	100	9147.79009	106.25	13833.92487	22905.57637	23990.51966	25160.12048	15179.68498	26946.67834	19798.74259	5876.421805	23457.30913	14579.84934	16532.1058	19798.70892	11904.45594	3845.10801	0	11840.87794	11623.52976	24898.6033	21946.66169	0	12812.95287	15210.17759	14828.98103	12063.10872	0	0	0	0	0	0	0	0	0	0	0	0	0	0	0	0
1.19_224.9117m/z		224.9117003	1	1.19445	0.12645	0	100	2059.321872	119.14	4810.901222	5521.004062	6629.406589	5705.91057	2485.41225	6613.889419	5200.985783	281.1179201	7580.763193	3415.219312	4511.536461	4767.02376	1009.083138	239.216994	0	2964.391609	706.3881589	5475.812335	5739.030415	0	3775.192236	3001.237669	2611.748168	2723.998145	0	0	0	0	0	0	0	0	0	0	0	0	0	0	0	0
1.19_228.9025m/z		228.9025349	1	1.19445	0.1088	0	100	1624.845305	156.86	835.5956136	7570.10282	7517.500814	8225.23484	455.5905952	6028.589067	3391.380811	0	7265.414355	930.5381889	2734.15539	5761.237651	0	0	0	961.0152818	0	5000.843024	2445.30346	0	707.2355703	1936.137067	1005.726248	1461.509173	0	0	0	0	0	0	0	0	0	0	0	0	0	0	0	0
1.19_230.8996m/z		230.8995995	1	1.19445	0.055283333	1	100	628.3324653	208.02	463.3472999	4903.898707	2127.088617	5206.978443	0	1837.852744	0	0	3362.710388	0	1249.992128	2279.784135	0	0	0	0	0	2396.511196	935.599702	0	0	241.6540607	292.8394351	0	0	0	0	0	0	0	0	0	0	0	0	0	0	0	0	0
1.19_234.8685m/z		234.8685379	1	1.19445	0.1812	0	100	10622.01026	133.97	10019.32209	41807.73872	34701.61547	49532.00177	11197.42664	30059.60762	20607.57639	537.2273985	36440.12071	11139.64983	18687.78406	29329.71986	4419.430977	2348.137627	0	7890.412658	4775.331563	42299.10702	21651.74634	0	9472.227766	12666.48854	12659.484	9488.608593	0	0	0	0	0	0	0	0	0	0	0	0	0	0	0	0
1.19_240.9282m/z		240.928232	1	1.19445	0.073133333	0	100	1027.108998	135.19	0	4683.850828	2446.999622	3825.233954	572.2827427	3517.912633	1758.100284	0	4027.572614	778.2263315	2878.101538	3521.351166	492.8236897	305.0355515	0	1278.953756	0.006561227	706.4023136	866.888289	0	105.3698266	2322.285419	600.5257622	1162.701258	418.489141	0	842.8992046	635.7702999	0	0	0	425.7940373	0	0	0	571.0387983	0	0	0	0
1.19_256.8760m/z		256.8760053	1	1.19445	0.253633333	0	100	9458.955816	106.65	13939.54155	22348.70349	29148.71808	30449.43899	15273.18673	24450.06535	21680.74805	6016.505964	22886.26492	13963.66654	15791.596	23007.908	10608.23051	6882.410777	482.3882456	15055.33914	9536.326095	25046.28351	23648.92191	818.4002561	12195.78069	15570.24665	16573.04191	12007.25963	0	0	0	0	0	0	0	0	0	0	0	0	0	0	0	0
1.19_261.8791n	261.8790682	260.8717918	1	1.19445	0.2727	0	100	28008.10515	100.07	50310.92554	51053.17827	70063.16169	53551.89696	47457.63212	64190.19539	58257.5111	25089.07358	54412.96324	50288.97871	50515.43255	47016.75739	39585.97046	20667.11974	18.50249241	51719.52889	44674.24133	54097.57248	66061.23687	1409.17226	47964.86049	48152.50062	52037.74161	42036.8074	0	0	0	0	1162.78411	732.806159	0	2836.621719	0	1109.558142	0	0	806.8925128	3048.220291	0	0
1.19_262.8687m/z		262.8687172	1	1.19445	0.235633333	1	100	8148.499167	98.62	17640.48925	12626.26721	19637.95853	17101.43086	14648.02825	20162.9205	18100.30831	9605.215592	16448.09013	14866.04948	16100.71454	16033.82824	12550.46997	8155.221528	0	15720.58926	12650.71824	16623.1288	19834.2546	0	14066.76051	13387.84791	16473.94906	12506.85984	0	0	0	0	0	0	0	0	0	0	0	0	0	0	0	0
1.19_265.9945m/z		265.9944942	1	1.19445	0.128183333	0	100	426.3840042	685.57	0	0	0	0	0	0	0	0	0	0	0	0	0	20040.0482	0	0	0	0	0	0	0	0	0	0	0	0	0	0	0	0	0	0	0	0	0	0	0	0	0	0
1.19_274.8871m/z		274.887096	1	1.19445	0.360883333	0	100	37370.95942	105.37	56808.91333	97146.13623	105084.0954	123538.2186	61293.14252	94234.28118	81392.82525	29885.55977	86737.81055	60623.70448	58255.37651	81532.01101	40429.01805	34581.86635	1926.756708	54770.17657	43324.57681	105643.7806	80186.92598	1565.167419	46849.15139	56109.64347	65121.96245	50224.27358	0	0	0	0	0	0	0	0	0	0	0	0	0	0	0	0
1.19_298.8672m/z		298.8671878	1	1.19445	0.090966667	0	100	2370.519525	92.66	2824.438857	2612.116992	5009.670097	6405.232767	12.44764834	8408.066292	3053.25162	0	4086.603348	2441.31723	2214.855211	6139.997015	153.075628	0	174.6930797	562.4259029	0	2859.008168	4547.782328	35.97223603	3081.020339	1976.999951	2154.871071	1767.754708	777.4940742	524.6249009	4110.225139	2161.750244	496.299625	3821.346809	414.5142344	1422.565028	982.1727948	3658.607434	221.6296289	1184.773381	868.7217138	2234.152015	0	4927.604835
1.19_342.8751m/z		342.8750597	1	1.19445	0.200233333	0	100	8442.562523	107.84	15243.75601	19329.2303	27010.79901	20235.18664	13831.13979	25042.22211	16301.9051	5819.896981	20717.72587	14819.18729	16796.3589	20015.31643	10178.71235	1456.498713	794.8119031	16354.37345	14128.46197	23821.27853	24163.96812	0	10537.74147	12386.42366	11876.98449	9627.00982	0	0	0	0	0	0	0	0	0	0	0	0	0	0	0	0
1.19_355.8348n	355.8347884	354.827512	1	1.19445	0.090966667	0	100 - 0.668	5322.291068	147.39	1923.486414	25903.68883	21226.16213	25877.72624	1470.715483	15752.02343	8959.88822	2226.203367	19627.41481	3549.272718	9462.882867	21089.40926	489.6408084	1014.750569	5436.732685	2236.69302	1797.335715	18052.96668	11860.84071	8514.293614	754.5280216	5494.549691	2802.791516	1376.527541	0	0	0	0	0	0	0	0	0	0	0	0	0	0	0	0
1.19_382.8265m/z		382.8264903	1	1.19445	0.163466667	0	100 - 32.8	3986.123237	110.47	9810.365656	8726.46997	12104.90035	4844.869382	11047.63353	10536.10152	8267.277823	5293.065885	5835.43837	12109.20436	6558.724573	10166.50089	5187.973692	779.0685011	1190.610738	6582.673087	6795.850623	2960.816934	10311.21071	0	8880.940243	7090.725961	9227.774721	3759.700841	0	0	0	0	0	0	0	0	0	0	0	0	0	0	0	0
1.19_391.2123m/z		391.2123104	1	1.19445	1.485166667	14	100 - 22.6	166490.289	217.27	0	0	0	0	0	0	0	0	0	0	0	0	0	0	0	0	0	0	0	0	0	0	0	0	1162225.544	69394.22886	626971.3177	1323350.565	860967.2344	427398.3654	14599.83602	3772.499214	400172.7746	0	1034774.597	0	369097.0652	0	1188449.155	0
1.19_402.8115m/z		402.8114702	1	1.19445	0.16315	0	100	5335.065185	106.29	13141.67191	13208.2539	16129.99608	12239.39772	8206.458283	11586.54816	12900.55094	3925.648576	10868.24154	9405.828961	11854.56489	11197.5342	8819.614013	423.1640546	0	11342.6261	7516.42876	9220.650947	13687.32799	0	10105.29346	11291.98683	10987.19263	6864.410632	0	0	0	0	0	0	0	0	0	0	0	0	0	0	0	0
1.19_414.7833m/z		414.783322	1	1.19445	0.090966667	0	100	1037.099446	237.58	0	8354.606042	4407.923635	9986.582712	0	1109.128618	0	0	3308.289782	0	3.664103876	3888.446498	0	936.6451213	0	666.34981	696.4515757	8006.713188	0	0	0	0	0	0	0	0	0	0	0	0	0	0	0	0	0	0	0	0	0	0
1.19_418.8255m/z		418.825508	1	1.19445	0.073266667	0	100	1299.097756	165.31	4120.389667	7054.537598	3279.308409	3215.443353	3116.206747	5598.599339	2778.77462	2700.806286	6865.310782	0	1592.237252	5093.626626	0	0	0	0	0	701.8774044	6798.88775	0	0	3654.904541	0	521.2881312	0	0	0	0	0	0	0	0	0	0	0	0	0	0	0	0
1.19_433.8091n	433.8091305	432.8018541	1	1.19445	0.343266667	0	100 - 0.21	34034.21818	92.82	54491.809	70784.82061	87833.49928	74263.41635	58250.42901	65986.1745	65121.84433	59334.73085	68700.7234	64209.89366	58461.85169	64292.60873	43054.63012	36226.89218	31148.6131	68998.5888	57602.33597	80767.9135	77448.28854	44590.64463	49346.21473	50604.50065	65362.96722	48915.3588	0	0	0	0	0	0	0	0	0	0	0	0	0	0	0	0
1.19_666.7110m/z		666.711049	1	1.19445	0.055433333	0	100	2206.667625	148.99	0	1549.832696	4465.463963	0	10087.54058	6307.790368	9721.336214	5934.48495	1477.952197	9074.673352	2147.934148	2795.963742	10950.04374	1417.828982	0	6914.399989	0	4668.214736	7126.765844	0	4427.888895	4937.370023	6682.394087	1557.853669	0	0	0	0	0	0	0	0	0	0	0	0	0	0	0	0
1.21_131.9080n	131.907987	176.9097013	1	1.214033333	0.163533333	0	100	2281.950935	117.04	3507.588029	7670.583319	7616.571789	9667.766121	3722.653656	5568.169568	3583.861053	1054.786839	5405.293021	3280.088552	3060.938635	5808.981387	2402.230455	1075.901396	0	3721.599251	2167.178475	6709.445803	5318.911796	0	2920.221332	3547.881889	3530.342529	2897.183217	0	0	0	0	0	0	0	0	0	0	0	0	0	0	0	0
1.21_136.9164m/z		136.9164252	1	1.214033333	0.198916667	0	100	1945.697683	110.15	2196.989412	5798.078408	5359.826096	6682.040242	3316.362663	5075.180187	4242.8671	667.9657039	4407.685476	3145.307936	3232.901535	4227.141795	1994.933796	1867.457088	0	3374.326508	1617.785961	5702.624242	4021.301919	0	2121.895412	3408.659632	3315.359847	2315.08267	0	0	0	0	0	0	0	0	0	0	0	0	0	0	0	0
1.21_140.9851m/z		140.985089	1	1.214033333	0.253633333	0	100	2449.698501	184.84	9611.498395	1153.185722	381.7897152	1680.808493	5503.01195	1085.116507	2185.0446	3435.922745	9860.736537	1051.882644	5726.544025	6634.886643	2129.320812	2380.648286	0	323.6909671	154.4004331	1682.780497	1956.949712	0	8271.515122	10371.73011	15705.11949	2402.838668	0	0	0	0	0	0	0	0	0	0	0	0	0	0	0	0
1.21_150.8856m/z		150.8856201	1	1.214033333	0.0911	0	100	230.9309882	266.07	0	1962.353744	1172.835052	3025.149262	0	0	0	0	1173.876375	0	0	642.666564	0	0	0	0	0	1255.139711	0	0	0	0	0	0	0	0	0	0	0	0	0	0	0	0	0	0	0	0	0	0
1.21_156.9242m/z		156.924194	1	1.214033333	1.57525	0	100	24228.31229	100.25	37496.29198	50267.84305	62649.36764	68116.26395	46385.4085	63099.49081	51388.49716	28756.86306	47448.28774	38320.63101	37911.49356	44778.47702	27775.90578	26258.04211	8253.116178	31216.72905	31688.09195	50603.55658	51425.57199	8082.954236	34188.31647	37270.23296	40907.30807	29866.84465	0	0	0	0	0	0	0	0	0	0	0	0	0	0	0	0
1.21_160.9147m/z		160.9146917	1	1.214033333	0.0731	0	100	152.7082824	244.47	0	1363.376822	878.5722516	1272.093765	0	206.2242014	0	0	1330.765527	0	133.6531553	827.3172103	0	0	0	0	0	404.5313122	0	0	0	0	0	0	0	0	0	0	0	0	0	0	0	0	0	0	0	0	0	0
1.21_170.9435m/z		170.9434557	1	1.214033333	0.1812	0	100	4127.988562	116.96	6548.432915	12567.41889	12964.19636	12716.05696	5334.532677	13007.44824	8283.061184	2174.210062	12370.9215	4637.89784	6579.704811	9491.302883	3545.904149	1760.154532	0	4302.285024	4083.133703	16535.30858	7623.967263	0	5530.804131	5173.067333	6704.822506	5289.270741	0	0	0	0	0	0	0	0	0	0	0	0	0	0	0	0
1.21_188.0200m/z		188.0200158	1	1.214033333	0.11045	0	82.9 - 100 - 20.1 - 53.5	920.6077023	302.95	0	171.3307783	315.6772846	253.135313	2346.037283	2518.879387	1499.803006	3151.23635	551.9733932	156.7035913	662.740318	183.6186286	1093.422348	18179.64029	0	0	936.1992513	252.8755505	1271.663373	3174.744748	0	178.1186676	0	5234.858689	0	0	0	0	0	0	0	0	0	0	0	0	0	0	0	0
1.21_212.8863m/z		212.886254	1	1.214033333	0.145883333	0	100	4127.962647	153.43	2546.441812	18878.69515	14513.48383	27183.49202	3850.570757	11930.7701	7092.020816	0	14037.51368	3657.715417	6107.64806	12253.08757	1362.341328	2425.800805	0	2269.656308	0	16598.09599	9068.068955	0	2598.085706	3942.468004	4171.571109	2957.231328	0	0	0	0	0	0	0	0	0	0	0	0	0	0	0	0
1.21_238.8799m/z		238.8798917	1	1.214033333	0.342083333	0	100	13869.17736	126.36	21318.97387	22204.48791	30694.04867	25334.35376	26717.64353	30826.9167	26052.36941	12952.35155	26445.24942	21503.48405	17928.83173	17640.15152	19131.22447	9622.255503	0	23521.08438	17392.10825	25797.49052	30281.35395	0	22441.38743	21745.54304	23052.49324	18722.74845	178.6581619	110.2491939	473.267982	232.4761322	231.2107284	193.1368184	93.39059559	889.7303905	222.6996069	231.5259191	201.9666375	174.2769071	427.9279283	1338.742779	37.29890164	207.7578384
1.21_252.8398m/z		252.8397716	1	1.214033333	0.163533333	0	100	4744.568029	123.92	5817.826409	15678.56095	17493.5442	19403.19663	6817.092364	14311.94437	10476.65624	0	13568.90634	7096.251962	7189.673387	10795.0075	3630.57805	2186.750792	0	6472.995309	1957.426488	15000.20506	12524.21033	0	4729.776939	6953.265068	6536.213938	4575.356148	0	0	0	0	0	0	0	0	0	0	0	0	0	0	0	0
1.21_255.9123n	255.9123052	276.8836486	1	1.214033333	0.200233333	0	100	10825.77147	109.19	13679.71921	27932.1365	32155.80764	32334.07291	17615.38789	30256.02135	25741.61707	1085.301464	26692.99484	16651.54285	20214.63045	21494.71574	10092.91473	8080.800145	119.7039116	14737.68749	9572.463995	34206.47541	29131.5715	108.7156134	13265.86457	15021.60984	16626.27359	14158.86629	79.68294862	200.568822	1.268268355	115.9102274	277.6169071	95.35396358	136.0952579	202.7866612	106.1495792	188.8457678	127.8701368	225.2781887	271.6928002	765.4762439	0	99.56257099
1.21_259.8807n	259.880667	258.8733906	1	1.214033333	0.1088	0	100	2629.33913	120.69	3498.533959	7687.315884	11055.5065	7826.465244	2815.915274	10462.87547	6847.838462	2829.678974	8194.497066	4897.39315	4726.643343	5099.893227	2620.768848	880.068127	0	3560.737106	345.3486285	3592.358607	4711.525757	923.7443452	3207.859477	5736.701985	5548.172808	2772.01467	0	0	0	0	0	0	0	0	0	0	0	0	0	0	0	0
1.21_261.8879m/z		261.8879065	1	1.214033333	0.11045	0	100	195.5787552	308.06	0	0	0	0	1301.45744	991.1683556	422.4518346	0	0	0	1072.476947	0	0	0	8.821652606	0	0	0	328.7432894	1.099454694	0	563.1037154	0	0	0	0	0	0	0	0	0	0	0	0	0	0	0	0	0	0
1.21_270.8455m/z		270.8454885	1	1.214033333	0.0911	0	100	1220.438442	214.94	0	8258.280518	3966.926954	12842.69146	471.0066114	2399.999019	788.9072901	0	6551.249914	0	1609.153789	3913.741021	0	0	0	0	0	5534.931795	2078.843828	795.5394207	0	316.7899068	688.5996349	0	0	0	0	0	0	0	0	0	0	0	0	0	0	0	0	0
1.21_272.8410m/z		272.8409517	1	1.214033333	0.21775	1	100	2321.105905	163.25	1527.81362	8500.065818	7177.211143	16067.26653	2051.970775	3752.943871	2307.037016	103.822281	6564.441932	2719.078767	1813.504573	5973.629355	616.5651604	568.9271726	0	1340.470838	126.2880344	9391.724553	5301.632768	0	2670.396617	2645.255786	414.5360237	80.7636114	0	0	0	0	0	0	0	0	0	0	0	0	0	0	0	0
1.21_294.8319m/z		294.8318533	1	1.214033333	0.235633333	0	100	7034.183222	101.39	12314.4087	17855.30217	16758.55766	22995.16074	12890.37698	13619.33104	16460.55274	9814.345492	14866.20464	13790.82185	11032.36726	14427.90363	11182.18452	5932.445194	0	13986.20757	11468.60393	15912.2214	17116.99947	798.8212063	9681.836749	11581.70255	14484.98407	9936.039305	0	0	0	0	0	0	0	0	0	0	0	0	0	0	0	0
1.21_308.8015m/z		308.8015487	1	1.214033333	0.1088	0	100	2433.202057	175.04	569.3372086	12199.49863	10371.9618	15997.77915	2177.622989	6926.581438	3486.773471	0	9293.989737	895.0745474	3212.176946	8584.904364	0	0	0	0	0	13614.56417	5327.864519	0	1112.952344	2594.191052	1385.339648	0	0	0	0	0	0	0	0	0	0	0	0	0	0	0	0	0
1.21_331.8103n	331.8102771	330.8030007	1	1.214033333	0.055266667	0	100	1542.864569	204.45	0	14001.11082	7841.0942	12335.00905	1565.313065	3547.355057	2562.181085	0	6316.946138	1665.1151	523.0880149	3005.714487	0	0	0	534.6363567	0	2027.82275	2813.354156	0	1637.714761	879.7791773	558.5175604	1132.914186	0	0	0	0	0	0	0	0	0	0	0	0	0	0	0	0
1.21_332.8462m/z		332.8461771	1	1.214033333	0.12815	0	100	10094.26348	147.51	7566.550729	42899.56204	44538.06081	53934.27221	9043.061213	30165.46928	20527.37959	0	36320.48626	6534.141238	16711.38336	30997.02586	1768.147278	2783.030098	230.0996479	6283.093135	853.58683	37056.46539	24992.93588	192.1412986	5010.702043	9578.432824	10749.27479	6865.061682	193.3793436	0	0	0	537.580928	0	0	461.3318226	0	0	0	0	0	0	0	0
1.21_347.7833n	347.7833441	346.7760677	1	1.214033333	0.0911	0	100	2679.227851	233.4	0	19190.06633	10661.97336	29314.10832	674.6952961	2603.651662	0	0	13944.35781	0	2636.080688	9241.536045	0	0	0	506.0314893	0	14612.73409	3161.462808	0	0	442.4282989	0	0	0	0	0	0	0	0	0	0	0	0	0	0	0	0	0	0
1.21_348.8200m/z		348.8200288	1	1.214033333	0.163533333	0	100	13165.10667	128.32	12431.72375	43552.67983	48463.44287	60377.41649	18631.5643	36560.93215	28287.53557	515.1448744	38579.92422	18056.14718	20084.15371	33018.32465	9457.385265	15703.7839	502.3053854	16228.409	4320.309696	52711.46108	32944.9299	370.9696417	11640.56984	14290.51717	18779.45096	13686.99476	0	0	0	0	0	0	0	0	0	0	0	0	0	0	0	0
1.21_354.0721m/z		354.0721467	1	1.214033333	0.145883333	0	100	673.6153729	685.57	0	0	0	0	0	0	0	0	0	0	0	0	0	0	0	0	0	0	0	0	0	0	0	0	0	0	0	0	0	0	0	0	0	0	0	0	0	0	0	0
1.21_370.8018m/z		370.8017784	1	1.214033333	0.12815	0	100	6075.283268	131.26	5783.285424	20718.22828	23153.76561	29422.44549	9072.756468	18344.2834	11747.67787	0	18686.68405	9010.632311	10368.35122	16731.09278	1734.100619	1340.868632	0	7710.757459	1137.615465	16890.96235	13861.03536	0	6893.485321	8179.965637	11713.08198	6134.675848	0	0	0	0	0	0	0	0	0	0	0	0	0	0	0	0
1.21_372.7987m/z		372.798658	1	1.214033333	0.12815	0	100	4567.397732	120.53	5271.733931	15244.76628	14920.01894	19403.16009	7425.5234	12207.65623	9696.111562	695.536556	11016.24692	7504.186332	7207.766507	12074.08099	2547.719682	1566.410439	1713.509078	5247.741619	0	12938.82841	10216.17295	4001.703438	3783.024047	7373.500483	8291.732499	5516.907525	0	0	0	0	0	0	0	0	0	0	0	0	0	0	0	0
1.21_375.8382m/z		375.8381818	1	1.214033333	0.0911	0	100	397.4435722	184.03	0	0	0	656.8111528	785.8028817	550.6189129	0	0	0	2337.875642	482.7779208	0	582.6851306	158.9359162	0	0	0	0	800.7187316	0	2345.236317	1682.664796	597.1866333	1727.852925	0	0	0	0	0	0	0	0	0	0	0	0	0	0	0	0
1.21_384.7308m/z		384.7307571	1	1.214033333	0.073266667	0	100	696.5153887	251.14	0	4089.90674	2073.681274	9009.053398	0	1599.711251	0	0	3382.464632	0	0	2456.701895	0	0	0	0	0	4623.646292	0	0	0	0	0	0	0	0	0	0	0	0	0	0	0	0	0	0	0	0	0	0
1.21_392.8027m/z		392.8027075	1	1.214033333	0.0911	0	100	2159.224458	190.42	992.3656189	13502.73687	9573.895974	16564.74561	987.5457597	5115.714934	1184.640446	638.9952028	10787.18376	390.6179977	2571.040973	9224.131508	0	336.8508392	630.9477117	299.7482507	0	8206.874757	3314.656257	888.3307201	58.32385665	893.751622	1464.296805	56.31844531	0	0	0	0	0	0	0	0	0	0	0	0	0	0	0	0
1.21_406.7784m/z		406.7783955	1	1.214033333	0.0911	0	100	3873.611743	194.16	0	20784.6798	19154.61246	32861.59244	0	14569.34676	5518.270847	0	15327.61437	469.7835531	3412.260405	15881.7113	0	1205.358327	0	501.677563	0	16717.46894	10711.06633	1557.598358	175.5129746	1218.904132	0	0	0	0	0	0	0	0	0	0	0	0	0	0	0	0	0	0
1.21_409.7834n	409.7834001	408.7761237	1	1.214033333	0.0911	0	100	5793.315107	192.36	944.4800441	29287.16157	29301.1815	49318.8198	2993.697667	14544.24517	8655.749091	0	24001.28522	1060.148081	7247.788312	20932.92196	0	0	0	1274.359493	0	26751.02759	11782.28788	0	606.0912172	1804.275736	1498.102119	618.4247633	0	0	0	0	0	0	0	0	0	0	0	0	0	0	0	0
1.21_410.8195m/z		410.8195188	1	1.214033333	0.8048	0	100	51325.64723	97.04	95649.68066	99646.3439	126750.3049	128707.758	100929.1737	133686.9036	112027.2379	62959.63323	90513.58776	95231.00318	74525.11542	86907.10889	65944.76576	51961.13719	14950.94016	96704.76629	62389.25516	114784.5999	124265.0185	30000.98853	70475.45307	82210.35011	111555.5569	80053.59388	0	0	0	0	0	0	0	0	0	0	0	0	0	0	0	0
1.21_434.7994m/z		434.7993776	1	1.214033333	0.11045	0	100	3307.644146	117.34	7248.368571	6986.381045	9110.286165	5630.161698	6317.625196	10797.41104	10376.26322	1188.553553	5099.585624	8331.46802	4716.510256	8844.335817	2959.342465	2285.081251	0	8542.112294	2290.619978	1493.213112	11842.04135	0	5671.752332	9726.344451	9810.616871	3590.920069	0	0	0	0	0	0	0	0	0	0	0	0	0	0	0	0
1.21_445.7390n	445.739042	444.7317655	1	1.214033333	0.0911	0	100	1938.408187	236.63	0	8674.283292	10196.97567	24809.64185	992.4510493	2609.0939	1543.035085	0	5927.388804	5.631114146	994.3034152	7047.912605	20.49101587	850.2846193	0	0	0	12209.26215	1620.203432	0	0	567.5160768	542.6846772	0	0	0	0	0	0	0	0	0	0	0	0	0	0	0	0	0
1.21_468.7773m/z		468.7772958	1	1.214033333	0.12815	0	100	7995.146718	137	1768.663915	25467.99978	36152.36852	35914.71238	13329.92115	26133.996	19285.38076	0	24812.37008	8359.259476	13328.89393	23998.66204	5499.850049	3940.421434	1034.177717	6715.849587	564.1030544	28596.83518	22435.98498	2204.77195	6540.021901	9470.890789	11392.99383	5581.684416	0	0	0	0	0	0	0	0	0	0	0	0	0	0	0	0
1.21_470.7759m/z		470.7759448	1	1.214033333	0.12815	0	100	5827.23721	149.52	1082.004746	26558.44796	25078.90852	30569.60385	1132.717494	12484.10783	15614.02286	2012.512907	23286.68489	5796.089816	13451.31242	19936.39264	2028.907584	975.0902167	0	2478.541703	0	22556.92503	13433.70465	0	4389.544881	6093.812253	6779.467648	7327.545569	0	0	0	0	0	0	0	0	0	0	0	0	0	0	0	0
1.21_476.7814m/z		476.781431	1	1.214033333	0.090783333	0	100	2095.757908	153.25	1254.738767	8024.230424	9047.274132	8148.478527	0	4795.929149	4813.209607	2451.896256	8050.494916	864.1466415	1882.052048	7938.137121	895.3301456	0	4560.118179	985.8366272	0	11875.42201	3993.265687	0	0	4981.747312	1560.000052	935.7353025	0	0	0	0	0	0	0	0	0	0	0	0	0	0	0	0
1.21_492.7567m/z		492.7567484	1	1.214033333	0.090966667	0	100	3193.03581	136.38	2449.120569	8325.359724	10908.17374	11560.02398	1892.713148	8539.092461	10314.5412	0	10294.74198	5143.376532	7828.528191	11811.31626	1289.422978	0	402.4034977	1072.375709	42.97833237	14602.24256	7496.974302	708.9117394	902.3422978	5815.787187	5638.686519	3170.738225	0	0	0	0	0	0	0	0	0	0	0	0	0	0	0	0
1.21_530.7770m/z		530.7769667	1	1.214033333	0.198916667	0	100	14431.57782	93.49	18341.98688	27593.2259	42597.71842	33035.56238	30411.54892	41898.52011	33882.97332	11396.28849	28470.8741	24167.65629	20992.00529	24995.80401	14568.54251	5988.819828	0	29386.79228	13949.42115	38420.13657	34757.11641	2162.396304	18738.66186	18782.21678	29522.77443	16940.02048	666.7931366	1531.069384	1182.758805	956.0903859	2213.060527	851.624402	732.7642943	5728.03228	1433.832715	1775.378294	1165.410921	1598.396339	3897.656026	2426.512757	0	0
1.21_550.7142m/z		550.7141699	1	1.214033333	0.0731	0	100	1032.452151	230.11	0	11955.61882	7249.811429	6055.366732	0	5446.612788	3331.70641	0	4094.201537	0	1778.657462	1361.35781	0	0	48.12891506	0	0	0	1332.876263	0	312.4770312	0	1128.528694	0	0	0	0	0	0	0	0	0	0	0	0	0	0	0	0	0
1.21_559.0438m/z		559.0437563	1	1.214033333	0.0911	0	100	1652.736471	285.54	3313.372677	0	0	0	0	0	948.9739338	0	2280.046536	0	5611.455611	4320.080731	0	0	0	0	0	0	0	0	3001.010157	5943.007099	3597.746784	28318.17505	0	0	0	0	0	0	0	0	0	0	0	0	0	0	0	0
1.21_566.6879m/z		566.6878577	1	1.214033333	0.055266667	0	100	787.7172779	222.57	0	5752.863336	4192.357836	3717.716342	0	4496.589598	3042.652095	0	7474.67844	0	668.6681171	3895.538157	0	0	0	0	0	0	1490.462099	2.729364274	791.400536	0	0	0	0	0	0	0	0	0	0	0	0	0	0	0	0	0	0	0
1.21_650.7365m/z		650.7365368	1	1.214033333	0.073266667	0	100	3154.892117	133.99	7257.988383	5705.369873	4032.137787	4159.060341	9169.940883	14640.83171	9433.020151	976.8247866	9705.719834	9246.360978	6394.764633	2293.596589	5959.896812	1416.343259	0	9199.353337	1897.433824	1603.115748	8896.357269	0	3372.16056	13192.75599	11202.54512	3250.625949	0	0	0	0	0	0	0	0	0	0	0	0	0	0	0	0
1.23_124.9901m/z		124.9901347	1	1.231883333	0.128183333	0	100	162.084425	538.32	290.6638662	102.8148689	137.2600963	0	0	0	0	0	0	372.6114363	119.344063	200.5466171	413.3156669	5981.411362	0	0	0	0	0	0	0	0	0	0	0	0	0	0	0	0	0	0	0	0	0	0	0	0	0	0
1.23_130.0610m/z		130.0610054	1	1.231883333	0.11045	0	100	109.7552089	685.57	0	0	0	0	0	0	0	0	0	0	0	0	0	5158.49482	0	0	0	0	0	0	0	0	0	0	0	0	0	0	0	0	0	0	0	0	0	0	0	0	0	0
1.23_132.9450m/z		132.9450142	1	1.231883333	0.288883333	0	100	1610.48392	110.33	1782.475265	4521.335784	4183.510992	5749.785545	3273.900233	3611.265964	3343.929586	1029.325583	3599.855925	2341.649517	1984.52265	3547.217962	2480.85337	2954.284015	0	2432.169063	1619.436881	5032.38521	4209.727061	0	1466.217577	2641.535854	3627.856043	1867.683521	0	0	0	0	0	0	0	0	0	0	0	0	0	0	0	0
1.23_134.9420m/z		134.9419931	1	1.231883333	0.09245	0	100	217.0664736	159.44	0	1205.533283	995.8532015	1156.038172	528.0983989	523.3798383	198.639868	0	875.6490773	256.2614925	205.4280093	664.4950367	140.0336297	321.9001838	0	0	0	735.4004798	689.9237628	0	242.8589071	105.313179	147.1667824	156.7508414	0	0	0	0	0	0	0	0	0	0	0	0	0	0	0	0
1.23_140.9174m/z		140.9173877	1	1.231883333	0.09245	1	100	358.237255	160.77	0	2157.336926	1599.377273	1975.536283	612.2363127	948.7701257	226.5310343	0	1540.77339	331.414998	767.0407449	1301.402959	155.4712286	0	0	0	0	923.7706315	763.4317124	0	247.3544855	282.9335697	296.7991617	244.2548254	0	0	0	0	0	0	0	0	0	0	0	0	0	0	0	0
1.23_144.8685m/z		144.8685254	1	1.231883333	0.0731	0	100	148.7491587	266.55	0	1154.200096	362.8761435	1984.67154	0	0	0	0	791.3404009	0	0	690.0731383	0	0	0	0	0	1005.159849	0	0	0	0	0	0	0	0	0	0	0	0	0	0	0	0	0	0	0	0	0	0
1.23_145.0607m/z		145.0606833	1	1.231883333	0.1636	0	100	1372.031853	157.07	620.65626	7113.862174	5860.300553	7979.639761	774.7437943	4948.468913	3485.828234	0	3493.844351	1280.252301	3593.740293	3342.810146	0	3473.915073	0	710.1654385	0	4777.821415	2012.963173	0	157.047272	1148.98661	470.3386934	397.8160606	0	0	0	0	0	0	0	0	0	0	0	0	0	0	0	0
1.23_154.8974m/z		154.8973766	1	1.231883333	0.288466667	0	100	4244.271119	122.43	4922.238828	11018.50803	11766.25996	14164.45418	6767.435301	9073.385687	7688.527588	2128.100999	9421.20726	5373.739607	4956.21906	8865.072494	4620.058999	4334.502267	0	5432.168351	2880.103777	12316.19517	8808.527094	0	5212.058064	5459.408836	5633.622483	5105.803595	0	0	0	0	0	0	0	0	0	0	0	0	0	0	0	810.3165195
1.23_156.8944m/z		156.8944128	1	1.231883333	0.200233333	0	100	1890.424265	129.73	1251.882403	5794.508616	6364.009171	7772.976518	3246.425779	3870.332628	3288.893876	227.9433813	4652.525109	2469.031976	2460.535909	3675.455109	1103.272949	1485.614695	0	1932.562591	578.9727953	6186.021871	3826.49009	0	2148.801048	2620.416304	2912.520757	1889.285483	0	0	0	0	0	0	0	0	0	0	0	0	0	0	0	0
1.23_164.8351m/z		164.8350566	1	1.231883333	0.11045	0	100	789.6584787	207.71	0	3832.217865	3487.324937	8365.300061	397.0393536	1084.623888	704.2856038	0	2681.823412	663.8637412	1182.649183	2578.754572	0	548.9228501	0	0	0	2793.353393	1126.783592	0	155.0245803	250.3873904	397.6579817	0	0	0	0	0	0	0	0	0	0	0	0	0	0	0	0	0
1.23_166.9234m/z		166.923377	1	1.231883333	0.3242	0	100 - 0.325	26191.13218	153.29	4244.234805	5716.095548	6442.361693	5754.300689	3762.165196	5336.988564	5593.879174	2406.345635	5109.56236	3859.700979	3737.459202	4076.765419	3271.249215	2411.042643	0	4385.66424	2982.827132	6229.838244	5650.38264	0	3911.304132	3918.516231	4450.366658	4113.908538	22407.38388	14116.17834	45320.05962	57241.53222	28716.34824	42467.54709	11893.84847	25542.16939	30564.17539	26847.96844	32030.49941	37366.03846	46910.01668	119107.2834	15768.44638	184715.8108
1.23_168.9483m/z		168.9482969	1	1.231883333	0.128183333	1	100	1586.114242	114.07	2408.573398	5419.093513	5244.120236	5471.966385	2135.665526	4486.766974	3518.893284	1515.384423	4274.994292	2753.5514	1612.517304	3726.846986	2401.617312	686.1981635	0	2485.151125	1644.03052	3668.442553	3517.018197	0	2130.984506	2351.76116	2809.780306	3496.709621	0	0	0	0	0	0	0	0	0	0	0	0	0	0	0	0
1.23_170.8323m/z		170.8322523	1	1.231883333	5.143683333	0	100	20563.02567	278.94	0	2054.736264	736.2152216	3697.528564	164.4990822	506.8077913	0	0	1542.642396	0	0	1844.155954	0	0	0	0	0	1248.75055	913.9684197	0	0	132.935615	0	0	9212.97257	3968.618954	11149.31791	67861.04582	12255.81881	54411.79367	8789.401992	14461.17129	14715.57023	23874.9821	19565.33598	10579.49762	19463.04396	24785.76403	354835.5914	170714.6659
1.23_170.9011m/z		170.9010835	1	1.231883333	9.023216667	0	100	120240.4727	95.88	196935.3163	188306.96	243491.715	223179.5621	274415.2645	341668.1799	264763.1982	253956.5347	159049.0575	180259.2055	117377.3119	143388.9905	182665.397	160340.4454	137249.6551	173607.6181	210608.826	164244.3498	250471.2758	225726.8015	152709.9251	163736.3257	196517.0909	154208.3257	0	0	0	0	0	0	0	0	0	0	0	0	0	0	0	0
1.23_172.8984m/z		172.8983994	1	1.231883333	0.253633333	0	100	5360.896489	101.9	8050.575251	11410.70818	14302.23237	15966.616	9830.430129	12699.53382	11699.55988	5510.243823	10394.24588	9609.134358	7449.407432	10167.7611	8689.197175	12006.82972	0	9511.464859	6132.740384	14989.35762	12646.06401	0	7117.59548	7916.155189	10601.59397	6959.496319	0	0	0	0	0	0	0	0	0	0	0	0	0	0	0	0
1.23_172.9404m/z		172.9404281	1	1.231883333	0.145883333	0	100	711.2647684	151.12	738.8695	3710.454257	2803.446798	1943.913179	201.5133896	2327.252557	1406.7603	0	3015.0544	570.5791618	1114.938733	1888.18963	428.940459	0	0	224.2775657	0	3829.273415	1025.614552	0	741.2054969	780.3462326	1393.163486	1049.014757	0	0	0	0	0	0	0	0	0	0	0	0	0	0	0	0
1.23_174.9140m/z		174.9139863	1	1.231883333	0.163533333	0	100	1482.34574	116.45	1365.934931	4917.112091	4462.954624	4900.355735	2396.65073	4287.085792	3206.442805	579.6665816	3298.061142	3557.125417	1152.92519	3146.420306	1280.97346	1895.570471	0	2637.519838	1717.127984	5261.84839	3709.529513	0	2327.947283	2422.275994	3073.275955	1862.735882	0	0	0	0	0	0	0	0	0	0	0	0	0	0	0	0
1.23_176.8326n	176.8325637	197.8072315	1	1.231883333	0.12815	0	100 - 1.42	10757.57869	295.48	0	63993.32995	25606.08504	187730.18	2778.820821	8001.498695	2689.606178	0	21836.57928	1068.626316	0	33771.59551	0	917.9194986	0	369.022197	0	58876.7765	7864.998477	0	0	1891.823039	2218.903131	198.6443571	0	0	0	0	0	0	0	0	0	0	0	0	0	0	0	0
1.23_178.8296n	178.829612	199.8042798	1	1.231883333	0.11045	0	100 - 1.52	5055.921245	298.42	0	30239.69369	12568.17727	88201.58612	915.5538651	2817.628514	1657.309394	0	9753.31295	269.9495799	0	16592.4688	0	283.4110307	0	0	0	29651.64121	3687.527316	0	0	240.5935982	449.1543659	0	0	0	0	0	0	0	0	0	0	0	0	0	0	0	0	0
1.23_181.9166m/z		181.9165776	1	1.231883333	0.055016667	0	100	368.0518125	416.46	0	801.7789307	460.994085	259.9661294	500.3350287	914.2750756	0	0	449.8562855	530.2156506	0	0	0	0	0	0	0	0	0	0	893.7534922	676.1192037	251.4145285	160.3110605	0	0	0	0	0	0	0	0	0	0	0	0	0	0	0	0
1.23_181.9463m/z		181.9462943	1	1.231883333	0.288883333	0	100	5541.415647	143.76	6651.599051	6838.829315	7723.853852	6764.756399	15584.39861	10082.76429	9554.213069	8270.650582	5924.782654	12614.37554	7552.491244	6395.89471	7560.075466	4011.178492	0	7716.637415	9336.836712	4458.798408	9386.955112	364.1327467	12163.05034	11920.69166	8302.653958	10783.02889	0	0	0	0	0	0	0	0	0	0	0	0	0	0	0	0
1.23_181.9651m/z		181.9651072	1	1.231883333	0.09245	0	100	475.6202675	509.51	0	897.5370499	271.7947819	2248.123224	0	743.2632981	0	0	248.9139569	0	0	0	711.0469587	16536.53202	0	0	0	250.1139478	0	0	0	0	0	0	0	0	0	0	0	0	0	0	0	0	0	0	0	0	0	0
1.23_185.0117m/z		185.0116839	1	1.231883333	0.359583333	0	100 - 0.294	7367.461613	177.06	30917.14917	5572.872363	2181.2119	8401.820867	18062.96273	2447.237461	6791.857152	9489.415506	26598.68612	4211.486739	15919.88028	19918.98596	8053.130666	5653.203118	0	812.6996447	1971.331739	6612.774669	5176.298507	0	24147.44861	29859.32325	45355.38191	7141.073912	0	0	0	0	0	0	0	0	0	0	0	0	0	0	0	0
1.23_186.8614n	186.8614015	231.8628913	1	1.231883333	0.11045	0	100	2397.031845	135.99	1799.133564	7823.38356	7720.34549	14173.3641	3316.159584	5604.08257	3399.033542	1176.116376	5647.189753	3796.944749	476.061146	7540.495251	2359.854781	1075.2884	0	4452.249465	1555.889862	6606.689522	6124.413551	0	3287.819738	3383.618572	4079.53345	2128.533376	0	0	0	0	0	0	0	0	409.3851142	0	0	0	0	0	0	0
1.23_186.8647m/z		186.8647449	1	1.231883333	0.21795	0	100	3435.936479	103.37	5317.046075	7203.493713	8715.085005	9468.758953	6181.002801	8799.478075	6611.251642	3400.973276	8396.69197	9141.185042	6557.980456	7040.225972	3793.265551	2904.112341	0	6454.843139	5011.968574	6642.615581	7308.218341	0	4185.731969	5501.058327	7216.954212	5239.197126	0	0	0	0	0	0	0	0	0	0	0	0	0	0	0	0
1.23_195.8102m/z		195.8102221	1	1.231883333	0.11045	0	100 - 1.35	7878.996012	307.09	0	45763.19782	16893.93909	144018.4689	1368.629397	4623.552326	1942.502156	0	14354.78193	471.6878808	0	23717.61511	0	205.9492869	0	0	0	45932.02878	5236.936247	0	0	850.205177	1242.209544	0	0	0	0	0	0	0	0	0	0	0	0	0	0	0	0	0
1.23_197.9393m/z		197.9392896	1	1.231883333	0.0911	0	100	144.7845018	685.57	0	0	0	0	0	0	0	0	0	0	0	0	0	6804.871586	0	0	0	0	0	0	0	0	0	0	0	0	0	0	0	0	0	0	0	0	0	0	0	0	0	0
1.23_197.9625m/z		197.9624511	1	1.231883333	0.1812	0	100 - 19.6	6490.470995	98.4	10947.88232	11447.10235	10903.72779	12161.15099	11553.47389	14212.64404	14703.14993	10342.28729	12982.25889	9364.043891	8398.915078	10626.89196	5486.444111	1783.144289	4268.166995	11758.66249	11451.04439	9666.933552	9290.769361	5399.810266	15549.6063	14929.97609	12669.66004	11991.79099	0	0	0	0	0	0	0	0	0	0	0	0	0	0	91.71270744	54.62045109
1.23_201.8013m/z		201.8013254	1	1.231883333	0.0731	0	100	887.588864	335.07	0	5895.641296	1467.772135	17811.30439	0	232.9061243	0	0	1642.553813	0	0	2769.228637	0	0	0	0	0	3880.817856	0	0	0	0	0	0	0	0	0	0	0	0	0	0	0	0	0	0	0	0	0	0
1.23_205.8391m/z		205.8390765	1	1.231883333	0.09245	0	100	1003.174962	236.59	0	6021.091612	3388.419769	12151.01384	794.4371629	2221.141485	438.7091254	0	2378.015666	0	0	4329.967958	0	0	0	0	0	3647.015468	1644.535221	0	0	460.8035586	312.4714115	0	423.0570668	0	0	0	0	0	0	0	0	0	0	0	0	0	579.4801058	0
1.23_206.8693m/z		206.8692863	1	1.231883333	0.11045	0	100	1255.248279	144.6	324.8006363	5101.203177	5120.565963	7256.699164	1886.692183	2586.140496	2227.60697	0	4422.969129	1067.582033	1384.666868	4698.273152	785.4203368	1764.161198	0	229.5825894	0	3844.933366	2718.636454	0	1030.647008	1208.378569	1148.77921	1029.501688	0	0	0	0	0	0	0	0	0	0	0	0	0	0	0	0
1.23_208.8663m/z		208.8663309	1	1.231883333	0.11045	1	100	701.862789	169.32	0	3433.956936	3079.680444	4838.051233	490.3393513	1672.17384	715.2607748	0	2489.32337	858.3923639	814.5964333	1809.925241	0	710.6035083	0	0	0	3837.718072	2139.950752	0	453.3758509	557.1977789	846.9515039	287.7066334	0	0	0	0	0	0	0	0	0	0	0	0	0	0	0	0
1.23_209.8331m/z		209.8330982	1	1.231883333	0.055266667	0	100	191.5103545	312.37	0	1204.162445	296.9136783	3234.14394	0	0	0	0	580.6627071	0	0	880.4048063	0	0	0	0	0	646.5970444	0	0	0	0	0	0	0	0	0	0	0	0	0	0	0	0	0	0	0	0	0	0
1.23_215.0322m/z		215.0321915	1	1.231883333	0.288883333	14	100 - 4.22	35666.05577	137.81	31350.75208	88729.22184	118828.0837	185420.0353	37952.09533	82056.80047	81743.69392	732.1448951	94244.50269	27099.35	46493.82102	67926.87258	5566.972092	34951.94117	0	29327.8186	11137.38688	133262.3229	72351.90007	0	13582.78434	30218.1278	28732.7757	120616.9384	0	0	0	0	0	0	0	0	0	0	0	0	0	0	0	0
1.23_217.0291m/z		217.0290717	1	1.231883333	0.18125	1	100 - 1.51	9973.965506	142.1	8089.830764	24420.68697	32983.18815	56098.58135	9978.042039	24658.32322	22804.82435	0	27194.66429	7499.870467	13625.53954	18702.44241	0	8320.013414	0	7325.738064	2318.216122	37371.44411	19872.4353	0	3703.883411	7885.432188	8019.197741	35649.06742	0	0	0	0	0	0	0	0	0	0	0	0	0	0	0	0
1.23_228.8516m/z		228.8516307	1	1.231883333	0.200233333	0	100	3778.29687	142.11	2153.649256	13210.29481	14141.06383	19433.03852	4916.499899	9622.625163	6794.162433	0	11681.19125	3343.709125	4971.573271	9809.150763	617.8415355	2331.19021	0	3718.638323	575.674012	14967.73095	8694.872479	0	2012.183564	3701.097747	3558.715586	2596.553257	0	0	0	0	0	0	0	0	0	0	0	0	0	0	0	0
1.23_229.0382m/z		229.0382369	1	1.231883333	0.449883333	0	100 - 3.3 - 1.25	38406.07977	168.66	163032.0404	38138.60081	26337.08281	52535.42746	85747.80528	15615.79214	34434.3053	40961.23673	142591.8854	29857.24393	88631.63947	105728.6126	32264.12322	35814.48254	774.1091411	4660.757188	11870.17001	37783.63537	27669.33174	0	125762.9999	151002.5742	213487.2478	41114.04298	0	0	0	0	0	0	0	0	0	0	0	0	0	0	0	0
1.23_240.8770m/z		240.8770094	1	1.231883333	0.2532	0	100	3111.179683	136.62	6746.159344	5799.399963	7231.723544	5678.483528	6280.270694	5090.542304	6253.413191	2578.995147	5077.578344	6071.949218	4571.696368	4068.356501	4184.469729	1427.681102	0	6249.596549	2295.577829	5673.748948	7257.537296	0	5071.005159	5135.058423	4207.695471	4839.350824	0	0	0	0	0	0	0	0	0	0	0	0	0	0	0	0
1.23_242.0515m/z		242.0514856	1	1.231883333	0.144116667	0	100	637.12308	297.83	0	0	0	2304.05626	779.137833	882.2767672	1994.451707	0	381.5120358	0	235.5384516	287.7814661	0	0	0	0	0	314.1974617	385.9974598	0	0	317.7763392	0	6311.940954	0	0	0	0	0	0	0	0	0	0	0	0	0	0	0	0
1.23_242.0795m/z		242.0795317	1	1.231883333	0.128183333	3	100	433.8947473	685.57	0	0	0	0	0	0	0	0	0	0	0	0	0	0	0	0	0	0	0	0	0	0	0	0	0	0	0	0	0	0	0	0	0	0	0	0	0	0	0	0
1.23_244.8250m/z		244.8249903	1	1.231883333	0.09245	0	100	729.4990465	157.62	322.5727974	2692.408639	4398.384295	4270.380836	902.7486864	1784.205123	412.1764774	0	2483.391302	1576.997742	725.8251619	1714.464944	422.7703854	0	0	1222.691943	0	2719.390361	2329.237148	0	1246.44952	575.1363206	537.6170731	0	0	0	0	0	0	0	0	0	0	0	0	0	0	0	0	0
1.23_249.0144m/z		249.0143547	1	1.231883333	0.198916667	2	100	1729.506099	449.23	0	0	0	0	0	0	0	0	0	0	245.1162598	0	0	1908.00408	0	0	0	0	0	0	0	0	0	2597.754896	0	0	0	0	0	0	0	0	0	0	0	0	0	0	0	0
1.23_250.8589m/z		250.8588828	1	1.231883333	0.18125	0	100 - 3	3297.131284	111.19	3673.515875	8319.424319	8562.716803	10462.50021	7377.656083	5329.167257	7779.250322	2508.245506	6242.483398	5603.36071	3739.277727	6905.391042	3833.912837	2226.021983	0	3717.943794	2855.809683	9042.555014	8669.403291	0	5680.976537	4421.007131	6456.461183	4994.012147	0	0	0	0	0	0	0	0	0	0	0	0	0	0	0	0
1.23_265.8992m/z		265.8991622	1	1.231883333	0.200233333	0	100	747.4221222	558.27	0	0	0	0	754.04309	0	0	0	0	333.9226653	0	0	0	0	0	0	853.5310021	0	0	0	2732.717218	629.0118818	0	413.3855287	0	0	0	0	0	0	0	0	0	0	0	0	0	0	0	0
1.23_268.8698m/z		268.8697582	1	1.231883333	0.235483333	0	100	3029.246995	114.03	2866.498955	6438.979355	9033.152895	8188.086114	7657.524576	4665.606641	6471.71929	1368.370663	6904.744384	5731.110238	3697.59497	6204.697323	3036.751799	2983.725235	0	6335.548679	3102.85507	7104.758416	8260.783172	0	4532.997046	4354.312353	5283.916307	4257.242351	0	0	0	0	0	0	0	0	0	0	0	0	0	0	0	0
1.23_273.8271m/z		273.8271428	1	1.231883333	0.09245	0	100	1226.942082	292.67	0	8787.273094	2771.327465	8897.661725	0	1315.858883	0	0	4769.704644	0	0	1204.080686	0	0	0	0	0	18585.67518	0	0	0	0	0	0	0	0	0	0	0	0	0	0	0	0	0	0	0	0	0	0
1.23_286.8208m/z		286.8208365	1	1.231883333	0.0731	0	100	587.9317426	211.68	0	4372.057281	2322.428435	5644.725955	0	1274.788071	1365.058469	0	3682.553209	0	1308.032183	1741.059659	0	0	0	0	0	1286.094158	1237.523566	0	0	0	0	0	0	0	0	0	0	0	0	0	0	0	0	0	0	0	0	0
1.23_289.8243n	289.8243399	310.7983093	1	1.231883333	0.12815	0	100	4330.402613	169.72	453.2314605	21357.16193	20797.59356	30424.7268	4052.692888	10630.57976	7118.585968	495.1462085	16503.54152	2484.808501	7375.015571	14584.50671	0	2117.157209	0	3371.534198	0	18474.11472	11001.63065	0	856.0578087	1945.281004	3111.127692	440.2740918	0	0	0	0	0	0	0	0	0	0	0	0	0	0	0	0
1.23_292.8586m/z		292.8585827	1	1.231883333	0.1459	0	100	4764.131363	113.04	6138.787694	12661.83118	14206.23499	17497.50283	8153.754606	10764.86801	10288.93272	3026.700189	10988.45292	8420.99835	8076.793236	11760.94241	8044.089082	11131.04118	15.09489939	9672.234685	63.47398846	12369.67204	12869.34151	95.64230593	4642.653466	6671.324577	8338.204553	6372.541841	0	0	0	0	0	0	0	0	0	0	0	0	0	0	0	0
1.23_300.0394m/z		300.0394077	1	1.231883333	0.145883333	3	100	1066.243721	634.2	0	0	0	0	0	0	0	0	0	0	0	0	2593.484086	46361.68491	0	0	0	0	0	0	0	0	0	0	0	0	0	0	0	0	0	0	0	0	0	0	639.0713196	0	0	519.2145642
1.23_301.9062m/z		301.906213	1	1.231883333	0.1825	0	100	1672.139811	188.77	1408.295476	6.434761288	2567.491689	3227.080222	5466.42573	4006.932676	1699.287029	0	1456.615597	4778.055582	3245.390677	1539.744887	1049.219702	41.83296355	0	598.1841544	1676.126553	485.4676698	1847.554664	0	4508.128108	4781.255808	1676.486026	4525.4572	0	0	0	0	0	0	0	0	0	0	0	0	0	0	0	0
1.23_304.9711m/z		304.9711098	1	1.231883333	0.09245	0	100	547.4861419	267.94	2368.407837	0	0	0	2579.766275	0	487.4332109	0	1245.919022	0	0	2892.31493	0	0	0	0	0	0	0	0	482.4450533	3580.727171	4554.534387	0	0	0	0	0	0	0	0	0	0	0	0	0	0	0	0	0
1.23_326.7724m/z		326.7723903	1	1.231883333	0.11045	0	100	1020.144924	178.97	0	5525.155576	3820.232549	7409.393982	0	1444.882273	604.0071159	0	4439.724848	496.1792182	2503.346807	3149.724675	0	0	0	442.8075352	0	4339.456253	1877.210844	0	685.6900896	1302.445068	1274.052279	0	0	0	0	0	0	0	0	0	0	0	0	0	0	0	0	0
1.23_328.8072m/z		328.8071644	1	1.231883333	0.235483333	0	100	3575.011157	120.92	5211.825081	9116.507057	9647.771316	13471.9673	6411.185316	6919.035308	6928.413781	1301.022472	11196.04981	3815.488674	4537.842529	7577.602165	2889.08956	1497.640437	0	9011.29536	3440.367937	8461.66363	7387.818111	0	7033.41854	4304.747357	2804.534292	4137.662987	0	0	0	0	0	0	0	0	0	0	0	0	0	0	0	0
1.23_331.0239m/z		331.0239115	1	1.231883333	0.053516667	2	100	329.9502786	406.36	0	0	0	0	0	0	0	0	1412.820503	0	355.6536955	2327.833251	0	0	0	0	0	0	0	0	0	755.990716	1941.687806	0	0	0	0	0	0	0	0	0	0	0	0	0	0	0	0	0
1.23_334.9540m/z		334.9539917	1	1.231883333	0.0906	1	100	854.870712	461.67	0	0	0	0	0	0	0	0	0	0	0	0	3509.619661	26064.89522	0	0	0	0	0	0	0	0	0	0	0	0	819.5603478	0	117.6304414	0	426.7100646	84.43490777	0	0	0	309.8510621	262.4108169	735.8095695	265.1576965	0
1.23_343.9951m/z		343.9950731	1	1.231883333	0.181583333	0	100	934.8508185	352.55	4804.66172	0	0	0	0	0	0	0	4000.514182	0	327.1425685	3976.560269	0	0	0	0	0	0	0	0	1399.037688	1752.075973	6850.139691	0	0	0	0	0	0	0	0	0	0	0	0	0	0	0	0	0
1.23_345.7859n	345.7858768	344.7786003	1	1.231883333	0.0911	0	100	1460.794732	229.72	0	12055.7365	6031.815724	17055.7582	438.8983924	0	819.1830024	0	5660.21073	2517.613516	0	4974.193307	498.7614415	0	0	0	0	5697.80028	1207.715045	0	0	1223.739687	467.5761473	1048.886623	0	0	0	0	0	0	0	0	0	0	0	0	0	0	0	0
1.23_348.9976m/z		348.9976018	1	1.231883333	0.1279	0	100	3102.623541	217.89	20919.33085	411.1976776	0	0	8668.350074	520.31584	1183.997072	2241.687058	12240.63435	506.1100524	5328.534576	12564.39813	1800.923149	0	0	0	0	2897.885848	1907.531656	0	6272.370849	12701.4106	21198.45343	2403.438171	0	0	0	0	0	0	0	0	0	0	0	0	0	0	0	0
1.23_362.7489m/z		362.7489312	1	1.231883333	0.053516667	0	100	432.1994338	325.19	0	6626.647095	1448.538123	6393.046378	0	0	0	0	3019.521143	0	0	1750.887477	0	0	0	0	0	586.2587167	0	0	0	0	0	0	0	0	0	0	0	0	0	0	0	0	0	0	0	0	0	0
1.23_365.8006n	365.8005962	364.7933197	1	1.231883333	0.145883333	0	100	7225.04206	125.54	1570.109871	22917.12132	28222.89276	26482.22644	10893.29687	20380.46064	16392.60363	686.3909329	16231.25811	11205.69644	11498.32601	18281.70375	7731.446071	14125.43336	0	10968.404	2245.856575	28557.59029	15858.1187	0	7050.912678	8672.999466	12891.79554	8793.745365	0	0	0	0	0	0	0	0	0	0	0	0	0	0	0	0
1.23_377.0854m/z		377.0853869	1	1.231883333	0.21795	3	100 - 5.88	20069.4487	138.94	34095.69401	40467.19855	23393.2559	45795.05666	23949.79462	20604.54673	20479.90614	5613.713753	55921.04583	19634.36009	26063.66783	57466.39086	7861.258659	28524.24557	0	12382.71457	7481.690658	28433.02237	15036.57947	0	28347.23113	36152.92421	43810.52252	103456.7942	0	0	0	0	0	0	0	0	0	0	0	0	0	0	0	0
1.23_379.0826m/z		379.0825609	1	1.231883333	0.12815	0	100 - 3.19	4765.730877	157.47	8016.306987	9800.609131	5985.968631	10879.68003	4901.700792	2353.700234	2958.537601	681.5663648	13047.21211	3061.917959	6680.925179	16706.59367	660.7550895	6798.657187	0	2139.930513	567.8383907	5799.336678	1357.055028	0	8871.072029	10019.76946	9340.712734	31842.38842	0	0	0	0	0	0	0	0	0	0	0	0	0	0	0	0
1.23_422.7504m/z		422.7503593	1	1.231883333	0.11045	0	100	2374.872409	184.08	0	11832.26443	11549.65104	19751.79604	1697.461583	6705.380701	3840.447627	0	7873.867313	1468.127642	4331.78805	8237.69924	0	0	0	0	0	10663.76459	5782.439483	0	595.4956712	789.710722	0	1277.885121	0	0	0	0	0	0	0	0	0	0	0	0	0	0	0	0
1.23_425.7559n	425.7558664	424.74859	1	1.231883333	0.0911	0	100	4064.115646	178.79	753.2311257	16330.71388	19380.38909	32292.49846	2950.649101	13839.01122	8642.086439	0	18163.9371	1704.908448	4667.96729	12019.83022	0	1566.26934	0	738.4584522	0	19399.95226	11057.50347	0	662.6680734	1854.567512	3236.444572	1400.127555	0	0	0	0	0	0	0	0	0	0	0	0	0	0	0	0
1.23_427.8003n	427.8003395	426.7930631	1	1.231883333	0.3785	0	100	34708.93347	98.37	59299.95346	65554.22703	81335.80281	82697.1755	73594.77084	77222.18953	78132.20305	49539.9787	63820.849	72743.83274	52078.40733	59884.18507	67250.79478	47336.0977	5740.054367	80204.05013	46696.25718	75421.94302	85688.28431	5963.859764	57843.18656	66350.13449	76308.53759	48873.33842	0	0	0	0	0	0	0	0	0	0	0	0	0	0	0	0
1.23_439.0858m/z		439.0857552	1	1.231883333	0.6279	1	100 - 3.68	40784.82442	125.24	120397.9434	58255.46696	44388.29851	71569.87172	51253.06928	33140.30081	29770.82925	45281.29243	111689.6088	66667.20362	96466.47128	78842.92741	22810.68563	52853.04927	4976.804553	43407.16622	22693.74533	24542.01223	25646.02849	4086.481289	115821.1121	98300.52209	126555.1794	214380.9297	0	0	0	0	0	0	0	0	0	0	0	0	0	0	0	0
1.23_484.7497m/z		484.7496696	1	1.231883333	0.128183333	0	100	6053.978981	129.24	3977.46856	14721.45916	27552.72967	23968.30088	11303.66301	14161.25316	18260.20193	1478.89277	11067.6597	12379.8111	8217.489157	18186.55523	5972.462009	6373.51984	0	8515.102614	0	23893.68323	18691.78507	0	4164.494584	7067.892158	10919.11266	4996.047516	0	0	0	0	0	0	0	0	0	0	0	0	0	0	0	0
1.23_497.0444m/z		497.0444212	1	1.231883333	0.0731	0	100	1138.862059	234.25	881.5473769	0	0	922.0665872	0	0	0	0	4572.976042	779.8031397	1390.145378	5020.394463	0	0	0	897.1040628	0	0	0	0	2090.352201	4344.591446	5788.409197	10968.29672	0	0	0	0	0	0	0	0	0	0	0	0	0	0	0	0
1.23_507.0729m/z		507.0729134	1	1.231883333	0.145883333	1	100	1697.318858	292.03	7870.941257	0	0	0	754.8283304	0	0	0	2294.554493	3180.113139	757.6683791	0	0	0	0	0	0	0	0	0	6249.222877	7411.614299	6408.513613	31409.20485	0	0	0	0	0	0	0	0	0	0	0	0	0	0	0	0
1.23_546.7497m/z		546.7496987	1	1.231883333	0.235633333	0	100	11909.85631	104.09	15588.20937	21661.52675	29344.89662	37244.18099	25387.35723	30344.83056	34495.84555	13291.92507	17485.68674	23164.76882	11887.79779	24011.63754	20455.08328	15432.35559	2022.975707	24654.82818	27041.02488	23365.92412	30135.07349	0	14393.45862	15229.75745	29471.60857	19022.47126	0	0	0	0	0	0	570.3306919	0	0	0	0	0	0	0	0	0
1.23_568.7320m/z		568.7320269	1	1.231883333	0.1459	0	100	6246.63787	108.78	17854.27758	8911.448364	18392.0747	12458.17676	13660.61971	10692.8072	18147.71231	11115.23907	10950.14176	9425.79799	11094.6469	8880.548257	16072.51527	4261.986194	5307.810515	17586.95017	4897.068956	9168.305982	19208.27178	0	7515.323872	9318.428394	14423.94301	18166.39505	0	0	0	0	0	0	0	0	0	0	0	0	0	0	0	0
1.25_124.0061m/z		124.0060545	1	1.249716667	0.235933333	0	100 - 1.57	3238.66609	539.96	0	1881.490425	2181.367592	4047.08614	1062.847281	2652.870956	985.6359453	0	1772.779005	510.3636762	1254.68374	818.3349459	5859.825978	120303.3226	0	0	148.2430493	1078.187508	1532.476988	0	335.122522	483.6088851	535.4050177	239.5232038	0	0	0	0	0	0	0	0	0	0	0	0	0	0	0	0
1.25_126.0019m/z		126.0019243	1	1.249716667	0.108316667	1	100	130.0252613	685.57	0	0	0	0	0	0	0	0	0	0	0	0	0	6111.187281	0	0	0	0	0	0	0	0	0	0	0	0	0	0	0	0	0	0	0	0	0	0	0	0	0	0
1.25_154.9145m/z		154.9144794	1	1.249716667	0.09245	0	100	329.179888	149.79	0	838.2371979	436.2907799	1737.086496	815.6932678	1032.057034	662.6045536	0	1171.347958	693.8761843	1538.175695	181.9283607	0	0	0	220.4755381	0	572.1849218	1088.904928	0	655.8523498	1074.467103	1155.729866	165.0692481	0	0	0	0	0	0	0	0	0	0	0	0	0	0	0	0
1.25_155.8730m/z		155.8730103	1	1.249716667	0.235933333	0	100	2287.831321	213.55	3090.940283	2228.985405	32670.3024	5192.24748	2482.806704	919.8141766	3703.060512	928.6217304	868.5642476	7395.889208	1468.930777	5993.334219	2900.321458	1787.272287	0	3982.531266	172.2879202	893.7176115	4251.038225	0	160.7963107	4011.158047	1617.958387	604.8708156	0	420.3945008	0	0	565.8714157	537.9308902	180.5178526	339.3946123	592.7642338	496.7795815	650.4064224	727.4342141	625.6035015	964.3955685	0	0
1.25_157.8707m/z		157.870694	1	1.249716667	0.218283333	0	100	1302.298229	280.29	1948.034756	1304.294815	24453.00191	3667.120722	1605.731302	204.9137103	1664.904848	624.1059442	498.2914902	4226.699387	1281.301885	3713.236631	1445.221669	1271.784329	0	2924.606335	0	299.5692885	2951.071103	0	141.7655914	2659.922325	1480.715	122.8917938	0	0	0	0	0	0	0	0	0	0	0	0	279.0562791	0	0	0
1.25_166.0170m/z		166.0169718	1	1.249716667	0.181283333	0	100	738.9247804	657.2	0	0	0	0	0	0	0	0	0	0	0	0	1436.695677	33292.769	0	0	0	0	0	0	0	0	0	0	0	0	0	0	0	0	0	0	0	0	0	0	0	0	0	0
1.25_171.8996n	171.899585	216.8987768	1	1.249716667	0.235483333	0	100	4784.246391	125.7	7064.793964	8205.11206	9880.848152	12232.67475	8043.606158	10305.04603	9371.540813	4781.885972	9664.75804	7827.640288	5508.642894	7265.128919	6366.893445	6150.364642	0	8684.121306	4398.354834	10195.28192	10950.53148	0	7333.749326	6611.256758	7678.715649	6684.711004	0	0	0	0	0	0	0	0	0	0	0	0	0	0	0	0
1.25_175.0239m/z		175.0238656	1	1.249716667	0.072866667	0	100	156.3330377	380.71	0	0	0	0	0	0	0	0	0	0	0	0	0	2208.117463	0	0	0	0	0	0	0	0	0	3471.511027	0	0	335.7089918	73.06967261	18.50552802	117.6912698	4.70458532	2.95037414	0.749545163	0	0	0	66.18797268	0.17486021	0	0
1.25_178.8794m/z		178.879408	1	1.249716667	0.072866667	0	100	160.7287417	422.58	0	190.953336	3624.882828	0	0	0	0	0	0	0	0	176.9256731	3006.709871	406.317443	0	0	0	0	0	0	0	148.4617106	0	0	0	0	0	0	0	0	0	0	0	0	0	0	0	0	0	0
1.25_193.0345m/z		193.0345306	1	1.249716667	0.235583333	9	100 - 3.62	2170.463391	667.02	0	0	0	0	0	0	0	0	0	0	0	0	2244.731506	99284.89568	0	0	0	0	0	0	0	0	0	0	0	0	0	0	0	0	0	0	0	0	0	0	0	0	0	0
1.25_194.0205n	194.020502	193.0132256	1	1.249716667	0.181583333	0	100 - 1.15	3870.358425	414.82	917.9442117	2408.67394	1910.786456	1146.395318	1251.573989	3298.388729	1340.360207	707.3953191	2084.708553	2296.490946	1732.069739	384.5731355	14771.5344	109647.5081	471.3903551	183.624622	251.9225149	375.3191963	434.153456	723.2836974	1388.786985	1810.592925	3758.555478	1321.265145	0	0	0	0	0	0	0	0	0	0	0	0	0	0	0	0
1.25_196.0169n	196.0169369	195.0096605	1	1.249716667	0.108316667	0	100	689.4340886	652.53	0	0	0	0	19.78016592	73.92917272	68.8715152	0	0	0	0	0	1342.082457	30846.56729	0	0	0	0	52.17156516	0	0	0	0	0	0	0	0	0	0	0	0	0	0	0	0	0	0	0	0	0
1.25_196.0720m/z		196.0719846	1	1.249716667	0.11045	1	100	234.2172243	685.57	0	0	0	0	0	0	0	0	0	0	0	0	0	11008.20954	0	0	0	0	0	0	0	0	0	0	0	0	0	0	0	0	0	0	0	0	0	0	0	0	0	0
1.25_197.9204m/z		197.920398	1	1.249716667	0.1825	0	100	815.51457	157.06	491.7733621	0	900.5759692	421.0464815	3213.026868	904.4064499	1853.036703	1085.551848	241.2478881	2606.594435	1179.771337	466.1290552	1834.577382	901.689537	0	1428.773593	1516.883437	0	1045.343633	0	2370.598855	1674.305346	1426.2292	2649.275324	0	0	0	0	0	0	0	0	0	0	0	0	0	0	0	0
1.25_198.8874m/z		198.8874012	1	1.249716667	0.235483333	0	100	1334.432622	124.31	1548.05977	2961.295211	2662.988593	3093.645744	3132.261654	3526.587045	2989.386121	885.0470229	2658.832813	1680.270018	1588.495888	2679.713766	728.4208426	1117.208246	0	1890.097096	1306.598828	3522.320045	3694.79995	0	1926.447051	1790.396059	3105.810934	1964.474825	0	0	0	0	0	0	0	0	0	0	0	0	0	0	0	0
1.25_210.0877m/z		210.08775	1	1.249716667	0.163583333	1	100 - 3.12	1060.099422	677.02	0	0	0	0	0	0	0	0	0	0	0	0	611.2209297	49213.45191	0	0	0	0	0	0	0	0	0	0	0	0	0	0	0	0	0	0	0	0	0	0	0	0	0	0
1.25_213.9364m/z		213.936433	1	1.249716667	0.145883333	0	100	543.8230008	153.38	721.2326789	560.7087314	0	0	1972.397581	1125.155746	2028.635906	1696.430951	241.0831762	331.270826	1340.486529	607.9153489	280.7892878	0	0	1060.563712	1151.652479	0	533.9824234	0	2921.880065	2176.427931	2233.317973	2315.262896	0	0	0	0	0	0	0	0	0	0	0	0	0	0	0	0
1.25_217.0477m/z		217.0477222	1	1.249716667	0.072866667	13	100	209.8704256	657.47	0	0	0	0	0	0	0	0	0	404.0658654	0	0	0	9459.844137	0	0	0	0	0	0	0	0	0	0	0	0	0	0	0	0	0	0	0	0	0	0	0	0	0	0
1.25_230.9688m/z		230.9687839	1	1.249716667	0.072633333	0	100	165.1714074	685.57	0	0	0	0	0	0	0	0	0	0	0	0	0	7763.056147	0	0	0	0	0	0	0	0	0	0	0	0	0	0	0	0	0	0	0	0	0	0	0	0	0	0
1.25_234.9225m/z		234.9225425	1	1.249716667	0.055016667	0	100	188.229938	481.17	0	2568.907974	0	89.30194963	0	0	0	0	0	5706.022	0	0	0	0	0	0	0	0	0	0	0	0	0	0	0	0	0	0	0	0	0	0	0	0	0	0	0	0	0	0
1.25_243.9660m/z		243.9659778	1	1.249716667	0.18265	0	100	3843.721257	487.65	372.0821619	3588.887299	4117.424757	4902.395713	994.1506476	5574.53634	1543.709088	0	3703.420892	269.4230393	2467.893034	2162.585278	10198.68592	128881.1036	0	0	0	1145.830691	2113.809248	0	251.7827174	1093.983102	636.1433142	264.6643734	0	0	0	0	0	0	0	0	0	0	0	0	0	0	0	0
1.25_245.0429m/z		245.0428671	1	1.249716667	0.072866667	5	100	214.1832217	633.02	0	0	0	0	0	0	0	0	0	0	0	0	0	9278.780684	0	0	0	0	0	0	0	0	0	0	0	0	0	0	0	0	0	0	0	0	0	0	0	0	0	0
1.25_251.0114m/z		251.0114433	1	1.249716667	0.09245	0	100	340.2399392	460.95	0	0	0	0	0	0	0	0	0	0	0	0	0	8.157461994	0	0	0	0	0	0	0	0	0	0	1.550148199	4.500469983	0.552696946	0	1.108814683	27.238418	15.35461074	45.55229738	71.09714519	40.35600571	150.6031199	36.85231207	31.37351424	78.95429617	20.20976606	78.64533292
1.25_254.8539m/z		254.8539006	1	1.249716667	0.270883333	2	100	5341.710902	108.14	8315.750093	8657.447512	11205.45199	6920.273179	9551.569429	11390.50805	10312.39379	6130.523063	7248.26063	10942.37068	7392.675433	6221.705407	6775.787116	3303.320369	0	10635.26859	7362.93442	6643.283144	12796.59866	0	9101.166781	8564.933482	9860.61593	8732.058533	1195.810911	0	0	0	0	0	391.6950199	1399.411671	517.095314	0	0	0	0	0	0	0
1.25_254.9814m/z		254.9813508	1	1.249716667	0.181583333	2	100 - 3.2	3631.004785	507.62	0	0	0	372.851187	0	1227.764871	0	0	0	0	0	0	8549.383771	121620.0856	0	0	0	0	0	0	0	0	1194.545798	0	0	0	0	0	0	0	0	0	0	0	0	0	0	0	0	0
1.25_256.0590m/z		256.0590276	1	1.249716667	0.1279	1	100 - 1.87	1207.490397	639.41	0	0	0	0	0	0	0	0	0	0	0	0	0	52950.75349	0	0	0	0	0	0	0	0	0	0	0	368.4593268	0	0	0	0	417.8691131	0	514.4353397	0	0	0	0	2500.53138	0	0
1.25_258.0560m/z		258.0559968	1	1.249716667	0.072866667	0	100	302.0924741	685.57	0	0	0	0	0	0	0	0	0	0	0	0	0	14198.34628	0	0	0	0	0	0	0	0	0	0	0	0	0	0	0	0	0	0	0	0	0	0	0	0	0	0
1.25_261.0073m/z		261.0073398	1	1.249716667	0.145583333	5	100	1022.027192	347.6	0	0	0	0	8649.725704	19726.931	9621.137217	0	0	0	0	0	0	507.8797176	0	0	0	1059.425859	8470.178523	0	0	0	0	0	0	0	0	0	0	0	0	0	0	0	0	0	0	0	0	0
1.25_271.0041m/z		271.0040751	1	1.249716667	0.072866667	0	100	312.5355477	685.57	0	0	0	0	0	0	0	0	0	0	0	0	0	14689.17074	0	0	0	0	0	0	0	0	0	0	0	0	0	0	0	0	0	0	0	0	0	0	0	0	0	0
1.25_273.0648m/z		273.0648007	1	1.249716667	0.46755	6	100 - 4.9 - 0.884	32562.66767	172.73	134645.888	28510.23655	15669.46171	35883.94642	82020.25476	11615.97242	27396.54367	28439.99575	123818.1415	20804.06538	79904.56102	87131.23325	26925.2994	42268.06092	0	2214.893029	10944.23026	35452.89067	25442.12294	0	106976.7712	123049.2546	181549.3685	32198.65709	0	0	0	0	0	0	0	0	0	0	0	0	0	0	0	0
1.25_275.8238m/z		275.8237954	1	1.249716667	0.09245	0	100	1123.73144	299.76	0	8351.645844	926.0368161	9727.416725	0	866.694574	0	0	4187.639372	0	0	1436.441304	0	0	0	0	0	17017.17388	0	0	0	0	0	0	0	0	0	0	0	0	0	0	0	0	0	0	0	0	0	0
1.25_276.0334m/z		276.0334172	1	1.249716667	0.200233333	0	100	2207.456963	523.92	0	0	0	0	0	0	0	0	0	0	0	0	0	0	0	0	0	0	0	0	0	0	0	0	0	0	0	0	0	0	0	0	0	0	0	0	0	0	0	0
1.25_293.0117m/z		293.0116616	1	1.249716667	0.163066667	0	100	653.6643799	548.34	0	0	0	0	0	0	0	0	0	0	0	0	7020.490228	23701.73563	0	0	0	0	0	0	0	0	0	0	0	0	0	0	0	0	0	0	0	0	0	0	0	0	0	0
1.25_293.0491m/z		293.0490535	1	1.249716667	0.181283333	0	100 - 3.13	8605.722619	196.97	8322.209424	16037.93872	13871.60357	25482.10454	2828.213005	17465.01109	15846.27526	0	19754.18249	939.8235969	9567.939558	5846.319123	0	13396.87696	0	2965.418878	1434.677439	23615.11235	4453.994587	0	3595.897705	6520.772908	5725.719719	88227.62379	0	0	0	0	0	0	0	0	0	0	0	0	0	0	0	0
1.25_296.9917m/z		296.9916533	1	1.249716667	0.110183333	0	100	1085.487886	324.72	0	0	0	0	0	0	0	0	0	141.7429303	16.5998282	0	0	0	0	130.1464837	0	0	0	0	0	0	0	0	2343.53131	0	768.3250081	0	2476.303817	1320.483742	498.488528	1693.941453	3537.927243	632.7283383	1887.639526	2606.787754	1948.492319	3676.871131	2905.601014	0
1.25_297.0261m/z		297.0261494	1	1.249716667	0.1279	1	100	795.0222702	254.85	6882.815626	0	0	0	2431.714461	0	0	573.456429	1508.889175	0	1400.503923	1269.236643	469.2403338	0	0	0	0	0	0	0	2227.758374	4878.666563	6062.204031	0	0	0	0	0	0	0	0	0	0	0	0	0	0	0	0	0
1.25_302.0468m/z		302.0467823	1	1.249716667	0.07275	1	100	1035.70767	641.44	0	0	0	0	0	0	0	0	0	0	0	0	3174.827834	45503.43266	0	0	0	0	0	0	0	0	0	0	0	0	0	0	0	0	0	0	0	0	0	0	0	0	0	0
1.25_302.1010m/z		302.1009741	1	1.249716667	0.145883333	1	100	671.5999183	656.32	0	0	0	0	0	0	0	0	0	0	0	0	0	925.8131469	0	0	0	408.4929789	0	0	0	0	0	0	0	0	0	0	0	0	0	0	0	0	0	0	0	0	0	0
1.25_307.0254m/z		307.0253919	1	1.249716667	0.053516667	6	100	197.6852848	685.57	0	0	0	0	0	0	0	0	0	0	0	0	0	9291.208386	0	0	0	0	0	0	0	0	0	0	0	0	0	0	0	0	0	0	0	0	0	0	0	0	0	0
1.25_311.0128m/z		311.0127551	1	1.249716667	0.21835	0	100 - 1.57	8280.905409	243.67	0	0	0	0	0	0	0	0	0	0	897.1854804	0	0	0	0	0	0	0	0	0	440.182718	0	561.9315745	1599.22698	4231.190105	1791.930013	4726.788841	757.4764189	8710.277856	7214.94944	5016.739527	10793.58725	5963.286868	4003.900826	9620.776387	7686.060396	5793.603957	13688.89291	7599.584638	0
1.25_317.0910m/z		317.090956	1	1.249716667	0.3066	0	100 - 5.41 - 0.475	26279.27008	175.62	110189.7551	17516.87304	11054.37592	27168.56377	75738.21615	11085.29604	31187.14142	23663.44961	96682.13847	13439.67028	55296.64513	80334.01607	22381.0906	28912.06286	0	1959.578067	8674.802567	31787.64017	20992.13875	0	69168.34091	98902.03943	144472.2813	27268.36568	0	0	0	0	0	0	0	0	0	0	0	0	0	0	0	0
1.25_318.8908m/z		318.8908391	1	1.249716667	1.478516667	0	100 - 69.1	76930.02125	204.8	3348.287325	2045.150449	3333.211446	2239.367059	1139.607194	1246.35064	1464.115441	1343.912437	1266.893923	1947.379481	1390.364723	2256.544625	1551.285005	2229.864646	2027.262935	2426.520146	1125.199571	962.1657629	1269.541227	3371.404228	1800.271792	1140.907913	2498.563897	1349.212728	136117.6511	67475.42152	45561.02077	59443.45136	102067.5524	62884.08182	79666.24138	131635.6459	107413.7106	67635.61666	139368.9647	108048.4914	93985.75954	381325.8969	10095.91687	328412.9734
1.25_323.8490n	323.8489577	344.8336019	1	1.249716667	0.21795	0	100 - 3.64 - 1.63	13400.69135	95.57	32916.22801	18991.09448	29493.49046	14880.2143	27401.65006	28828.60676	30611.32907	22768.06816	16530.15131	29690.17351	22978.49432	15558.46326	22807.28814	4976.477064	10838.59136	31241.78162	12222.71024	18884.08594	30884.36923	13490.87998	26376.85835	22649.46582	30019.6083	20909.78366	937.4022719	0	0	0	2146.80783	722.3282908	0	4582.721216	0	720.4309404	0	0	970.8862985	0	0	0
1.25_324.7754m/z		324.7753985	1	1.249716667	0.072866667	0	100	541.4285993	202.22	0	4535.182917	3538.464449	4046.015187	528.1418109	1835.955435	446.3035466	0	2933.654431	0	806.5825062	1002.726583	0	0	0	0	0	1191.414612	1101.893098	0	0	788.6548919	475.4784715	365.3769497	0	0	0	0	0	0	0	0	0	0	0	0	0	0	0	0
1.25_327.0309m/z		327.0309188	1	1.249716667	0.11045	0	100	350.7545266	558.56	0	0	0	0	0	0	0	0	0	0	0	0	0	0	0	0	0	0	0	0	0	0	0	0	0	0	0	0	0	0	0	0	0	0	0	0	0	0	0	0
1.25_334.8043m/z		334.8043287	1	1.249716667	0.11045	0	100	1810.869634	137.47	1537.595301	5066.919472	8813.565556	5292.960643	4962.48954	6949.707906	5719.171109	0	3818.268461	1199.285243	4789.738356	2043.585615	0	3053.62944	0	3092.115039	0	3574.394421	7576.980548	0	1162.883333	2220.411202	4081.621752	2223.41767	0	0	0	0	0	0	0	0	0	0	0	0	0	0	0	0
1.25_336.8016m/z		336.8016366	1	1.249716667	0.053516667	0	100	985.2327249	145.48	574.0128218	1783.663202	4164.471275	3607.912351	551.949337	2779.124435	2661.882898	615.1936969	3089.124539	3141.534075	2084.783458	1331.372202	0	0	0	2458.145769	0	3660.183161	5293.53155	0	468.2842093	2636.821219	1361.559204	742.7130002	0	0	0	0	0	0	0	0	0	0	0	0	0	0	0	0
1.25_342.1160n	342.1160252	387.1144138	1	1.249716667	0.4138	27	100 - 4.23	49072.96553	121.8	125170.5443	58787.55656	30765.64569	58968.04633	39540.98399	30888.57488	36064.47032	60826.71119	96474.99746	59200.73171	86477.33128	78590.61799	30019.21792	30124.49965	4864.455474	39781.80668	26179.00629	24195.2852	33739.41657	1040.618	109598.9907	110021.0952	124905.4078	291180.0046	0	3541.869047	1148.870842	999.310452	2594.672085	26280.33967	9811.550818	17165.9858	13912.48599	13991.63009	15228.6169	13130.64372	4008.877841	16830.6141	0	3497.038059
1.25_342.9506n	342.9505548	363.9253869	1	1.249716667	0.1279	0	100	1309.988256	627.86	0	641.3321228	0	821.4234833	0	0	0	0	0	0	345.975323	0	1675.420585	56456.75469	0	0	0	0	0	0	0	0	0	0	0	0	0	0	0	0	0	0	0	0	0	0	0	0	0	898.1066267
1.25_344.9577m/z		344.9577216	1	1.249716667	0.235633333	0	100	2034.903335	681.98	0	0	0	0	0	0	0	0	0	0	0	0	0	0	0	0	0	0	0	0	0	0	0	0	0	0	0	0	0	0	0	0	0	0	0	0	0	0	0	0
1.25_350.9278m/z		350.9278327	1	1.249716667	0.110183333	0	100	2378.669577	297.15	0	0	0	0	0	0	0	0	0	0	0	0	6593.907502	43907.91918	0	0	0	0	0	0	0	0	0	0	3417.429635	1300.282033	0	5143.987658	773.7450474	0	567.4766599	1343.879965	1776.052441	681.1905461	0	0	4398.056433	4824.29804	0	2555.703355
1.25_351.0568m/z		351.0567647	1	1.249716667	0.07275	1	100	423.7593139	685.57	0	0	0	0	0	0	0	0	0	0	0	0	0	19916.68775	0	0	0	0	0	0	0	0	0	0	0	0	0	0	0	0	0	0	0	0	0	0	0	0	0	0
1.25_367.7974n	367.7973895	366.790113	1	1.249716667	0.09245	0	100	4280.116722	137.52	3079.228102	12233.85009	19734.77177	22281.81072	5271.149186	13699.0172	9070.036548	665.1934491	9435.208183	6677.174528	6301.023404	11938.61491	3354.877054	6201.38845	0	4071.427679	0	10790.76014	16068.42694	0	1579.018385	4442.76158	7987.27393	3718.899972	0	0	0	0	0	0	0	0	0	0	0	0	0	0	0	0
1.25_369.0888m/z		369.0888037	1	1.249716667	0.110183333	0	100 - 9.35	1989.041767	485.76	0	0	0	0	0	0	0	0	0	0	0	0	39307.95951	54177.00354	0	0	0	0	0	0	0	0	0	0	0	0	0	0	0	0	0	0	0	0	0	0	0	0	0	0
1.25_379.8988m/z		379.8987655	1	1.249716667	0.1279	0	100	1084.283653	666.78	0	0	0	1385.796769	0	0	0	0	0	0	0	0	0	49575.5349	0	0	0	0	0	0	0	0	0	0	0	0	0	0	0	0	0	0	0	0	0	0	0	0	0	0
1.25_388.8291m/z		388.8290503	1	1.249716667	0.270883333	0	100	5052.330172	116.95	4413.960661	11495.57168	14157.28957	21514.59123	9709.666366	13876.54638	7801.205737	2931.124635	9768.025185	8735.23822	6743.987671	9043.453766	3660.214342	4666.985174	0	8348.265089	9272.892774	12316.7786	12848.65378	0	4459.175502	4294.151976	6971.468755	9184.379918	0	0	0	0	0	0	0	0	0	0	0	0	0	0	0	0
1.25_393.0235m/z		393.0234743	1	1.249716667	0.108316667	1	100	1333.467521	273.21	8780.39515	0	0	0	3679.53685	0	616.1532864	0	3873.130493	0	865.8168806	4949.069738	0	0	0	0	0	0	0	0	2621.576464	5274.484477	9788.867356	1483.880518	0	0	0	0	0	0	0	0	0	0	0	0	0	0	0	0
1.25_396.9915m/z		396.9915162	1	1.249716667	0.110183333	0	100	1633.435427	197.91	1153.670981	3349.149836	8132.326099	8265.186457	1255.982528	2698.381614	2514.052892	0	5240.978784	626.1735901	2134.272305	1669.229422	0	0	0	2107.59166	0	8280.100158	1527.210308	0	0	1119.145467	1278.937536	14638.43053	0	0	0	0	0	0	0	0	0	0	0	0	0	0	0	0
1.25_404.8047m/z		404.8047255	1	1.249716667	0.21795	0	100	2327.987798	117.25	4981.828652	5236.273468	7070.182346	6652.98363	8666.743574	3981.685573	4795.505244	1001.220597	1597.433077	4711.649437	1185.522741	3857.968494	3044.6947	767.3743151	0	5069.827847	3555.605828	8959.694589	6419.706773	0	4802.484968	3517.362405	4813.363971	3485.541973	0	0	0	0	0	0	0	0	0	0	0	0	0	0	0	0
1.25_439.9657m/z		439.9657231	1	1.249716667	0.07275	0	100	499.6595002	685.57	0	0	0	0	0	0	0	0	0	0	0	0	0	23483.99651	0	0	0	0	0	0	0	0	0	0	0	0	0	0	0	0	0	0	0	0	0	0	0	0	0	0
1.25_455.1014m/z		455.1013929	1	1.249716667	0.11045	0	100	2198.934111	235.9	7993.725854	0	0	1136.105718	0	824.6868662	0	0	3539.897811	890.9815283	5403.689139	832.6463348	0	0	0	0	0	0	0	0	8522.071528	6763.373667	4972.470891	27279.90735	0	0	0	0	0	0	0	0	0	0	0	0	0	0	0	0
1.25_470.8889m/z		470.8888973	1	1.249716667	0.0906	0	100	3592.888632	173.21	0	0	0	0	0	0	0	0	0	0	0	0	5169.842593	17340.6773	0	0	0	0	0	0	0	0	0	0	5379.644668	3538.10338	11894.07691	18768.83726	1113.595972	7087.753965	982.0013002	1536.306967	5845.019422	6527.331627	3329.199402	7571.744956	2134.481265	22106.56468	0	14923.23203
1.25_486.7480m/z		486.7480121	1	1.249716667	0.09245	0	100	3082.599087	145.73	2419.695063	13854.6576	13206.10237	16903.88095	2940.657535	7325.082811	7659.916369	0	8665.384881	3325.517079	6789.86809	8805.596568	903.3925081	3226.510606	0	0	0	9745.908424	10849.08915	0	2580.5082	5353.487184	5958.541849	1706.151162	0	0	0	0	0	0	0	0	0	0	0	0	0	0	0	0
1.27_140.0090m/z		140.0089797	1	1.26755	0.126	0	100	109.1720321	685.57	0	0	0	0	0	0	0	0	0	0	0	0	0	5131.08551	0	0	0	0	0	0	0	0	0	0	0	0	0	0	0	0	0	0	0	0	0	0	0	0	0	0
1.27_157.0356m/z		157.0356036	1	1.26755	0.306566667	0	100 - 0.622 - 0.167	21438.68767	565.84	1626.434659	1523.794731	1502.263608	3226.588549	6142.925233	12286.03484	4478.747219	215.6314763	1697.831382	1378.858829	1625.885084	1737.730076	120663.5107	826831.4189	0	1968.28862	1612.260356	2841.739753	1753.842872	0	971.5994438	3007.701748	2672.831017	914.4643637	0	0	0	0	0	0	0	0	0	0	0	0	0	0	0	0
1.27_165.0398m/z		165.0397704	1	1.26755	2.515216667	6	100	6544.810447	443.75	0	0	0	0	745.9761994	0	0	0	0	0	42542.61418	0	0	18978.90616	0	0	0	0	0	0	0	0	0	0	0	0	281.6870422	190662.7194	0	0	0	0	0	0	0	0	0	0	0	47543.37575
1.27_180.0628n	180.0628173	179.0555408	1	1.26755	0.360883333	19	100 - 0.661	32155.81732	77.34	28471.24663	36839.21562	57584.64607	61146.88329	23398.78557	43861.46681	56778.17305	2347.948138	42182.10386	24306.07238	33286.37862	30052.31732	5036.607129	34088.98688	0	28411.91994	14125.25078	49311.8853	38927.88722	0	12269.04869	23126.64126	20822.90278	93229.84367	12874.38909	10296.69712	5661.864056	3761.386769	16435.0883	30691.20254	13704.44238	24429.26188	26006.66989	20727.24348	21240.1537	31331.19805	28286.3943	77931.15508	8612.570388	24482.14764
1.27_181.0708m/z		181.0708169	1	1.26755	0.145583333	0	100	460.1074552	422.9	0	522.5270239	0	0	1010.85995	0	0	498.6942795	0	4480.725031	310.5708613	0	350.1388679	12707.89406	0	0	0	0	0	0	189.5874527	444.5725739	0	662.1471776	0	0	0	0	0	0	0	0	0	0	0	0	0	0	0	0
1.27_182.9668m/z		182.9668203	1	1.26755	0.181583333	0	100 - 2.22	4316.638936	126.45	13273.32762	7413.192471	6962.350237	4069.762525	830.0001691	15159.429	8813.655573	12943.4528	12096.34479	3241.181493	8075.604432	1784.963745	16527.17205	6143.124745	0	7436.735859	12359.55501	12789.63251	1102.772878	0	10841.4252	4794.66027	9001.832926	17013.88476	0	0	0	0	0	0	0	0	0	0	0	0	0	0	0	0
1.27_191.0553m/z		191.0552801	1	1.26755	0.557433333	1	100 - 5.1 - 0.336	34634.30201	370.1	12499.10677	11800.54596	7525.816865	10368.12994	18379.97621	28384.59048	11697.95585	11995.40687	17048.41305	12524.37011	20304.94263	8649.497371	5761.128349	16721.15713	313.6897331	11795.88863	5573.316301	5398.227403	9362.271153	1696.333312	20427.05764	23499.67073	25870.60564	34534.75052	0	0	0	0	0	0	0	0	0	0	0	0	0	0	0	0
1.27_191.9940m/z		191.9940024	1	1.26755	0.1459	0	100	269.805573	685.57	0	0	0	0	0	0	0	0	0	0	0	0	0	12680.86193	0	0	0	0	0	0	0	0	0	0	0	0	0	0	0	0	0	0	0	0	0	0	0	0	0	0
1.27_220.0822m/z		220.0821894	1	1.26755	0.108316667	10	46.6 - 100	898.621968	425.65	0	0	0	0	0	0	0	0	0	0	0	0	0	6714.344887	0	0	0	0	0	0	0	0	0	0	0	0	0	0	0	467.20137	0	1557.801127	569.7823239	0	0	0	0	0	0	5421.170705
1.27_226.9777m/z		226.977738	1	1.26755	0.218283333	0	100 - 0.777	11728.74883	172.21	14523.60711	35122.84565	17278.23318	11056.32367	80.96238801	60292.36581	16031.7445	16155.78298	55363.27593	4831.785336	18064.53319	5541.61346	43653.00307	29184.18319	14.98198362	4023.543963	23077.78348	101183.9645	392.0017948	27.24725539	17729.72921	4832.651532	10086.65797	29199.95445	0	0	0	0	0	0	0	212.3857353	0	0	0	0	0	0	0	0
1.27_227.9967m/z		227.9967143	1	1.26755	0.23365	1	100 - 2.25	1498.606586	616.43	0	0	0	0	0	0	0	0	0	0	0	0	0	63101.36085	0	0	0	0	0	0	0	0	0	0	0	0	0	0	0	0	0	314.9646655	0	0	0	0	0	0	0	0
1.27_239.9968m/z		239.9968439	1	1.26755	0.23365	1	77.7 - 100	1372.336509	565.2	0	0	0	0	0	0	0	48.40508487	0	0	0	0	4849.113955	52781.68932	0	0	0	0	0	0	0	0	0	0	0	0	0	0	0	0	0	0	0	0	0	0	0	0	0	0
1.27_250.8972m/z		250.8972227	1	1.26755	0.07275	0	100	604.9938733	309.13	0	1750.081665	0	279.1897819	0	0	0	0	0	11592.69868	0	4.006532928	0	0	0	0	0	0	0	0	0	0	0	0	552.5204145	433.9362741	0	0	0	0	0	3532.46133	476.8446697	1636.303941	632.2934441	0	3291.599329	0	0	0
1.27_259.0433m/z		259.0433279	1	1.26755	0.30795	3	100 - 1.63	3018.445956	483.66	0	0	0	0	0	0	0	0	0	0	242.0141059	0	0	0	0	0	0	0	0	0	198.6069529	0	0	283.6910404	0	0	0	0	0	0	0	0	0	1715.112655	0	0	0	0	0	0
1.27_263.0235m/z		263.0235042	1	1.26755	0.09245	3	100	250.2476956	680.09	0	0	0	0	0	0	0	0	0	0	0	0	0	11669.26686	0	0	0	0	0	0	0	0	0	0	0	0	0	0	0	0	0	0	0	0	0	0	0	0	0	0
1.27_264.9341m/z		264.934115	1	1.26755	0.3785	0	100 - 1.95 - 2.56	72511.69005	110.78	199321.1644	129646.7558	127748.8349	71747.39126	49641.74481	218037.0772	145776.1819	194191.761	181519.2072	74488.3257	132777.4294	59541.56865	256087.8011	80022.43189	27325.28666	116967.826	232183.5428	180739.9003	54716.04257	29290.59546	160939.5467	89180.25585	135286.6495	218186.1385	0	0	0	0	0	0	0	0	0	0	0	0	0	0	0	0
1.27_273.0075m/z		273.0074612	1	1.26755	0.34155	2	100	5922.133365	330.55	0	0	0	0	43234.49016	115476.0181	46349.42555	6940.094679	0	0	0	0	3011.244216	14565.41288	0	0	644.036854	8306.76468	39812.78103	0	0	0	0	0	0	0	0	0	0	0	0	0	0	0	0	0	0	0	0	0
1.27_276.8454m/z		276.8453932	1	1.26755	0.18125	0	100	5170.101737	104.71	9309.39137	4496.408096	13531.46365	9700.538787	11193.32756	11036.44063	14932.38074	7941.769147	7120.974398	11584.30819	7893.371537	6484.762719	9447.325156	9240.378049	0	14076.96942	8738.644254	9597.217734	15096.62329	0	9749.067152	8805.90219	12442.70271	8690.190812	0	0	0	0	0	0	0	0	0	0	0	0	0	0	0	0
1.27_277.0328m/z		277.0327952	1	1.26755	0.253633333	1	100 - 1.39	24155.70346	127.78	30600.62133	50752.01197	74931.67735	84564.72525	30284.03883	55383.32867	70141.74899	1783.029294	56400.42978	27469.62943	38008.67608	44063.27436	2224.554986	19987.79334	0	35146.28957	15608.67941	67457.45094	54840.99892	0	15133.57316	25503.68894	24653.57161	104824.2903	0	0	0	0	0	0	0	0	0	0	0	0	0	0	0	0
1.27_281.0544m/z		281.0544057	1	1.26755	0.108316667	2	100	484.5565376	672.94	0	0	0	0	0	0	0	0	0	0	0	0	414.1612938	22359.99597	0	0	0	0	0	0	0	0	0	0	0	0	0	0	0	0	0	0	0	0	0	0	0	0	0	0
1.27_289.0330m/z		289.0329621	1	1.26755	0.218283333	3	100 - 1.11	1954.352234	519.06	0	0	0	0	0	0	0	0	0	0	0	0	0	0	0	0	0	0	0	0	0	0	0	296.2235065	0	0	0	0	0	0	0	0	0	0	0	0	0	0	0	0
1.27_306.0400m/z		306.0399924	1	1.26755	0.108316667	0	100	517.926469	685.57	0	0	0	0	0	0	0	0	0	0	0	0	0	24342.54404	0	0	0	0	0	0	0	0	0	0	0	0	0	0	0	0	0	0	0	0	0	0	0	0	0	0
1.27_306.8355m/z		306.8355142	1	1.26755	0.1279	0	100	2046.504079	128.45	0	4199.878296	5132.695802	8705.089191	3117.452292	3508.883433	6083.430203	2101.357761	5201.790138	1938.427013	3271.361069	5382.436025	3985.285729	8934.792624	0	3533.030632	0	5683.309639	8164.078274	0	1164.703228	2392.257233	3062.824347	2045.255349	0	0	0	0	0	0	0	0	0	0	0	0	0	0	0	0
1.27_312.9941m/z		312.9940956	1	1.26755	0.126	1	100	858.6404197	455.07	1402.44791	0	0	0	0	0	0	511.9962678	0	0	0	0	0	26783.7844	0	0	0	0	0	0	617.622286	338.8320814	1303.661748	0	0	0	0	0	494.0487356	0	0	0	0	0	702.5288619	0	1242.741238	0	0	0
1.27_320.0069m/z		320.006938	1	1.26755	0.07275	0	100	273.0869927	685.57	0	0	0	0	0	0	0	0	0	0	0	0	0	12835.08866	0	0	0	0	0	0	0	0	0	0	0	0	0	0	0	0	0	0	0	0	0	0	0	0	0	0
1.27_321.0396m/z		321.0395969	1	1.26755	0.1807	1	100	1733.923986	685.57	0	0	0	0	0	0	0	0	0	0	0	0	0	81494.42737	0	0	0	0	0	0	0	0	0	0	0	0	0	0	0	0	0	0	0	0	0	0	0	0	0	0
1.27_326.9889m/z		326.9888969	1	1.26755	0.144	0	100	1113.555319	529.58	0	0	0	0	0	555.746039	0	0	0	0	0	0	0	0	0	0	0	0	0	0	0	0	0	0	0	0	0	0	0	0	0	0	0	0	0	0	0	0	0	0
1.27_337.0623m/z		337.0622711	1	1.26755	0.090316667	1	100	468.2563157	685.57	0	0	0	0	0	0	0	0	0	0	0	0	0	22008.04684	0	0	0	0	0	0	0	0	0	0	0	0	0	0	0	0	0	0	0	0	0	0	0	0	0	0
1.27_350.1091m/z		350.1091097	1	1.26755	0.1807	4	100 - 4.68	1362.694238	685.57	0	0	0	0	0	0	0	0	0	0	0	0	0	64046.62917	0	0	0	0	0	0	0	0	0	0	0	0	0	0	0	0	0	0	0	0	0	0	0	0	0	0
1.27_361.1173m/z		361.1173055	1	1.26755	0.18265	0	100 - 3.87	10501.54022	200.08	48958.04427	1405.435364	1920.390145	6701.264683	37717.71123	2782.825974	8329.592238	5910.227362	34582.56151	4400.871507	17309.75786	37056.59852	6266.525805	8024.709255	0	0	627.8415085	11229.86339	12733.8304	0	25796.04688	40300.79057	59926.5741	11018.23957	0	0	0	0	0	0	0	0	0	0	0	0	0	0	0	0
1.27_363.0211m/z		363.021095	1	1.26755	0.1807	0	100	816.6258293	642.1	0	0	0	0	0	0	0	0	0	0	0	0	2464.525587	35916.88839	0	0	0	0	0	0	0	0	0	0	0	0	0	0	0	0	0	0	0	0	0	0	0	0	0	0
1.27_364.9712m/z		364.9711644	1	1.26755	0.108316667	0	100	652.8702395	270.57	3498.628921	0	0	0	2084.452232	0	0	598.18743	667.1243621	0	1453.189573	631.2810849	0	0	0	0	0	0	0	0	2093.305703	3934.827804	7558.678151	0	0	0	0	0	0	0	0	0	0	0	0	0	0	0	0	0
1.27_385.0779m/z		385.077915	1	1.26755	0.090316667	3	100	446.0247395	361.56	984.2898659	0	0	0	670.8662564	0	0	0	0	0	0	0	0	0	0	0	0	0	0	0	0	562.9250539	4888.273391	8844.674293	0	0	0	0	0	0	0	0	0	0	0	0	0	0	0	0
1.27_405.0500m/z		405.0499577	1	1.26755	0.10815	1	100	721.2657984	514.85	0	0	0	0	0	0	0	0	0	0	0	0	0	23437.32987	0	0	0	0	0	0	0	0	0	0	0	0	0	0	0	0	0	0	0	10462.16266	0	0	0	0	0	0
1.27_405.1436m/z		405.1436194	1	1.26755	0.18265	0	100 - 5.12	8832.475593	216.14	42074.26868	2532.690247	1633.838982	3778.087055	28480.71176	0	4133.234686	6785.720648	31703.67788	3153.339792	16513.64458	34715.56129	1897.243783	3948.785482	0	0	0	11896.9695	5499.535431	0	16323.94523	37137.19035	51890.66396	7674.008509	0	0	0	0	0	0	0	0	0	0	0	0	0	0	0	0
1.27_408.9933m/z		408.9932831	1	1.26755	0.0906	0	100	688.4395973	362.32	2767.580498	0	0	0	0	0	0	0	0	0	0	2025.486877	0	0	0	0	0	0	0	0	702.6253572	0	5147.36222	0	0	0	0	0	0	0	0	0	0	0	0	0	0	0	0	0
1.27_449.1700m/z		449.1700273	1	1.26755	0.19835	0	100 - 3.28	4103.105201	259.69	22804.43703	0	0	0	14177.88713	0	0	0	10668.18398	0	6017.895968	16815.31743	968.3616304	0	0	0	0	1992.171059	1076.211866	0	6970.968518	20791.00488	31681.80533	839.7465909	0	0	0	0	0	0	0	0	0	0	0	0	0	0	0	0
1.27_477.8742m/z		477.8741914	1	1.26755	0.0906	0	100	602.3496515	685.57	0	0	0	0	0	0	0	0	0	0	0	0	0	28310.43362	0	0	0	0	0	0	0	0	0	0	0	0	0	0	0	0	0	0	0	0	0	0	0	0	0	0
1.27_552.8568m/z		552.8568434	1	1.26755	0.054916667	0	100	2068.715743	283.58	1799.575721	0	0	0	0	16673.33718	0	2724.463801	8593.991543	0	5392.34074	0	32660.06583	0	0	0	0	4462.896438	0	0	6387.828695	0	0	16103.24122	0	0	0	0	0	0	0	0	0	0	0	2431.898778	0	0	0	0
1.27_699.3354m/z		699.3353503	1	1.26755	0.145583333	2	100 - 36.6 - 6.23	7323.560908	511.01	0	0	0	3254.085763	2194.728908	8894.021601	13339.26174	2813.534046	2380.307318	0	256616.0166	0	0	0	0	0	9821.931959	4136.721359	0	0	3055.849367	0	0	2142.574519	0	0	0	744.1188564	0	0	0	0	0	0	0	0	0	0	0	0
1.29_133.0129m/z		133.012878	1	1.2869	0.1807	0	100	467.4263165	372.48	0	0	0	0	669.6609945	189.1091171	0	0	113.1101347	0	0	0	0	5366.215457	0	0	0	0	0	0	0	130.5409557	0	1433.487425	0.872337582	0	18.5776738	33.67069255	10.26625299	5.622595999	9.172267052	6.815780134	7.801161434	17.92030889	13.77046184	10.9180959	16.35389227	86.19201542	1.118082173	54.90480589
1.29_137.0343m/z		137.0342984	1	1.2869	0.1807	0	100	263.054664	466.38	0	0	0	346.4701202	0	0	175.4155213	0	0	0	0	0	0	8278.434775	0	163.1535321	0	0	0	0	367.4711043	427.6765321	0	1487.190002	0	0	0	0	0	0	0	0	0	0	0	0	0	0	0	0
1.29_151.0600m/z		151.0600418	1	1.2869	0.144	0	100	144.0367743	685.57	0	0	0	0	0	0	0	0	0	0	0	0	0	6769.72839	0	0	0	0	0	0	0	0	0	0	0	0	0	0	0	0	0	0	0	0	0	0	0	0	0	0
1.29_189.0567m/z		189.0566695	1	1.2869	0.253666667	0	100	636.4069858	340.42	457.6133144	0	0	6270.859068	1188.350788	0	0	0	378.3367002	0	0	0	0	0	0	339.694143	0	0	0	0	646.0604211	363.9954825	0	0	0	0	0	0	0	0	0	0	0	0	0	0	0	0	0	0
1.29_195.0503m/z		195.0502595	1	1.2869	0.306566667	3	100 - 4.15	5122.687724	625.87	0	0	0	0	6372.958332	0	0	0	0	0	170.2151314	0	8962.337193	219973.2033	0	0	0	0	0	0	0	515.302132	0	677.9494348	0	0	0	0	0	0	0	0	0	0	0	0	0	0	0	0
1.29_208.9529m/z		208.9528799	1	1.2869	0.235633333	0	100	751.2605487	649.11	0	0	317.7846136	682.1221632	0	0	0	0	220.6836111	0	176.9764318	0	0	0	0	0	0	0	0	0	0	0	0	0	0	0	0	0	0	0	0	0	0	0	0	0	0	0	0	0
1.29_226.0308n	226.0308316	225.0235551	1	1.2869	0.200283333	0	100	2730.898757	569.13	0	0	0	0	0	0	0	0	0	0	0	0	21212.54984	104917.8355	0	0	0	0	0	0	0	0	0	0	0	0	0	2221.856193	0	0	0	0	0	0	0	0	0	0	0	0
1.29_242.0129m/z		242.0128692	1	1.2869	0.163066667	0	100	342.730606	502.73	0	0	0	0	0	0	0	0	0	0	0	0	633.0404329	11049.72471	0	0	0	0	0	0	0	0	0	0	0	0	0	0	0	0	0	0	0	0	0	0	0	0	0	0
1.29_243.0619m/z		243.0619309	1	1.2869	0.2889	3	100 - 9.31	11932.92685	603.15	0	492.5250549	0	755.0344628	1180.021329	1777.352886	0	0	284.686526	0	469.4496397	0	60773.63386	491196.4747	0	352.4444524	0	414.9052446	0	0	333.280028	756.4505386	0	349.2211992	0	0	0	0	0	0	0	0	0	0	0	0	0	0	0	0
1.29_244.0039n	244.0039005	242.996624	1	1.2869	0.3945	0	100	3626.120226	295.16	0	0	0	0	25730.40259	60295.01149	26684.82146	1624.319152	0	0	0	0	1380.978169	15383.81557	0	0	0	3742.124292	20938.74523	0	0	695.6772478	388.4971089	0	0	0	0	0	0	0	0	0	0	0	0	0	0	0	0	0
1.29_245.0776m/z		245.0775661	1	1.2869	0.216	3	100	963.1896289	626.78	0	0	0	0	0	0	0	0	0	0	0	0	3987.182171	41282.73039	0	0	0	0	0	0	0	0	0	0	0	0	0	0	0	0	0	0	0	0	0	0	0	0	0	0
1.29_256.0210n	256.0210369	255.0137605	1	1.2869	0.341916667	0	100 - 2.07	14273.45409	582.26	0	0	0	0	0	0	0	0	0	0	0	0	68388.25035	567798.5791	0	0	0	0	0	0	0	0	0	0	0	0	0	0	535.2694124	11727.02191	3469.571798	6929.426809	3153.049435	3154.275731	786.6580572	1562.184988	0	2720.509367	0	0
1.29_277.0734m/z		277.0733825	1	1.2869	0.181283333	0	100	1499.902904	262.67	0	462.7694855	1444.918453	8168.187822	0	0	696.2429709	0	1134.413072	0	0	0	0	0.163949304	0	0	0	0	415.6051156	0	0	0	0	804.5432381	585.9268288	469.9117519	0	0	562.5141099	833.8926923	534.4074328	2706.079684	3034.327519	1791.277684	3137.540221	845.9574092	0	0	0	0
1.29_283.0583n	283.0583402	282.0510638	1	1.2869	0.163583333	0	100 - 12.7	1583.336247	685.57	0	0	0	0	0	0	0	0	0	0	0	0	0	74416.80362	0	0	0	0	0	0	0	0	0	0	0	0	0	0	0	0	0	0	0	0	0	0	0	0	0	0
1.29_291.0331m/z		291.0331418	1	1.2869	0.090466667	0	100 - 16.2	212.8400358	683.12	0	0	0	0	0	34.96611094	0	0	0	0	0	0	0	9968.515574	0	0	0	0	0	0	0	0	0	0	0	0	0	0	0	0	0	0	0	0	0	0	0	0	0	0
1.29_308.0987m/z		308.0986807	1	1.2869	0.200283333	2	100 - 5.74	1161.774808	675.92	0	0	0	0	0	0	0	0	0	0	0	0	476.6215417	53849.12889	0	0	0	0	0	0	0	0	146.1397979	0	0	0	0	0	0	0	0	0	0	0	0	0	0	0	0	0
1.29_308.9852m/z		308.9852258	1	1.2869	0.163583333	0	100	712.6147823	573.56	0	0	0	0	0	0	0	0	0	0	0	0	5988.995219	27503.89955	0	0	0	0	0	0	0	0	0	0	0	0	0	0	0	0	0	0	0	0	0	0	0	0	0	0
1.29_311.0497m/z		311.049723	1	1.2869	0.10815	0	100	306.7881464	658.79	0	0	0	0	0	0	0	0	0	0	0	0	562.4224268	13856.62045	0	0	0	0	0	0	0	0	0	0	0	0	0	0	0	0	0	0	0	0	0	0	0	0	0	0
1.29_315.0809m/z		315.0809215	1	1.2869	0.163066667	2	100 - 4.61	1531.217977	685.57	0	0	0	0	0	0	0	0	0	0	0	0	0	71967.24492	0	0	0	0	0	0	0	0	0	0	0	0	0	0	0	0	0	0	0	0	0	0	0	0	0	0
1.29_318.0594m/z		318.0593621	1	1.2869	0.145216667	2	100	537.4174974	685.57	0	0	0	0	0	0	0	0	0	0	0	0	0	25258.62238	0	0	0	0	0	0	0	0	0	0	0	0	0	0	0	0	0	0	0	0	0	0	0	0	0	0
1.29_319.0279m/z		319.0279323	1	1.2869	0.12615	0	100	800.5923466	640	0	0	0	0	0	0	0	0	0	0	0	0	0	35090.29006	0	0	0	0	0	0	0	0	0	2537.550231	0	0	0	0	0	0	0	0	0	0	0	0	0	0	0	0
1.29_334.0753m/z		334.0752837	1	1.2869	0.126	0	100	1678.879515	685.57	0	0	0	0	0	0	0	0	0	0	0	0	0	78907.33721	0	0	0	0	0	0	0	0	0	0	0	0	0	0	0	0	0	0	0	0	0	0	0	0	0	0
1.29_339.9729n	339.9729208	360.9574469	1	1.2869	0.200283333	0	100	5271.097969	426.45	0	0	0	0	0	0	0	0	0	0	0	0	32637.8533	150551.6489	0	0	0	0	0	0	0	0	0	0	2389.623471	0	958.4528317	0	752.0510396	3417.466055	593.8055145	195.7363146	1460.415267	0	2229.500428	4542.032916	0	3207.920693	0	0
1.29_344.9828m/z		344.9828007	1	1.2869	0.235583333	0	100	2107.918273	578.51	0	0	0	0	0	0	0	0	0	0	0	0	16811.55473	82260.60413	0	0	0	0	0	0	0	0	0	0	0	0	0	0	0	0	0	0	0	0	0	0	0	0	0	0
1.29_353.0361m/z		353.0361333	1	1.2869	0.12615	0	100	1024.545649	685.57	0	0	0	0	0	0	0	0	0	0	0	0	0	48153.64552	0	0	0	0	0	0	0	0	0	0	0	0	0	0	0	0	0	0	0	0	0	0	0	0	0	0
1.29_376.0856m/z		376.0856266	1	1.2869	0.12615	0	100	375.5444762	685.57	0	0	0	0	0	0	0	0	0	0	0	0	0	17650.59038	0	0	0	0	0	0	0	0	0	0	0	0	0	0	0	0	0	0	0	0	0	0	0	0	0	0
1.29_378.9976m/z		378.9975907	1	1.2869	0.10815	1	100	559.5530711	403.97	0	0	0	0	0	0	0	0	0	0	0	0	0	11736.75487	0	0	0	0	0	0	0	0	0	0	0	0	0	0	0	0	0	0	0	0	0	0	0	0	0	0
1.29_401.2402m/z		401.2401975	1	1.2869	0.288883333	1	100 - 16.9	5886.161493	685.57	0	0	0	0	0	0	0	0	0	0	0	0	0	0	0	0	0	0	0	0	0	0	0	0	0	0	0	0	0	0	0	0	0	0	0	0	0	0	0	0
1.29_416.8825m/z		416.8825168	1	1.2869	0.163533333	0	100	1938.806609	167.46	2297.701877	1835.213751	3387.540892	0	0	4837.869105	2887.558062	7995.675329	2668.155225	0	4963.743995	0	16175.34203	9304.926736	0	0	7811.768003	1215.51051	4428.626667	0	1339.508635	2075.631997	0	6194.221684	0	0	0	0	1063.730801	0	0	0	0	0	0	0	0	0	0	0
1.29_457.0211m/z		457.0210852	1	1.2869	0.090466667	0	100	893.0217114	685.57	0	0	0	0	0	0	0	0	0	0	0	0	0	41972.02044	0	0	0	0	0	0	0	0	0	0	0	0	0	0	0	0	0	0	0	0	0	0	0	0	0	0
1.29_472.9950m/z		472.9949506	1	1.2869	0.12615	1	100	1649.39196	685.57	0	0	0	0	0	0	0	0	0	0	0	0	0	77521.42212	0	0	0	0	0	0	0	0	0	0	0	0	0	0	0	0	0	0	0	0	0	0	0	0	0	0
1.29_477.0205m/z		477.0204665	1	1.2869	0.1279	0	100	1240.117954	272.67	0	0	0	0	12120.03197	16701.16785	8035.054137	6011.730278	0	0	0	0	824.6192092	0	0	0	5058.957662	4731.658962	4802.323774	0	0	0	0	0	0	0	0	0	0	0	0	0	0	0	0	0	0	0	0	0
1.29_488.9686m/z		488.9686084	1	1.2869	0.072483333	0	100	694.7754091	685.57	0	0	0	0	0	0	0	0	0	0	0	0	0	32654.44423	0	0	0	0	0	0	0	0	0	0	0	0	0	0	0	0	0	0	0	0	0	0	0	0	0	0
1.29_514.3240m/z		514.3240081	1	1.2869	0.5571	0	100 - 26.3 - 1.76	54696.63788	685.57	0	0	0	0	0	0	0	0	0	0	0	0	0	0	0	0	0	0	0	0	0	0	0	0	0	0	0	0	0	0	0	0	0	0	0	0	0	0	0	0
1.29_551.2847m/z		551.2847243	1	1.2869	0.054916667	9	100	729.875062	685.57	0	0	0	0	0	0	0	0	0	0	0	0	0	0	0	0	0	0	0	0	0	0	0	0	0	0	0	0	0	0	0	0	0	0	0	0	0	0	0	0
1.29_592.9520m/z		592.9520103	1	1.2869	0.0548	0	100	506.7721277	685.57	0	0	0	0	0	0	0	0	0	0	0	0	0	23818.29	0	0	0	0	0	0	0	0	0	0	0	0	0	0	0	0	0	0	0	0	0	0	0	0	0	0
1.29_600.3891m/z		600.389147	1	1.2869	1.923366667	0	100 - 32.6 - 34.8 - 9.79 - 0.254	355279.9971	669.78	0	0	0	0	0	0	0	0	0	0	212441.6498	0	0	0	0	0	0	0	0	0	0	0	0	0	0	0	0	0	0	0	0	0	0	0	0	0	0	0	0	0
1.29_623.3950m/z		623.395017	1	1.2869	0.307983333	6	100 - 16.3	5346.87353	685.57	0	0	0	0	0	0	0	0	0	0	0	0	0	0	0	0	0	0	0	0	0	0	0	0	0	0	0	0	0	0	0	0	0	0	0	0	0	0	0	0
1.29_627.4080m/z		627.4080239	1	1.2869	0.539383333	1	100 - 33.6 - 4.91	69449.22039	685.57	0	0	0	0	0	0	0	0	0	0	0	0	0	0	0	0	0	0	0	0	0	0	0	0	0	0	0	0	0	0	0	0	0	0	0	0	0	0	0	0
1.30_135.0287m/z		135.0287231	1	1.304633333	0.1807	0	100	598.4114013	656.52	0	120.2687454	0	0	0	0	0	0	0	0	0	0	171.0846837	26944.28762	0	0	0	0	0	0	0	0	0	0	0	0	0	0	0	0	0	0	0	0	0	0	0	0	0	0
1.30_149.0451m/z		149.0450815	1	1.304633333	0.28665	32	100	587.3272592	643.47	0	0	0	0	0	0	0	0	0	0	0	0	969.723353	25923.37298	0	0	0	0	0	0	0	0	0	290.6519388	0	0	0	0	0	0	0	0	0	0	0	0	0	0	0	0
1.30_161.9563m/z		161.956308	1	1.304633333	0.10815	0	100	107.9268959	685.57	0	0	0	0	0	0	0	0	0	0	0	0	0	5072.564106	0	0	0	0	0	0	0	0	0	0	0	0	0	0	0	0	0	0	0	0	0	0	0	0	0	0
1.30_164.0567m/z		164.0566926	1	1.304633333	0.23365	5	100	377.7357674	549.46	0	0	0	0	0	0	0	0	0	0	0	0	4015.31299	13738.26808	0	0	0	0	0	0	0	0	0	0	0	0	0	0	0	0	0	0	0	0	0	0	0	0	0	0
1.30_167.0200m/z		167.0200239	1	1.304633333	0.324233333	5	100 - 3.94	8029.90471	482.41	0	3177.631561	4366.422783	11933.14092	663.0585782	10913.55297	1460.321846	0	4541.352	527.9960308	3354.441932	1180.764797	51166.43275	262661.4349	0	0	0	8870.963905	1413.703588	0	348.4604628	1033.751069	0	2199.757285	0	0	0	0	0	0	0	0	0	0	0	0	0	0	0	0
1.30_177.0389m/z		177.0388841	1	1.304633333	0.10815	0	100	147.652229	685.57	0	0	0	0	0	0	0	0	0	0	0	0	0	6939.654762	0	0	0	0	0	0	0	0	0	0	0	0	0	0	0	0	0	0	0	0	0	0	0	0	0	0
1.30_187.0715m/z		187.0715475	1	1.304633333	0.235583333	4	100	1754.612072	641.2	0	0	0	0	0	0	0	0	0	0	0	0	5408.977094	77057.79031	0	0	0	0	0	0	0	0	0	0	0	0	0	0	0	0	0	0	0	0	0	0	0	0	0	0
1.30_188.9854m/z		188.9854245	1	1.304633333	0.41235	6	100	4041.751873	610.2	0	0	0	0	0	0	0	0	0	0	0	0	11041.09468	168892.4567	0	0	0	0	0	0	0	0	0	0	0	0	0	0	0	0	0	0	0	0	0	0	0	0	0	0
1.30_189.0397m/z		189.0396711	1	1.304633333	0.288566667	4	100 - 2.11	1395.819757	679.5	0	0	0	0	0	0	0	0	0	0	0	0	570.6993339	65032.82926	0	0	0	0	0	0	0	0	0	0	0	0	0	0	0	0	0	0	0	0	0	0	0	0	0	0
1.30_267.0730m/z		267.0730174	1	1.304633333	0.19815	5	100	491.72654	653.88	0	0	0	0	0	0	0	0	0	0	0	0	1070.958439	22040.18894	0	0	0	0	0	0	0	0	0	0	0	0	0	0	0	0	0	0	0	0	0	0	0	0	0	0
1.30_269.0878m/z		269.0877662	1	1.304633333	0.253666667	1	100	3039.414491	316.18	0	6835.175232	6786.928258	14560.23753	0	4220.514116	566.5153274	0	5752.577047	0	1689.596941	0	0	640.358672	0	0	0	7215.362551	1762.214153	0	0	0	442.9762561	5629.423083	0	0	0	0	0	0	0	0	459.5606612	0	0	0	0	0	1602.652111	0
1.30_291.0837m/z		291.0836831	1	1.304633333	0.10955	4	100	277.8355864	652.17	0	0	0	0	0	0	0	0	0	0	0	0	638.5604749	12419.71208	0	0	0	0	0	0	0	0	0	0	0	0	0	0	0	0	0	0	0	0	0	0	0	0	0	0
1.30_346.9576m/z		346.9576493	1	1.304633333	0.2532	0	100	1550.634156	655.26	0	0	0	0	0	0	0	0	0	0	0	0	0	3226.270057	0	0	0	0	0	0	0	0	0	0	0	0	0	0	0	0	0	0	0	0	0	0	0	0	0	0
1.30_359.0695m/z		359.0694978	1	1.304633333	0.10815	1	100 - 56.2	921.1751677	633.31	0	0	0	0	457.3852899	2036.582978	0	795.6659482	0	0	0	0	0	40005.59867	0	0	0	0	0	0	0	0	0	0	0	0	0	0	0	0	0	0	0	0	0	0	0	0	0	0
1.30_376.9296m/z		376.9295552	1	1.304633333	0.144	0	100	989.1787539	533.05	0	5.795830219	20.92725133	63.43787796	0	0	0	0	0	0	80.90901808	0	5227.213476	35797.04681	0	0	0	0	0	0	0	0	0	0.176882526	0	0	0	0	0	0	0	0	0	0	1097.372755	0	0	0	0	0
1.30_376.9726m/z		376.9726081	1	1.304633333	0.072483333	0	100	324.294737	685.57	0	0	0	0	0	0	0	0	0	0	0	0	0	15241.85264	0	0	0	0	0	0	0	0	0	0	0	0	0	0	0	0	0	0	0	0	0	0	0	0	0	0
1.30_391.9529n	391.9529068	412.9275555	1	1.304633333	0.253583333	0	100 - 1.87	9070.894628	610.59	0	0	0	2005.379943	0	0	0	0	0	0	0	0	44316.23763	378158.994	0	0	0	0	0	0	0	0	0	0	0	0	0	0	0	0	0	0	0	0	0	0	0	0	0	0
1.30_396.9541m/z		396.9541179	1	1.304633333	0.253233333	0	100	4431.927169	565.16	0	0	0	497.5736242	0	87.6654289	106.9680863	0	0	0	109.7650915	0	30095.51277	169791.4365	0	0	0	6896.394287	130.4814315	0	0	0	82.86869011	0	0	0	0	0	0	0	0	0	0	0	0	0	0	0	0	0
1.30_398.9125m/z		398.9124598	1	1.304633333	0.090483333	0	100	774.3508929	325.22	0	38.36256889	4.809093992	95.14356594	0	0	0	0	0	0	0	0	919.6395677	16111.44916	0	0	0	64.92230359	0	0	0	0	0	0	1151.539556	0	1027.619103	5990.477484	1068.448831	0	1008.998646	921.9059245	842.074041	0	0	2933.252714	1342.685492	0	0	0
1.30_421.0236m/z		421.0236061	1	1.304633333	0.10815	0	100	857.0237092	685.57	0	0	0	0	0	0	0	0	0	0	0	0	0	40280.11433	0	0	0	0	0	0	0	0	0	0	0	0	0	0	0	0	0	0	0	0	0	0	0	0	0	0
1.30_428.9017m/z		428.9016577	1	1.304633333	0.144	0	100	2555.127461	613	0	0	0	0	0	0	0	0	0	0	0	0	4589.619408	107377.464	0	0	0	0	0	0	0	0	0	0	0	0	0	0	0	0	0	0	0	0	0	2092.74335	0	0	0	0
1.30_428.9436m/z		428.9435821	1	1.304633333	0.0548	0	100	356.0726239	685.57	0	0	0	0	0	0	0	0	0	0	0	0	0	16735.41333	0	0	0	0	0	0	0	0	0	0	0	0	0	0	0	0	0	0	0	0	0	0	0	0	0	0
1.30_444.9138m/z		444.9137834	1	1.304633333	0.090316667	0	100	615.3210445	583.47	0	0	0	291.7554749	0	0	0	0	0	0	0	0	3331.576237	24471.26748	0	0	0	0	0	0	0	0	0	0	0	0	0	0	0	0	0	0	0	0	0	0	0	0	0	0
1.30_450.8830m/z		450.8829937	1	1.304633333	0.0902	0	100	562.8258432	610.2	0	0	0	0	0	0	0	0	0	0	0	0	2016.797652	23505.65598	0	0	0	0	0	0	0	0	0	0	0	0	0	0	0	0	0	0	0	0	0	0	0	0	0	0
1.30_452.2376m/z		452.2375791	1	1.304633333	0.485216667	0	100 - 19.3 - 0.489	28408.6847	685.57	0	0	0	0	0	0	0	0	0	0	0	0	0	0	0	0	0	0	0	0	0	0	0	0	0	0	0	0	0	0	0	0	0	0	0	0	0	0	0	0
1.30_493.1967m/z		493.1966867	1	1.304633333	0.10815	1	100	1104.065511	366.85	3763.673389	0	0	0	2751.552893	0	0	0	3667.288129	0	0	6956.312964	0	0	0	0	0	0	0	0	717.5342774	0	8397.20653	0	0	0	0	0	0	0	0	0	0	0	0	0	0	0	0	0
1.30_497.8934n	497.8933859	496.8861094	1	1.304633333	0.127383333	0	100	1717.843355	577.09	0	0	0	0	0	0	0	0	0	0	0	0	11126.72188	67333.99946	0	644.6891318	0	0	0	0	0	0	0	0	0	0	0	0	0.944141047	0	0	0	0	0	0	0	0	0	0	0
1.30_510.3115m/z		510.3114822	1	1.304633333	0.10815	0	100 - 12.9	3902.029137	685.57	0	0	0	0	0	0	0	0	0	0	0	0	0	0	0	0	0	0	0	0	0	0	0	0	0	0	0	0	0	0	0	0	0	0	0	0	0	0	0	0
1.30_516.9124m/z		516.9124472	1	1.304633333	0.107833333	0	100	601.0049938	653.85	0	0	0	0	0	0	0	0	0	0	0	0	0	26937.27201	0	0	0	0	0	0	0	0	0	0	0	0	1309.962703	0	0	0	0	0	0	0	0	0	0	0	0	0
1.30_565.3212m/z		565.3211554	1	1.304633333	0.451183333	0	100 - 25.3 - 3.08	47131.58969	685.57	0	0	0	0	0	0	0	0	0	0	0	0	0	0	0	0	0	0	0	0	0	0	0	0	0	0	0	0	0	0	0	0	0	0	0	0	0	0	0	0
1.30_678.4055m/z		678.4054761	1	1.304633333	0.414333333	0	100 - 35.1 - 4.77	52763.26527	685.57	0	0	0	0	0	0	0	0	0	0	0	0	0	0	0	0	0	0	0	0	0	0	0	0	0	0	0	0	0	0	0	0	0	0	0	0	0	0	0	0
1.30_713.4730m/z		713.4730203	1	1.304633333	0.769833333	3	100 - 40.7 - 40.1 - 13 - 2.62	439034.457	685.57	0	0	0	0	0	0	0	0	0	0	0	0	0	0	0	0	0	0	0	0	0	0	0	0	0	0	0	0	0	0	0	0	0	0	0	0	0	0	0	0
1.30_736.7740m/z		736.7739944	1	1.304633333	0.1807	0	100 - 9.93	17803.08777	192.87	0	0	0	0	0	0	0	0	0	0	0	0	0	0	0	0	0	0	0	0	0	0	0	0	26239.13647	0	36172.99253	89940.51313	12517.55746	29073.57537	6901.274003	18734.59277	23213.8688	3378.588345	35027.48488	9185.108678	43305.69924	145913.7054	5884.027649	82092.50147
1.30_740.4923m/z		740.4922635	1	1.304633333	0.5217	0	100 - 42.5 - 9.55	105624.7821	685.57	0	0	0	0	0	0	0	0	0	0	0	0	0	0	0	0	0	0	0	0	0	0	0	0	0	0	0	0	0	0	0	0	0	0	0	0	0	0	0	0
1.30_791.4893m/z		791.4892743	1	1.304633333	0.521833333	23	100 - 37.9 - 9.8	76345.17692	685.57	0	0	0	0	0	0	0	0	0	0	0	0	0	0	0	0	0	0	0	0	0	0	0	0	0	0	0	0	0	0	0	0	0	0	0	0	0	0	0	0
1.30_808.5913m/z		808.5912852	1	1.304633333	0.090316667	0	100	2096.834018	665.68	67.70653098	0	0	0	0	0	0	0	0	0	0	0	0	0	2769.007474	0	0	0	0	0	0	0	0	0	0	0	0	0	0	0	0	0	0	0	0	0	0	0	0	0
1.30_904.5736m/z		904.5736409	1	1.304633333	0.468866667	0	100 - 41.1 - 1.84	38494.89073	671.11	0	0	0	0	3507.434254	0	4173.964154	0	0	6406.301548	0	0	0	0	2930.401799	0	3772.92903	2596.906701	0	0	0	0	0	6323.858648	0	0	0	0	0	0	0	0	0	0	0	0	0	0	0	0
1.30_921.6744m/z		921.6743605	1	1.304633333	0.090316667	0	100	2347.97711	685.57	0	0	0	0	0	0	0	0	0	0	0	0	0	0	0	0	0	0	0	0	0	0	0	0	0	0	0	0	0	0	0	0	0	0	0	0	0	0	0	0
1.30_939.6409m/z		939.6409283	1	1.304633333	0.431533333	0	100 - 51.6 - 38.9 - 4.74	37381.99967	679.82	0	0	350.6109632	0	0	0	0	0	0	0	0	0	0	0	0	3833.157258	0	0	519.1400836	0	0	0	0	0	0	2586.452144	17.21446847	0	0	0	0.831097455	0	0.139443478	0	0	0	0	0	0	0
1.30_966.6609m/z		966.6609118	1	1.304633333	0.090316667	0	100 - 51.9	4034.06197	586.1	0	0	0	0	0	0	0	0	0	0	0	0	0	0	0	0	0	0	0	0	0	0	0	0	2018.532873	1112.37662	1861.724042	599.9525418	168.5341661	211.0668616	49.99346821	6528.967971	1162.936987	493.1480216	587.3696015	2038.102247	822.0935273	400.3282101	0.51753558	1151.280508
1.32_128.0339m/z		128.033949	1	1.32235	0.251133333	0	100	1600.23401	218.06	698.6754183	2920.956854	2781.498174	2359.659234	9630.082381	1053.051412	2996.856985	1264.067113	2024.669573	809.9840829	640.0588963	435.3469281	1100.900731	21023.00358	0	575.3018552	800.7493144	1202.541739	643.5426242	0	2725.558914	2310.775379	930.138556	7370.876648	0	0	0	0	0	0	0	0	0	0	0	0	0	0	0	0
1.32_142.9973m/z		142.9972988	1	1.32235	0.071133333	5	100	69.38353281	631.07	0	0	150.7588885	0	0	0	0	0	0	0	108.4452505	0	0	3001.821903	0	0	0	0	0	0	0	0	0	0	0	0	0	0	0	0	0	0	0	0	0	0	0	0	0	0
1.32_146.0203n	146.0202863	145.0130098	1	1.32235	0.44775	0	100 - 12.6	2858.670738	272.32	0	0	0	0	1405.045079	7643.591649	0	0	0	0	785.5398211	0	2680.843181	32932.87712	0	0	0	0	0	0	1333.314752	2741.615647	6353.967414	28991.1037	0	0	0	0	0	0	0	0	0	0	0	0	0	0	0	0
1.32_155.0451m/z		155.0450746	1	1.32235	0.1807	0	100	171.9516138	685.57	0	0	0	0	0	0	0	0	0	0	0	0	0	8081.725847	0	0	0	0	0	0	0	0	0	0	0	0	0	0	0	0	0	0	0	0	0	0	0	0	0	0
1.32_169.0860m/z		169.0860487	1	1.32235	0.343283333	0	100 - 3.32	1874.957227	681.34	0	0	0	0	0	0	0	0	0	0	0	0	0	0	0	0	0	0	0	0	0	0	0	0	0	0	0	0	0	0	0	0	533.1814519	0	0	0	87589.80821	0	0	0
1.32_202.0714m/z		202.0714253	1	1.32235	0.144	4	100	173.7136302	685.57	0	0	0	0	0	0	0	0	0	0	0	0	0	8164.540617	0	0	0	0	0	0	0	0	0	0	0	0	0	0	0	0	0	0	0	0	0	0	0	0	0	0
1.32_247.9940m/z		247.9939827	1	1.32235	0.2333	1	100	1628.852433	270.25	0	2074.25882	0	616.0322735	15533.23126	0	4867.161049	0	2555.985315	742.2295983	437.6225351	0	640.762352	23193.44517	0	580.0816477	0	0	0	0	4207.716919	2429.102207	0	11804.46802	0	0	0	0	0	0	0	0	0	0	0	0	0	0	0	0
1.32_257.0776m/z		257.0776128	1	1.32235	0.107833333	3	100	246.645402	685.57	0	0	0	0	0	0	0	0	0	0	0	0	0	11592.33389	0	0	0	0	0	0	0	0	0	0	0	0	0	0	0	0	0	0	0	0	0	0	0	0	0	0
1.32_303.0697m/z		303.069685	1	1.32235	0.163583333	8	100	979.3541941	563.5	0	0	0	0	0	0	0	0	0	0	0	0	0	276.1418842	0	0	0	0	0	0	0	0	0	0	0	0	0	0	0	0	0	0	0	0	0	0	0	0	0	0
1.32_343.0548m/z		343.0547668	1	1.32235	0.16285	0	100	713.8693674	685.57	0	0	0	0	0	0	0	0	0	0	0	0	0	33551.86027	0	0	0	0	0	0	0	0	0	0	0	0	0	0	0	0	0	0	0	0	0	0	0	0	0	0
1.32_354.9571m/z		354.9570644	1	1.32235	0.163066667	1	100	1307.954737	343.52	0	0	0	0	0	0	0	0	0	0	0	0	0	14.34503143	0	0	0	0	0	0	0	0	0	0	1969.685395	608.5039152	1183.959085	3038.612096	0	0	537.7593895	0	783.4739903	0	0	0	0	0	0	8042.070276
1.32_435.9168n	435.9167777	480.9151284	1	1.32235	0.10955	0	100	1558.165264	654.3	0	0	0	0	0	0	0	0	0	0	0	14.31054585	2643.862925	69913.39768	0	0	0	0	0	0	0	0	0	2.88153654	0	0	0	0	0	0	0	0	0	0	0	0	0	0	0	0
1.32_736.4802m/z		736.4802451	1	1.32235	0.2346	3	100	3918.838677	685.57	0	0	0	0	0	0	0	0	0	0	0	0	0	0	0	0	0	0	0	0	0	0	0	0	0	0	0	0	0	0	0	0	0	0	0	0	0	0	0	0
1.34_146.9818m/z		146.981758	1	1.340033333	0.325633333	0	100	2399.717002	260.96	639.8516681	6996.496364	6771.996757	10217.8244	2833.944818	4532.143946	1609.954143	0	7112.06897	1221.858124	2072.630554	1761.590456	0	694.1627296	0	300.9164022	0	3351.70397	2019.320721	0	2662.966593	1877.184208	2171.427358	1245.101766	0	0	0	0	0	0	0	0	0	0	0	0	0	0	0	0
1.34_151.0250m/z		151.0249761	1	1.340033333	0.0901	3	100	60.74544201	685.57	0	0	0	0	0	0	0	0	0	0	0	0	0	2855.035774	0	0	0	0	0	0	0	0	0	0	0	0	0	0	0	0	0	0	0	0	0	0	0	0	0	0
1.34_153.0306m/z		153.0305872	1	1.340033333	0.32425	0	100	1311.98822	542.43	0	0	0	0	0	0	0	0	0	0	0	0	187.8753041	14598.80872	0	0	0	0	0	0	0	0	0	0	0	0	0	0	0	0	0	0	0	0	0	0	0	0	0	0
1.34_173.0078m/z		173.0078416	1	1.340033333	0.16285	3	100	377.0122378	468.68	0	0	0	0	350.9141371	4277.742718	183.8370026	0	183.1302532	0	0	0	0	11441.89676	0	0	0	0	0	0	161.1054853	0	212.5798118	908.369004	0	0	0	0	0	0	0	0	0	0	0	0	0	0	0	0
1.34_182.0450m/z		182.0450418	1	1.340033333	0.341383333	1	100	1333.708067	685.57	0	0	0	0	0	0	0	0	0	0	0	0	0	62684.27913	0	0	0	0	0	0	0	0	0	0	0	0	0	0	0	0	0	0	0	0	0	0	0	0	0	0
1.34_204.9660m/z		204.9659582	1	1.340033333	0.197966667	0	100	1726.104981	242.12	0	0	0	0	0	0	0	0	54.54287173	0	0	0	0	0	0	0	0	0	0	0	0	0	0	0	787.1486828	1250.534804	3162.433462	11275.3321	383.3996326	2644.156697	523.5359362	1631.629161	1901.183475	1861.268454	2473.548323	3181.497461	1777.272596	16758.84067	446.9878178	21289.92465
1.34_215.1031m/z		215.1030589	1	1.340033333	0.2158	5	100	604.3477089	674.57	0	0	0	0	0	0	0	0	0	0	0	0	449.4254671	27954.91685	0	0	0	0	0	0	0	0	0	0	0	0	0	0	0	0	0	0	0	0	0	0	0	0	0	0
1.34_224.9990m/z		224.9989792	1	1.340033333	0.288933333	0	100	3182.593176	185.11	0	3858.774094	2445.566061	6766.017777	0	1703.931468	0	0	4673.763362	0	566.9641501	0	0	1087.472673	0	0	0	2363.757353	0	0	1520.125501	306.9174431	0	1241.36168	1336.009835	1405.383189	4088.249815	0	3072.523219	1491.45525	917.0620106	1037.093176	3028.791434	2873.01605	3753.485406	2534.87521	4462.56007	12037.18035	1309.099315	5716.431604
1.34_241.0829m/z		241.0828831	1	1.340033333	0.143	4	100	200.5911494	630.32	0	0	0	0	0	0	0	0	0	0	361.4638963	0	0	8668.279545	0	0	0	0	0	0	0	0	398.0405815	0	0	0	0	0	0	0	0	0	0	0	0	0	0	0	0	0
1.34_314.9257m/z		314.9257384	1	1.340033333	0.072383333	0	100	1252.462881	287.18	0	5135.635814	1714.339892	5549.610225	0	0	0	0	1778.412966	0	0	0	0	0	0	0	0	0	0	0	0	0	0	0	809.2098892	0	2242.335108	3759.19651	716.8705513	873.4896652	0	0	1571.102909	0	2392.801481	1039.001612	0	3756.513599	0	0
1.34_360.9239m/z		360.9239223	1	1.340033333	0.1807	0	100	1097.978975	629.74	0	1031.878896	0	2665.397258	0	0	0	0	0	0	0	0	0	0	0	0	0	0	0	0	0	0	0	0	0	0	0	0	0	0	500.1237552	0	0	0	0	0	0	0	0	0
1.34_496.8026m/z		496.8025907	1	1.340033333	0.10775	0	100	4055.189705	119.38	3149.172685	1299.171859	4419.936034	3565.238903	946.2383945	8993.307097	17001.63206	14287.48292	6027.835977	12516.37012	4930.081394	3275.294676	12542.85501	0	12565.80369	14697.75258	8629.720238	4521.771499	1892.905986	5358.394853	7274.706653	7958.003211	5193.71482	8679.66879	0	0	0	0	0	0	0	0	705.9753576	0	0	1081.941732	0	0	0	0
1.34_541.3599m/z		541.3598897	1	1.340033333	0.2333	0	100 - 27.9 - 2.03	17644.59484	685.57	0	0	0	0	0	0	0	0	0	0	0	0	0	0	0	0	0	0	0	0	0	0	0	0	0	0	0	0	0	0	0	0	0	0	0	0	0	0	0	0
1.34_654.4440m/z		654.4439994	1	1.340033333	0.215633333	0	100 - 36.2 - 4.81	29537.12855	685.57	0	0	0	0	0	0	0	0	0	0	0	0	0	0	0	0	0	0	0	0	0	0	0	0	0	0	0	0	0	0	0	0	0	0	0	0	0	0	0	0
1.34_730.3765m/z		730.3765273	1	1.340033333	0.107683333	0	100	1201.143512	685.57	0	0	0	0	0	0	0	0	0	0	0	0	0	0	0	0	0	0	0	0	0	0	0	0	0	0	0	0	0	0	0	0	0	0	0	0	0	0	0	0
1.34_807.4637m/z		807.4636752	1	1.340033333	0.0901	0	100 - 16	2791.949481	685.57	0	0	0	0	0	0	0	0	0	0	0	0	0	0	0	0	0	0	0	0	0	0	0	0	0	0	0	0	0	0	0	0	0	0	0	0	0	0	0	0
1.34_1062.7547m/z		1062.754651	1	1.340033333	0.178383333	0	100 - 21.6	7080.276802	683	0	0	0	0	0	0	0	0	0	0	0	0	0	0	0	0	0	0	0	0	0	0	0	0	0	0	0	0	0	0	0	0	0	0	469.2865284	0	752.6895892	0	0	0
1.36_157.0107m/z		157.0107212	1	1.358033333	0.575316667	0	100	19538.76317	138.09	21801.96734	44853.33952	44700.22147	55513.04823	31328.94978	46218.66881	31004.8769	18532.89296	39939.88877	23348.75331	25711.07898	20616.77975	17121.76723	32067.35862	380.1713321	22451.79488	19764.31407	32964.754	28941.25601	3692.434351	27856.74003	20366.35079	23152.69101	31057.07972	599.1535211	0	484.8496155	1530.734346	0	449.5896942	0	246.7245888	0	534.3918237	0	0	627.8474045	0	0	2050.828535
1.36_160.0604m/z		160.0603973	1	1.358033333	0.180316667	0	100	173.4385831	685.57	0	0	0	0	0	0	0	0	0	0	0	0	0	8151.613407	0	0	0	0	0	0	0	0	0	0	0	0	0	0	0	0	0	0	0	0	0	0	0	0	0	0
1.36_188.0077n	188.0076595	208.9824538	1	1.358033333	0.574766667	0	100 - 0.395	49286.66866	116.53	57533.24211	125392.88	118327.5969	166136.5742	76811.55733	120852.0584	73135.56546	34685.04399	123299.6068	59533.95598	69108.81777	53269.46467	39610.34713	127761.1791	0	54509.994	43148.95921	78673.60614	77979.01825	0	69529.28785	51295.86773	53709.62806	83422.35732	552.6866512	727.8663407	2511.427314	313.2452685	1299.786407	0	372.2311993	649.7424006	2021.346278	1543.631742	1587.954832	2767.584468	1370.936496	7106.84721	2512.426242	2969.106865
1.36_201.0374m/z		201.037401	1	1.358033333	0.341916667	19	100	6990.944607	207.13	2768.800438	24661.94444	18147.62214	39042.29282	7770.938487	17634.48679	5698.826161	0	20909.86732	3927.021291	6410.955621	3995.54296	528.6750189	14401.88392	0	1615.04535	1170.720099	9331.807097	5087.000321	0	7942.674864	3507.667576	3763.728816	9519.673564	0	0	0	0	0	0	0	0	0	0	0	0	0	0	0	0
1.36_216.9186m/z		216.9185511	1	1.358033333	0.160783333	0	100	1996.738754	386.1	3218.705322	0	0	0	4433.129929	0	0	0	12261.31692	0	0	38970.18394	0	0	0	0	0	0	0	0	0	0	0	0	0	0	0	0	0	0	0	0	0	0	0	0	0	0	0	0
1.36_270.9538m/z		270.9537965	1	1.358033333	0.3962	1	100	5348.290952	228.09	0	16607.3093	11056.09844	19850.86503	8119.665488	11934.8809	3609.887362	0	12959.78435	5159.841805	4083.636973	2159.65773	0	10710.09932	0	2862.268233	1480.603521	7276.059127	5389.068912	0	6354.799979	5439.78286	3245.945079	8963.97091	0	0	0	0	0	0	0	0	0	0	0	0	0	0	0	0
1.36_298.9526m/z		298.9526367	1	1.358033333	0.28895	0	100	1646.351379	349.15	0	3179.282043	2635.769046	9370.808868	0	1585.480436	688.8023099	0	4177.491746	0	1039.65888	0	525.2099655	5971.915796	0	0	0	0	687.3336449	0	1980.530398	0	0	0	0	0	0	0	0	0	0	0	0	0	0	0	0	0	0	0
1.36_328.9424m/z		328.942433	1	1.358033333	0.396283333	0	100	14434.59062	126.75	14377.11776	43847.02008	40311.76134	54878.03843	23287.8688	38532.26009	24355.14431	3217.972244	36437.14438	15802.99298	23480.6601	12658.21213	8015.289238	42769.2758	0	13431.16029	8641.850076	25806.12869	19209.97497	0	21600.16607	13618.58622	17361.62044	27846.90139	0	0	0	0	0	0	0	0	0	0	0	0	0	0	0	0
1.36_360.8904m/z		360.8903607	1	1.358033333	0.143	0	100	1467.612419	209.61	0	5623.72002	5895.590729	12474.98376	0	10884.05013	0	0	4141.938042	0	735.082734	0	908.3336396	6024.490489	0	1825.358228	0	1208.55726	0	0	3183.989864	0	1094.873564	3834.07224	0	0	0	0	0	0	0	0	0	0	0	0	0	0	0	0
1.36_382.9139m/z		382.9139134	1	1.358033333	0.0901	0	100	1358.342458	274.85	0	5196.885497	1285.665765	9700.658041	0	668.7734662	0	0	4289.650558	0	0	0	0	1603.175077	0	0	0	3.799862719	1522.37914	0	1221.944327	3057.727214	0	0	0	715.6740766	907.4693001	0	0	728.2211686	0	0	0	765.4553839	0	0	0	2956.8862	900.9443438	3480.951111
1.36_428.2760m/z		428.2760369	1	1.358033333	0.2333	0	100 - 18.2	9945.364509	685.57	0	0	0	0	0	0	0	0	0	0	0	0	0	0	0	0	0	0	0	0	0	0	0	0	0	0	0	0	0	0	0	0	0	0	0	0	0	0	0	0
1.36_480.8469m/z		480.8469473	1	1.358033333	0.125333333	0	100	5159.379067	180.01	1867.106003	31353.80649	25786.42771	32113.63886	3108.157759	19414.12892	6184.5427	0	16543.33284	0	7063.644897	1543.690371	0	22082.43985	0	0	0	7457.777093	11409.44185	0	5467.720695	2736.739244	0	10426.00027	0	0	0	0	0	0	0	0	0	0	0	0	0	0	0	0
1.36_723.5019m/z		723.5019064	1	1.358033333	2.190083333	0	100 - 42 - 10.2 - 0.718	1408040.772	685.53	0	0	0	0	0	0	0	3027.850546	0	0	0	0	0	0	0	0	0	0	0	0	0	0	0	0	0	0	0	0	0	0	0	0	0	0	0	0	0	0	0	0
1.36_767.5280m/z		767.5280039	1	1.358033333	0.233466667	0	100 - 44.6 - 10.4	43436.04011	685.57	0	0	0	0	0	0	0	0	0	0	0	0	0	0	0	0	0	0	0	0	0	0	0	0	0	0	0	0	0	0	0	0	0	0	0	0	0	0	0	0
1.36_784.6338m/z		784.633834	1	1.358033333	0.143	1	100	9489.691937	110.27	17637.27081	7932.670198	6868.2949	22526.18919	16174.06266	19145.46887	14983.27991	31666.00809	5679.004647	16881.18793	19396.86283	9114.330032	43641.44402	0	9784.988098	16417.33083	18549.9627	12419.25159	23855.0668	23112.0489	16037.49022	9841.782966	19931.13402	13916.72605	0	0	0	0	0	0	0	0	0	0	0	0	0	0	0	0
1.36_836.5854m/z		836.5854009	1	1.358033333	1.0536	0	100 - 46.7 - 7.88 - 0.968	530309.9911	683.32	0	2265.650506	3145.225339	0	0	10339.41252	5993.760285	3739.361012	2210.29373	311.5466492	2040.640285	0	5105.533959	1889.922804	0	6200.377429	3091.538423	4789.802553	8520.232207	0	2232.630261	5610.19171	8542.521656	3672.910907	0	0	0	0	0	0	0	0	0	0	0	0	0	0	0	0
1.36_867.2921m/z		867.2920898	1	1.358033333	0.072466667	0	100 - 22.8	2845.028415	671.65	0	0	0	0	0	0	0	0	0	0	0	0	0	0	0	0	0	0	0	0	0	0	0	0	2682.642515	0	0	0	0	0	0	0	0	0	0	0	0	0	0	0
1.36_949.6698m/z		949.6697931	1	1.358033333	1.0714	0	100 - 52.7 - 11.4	120853.6644	665.98	0	0	0	0	0	0	0	0	0	0	0	0	0	0	0	0	0	0	0	0	0	0	0	0	0	5898.251438	7061.439546	19364.3615	456.4389324	7266.353456	0	10714.68688	3399.861868	7506.091091	171.3328437	1.017974686	0	17534.70972	0	16855.62193
1.38_138.0547m/z		138.0546859	1	1.3771	0.213783333	0	100	152.0526262	685.57	0	0	0	0	0	0	0	0	0	0	0	0	0	7146.473431	0	0	0	0	0	0	0	0	0	0	0	0	0	0	0	0	0	0	0	0	0	0	0	0	0	0
1.38_186.0447m/z		186.0447487	1	1.3771	0.160716667	0	100	569.0345386	291.4	0	3114.598681	446.3066386	8517.227594	990.097935	0	0	0	2465.317007	0	0	0	0	5633.600269	0	0	0	0	0	0	0	0	0	0	0	0	0	0	0	0	0	0	0	0	0	0	0	0	0	0
1.38_187.0410m/z		187.040989	1	1.3771	0.306233333	1	100 - 0.685	6053.713882	176.58	1256.274256	18834.59296	13507.99637	44725.48687	14638.41713	11422.7637	4463.380087	0	18944.07906	2786.653445	3430.085608	3547.780222	0	38547.89305	0	0	438.8005328	4856.642766	6693.436391	0	5516.010571	4532.227608	4911.158785	7413.965397	0	0	0	0	0	0	0	0	0	0	0	0	0	0	0	0
1.38_217.0115m/z		217.0115306	1	1.3771	0.125333333	4	100	1016.448997	200.25	0	5738.485782	3097.857861	7580.061202	1095.435378	3265.696282	0	0	3812.982224	0	266.6118585	0	0	4696.939996	0	0	0	1518.64097	2072.300109	0	0	364.7470594	0	868.6617651	0	0	0	0	0	0	0	0	0	0	0	0	0	0	0	0
1.38_226.0119m/z		226.0119285	1	1.3771	0.14305	4	100	356.0048975	448.75	0	741.1967913	0	0	4005.852197	0	0	0	0	0	0	0	0	10278.12881	0	0	0	0	0	0	520.8849875	0	0	866.9989848	0	0	0	0	0	0	0	0	0	0	0	0	0	0	0	0
1.38_276.9708m/z		276.97079	1	1.3771	0.324266667	0	100	3557.314389	194.34	1408.484306	12003.12603	8300.659766	15468.84741	5066.038079	9327.234603	4030.407212	618.9134941	10515.99801	1582.133859	4855.848912	2755.108446	0	7813.245437	0	0	0	6110.040354	3803.964908	0	2656.011157	2249.799046	1762.423336	7528.915735	0	0	0	0	0	0	0	0	0	0	0	0	0	0	0	0
1.38_338.2450m/z		338.24499	1	1.3771	0.05435	1	100	250.4760801	685.57	0	0	0	0	0	0	0	0	0	0	0	0	0	0	0	0	0	0	0	0	0	0	0	0	0	0	0	0	0	0	0	0	0	0	0	0	0	0	0	0
1.38_344.9164m/z		344.9163528	1	1.3771	0.215466667	0	100	15504.56536	118.49	17765.42001	51132.89315	48480.08175	68874.40864	29683.78336	51487.13343	25098.21846	9400.130898	43108.67625	20229.89374	22836.66721	13335.31506	11824.13329	35561.58605	0	18174.18568	12593.41656	26991.84426	22540.07743	0	24568.96872	16981.16083	19632.44416	30853.3042	0	0	0	0	0	0	0	0	0	0	0	0	0	0	0	0
1.38_448.9010m/z		448.9010283	1	1.3771	0.107683333	0	100	1575.695596	240.21	1267.027662	13254.97455	3084.027504	20379.35969	1080.743304	2510.120914	0	0	6366.067428	0	796.6269816	0	0	7534.303043	0	0	0	0	2649.280883	0	840.254466	1240.75597	0	946.2639542	0	0	0	1379.462083	0	0	0	0	0	0	0	0	1483.502795	0	0	0
1.38_451.3285m/z		451.3285031	1	1.3771	0.14305	0	100	966.7825187	683.6	0	0	0	0	0	0	0	0	0	0	0	0	0	0	0	0	0	0	0	0	0	0	0	0	0	0	0	0	0	0	0	0	0	0	0	0	0	0	0	0
1.38_465.8816n	465.8815997	464.8743232	1	1.3771	0.178383333	0	100	12563.9628	128.31	6336.75373	42415.29483	40400.9049	67831.20237	17341.71344	34866.28434	8213.709003	2204.890659	47981.15167	15307.34355	25516.97171	8096.758675	2436.519617	37243.86605	0	7380.85106	1484.911095	25227.97389	12111.59641	0	16387.8213	12748.32477	4213.532347	27661.39105	1378.641727	901.3154165	5366.952552	0	0	0	0	1366.188353	0	1145.296362	0	1718.966704	4340.525029	0	0	6005.691625
1.38_564.4134m/z		564.4133769	1	1.3771	0.213783333	0	100	2624.237271	685.57	0	0	0	0	0	0	0	0	0	0	0	0	0	0	0	0	0	0	0	0	0	0	0	0	0	0	0	0	0	0	0	0	0	0	0	0	0	0	0	0
1.38_636.7421m/z		636.7421252	1	1.3771	0.07235	0	100	2759.695758	131.9	6477.432697	4243.375434	7841.443197	1785.320737	2230.298231	3330.663555	6371.883901	0	1988.154658	6829.443559	5859.77437	3369.937666	0	3237.996822	3585.078683	16394.40486	4507.509731	4799.987069	0	0	3372.393845	5992.264914	14016.41877	4032.586105	0	1973.660642	0	0	0	0	0	2197.663347	0	0	0	0	0	0	0	0
1.38_734.7190m/z		734.7190053	1	1.3771	0.09	0	100	5566.112521	111.93	20634.60835	8639.711426	6989.424816	6061.811879	2517.852889	18814.74703	14323.91107	8277.982678	8743.765907	9228.520211	10073.45924	10961.03001	5041.64786	16679.01038	6272.448767	4876.05186	13322.07281	3251.263815	15505.50209	0	6772.991524	12205.90434	10318.49696	15202.11124	23.76643354	0	266.1157912	0	242.1549268	0	0	0	0	0	0	381.3235407	0	137.4699687	0	0
1.38_842.6600m/z		842.6600129	1	1.3771	0.304033333	0	100	21676.97537	102.34	45244.27382	15612.33815	46391.78759	42596.50939	43561.61492	49226.17011	39088.91547	78247.22261	36413.98877	36517.23908	27208.27811	57514.81147	54425.52757	32634.01719	17551.26713	28994.73562	35376.25318	32121.21209	67336.47064	9111.479747	35312.18645	30317.5837	41900.99039	38216.57296	1.627492653	0	0	0	0	0	0.903024059	0	0	0	0	0	0	0	0	0
1.38_843.4597m/z		843.4597071	1	1.3771	0.178383333	0	100 - 31.4	8846.926049	685.57	0	0	0	0	0	0	0	0	0	0	0	0	0	0	0	0	0	0	0	0	0	0	0	0	0	0	0	0	0	0	0	0	0	0	0	0	0	0	0	0
1.39_222.9984m/z		222.998418	1	1.394733333	0.341383333	0	100	2396.750257	250.08	2089.318936	8574.082971	4369.405653	5527.463997	659.447699	990.470337	2086.226922	1814.79645	1691.682301	3357.025399	8473.620492	3237.286027	887.1086176	40109.20046	1162.482305	3606.06327	2603.729525	1059.679771	1895.500237	2313.308867	2976.963965	1773.181277	1689.263534	1535.502214	0	279.0454523	0	0	0	0	0	0	0	0	0	0	0	0	0	0
1.39_497.3340m/z		497.3339837	1	1.394733333	1.302316667	1	100 - 26.6 - 3	200970.5206	672.72	0	0	0	0	0	0	0	0	0	0	137446.7851	0	0	0	0	0	0	0	0	0	0	0	0	0	0	0	0	0	0	0	0	0	0	0	0	0	0	0	0	0
1.39_610.4177m/z		610.4177083	1	1.394733333	2.207766667	0	100 - 34.6 - 5.96 - 0.228	501744.0391	639.97	0	0	0	0	0	0	0	0	0	0	949587.8286	0	0	0	0	0	0	0	0	0	0	6636.659078	1747.791398	0	0	0	0	0	0	0	0	0	0	0	0	0	0	0	0	0
1.39_775.4732m/z		775.4731545	1	1.394733333	2.421033333	11	100 - 41 - 9.23	525917.2853	674.44	0	0	0	0	0	0	0	2828.240573	0	0	188718.579	0	0	0	0	0	0	0	0	0	2320.861128	35509.10329	12945.39495	0	0	0	0	0	0	0	0	0	0	0	0	0	0	0	0	0
1.39_826.6861m/z		826.6860949	1	1.394733333	0.339433333	0	100	22894.5952	94.35	46983.64237	35743.43591	30727.67731	35936.81375	64189.17234	63634.16842	42041.44452	63159.10841	29052.56344	33478.35597	47162.32832	45884.50538	25247.70087	66290.44475	12751.85899	25450.63609	30595.23664	33522.44439	55856.70545	19218.12696	27214.97747	36444.40069	36551.74537	40850.83201	2096.881474	207.8248781	1836.343655	2482.391434	1392.843547	3254.158635	892.9974274	1212.472429	1155.101254	917.3111411	1473.720243	1071.680868	1214.380537	5025.071494	358.5069891	5019.831174
1.39_1001.6415m/z		1001.641483	1	1.394733333	0.32175	0	100 - 50.9	30016.73143	655.22	0	0	0	0	0	0	0	0	0	0	0	0	0	0	0	0	0	0	0	0	0	0	0	0	0	0	4142.474097	11270.44959	2772.508602	0	0	0	0	5698.295756	3516.397142	0	0	12307.65411	0	0
1.41_181.0359m/z		181.0358627	1	1.412383333	0.250966667	9	100	587.7794226	685.57	0	0	0	0	0	0	0	0	0	0	0	0	0	27625.63286	0	0	0	0	0	0	0	0	0	0	0	0	0	0	0	0	0	0	0	0	0	0	0	0	0	0
1.41_384.2501m/z		384.2501146	1	1.412383333	1.000766667	0	100 - 19.9 - 1.42	72312.14291	674.71	0	0	0	0	0	0	0	0	0	0	53066.41507	0	0	0	0	0	0	0	0	0	0	0	0	0	0	0	0	0	0	0	0	0	0	0	0	0	0	0	0	0
1.41_549.3053m/z		549.3053205	1	1.412383333	0.997266667	1	100 - 21.6	30753.5517	682	0	0	0	0	0	0	0	0	0	0	6838.359999	0	0	0	0	0	528.953658	0	0	0	0	0	0	0	0	0	0	0	0	0	0	0	0	0	0	0	0	0	0	0
1.41_662.6772m/z		662.6771689	1	1.412383333	0.14305	0	100	8864.231879	107.59	27056.69733	7702.956122	9024.517776	16601.69286	7851.602384	14748.72373	15968.61379	27443.4997	19603.11784	16749.76593	15722.37971	11954.18332	17341.23328	5066.327049	7761.350841	28691.71704	27154.04949	25934.59239	14245.81157	18881.58177	8103.738888	17036.96982	11875.38068	13538.73466	0	0	0	0	0	0	0	0	0	0	0	0	0	0	0	0
1.41_888.5566m/z		888.5566427	1	1.412383333	2.720733333	0	100 - 45.5 - 5.52	495949.6087	677.89	3762.951491	11937.0461	9823.221867	2998.62353	5738.457206	12096.33389	12889.56315	16163.38298	8459.257237	10381.56827	1147.418289	11324.26628	12291.38586	4845.989695	7915.173989	15568.16749	10321.52617	13805.73133	2490.676184	13028.27435	7250.757844	11012.62963	7016.105942	17415.98601	0	0	0	0	0	0	0	0	0	0	0	0	0	0	0	0
1.41_895.4318m/z		895.4317557	1	1.412383333	0.25095	0	100	6161.651448	685.57	0	0	0	0	0	0	0	0	0	0	0	0	0	0	0	0	0	0	0	0	0	0	0	0	0	0	0	0	0	0	0	0	0	0	0	0	0	0	0	0
1.41_956.5426m/z		956.5425872	1	1.412383333	0.142983333	0	100 - 32.1	4298.725265	674.72	0	0	0	0	0	0	0	0	3152.910822	0	0	0	0	0	0	0	0	0	0	0	0	0	0	0	0	0	0	0	0	0	0	0	0	0	0	0	0	0	0	0
1.43_238.9727m/z		238.9726814	1	1.430033333	0.1607	0	100	334.0156882	662.53	0	0	525.2333198	0	0	0	0	0	0	0	0	0	0	15173.50403	0	0	0	0	0	0	0	0	0	0	0	0	0	0	0	0	0	0	0	0	0	0	0	0	0	0
1.43_304.9010m/z		304.9010433	1	1.430033333	0.233266667	0	100	1973.716615	97.65	3160.384918	737.9736388	2230.687522	1873.174438	1268.672199	2827.610536	1719.32169	680.4390445	0.913123234	3098.263669	1.593341524	3408.924012	4072.068067	2398.566112	2653.339059	7035.944636	3696.163021	4075.982813	3564.896702	4827.786159	1944.445923	750.6507131	2769.142999	2132.192196	0	387.2020398	4688.300957	2649.274489	1000.238497	475.1320232	0	1187.479641	0	0	0	0	1899.293832	0	0	0
1.43_487.3053m/z		487.3052899	1	1.430033333	1.195566667	1	100 - 26.8 - 33 - 7.73	205885.1268	682.26	0	0	0	0	0	0	0	0	0	159.7198691	36649.54329	0	0	0	0	0	0	0	0	0	0	0	0	0	0	0	0	0	0	0	0	0	0	0	0	0	0	0	0	0
1.43_534.8188m/z		534.818763	1	1.430033333	0.42975	0	100	24213.99498	82.96	44199.21868	44561.92393	57051.42243	56175.46371	38988.5866	45816.4674	37413.16003	30073.91606	49324.70583	33373.85943	18717.1901	33598.58233	27331.2871	46956.96887	14930.7128	30100.26953	48382.99878	51178.71379	51153.52167	23041.76734	40030.14196	34214.7091	39518.44969	45405.53444	3037.791542	1136.130071	1935.587072	7074.25134	0	1243.582182	0	3305.168434	6086.864475	1760.629935	4067.341819	0	0	15269.32129	0	0
1.43_572.7773m/z		572.777305	1	1.430033333	0.3929	0	100	23423.06996	93.79	34912.51892	42913.08668	9701.340647	39437.52118	20571.4037	41330.43041	48809.33835	44638.50708	56733.8381	51181.10245	18970.64158	51460.29325	57910.43742	46674.59222	19507.78627	67491.2563	37206.91988	35041.52439	62072.71933	38779.0125	33623.89859	21471.91573	51097.03553	46712.93921	0	0	0	2341.320243	1485.838924	0	1041.008246	5900.177507	1653.521522	0	2075.993261	0	0	7153.486207	0	0
1.43_1008.5141m/z		1008.514135	1	1.430033333	0.0883	0	100	1654.331346	685.57	0	0	0	0	0	0	0	0	0	0	0	0	0	0	0	0	0	0	0	0	0	0	0	0	0	0	0	0	0	0	0	0	0	0	0	0	0	0	0	0
1.45_171.0268m/z		171.0267537	1	1.447683333	0.304033333	15	100	1386.144686	199.05	1096.672964	5728.982919	1968.2098	3604.445309	614.2462293	2279.539171	2459.580308	1217.999043	1223.123294	1199.828346	2955.900485	1782.808309	1017.322627	17739.79462	1146.578304	2958.260796	2144.51844	1449.83051	276.0155064	2781.00818	1387.70546	1391.472445	363.665133	722.1097794	0	0	0	0	0	0	0	0	0	0	0	0	0	0	0	0
1.45_271.1662m/z		271.1661993	1	1.447683333	0.215233333	0	100	1316.709385	685.57	0	0	0	0	0	0	0	0	0	0	0	0	0	0	0	0	0	0	0	0	0	0	0	0	0	0	0	0	0	0	0	0	0	0	0	0	0	0	0	0
1.45_662.3893m/z		662.389339	1	1.447683333	1.4074	0	100 - 32.8 - 0.283	125052.07	684.96	0	0	0	0	0	0	0	0	0	0	5067.444026	0	0	0	0	0	0	0	0	0	0	0	0	0	0	0	0	0	0	0	0	0	0	0	0	0	0	0	0	0
1.45_760.7621m/z		760.7621341	1	1.447683333	0.10635	0	100 - 26.2	5690.317785	184.83	0	0	0	0	0	0	0	0	0	0	0	0	0	0	0	0	0	0	0	0	0	0	0	0	17380.44197	0	11358.0277	16975.91204	10382.52883	0	2186.829885	7834.1774	4839.980999	10787.52452	12063.93997	17775.78621	16501.4902	11560.21017	3028.145657	22368.46039
1.45_972.5136m/z		972.5135577	1	1.447683333	0.052983333	0	100	928.6725138	685.57	0	0	0	0	0	0	0	0	0	0	0	0	0	0	0	0	0	0	0	0	0	0	0	0	0	0	0	0	0	0	0	0	0	0	0	0	0	0	0	0
1.47_145.0493m/z		145.0492713	1	1.46535	0.463733333	0	100	1105.747539	278.96	1221.857522	627.1284103	309.0879436	264.2155837	14813.35792	999.8973507	215.8880513	235.7745723	1256.994565	531.020664	2497.525537	467.8234361	1165.753558	15774.61103	949.54391	0	253.6784482	214.808272	1179.965278	241.1195448	622.1843485	766.6228323	477.3257008	652.3610076	0	0	0	0	0	1266.8222	0	411.81835	202.550811	0	0	0	0	0	0	0
1.47_172.9900m/z		172.9899657	1	1.46535	0.483316667	1	100 - 4.99	12543.91794	595.45	1073.20184	3178.043778	3215.617308	4016.400176	1749.507857	3384.17279	1899.275212	467.932531	2431.803051	1104.897192	1805.866995	1172.753645	3868.84265	513098.7991	0	849.8544639	950.5796129	2121.056601	1855.140906	0	1801.857117	983.1324271	700.3457847	2339.53721	0	0	0	0	0	0	0	0	0	0	0	0	0	0	0	0
1.47_424.8030m/z		424.8030031	1	1.46535	0.1433	0	100	2436.522192	111.12	5482.082163	1149.746948	2985.918282	3509.630327	6985.000021	4216.956094	0	5845.255897	4526.034835	6476.787925	4336.622883	3714.310326	4892.992628	2321.420625	5529.601346	4766.825948	3580.094632	3635.289266	1452.562829	6432.727925	2083.470324	1965.730541	4836.661072	8191.800287	0	0	0	0	0	0	0	0	0	0	0	0	0	0	0	0
1.48_261.1367m/z		261.1367442	1	1.483016667	0.160966667	1	100	460.0500808	643.83	0	0	0	0	0	0	0	0	0	0	0	0	0	1331.057477	0	0	0	0	0	0	0	0	0	0	0	0	0	0	0	0	0	0	0	0	0	0	0	0	0	0
1.48_332.8987m/z		332.8987137	1	1.483016667	0.1079	0	100	1046.921732	124.06	3758.14945	1502.725791	965.3943033	2142.171406	0	3404.866354	1794.68118	4171.626098	0.192665991	2833.937278	456.3105021	867.9443099	3571.690839	1254.728069	1460.595966	2088.264654	2409.277306	1759.055998	3855.907752	2863.494362	1798.736254	1858.352326	1727.980231	1348.960282	0	0	0	0	0	0	0	0	0	0	0	0	0	0	0	0
1.50_212.0017m/z		212.0016699	1	1.500683333	0.5388	1	100 - 6.45 - 2.09	22690.68909	406.64	0	0	0	1572.134658	2841.249385	43037.49186	0	0	0	287.2530576	0	0	26267.68063	501615.8176	0	0	0	0	0	0	992.6846451	24051.72308	70451.82336	236.2247441	0	0	0	0	0	0	0	0	0	0	0	0	0	0	0	0
1.50_374.2213m/z		374.2213039	1	1.500683333	1.000516667	0	100 - 18.8	67435.70023	680.37	0	0	0	0	0	0	0	0	0	0	23591.34431	0	0	0	0	0	0	0	0	0	0	0	0	0	0	0	0	0	0	0	0	0	0	0	0	0	0	0	0	0
1.50_376.2180m/z		376.218005	1	1.500683333	0.534783333	0	100 - 14.5	16350.70646	685.57	0	0	0	0	0	0	0	0	0	0	0	0	0	0	0	0	0	0	0	0	0	0	0	0	0	0	0	0	0	0	0	0	0	0	0	0	0	0	0	0
1.50_408.8314m/z		408.8313898	1	1.500683333	0.143366667	0	100	3475.865708	106.4	12654.5529	6056.293091	7131.570693	5467.377748	981.4442504	7314.818231	5433.976411	6252.985852	6172.779408	3150.580526	7057.819054	9332.950016	4708.325033	2553.424821	3277.382385	14071.23994	8810.03094	6510.306232	2601.442513	5948.300559	4730.383543	4563.635863	5234.884966	6844.925968	0	0	0	0	0	0	0	0	0	0	0	0	0	0	0	0
1.52_144.0655m/z		144.0654667	1	1.518733333	0.339433333	0	100	530.8213206	685.57	0	0	0	0	0	0	0	0	0	0	0	0	0	24948.60207	0	0	0	0	0	0	0	0	0	0	0	0	0	0	0	0	0	0	0	0	0	0	0	0	0	0
1.52_331.9615m/z		331.9614925	1	1.518733333	0.376666667	0	100	1403.980513	479.96	0	0	0	0	0	0	0	0	0	0	0	0	0	34455.5305	0	0	0	0	0	0	0	0	0	0	0	0	0	0	0	0	0	0	0	0	0	0	0	0	0	0
1.52_436.2217m/z		436.2216874	1	1.518733333	0.498933333	0	100	4006.256656	685.57	0	0	0	0	0	0	0	0	0	0	0	0	0	0	0	0	0	0	0	0	0	0	0	0	0	0	0	0	0	0	0	0	0	0	0	0	0	0	0	0
1.52_804.6206m/z		804.620631	1	1.518733333	0.107966667	0	100	6740.0892	128.94	184.1155686	8394.115976	4665.264398	21053.65037	9949.811894	4673.738115	8073.860201	20087.31555	19572.85801	11481.97609	4705.249188	6090.277593	26966.60559	191.5957265	14907.17665	34927.34185	14047.78877	4153.245353	6879.0548	21047.52648	5600.762312	12712.59879	7672.171321	3442.717694	0	0	0	0	0	0	0	0	0	0	0	0	0	0	0	0
1.54_157.0495m/z		157.0494545	1	1.5379	0.267583333	1	100	357.4392248	650.95	0	234.6420517	0	0	0	0	0	0	0	0	186.5906792	0	0	15964.4642	0	0	0	0	0	0	0	0	213.8592623	0	0	0	0	0	0	0	0	0	0	0	0	0	0	0	0	0
1.54_203.0013m/z		203.0013462	1	1.5379	0.446033333	1	100	1107.519843	685.57	0	0	0	0	0	0	0	0	0	0	0	0	0	52053.43261	0	0	0	0	0	0	0	0	0	0	0	0	0	0	0	0	0	0	0	0	0	0	0	0	0	0
1.54_242.0130m/z		242.0130326	1	1.5379	0.125583333	0	100	171.3197887	685.57	0	0	0	0	0	0	0	0	0	0	0	0	0	0	0	0	0	0	0	0	0	0	0	0	0	0	0	0	0	0	0	0	0	0	0	0	0	0	0	0
1.56_207.9670m/z		207.9670046	1	1.555583333	0.089916667	0	100	621.1278142	290.47	0	0	0	0	0	0	0	0	0	0	0	0	0	0	0	0	0	0	0	0	0	0	0	0	508.6857963	706.8133461	0	0	474.7978308	0	0	0	449.4757108	489.2116581	691.7981622	781.3796222	1536.681055	9645.13428	901.5280186	0
1.56_364.8879m/z		364.887853	1	1.555583333	0.449883333	0	100 - 13	12424.06997	104.05	7133.814445	12465.31317	10102.77602	11264.99824	3818.379066	8404.920145	10441.20685	18754.23536	6157.525414	18379.63574	2629.289616	6977.958819	16613.26275	3089.80094	14832.98095	19734.81242	18584.23262	8292.61324	16354.98457	27611.0148	7511.467447	6994.958119	12054.47299	8757.777487	5561.299465	3663.055816	4114.239963	4345.646672	4510.167694	1949.167162	2688.596399	4422.88127	8242.409496	4478.516934	13595.82794	8711.261655	19488.88996	32673.71914	1273.01344	7370.209106
1.56_445.1905m/z		445.1905148	1	1.555583333	0.249916667	0	100	1167.44958	685.57	0	0	0	0	0	0	0	0	0	0	0	0	0	54870.13027	0	0	0	0	0	0	0	0	0	0	0	0	0	0	0	0	0	0	0	0	0	0	0	0	0	0
1.57_438.7731m/z		438.7730994	1	1.573266667	0.088483333	0	100	1436.339973	163.69	2171.028771	0	0	4925.544864	0	0	0	0	8356.373465	3887.336933	1955.092954	1800.94016	3463.684198	7911.506158	3839.329662	8587.390952	0	4564.763898	0	3768.549535	3278.157209	0	0	2028.332577	0	0	0	0	0	0	0	0	0	0	0	0	0	0	0	0
1.57_444.7884m/z		444.7883923	1	1.573266667	0.07075	0	100	2096.94434	126.83	6386.953765	3437.253208	576.940064	1993.969944	1557.618429	499.0842872	3999.449699	0	4816.805878	1958.869016	2952.023602	3096.807612	1391.108167	4773.695555	3208.694841	10805.53161	5254.704324	3148.037305	153.4199941	3913.600694	8079.025221	2346.92627	2474.182023	6268.940751	0	0	0	0	0	0	0	0	0	0	0	0	0	0	0	0
1.57_494.8279m/z		494.8278585	1	1.573266667	0.088516667	0	100	5892.604686	156.19	12.56636493	9.118335966	0	9.357272206	0	0	0	0	0	0.150772249	0	127.0776927	0	0	0	0	5.203118894	0	0	0	0	0	0.200526127	0	9876.351944	2233.495751	18402.08993	20589.99095	6048.790432	12400.79167	4344.76256	12017.17371	7721.368745	9864.033343	7462.812177	15596.7117	12506.35344	14377.40586	1686.235169	34648.23534
1.57_551.7989m/z		551.7988932	1	1.573266667	0.3736	0	100 - 26.2	37391.81856	268.78	1292.619698	5137.739669	5066.770247	0.054195685	2134.721037	5130.19298	600.1822554	1407.003766	0	635.1249005	2613.178301	523.0387259	0	3717.615112	626.5232348	0	0	4472.354935	3880.946051	674.3441183	7.141318662	305.3899008	63.13516081	0	53923.46824	20753.74254	9479.491232	6814.398658	33177.42855	7439.766407	10355.10612	41104.73816	27166.86331	22114.29269	51661.03514	40119.82071	61117.4533	259608.0287	10968.4931	21787.01386
1.59_215.0919m/z		215.0919335	1	1.590983333	0.622133333	2	100	1572.670815	685.57	0	0	0	0	0	0	0	0	0	0	0	0	0	73915.52829	0	0	0	0	0	0	0	0	0	0	0	0	0	0	0	0	0	0	0	0	0	0	0	0	0	0
1.61_184.9562m/z		184.9561643	1	1.60865	0.123883333	0	100	826.0551383	273.37	0	0	0	0	0	0	0	0	0	0	0	0	0	0	0	0	0	0	0	0	0	0	0	0	961.6721487	755.7766664	390.6116695	1436.478868	748.2884196	0	0	403.8460463	285.3258848	0	1221.545601	1035.482772	1374.797807	8642.697767	349.5826141	0
1.61_187.0062m/z		187.0062474	1	1.60865	0.533333333	3	100 - 2.95	12033.7698	446.48	0	0	3182.380426	5497.023951	412.6290973	50054.29641	0	0	0	0	0	0	85569.84445	353899.7428	0	0	0	0	0	0	0	0	0	0	0	0	0	0	0	0	0	0	0	0	0	0	0	0	0	0
1.61_410.8193m/z		410.8193067	1	1.60865	0.178616667	0	100	3223.874905	111.78	6294.432411	3870.410384	2432.763955	3878.495317	7257.691553	10923.83021	3989.197395	9213.825651	3487.700581	8971.463314	4167.333922	4386.453852	5015.110675	6921.552413	910.1542698	5114.590305	9475.670596	4931.611928	9304.111515	1963.495217	1641.4021	2015.513207	7476.774743	5852.410559	0	0	0	0	0	0	0	0	0	0	0	0	0	0	0	0
1.61_736.6786m/z		736.6785766	1	1.60865	0.374833333	0	100	22807.34935	95.55	42899.39372	36305.70142	51869.06286	51202.07899	39714.47425	39401.97981	63198.97224	58196.3149	32354.77336	35264.7273	31852.53078	61716.06928	34519.24744	24459.23358	36431.47712	33322.93883	63792.36588	41674.04816	25331.65138	35068.26012	33890.64764	19548.47022	38405.30444	29089.12361	0	0	0	0	0	0	0	0	0	0	0	0	0	0	0	0
1.63_156.0654m/z		156.065363	1	1.626383333	0.285283333	0	100	264.7688886	685.57	0	0	0	0	0	0	0	0	0	0	0	0	0	12444.13777	0	0	0	0	0	0	0	0	0	0	0	0	0	0	0	0	0	0	0	0	0	0	0	0	0	0
1.63_172.9570m/z		172.9569506	1	1.626383333	0.285316667	0	100	780.11837	685.57	0	0	0	0	0	0	0	0	0	0	0	0	0	0	0	0	0	0	0	36665.56339	0	0	0	0	0	0	0	0	0	0	0	0	0	0	0	0	0	0	0	0
1.63_461.1851m/z		461.1850733	1	1.626383333	0.284966667	0	100 - 15.3	3990.917981	685.57	0	0	0	0	0	0	0	0	0	0	0	0	0	187573.1451	0	0	0	0	0	0	0	0	0	0	0	0	0	0	0	0	0	0	0	0	0	0	0	0	0	0
1.66_154.9462m/z		154.9462272	1	1.661783333	0.285316667	0	100	503.3452817	685.57	0	0	0	0	0	0	0	0	0	0	0	0	0	0	0	0	0	0	0	23657.22824	0	0	0	0	0	0	0	0	0	0	0	0	0	0	0	0	0	0	0	0
1.68_600.7427m/z		600.7427097	1	1.679466667	0.248133333	0	100 - 4.79	25186.80098	93.43	33746.22718	37447.7068	66550.63727	44924.20261	37868.24037	41429.95036	43973.05851	53293.63056	39171.88442	44025.65144	39906.88876	49392.83521	28291.80863	34467.25138	62277.88148	60856.52937	52084.35598	46018.53746	56014.99515	65752.93397	31102.08134	34096.31423	36287.68206	42019.34397	0	0	0	0	0	0	0	0	0	0	0	0	0	0	0	0
1.70_341.1088m/z		341.1088408	1	1.69735	0.177333333	27	100 - 2.9	2909.099317	577.17	0	558.2876517	0	1260.092606	0	0	0	0	0	1274.91551	933.8294034	0	0	0	0	0	0	550.306367	0	756.7864782	1485.76531	593.9648828	590.6032115	653.4996529	0	0	0	0	0	0	0	0	0	0	0	0	0	0	0	115251.7673
1.73_394.8297m/z		394.8296732	1	1.732933333	0.21275	0	100	5702.037756	302.93	370.1279853	222.6255429	0	408.9342975	0	302.339043	0	702.2441614	187.0787308	411.9242965	0	171.7432978	213.4807537	304.7533176	488.0205878	0	0	0	199.3770258	1620.955739	503.7616864	0	0	160.8423262	7471.71049	4823.11319	0	0	10149.5863	1021.583771	2947.844701	22154.93054	4287.182739	3755.783413	1422.759399	10097.86596	6737.140539	30903.4055	0	0
1.73_714.6928m/z		714.6927616	1	1.732933333	0.088866667	0	100	3708.054848	147.49	0	7564.07668	21324.87946	9801.324466	5514.44671	2693.286246	0	5983.850116	2153.248213	0	7364.327792	5174.173836	2890.183916	4322.986353	12987.50641	5395.97983	0	4745.600492	21312.68135	16658.77457	4169.356772	4268.223912	10856.07306	6254.504406	0	0	0	0	0	0	0	0	0	0	0	0	0	0	0	0
1.75_262.0122m/z		262.0122291	1	1.750633333	0.283816667	0	100	2155.801228	685.57	0	0	0	0	0	0	0	0	0	0	0	0	0	101322.6577	0	0	0	0	0	0	0	0	0	0	0	0	0	0	0	0	0	0	0	0	0	0	0	0	0	0
1.75_410.8195m/z		410.8194807	1	1.750633333	0.088483333	0	100	2189.327589	189.7	4353.223116	0	1385.413596	3900.342628	6794.798404	6394.656855	1351.650224	8383.737791	1045.913291	3040.318474	1598.754269	1049.023684	1387.723254	5325.556093	197.8190677	1190.73457	6528.994165	4048.742062	0	23156.79612	2408.185943	1771.715929	0	1121.170104	0	0	0	0	0	0	0	0	0	0	0	0	0	0	0	0
1.77_158.0812m/z		158.0811992	1	1.768333333	0.319233333	0	100	1616.747223	685.57	0	0	0	0	0	0	0	0	0	0	0	0	0	75987.11949	0	0	0	0	0	0	0	0	0	0	0	0	0	0	0	0	0	0	0	0	0	0	0	0	0	0
1.77_304.9010m/z		304.901024	1	1.768333333	0.106333333	0	100	1051.849866	125.28	536.4217625	933.4642656	445.7936681	776.0669906	1255.322075	1060.346953	0	4151.258941	771.4809324	874.0622096	273.4780422	1867.949184	1534.864776	1258.064908	1198.651245	1063.820128	999.3000228	430.9972862	2248.928743	2833.477205	993.6376387	569.4133729	2167.585037	444.3522153	0	0	1903.369233	0	593.4001333	0	451.7147186	749.7264603	0	0	0	0	617.573239	0	0	0
1.77_494.8275m/z		494.8275026	1	1.768333333	0.088666667	0	100	11300.21812	265.59	76.68136304	6.291006947	95.56017015	57.67532509	0	0	0.000574454	4.476415919	0.420310793	29.06221965	4.070666166	0	3.272231461	18.35393768	12.0634871	0	51.60228704	0	118.1726694	8.897759591	0	19.25688859	5.50725734	0.543335265	19967.81477	4144.404766	22828.6493	30287.86637	7584.938369	12384.46428	2736.185642	7578.744776	10765.49165	9981.647698	10903.02631	12008.93287	16219.82626	35023.92548	1637.857384	44739.51547
1.77_804.6211m/z		804.6210596	1	1.768333333	0.12385	0	100	9025.289637	122.59	19111.91917	9155.798906	6172.292759	14375.44661	13202.85752	12490.56855	9650.659184	40268.71765	22848.9068	257.666697	10275.34724	29184.26857	20138.6261	15893.35871	24551.26312	12953.32705	17017.5969	8344.681543	35377.00276	28265.02553	4645.150534	8111.578131	15253.14039	7552.800183	0	838.4450918	0	0	0	0	0	0	0	0	0	0	0	0	0	0
1.79_449.9167m/z		449.9166974	1	1.786016667	0.106166667	0	100	895.6761234	685.57	0	0	0	0	0	0	0	0	0	0	0	0	0	42096.7778	0	0	0	0	0	0	0	0	0	0	0	0	0	0	0	0	0	0	0	0	0	0	0	0	0	0
1.79_548.7302m/z		548.7302309	1	1.786016667	0.088483333	0	100 - 12	2654.863556	138.08	6175.527464	1912.486715	10852.70933	3331.381607	2168.601299	0	187.3912923	13220.36709	3423.764285	0	1437.924766	6075.017795	7225.728877	0	3889.786018	5000.480245	8548.39746	1526.161044	308.9973056	4798.780742	4745.690918	7204.089251	7458.387057	7607.800833	0	0	0	0	0	0	0	0	0	0	0	0	0	0	0	0
1.79_842.7337m/z		842.7336824	1	1.786016667	0.124033333	0	100 - 2.29	29870.91402	209.7	0	0	0	0	0	0	0	0	0	0	0	0	0	0	0	0	0.791038365	0	0	0	0	0	10.18533366	0	92203.01788	14240.24152	49676.0912	3410.617141	50990.96221	5056.125281	8981.628176	78746.82218	56602.17994	21578.87968	55158.56539	47800.64985	78019.15465	140085.5803	20062.53202	23252.95808
1.80_836.7161m/z		836.7160561	1	1.803716667	0.194916667	0	100	16117.07147	253.23	0	0	0	0	0	0	0	0	0	0	0	0	0	0	0	0	0	0	0	0	0	0	0	0	53346.20842	7819.276745	7679.442525	2116.65635	24456.87896	0	0	44575.29118	17208.09623	4719.389763	27422.48692	3199.953348	25013.73798	140350.788	0	0
1.82_206.9905m/z		206.9904821	1	1.821416667	0.248033333	2	100	2152.804649	252.3	0	0	0	0	0	0	0	0	0	0	0	0	0	0	0	0	0	0	0	0	0	0	0	0	3531.24419	715.6789385	1717.623446	3173.63541	1859.249828	724.079209	1329.286751	1675.919175	4262.423842	386.9723521	441.9304982	2040.718738	3176.712657	15252.00124	2905.626024	1622.66797
1.82_233.9321m/z		233.9321466	1	1.821416667	0.088633333	0	100	112.5472103	268.27	0	0	478.1341715	924.9052906	0	0	517.3880485	0	0	517.0326459	291.7363232	0	0	0	0	0	0	0	0	1626.591013	0	0	0	0	0	0	0	0	0	0	0	0	0	0	0	0	0	0	0	0
1.84_555.1111m/z		555.111087	1	1.8391	0.124133333	0	100	1828.012204	665.35	0	0	0	0	0	0	0	83400.29654	0	0	0	0	0	0	0	0	0	0	0	2516.277037	0	0	0	0	0	0	0	0	0	0	0	0	0	0	0	0	0	0	0	0
1.84_658.8236m/z		658.823576	1	1.8391	0.141716667	0	100 - 6.09	16591.55305	200.9	0	0	0	0	0	0	0	0	0	0	0	0	0	0	0	0	0	0	0	0	0	0	0	0	27947.64529	5140.889413	34902.17127	44544.93704	23045.09581	21311.32201	9510.859088	11932.68113	42630.61538	2924.139747	12313.36205	23810.91413	6933.804589	117056.1456	6771.657883	57293.69375
1.84_882.7713m/z		882.7713252	1	1.8391	0.17725	0	100	20624.31249	215.57	0	0	0	0	0	0	0	0	0	0	0	0	0	0	0	0	0	0	0	0	0	0	0	0	63887.78869	16187.84043	44946.43632	33127.51842	9632.41472	50529.70219	11907.93598	12087.09715	66142.46912	0	14719.21213	45573.49493	39614.16538	31261.40928	0	67992.55623
1.86_134.0599m/z		134.0599254	1	1.856966667	0.283816667	0	100	987.3157499	682.48	0	0	0	0	0	0	0	0	0	0	0	0	204.9225558	46198.91769	0	0	0	0	0	0	0	0	0	0	0	0	0	0	0	0	0	0	0	0	0	0	0	0	0	0
1.86_159.0652m/z		159.0652034	1	1.856966667	0.478633333	0	100	1805.313751	668.18	0	0	0	336.8285993	574.8077107	338.2195236	0	0	226.4344423	0	0	0	0	82739.63748	0	0	0	0	0	0	189.3445305	0	0	0	0	0	0	0	0	0	0	0	0	0	0	0	0	0	0	0
1.86_276.0276m/z		276.0276391	1	1.856966667	0.372466667	1	100 - 7.92	9636.456703	660.34	0	0	0	0	0	0	0	0	0	0	0	0	16622.01837	436291.4467	0	0	0	0	0	0	0	0	0	0	0	0	0	0	0	0	0	0	0	0	0	0	0	0	0	0
1.86_372.8061m/z		372.8060978	1	1.856966667	0.17725	0	100	3324.379738	144.63	10692.7709	2475.509888	8304.624171	4607.925162	7557.119915	8078.867473	6467.868823	2574.294098	0	11292.77037	3074.256626	4063.941722	9133.414509	0	3702.61961	6205.405756	4328.24145	3064.908148	6901.521803	26859.69487	3532.677976	4136.889376	6428.495696	1639.356908	0	0	0	0	0	0	0	0	0	0	0	0	0	0	0	0
1.86_383.1343m/z		383.1343059	1	1.856966667	0.5142	3	100 - 16.1	34710.16645	648.57	0	0	0	0	0	0	0	1542896.899	0	0	0	0	0	0	0	0	0	0	85580.79831	2900.125459	0	0	0	0	0	0	0	0	0	0	0	0	0	0	0	0	0	0	0	0
1.86_411.1292m/z		411.1291678	1	1.856966667	0.408033333	3	100	6274.898083	681.97	0	0	0	0	0	0	0	293403.5981	0	0	0	0	0	0	0	0	0	0	1516.611735	0	0	0	0	0	0	0	0	0	0	0	0	0	0	0	0	0	0	0	0	0
1.86_412.9618n	412.9617982	433.9424443	1	1.856966667	0.3015	0	100	6928.213041	680.4	0	0	0	0	0	0	0	0	0	0	0	0	2409.193047	323216.8199	0	0	0	0	0	0	0	0	0	0	0	0	0	0	0	0	0	0	0	0	0	0	0	0	0	0
1.86_439.1242m/z		439.1242443	1	1.856966667	1.331083333	5	100 - 21.5 - 3.87 - 0.397	978486.238	622.59	0	0	0	0	0	0	0	41704615.7	0	0	0	0	17908.22981	2768.109705	0	0	321349.6523	106326.9951	3566365.009	245198.1555	0	0	0	0	0	0	0	2531.970143	0	15552.59522	2395.409903	1352.475623	924.1781389	0	0	1564.705163	0	0	0	0
1.86_470.9029m/z		470.9029044	1	1.856966667	0.15955	0	100 - 14.6	6458.669757	157.57	0	0	0	0	0	0	0	0	0	0	0	0	0	0	0	0	0	0	0	0	0	0	0	0	21180.45014	4273.729212	25599.06272	22518.80952	13296.96938	5881.036675	2737.866519	5129.952417	16739.54372	7204.814024	12243.42895	10649.40088	14078.54147	25549.34919	0	36445.37355
1.86_475.1010m/z		475.101012	1	1.856966667	0.567733333	0	100	17827.51706	655.06	0	0	0	0	0	0	0	800549.9513	0	0	0	0	0	0	0	0	0	0	37343.35036	0	0	0	0	0	0	0	0	0	0	0	0	0	0	0	0	0	0	0	0	0
1.86_478.1060n	478.105959	523.0855301	1	1.856966667	0.461116667	0	100 - 14.6 - 2.15	42003.59923	655.84	0	0	0	0	0	0	0	1888996.876	0	0	0	0	0	0	0	0	0	0	73639.66606	1842.670604	0	0	0	0	0	0	0	0	0	6716.014386	571.8850167	735.2502668	760.7737172	906.0273806	0	0	0	0	0	0
1.86_484.9151m/z		484.9151367	1	1.856966667	0.124183333	0	100	3429.239773	182.72	0	0	0	0	0	0	0	0	0	0	0	0	0	0	0	0	0	0	0	0	0	0	0	0	12058.833	1153.391063	21021.51138	22411.89906	1756.644194	3793.904699	0	4241.196454	4427.270833	3035.42178	5758.214214	10498.8383	8817.831261	20393.59813	0	0
1.86_491.9544m/z		491.9543506	1	1.856966667	0.17725	0	100	3738.347037	199.29	0	0	0	0	0	0	0	0	0	0	0	0	0	0	0	0	0	0	0	0	0	0	0	0	1497.107131	1300.634319	0	0	2422.510498	31344.50528	14932.21726	21577.80421	22050.97568	10033.9436	7626.614658	6481.806604	1977.297533	11903.43597	0	21054.18438
1.86_502.1203m/z		502.1202818	1	1.856966667	0.10645	0	100	1408.894509	685.57	0	0	0	0	0	0	0	66218.04194	0	0	0	0	0	0	0	0	0	0	0	0	0	0	0	0	0	0	0	0	0	0	0	0	0	0	0	0	0	0	0	0
1.86_538.1070n	538.1070048	537.0997283	1	1.856966667	0.975883333	0	100 - 22 - 3.95 - 0.244	756105.9506	562.5	0	0	0	0	0	0	0	29005647.4	0	0	0	0	1514.842246	0	0	0	139606.4357	43816.26384	2299132.127	138772.0635	0	0	0	0	406991.4264	0	0	3481696.191	0	0	0	0	0	0	0	19802.93319	0	0	0	0
1.86_553.1166m/z		553.1165832	1	1.856966667	0.39035	0	100	11453.40558	683.41	0	0	0	0	0	0	0	536653.9565	0	0	0	0	0	0	0	0	0	0	0	0	0	0	0	0	0	0	0	0	0	0	0	0	0	1656.105547	0	0	0	0	0	0
1.86_575.0569m/z		575.0568901	1	1.856966667	0.37265	0	100 - 18.9	35110.94549	662.21	0	0	0	0	0	0	0	1594220.861	0	0	0	0	0	0	0	0	0	0	55993.5773	0	0	0	0	0	0	0	0	0	0	0	0	0	0	0	0	0	0	0	0	0
1.86_673.0330m/z		673.0329669	1	1.856966667	0.461116667	0	100 - 15.8 - 17.1	55938.60222	656.01	0	0	0	0	0	0	0	2515765.408	0	0	0	0	0	0	0	0	0	0	111198.1244	0	0	0	0	0	0	0	0	2150.771905	0	0	0	0	0	0	0	0	0	0	0	0
1.86_695.0122m/z		695.0121687	1	1.856966667	0.08875	0	100 - 7.27	9293.568486	685.57	0	0	0	0	0	0	0	436797.7188	0	0	0	0	0	0	0	0	0	0	0	0	0	0	0	0	0	0	0	0	0	0	0	0	0	0	0	0	0	0	0	0
1.86_772.0168n	772.0168443	792.991179	1	1.856966667	0.408033333	0	100	35436.14115	681.01	0	0	0	0	0	0	0	1654632.535	0	0	0	0	0	0	0	0	0	0	10866.09901	0	0	0	0	0	0	0	0	0	0	0	0	0	0	0	0	0	0	0	0	0
1.86_879.2554m/z		879.2554413	1	1.856966667	0.3725	0	100 - 42.5 - 11.9	173810.7941	685.23	0	0	0	0	0	0	0	8165245.563	0	0	0	0	0	0	0	0	0	0	3861.758113	0	0	0	0	0	0	0	0	0	0	0	0	0	0	0	0	0	0	0	0	0
1.87_178.0500m/z		178.0499843	1	1.874816667	0.781133333	0	100	38651.34734	605.06	0	0	0	0	0	0	0	0	0	0	0	0	109583.8912	1604053.401	0	0	0	0	0	0	0	0	0	0	641.108955	779.1937849	303.0601063	0	1942.971259	21001.40821	7471.36076	9298.275324	10416.0145	4060.099848	5589.651449	7753.839882	0	2361.186674	0	7366.164593
1.87_246.0380m/z		246.0380049	1	1.874816667	0.35475	2	100 - 7.07	9701.719937	648.62	0	0	0	0	0	0	0	0	0	0	0	0	24743.50562	431237.3314	0	0	0	0	0	0	0	0	0	0	0	0	0	0	0	0	0	0	0	0	0	0	0	0	0	0
1.87_365.9973m/z		365.9972753	1	1.874816667	0.265933333	0	100	2551.286286	685.57	0	0	0	0	0	0	0	0	0	0	0	0	0	119910.4554	0	0	0	0	0	0	0	0	0	0	0	0	0	0	0	0	0	0	0	0	0	0	0	0	0	0
1.87_381.9713m/z		381.9713323	1	1.874816667	0.2482	1	100	2581.603312	685.57	0	0	0	0	0	0	0	0	0	0	0	0	0	121335.3557	0	0	0	0	0	0	0	0	0	0	0	0	0	0	0	0	0	0	0	0	0	0	0	0	0	0
1.87_449.9168m/z		449.9168422	1	1.874816667	0.0532	0	100	659.0548386	685.57	0	0	0	0	0	0	0	0	0	0	0	0	0	30975.57742	0	0	0	0	0	0	0	0	0	0	0	0	0	0	0	0	0	0	0	0	0	0	0	0	0	0
1.87_534.8187m/z		534.818685	1	1.874816667	0.2303	0	100	10759.63355	138.62	13850.3068	2925.364868	18640.79225	9777.816025	19452.51028	16222.81968	17389.28168	15548.89814	14380.51529	13187.42064	1128.596579	9994.254974	15186.74721	24808.40243	9512.400999	3647.780626	19373.358	14561.72694	11972.35356	80212.00754	8921.747268	20337.98053	11658.69224	12900.12736	1800.035608	0	1815.23786	0	1555.08014	0	1176.996429	0	4208.923557	0	0	0	1759.861871	5844.26779	0	0
1.89_313.9838m/z		313.9838458	1	1.8925	0.3369	0	100 - 4.64	8356.225473	664.98	0	0	0	0	0	0	0	0	0	0	0	0	11716.98304	381025.6142	0	0	0	0	0	0	0	0	0	0	0	0	0	0	0	0	0	0	0	0	0	0	0	0	0	0
1.89_417.9685m/z		417.9684984	1	1.8925	0.283816667	0	100	3993.981017	685.57	0	0	0	0	0	0	0	0	0	0	0	0	0	187717.1078	0	0	0	0	0	0	0	0	0	0	0	0	0	0	0	0	0	0	0	0	0	0	0	0	0	0
1.89_424.8031m/z		424.8030971	1	1.8925	0.159566667	0	100	4043.70422	169.58	8350.006915	5571.035173	5222.447994	6966.005145	12706.2069	7023.926668	4027.760888	1673.38987	2392.376619	6744.989783	5877.227629	4534.362988	1283.715406	4103.070132	10182.68918	2469.79631	9361.713495	6967.508947	4036.71171	43179.44742	9809.949095	7726.798601	3755.236892	6015.881914	0	0	0	0	0	0	0	0	0	0	0	0	0	0	0	0
1.91_791.2580m/z		791.2579548	1	1.910166667	0.709233333	0	100 - 38.2	21513.43343	681.61	0	0	0	0	0	0	0	0	0	0	0	0	0	0	0	0	0	0	0	0	0	0	0	0	0	0	0	0	0	0	0	0	0	0	0	0	0	3121.551562	1005413.415	0
1.93_146.0096m/z		146.0096181	1	1.927883333	0.549566667	0	100	12114.53991	109.74	12033.90514	22811.89489	28048.80966	32095.75633	33466.48556	24120.65991	20976.66385	18820.89373	20663.90852	34550.01032	18591.17904	24823.13983	29874.284	27859.47463	0	21269.25539	7760.055152	30372.66241	28265.46615	0	8551.934455	34557.97423	32676.56199	25963.47447	0	0	0	0	0	0	0	0	0	0	0	0	0	0	0	0
1.93_707.7623m/z		707.7622966	1	1.927883333	0.230683333	0	100	2439.743349	260.9	0	0	0	0	0	0	0	0	0	0	0	0	0	0	0	0	0	0	0	0	0	0	0	0	2454.941426	3063.486385	5772.026613	3043.408523	2723.930977	2527.891479	1960.560926	11581.28823	0	0	3385.417947	0	0	24341.91477	0	0
1.93_755.2809m/z		755.2809455	1	1.927883333	2.338883333	0	100 - 42.2 - 2.06	131430.0216	681.49	0	0	0	0	0	0	0	0	0	0	0	0	0	0	0	0	0	0	0	0	0	0	0	0	8493.030128	0	2754.394882	2738.610633	2584.158059	852.761121	0	0	0	2997.50718	793.8995832	405.7431676	3367.247959	0	6141280.207	0
1.93_768.2885n	768.2884542	767.2811777	1	1.927883333	2.315333333	0	100 - 46 - 13.5 - 0.316	492030.767	680.47	0	0	0	0	0	0	0	0	0	0	0	0	0	0	0	0	0	0	0	0	0	0	0	0	5297.136765	0	8673.447591	7756.024971	5766.45113	13071.56935	2034.588131	0	173.5349631	3775.282261	0	3613.438511	3875.750364	23007.66781	22957282.57	64339.39672
1.93_780.7638m/z		780.7637658	1	1.927883333	0.212983333	0	100 - 2.78	35689.2295	175.22	0	0	0	0	0	0	0	0	0	0	0	0	0	0	0	0	0	0	0	0	0	0	0	0	117293.6966	37992.11765	39366.41324	28445.25927	76821.58466	14909.45034	28895.2525	103694.3847	60745.39939	26309.17649	81333.98157	54493.07811	96066.20826	251252.2199	14729.35167	15224.04007
1.95_171.0653m/z		171.0652776	1	1.94555	0.709233333	0	100	2261.874511	660.72	302.0419529	0	289.9623891	0	0	0	0	0	0	0	0	0	0	102526.1467	0	0	0	0	0	0	0	0	238.4892229	0	0	0	0	0	0	948.8064508	551.5395053	252.0498858	237.4801209	0	0	0	0	0	0	961.5857846
1.95_286.9699m/z		286.9698798	1	1.94555	0.106366667	0	100	2104.903748	211.68	0	0	0	0	0	0	0	0	0	0	0	0	0	0	0	0	0	0	0	0	0	0	0	0	6699.20623	781.2313411	5290.973746	6343.334031	4961.03171	2399.649702	507.9490961	1393.94943	2181.379405	1547.295262	3482.915527	3197.567698	1557.445154	7464.443849	0	26887.15791
1.95_394.8299m/z		394.8298826	1	1.94555	0.123866667	0	100	2755.149795	210.59	135.820993	222.5532878	582.4303772	0	402.3491075	0	0	0	0	0	0	0	224.9564394	0	375.0012582	187.6091149	0	0	206.0345405	1355.652997	709.4910957	368.0216128	0	286.4518979	11110.31518	1676.871673	0	0	7644.88855	1015.932273	2362.230681	16401.66676	6301.188371	908.527301	8485.543665	1991.530583	4089.209016	17819.14201	0	0
1.95_508.8152m/z		508.8151677	1	1.94555	0.69155	0	100 - 0.706	298248.3477	180.56	0	1126.940495	0	0	0	0	0	0	0	0	0	0	0	0	0	0	0	0	914.0987193	0	0	0	0	0	621419.0993	269947.9153	471374.6104	388521.304	471030.2436	330119.3291	169713.6219	583374.1256	459944.8303	277323.0314	552902.7588	412894.8877	532785.1861	1676016.549	349674.8124	482612.1855
1.95_552.8062m/z		552.8061941	1	1.94555	0.230683333	0	100	6945.468439	177.54	445.1955562	2672.895587	49.70502078	135.2030973	1564.483858	1638.00922	0	1684.558671	0	3594.690796	1102.890978	0	3353.296237	0	3346.399003	0.062859145	1614.070947	685.6095066	0	4184.065333	1825.828445	2989.747963	2378.766141	3411.62994	11795.52227	6917.300111	3036.737756	3807.049253	18414.30098	0	3697.488496	10675.63507	5255.489998	4823.221649	12928.94767	5781.452734	14905.597	7719.12433	9706.198334	17160.04736
1.95_598.7932m/z		598.7932019	1	1.94555	0.195133333	0	100	12201.96805	173.77	1611.734814	0	0	0	3629.684003	2076.078633	0	0	1575.998207	0	1439.586617	1470.564567	0	1769.662494	0	3055.841347	1786.146229	1621.439569	1861.498817	1870.72551	1038.657876	0	1211.375759	0	29093.41735	10257.12936	22220.03496	10423.14492	24164.54471	5258.003043	6699.964324	13936.40126	11755.32286	9199.540995	24260.83033	15491.87522	28991.39709	91540.99001	11118.09051	18326.21788
1.95_727.0028m/z		727.0027844	1	1.94555	0.265883333	1	100	4118.287594	685.57	0	0	0	0	0	0	0	193559.5169	0	0	0	0	0	0	0	0	0	0	0	0	0	0	0	0	0	0	0	0	0	0	0	0	0	0	0	0	0	0	0	0
1.95_801.2868m/z		801.2868405	1	1.94555	2.51605	0	100 - 47.5 - 14 - 2.74	1619766.705	684.58	0	0	0	0	0	0	0	0	0	0	0	0	0	0	0	0	0	0	0	0	0	0	0	0	3635.474548	0	7872.382754	23429.75729	0	3290.191685	2527.209459	0	0	0	0	0	0	0	76021734.77	32637.5459
1.96_752.6628m/z		752.6628271	1	1.963283333	0.177283333	0	100	14643.16248	115.11	17535.91595	18742.34753	30796.97977	19720.16937	17588.01487	32921.81909	33826.4252	10104.66817	9916.875907	25191.77452	13299.44841	19736.12088	20614.17151	26019.80178	37286.07526	32036.40576	23043.05508	24431.93995	22599.18122	87776.91316	16972.75716	22359.40718	24301.42318	21592.51285	0	0	46.83336416	31.98106527	122.1380578	22.19502431	4.647219853	31.65724425	0	0	0	89.51598836	0	57.24755901	0	221.9281813
1.98_443.1744m/z		443.1744468	1	1.980966667	0.248383333	0	100	826.0412166	685.57	0	0	0	0	0	0	0	0	0	0	0	0	0	38823.93718	0	0	0	0	0	0	0	0	0	0	0	0	0	0	0	0	0	0	0	0	0	0	0	0	0	0
2.00_591.0722m/z		591.0721838	1	1.998683333	0.248466667	0	100 - 11.3	4433.324691	670.74	0	0	0	0	0	0	0	203907.5178	0	0	0	0	0	0	0	0	0	0	4458.742643	0	0	0	0	0	0	0	0	0	0	0	0	0	0	0	0	0	0	0	0	0
2.00_726.8122m/z		726.8122373	1	1.998683333	0.08885	0	100	6549.771268	195.03	0	0	0	0	0	0	0	0	0	0	0	0	0	0	0	0	0	0	0	0	0	0	0	0	0	5017.357666	29796.09695	41285.74484	5497.774632	18587.18358	4534.934718	6993.166843	8118.777367	2869.874508	3632.654135	17886.09745	12126.63793	63060.9286	4469.480557	19683.84746
2.02_432.8798m/z		432.8798454	1	2.016533333	0.1419	0	100	4250.821502	250.67	0	0	0	0	0	0	0	0	0	0	0	0	0	0	0	0	0	0	0	0	0	0	0	0	0	3184.210788	5072.438743	0	8029.932225	5984.791529	1276.389508	5494.140123	4554.103102	8518.839109	10439.63653	4308.257123	5874.907135	12926.68814	2664.168364	0
2.02_486.1370n	486.1370449	507.1116046	1	2.016533333	0.56775	0	100 - 19.3 - 0.588	127686.2917	644.63	0	0	0	0	0	0	0	5640026.835	0	0	0	0	0	0	0	0	1353.179796	0	348173.7689	11701.92703	0	0	0	0	0	0	0	0	0	0	0	0	0	0	0	0	0	0	0	0
2.02_590.8348m/z		590.8348096	1	2.016533333	0.212666667	0	100 - 1.47	32156.97677	178.35	0	0	0	0	0	0	0	0	0	0	0	0	0	0	0	0	0	0	0	0	0	0	0	0	56629.12549	25763.90186	76835.89994	72421.89123	58840.88438	37979.47248	8080.126519	26061.91934	38988.76147	19071.31263	70611.29638	34775.49839	50524.95035	163465.9352	13779.11776	143439.0142
2.02_606.0947n	606.0947085	605.0874321	1	2.016533333	0.408033333	0	100 - 18.7	53175.77968	650.37	0	0	0	0	0	0	0	2372048.641	0	0	0	0	0	0	0	0	0	0	67945.76062	0	0	0	0	0	0	0	0	59267.24391	0	0	0	0	0	0	0	0	0	0	0	0
2.02_622.0669n	622.0669398	621.0596633	1	2.016533333	0.408033333	0	100 - 13.8	46738.61685	673.22	0	0	0	0	0	0	0	2157668.634	0	0	0	0	0	0	0	0	0	0	39046.35835	0	0	0	0	0	0	0	0	0	0	0	0	0	0	0	0	0	0	0	0	0
2.02_742.0246n	742.024609	741.0173326	1	2.016533333	0.37265	0	100	19254.25785	685.57	0	0	0	0	0	0	0	904950.1188	0	0	0	0	0	0	0	0	0	0	0	0	0	0	0	0	0	0	0	0	0	0	0	0	0	0	0	0	0	0	0	0
2.02_977.2330m/z		977.233002	1	2.016533333	0.141933333	0	100	2204.227585	685.57	0	0	0	0	0	0	0	103598.6965	0	0	0	0	0	0	0	0	0	0	0	0	0	0	0	0	0	0	0	0	0	0	0	0	0	0	0	0	0	0	0	0
2.03_391.2123m/z		391.2122541	1	2.0344	0.567466667	14	100 - 23	34864.65505	556.3	0	0	0	0	0	0	0	0	0	0	0	0	0	0	0	0	0	0	0	0	0	0	0	0	0	0	0	0	0	0	324007.7672	1297020.857	0	0	17610.16266	0	0	0	0	0
2.03_520.7728m/z		520.7727732	1	2.0344	0.106516667	0	100 - 2.6	9838.903455	100.72	4492.449409	12409.99005	23477.39964	12052.96844	23982.3347	20906.02097	29792.51751	2172.855175	14813.87309	20283.08711	16659.73484	23377.06839	17199.66403	10728.76654	17962.81629	16459.08441	18951.13181	16818.51415	18212.10989	31498.0815	17287.22087	15866.62126	11718.02369	11420.77604	0	0	0	0	0	0	0	0	0	0	0	0	0	0	0	0
2.03_636.0849n	636.0848823	657.0595672	1	2.0344	0.4965	0	100 - 17 - 5.41	109584.5529	651.97	0	0	0	0	0	0	0	4897014.267	0	0	0	0	0	0	0	0	0	0	253459.7191	0	0	0	0	0	0	0	0	0	0	0	0	0	0	0	0	0	0	0	0	0
2.03_852.7516m/z		852.7515637	1	2.0344	0.194983333	0	100 - 2.63	39494.62096	189.63	0	0	0	0	0	0	0	0	0	0	0	0	0	0	0	0	0	0	0	0	0	0	0	0	86448.02302	37920.98741	78177.28302	76060.61201	79077.9051	36717.11611	28657.89294	32915.44473	64795.36233	21332.13352	85026.04612	34018.12078	74096.82712	316081.5035	15406.0678	78247.22747
2.07_260.0538m/z		260.0538138	1	2.069783333	0.354783333	2	100	2953.955679	685.57	0	0	0	0	0	0	0	0	0	0	0	0	0	138835.9169	0	0	0	0	0	0	0	0	0	0	0	0	0	0	0	0	0	0	0	0	0	0	0	0	0	0
2.07_842.7336m/z		842.733613	1	2.069783333	0.212633333	0	100 - 1.73	45367.03062	202.75	0	0	0	2.005290448	0	0	0	0	0	0	0	0.157624345	0	0	0	0	0	0	0	0	0	0	0	0	51380.84683	42403.95195	46414.16292	17320.29367	103183.1377	34341.86285	34717.99328	105362.9504	58096.02803	40909.39459	98314.80629	27797.70648	80398.96531	314470.807	42417.06459	16034.0211
2.09_286.8920m/z		286.8920327	1	2.087483333	0.053066667	1	100	570.713039	205.31	925.3493847	0	2807.165039	0	2588.183902	0	2831.729363	1479.548648	0	5.824595691	0	1409.390886	1449.046395	0	2199.443404	0	0	0	0	0	0	0	2763.136657	3383.652136	0	0	0	0	0	0	0	0	0	0	0	0	0	0	0	0
2.09_753.3594m/z		753.3594177	1	2.087483333	1.23115	0	100 - 36.2	38800.33557	685.57	0	0	0	0	0	0	0	0	0	0	0	0	0	0	0	0	0	0	0	0	0	0	0	0	0	0	0	0	0	0	0	0	0	0	0	0	0	0	1823615.772	0
2.09_804.6222m/z		804.6222417	1	2.087483333	0.124016667	2	100	10083.52693	131.15	27663.11701	20996.71493	27209.24159	15561.55889	6876.496145	34484.45736	33760.57263	4505.645778	7886.906767	12789.15746	9794.482967	7856.829746	549.3568153	3940.465813	13314.79488	17901.80124	28460.24383	25817.35091	34011.16389	59857.22284	9256.053092	14065.07124	21093.48545	14478.24738	0	0	0	0	0	0	0	0	0	0	0	0	0	0	0	0
2.11_192.0658m/z		192.0657581	1	2.105166667	0.39035	10	100 - 9.36	9009.857201	665.06	0	0	0	0	0	0	0	0	0	0	0	0	11488.49304	410911.9605	0	0	0	0	0	0	0	0	0	0	0	0	0	0	0	350.6782249	0	0	0	0	0	0	0	0	0	0
2.11_291.0507n	291.050706	312.0256178	1	2.105166667	0.390166667	0	100	6967.583451	685.57	0	0	0	0	0	0	0	0	0	0	0	0	0	327476.4222	0	0	0	0	0	0	0	0	0	0	0	0	0	0	0	0	0	0	0	0	0	0	0	0	0	0
2.11_327.9995m/z		327.9995171	1	2.105166667	0.265733333	2	100	2304.59816	685.57	0	0	0	0	0	0	0	0	0	0	0	0	0	108316.1135	0	0	0	0	0	0	0	0	0	0	0	0	0	0	0	0	0	0	0	0	0	0	0	0	0	0
2.11_436.9435m/z		436.9434915	1	2.105166667	0.106133333	0	100	4113.225535	212.44	0	0	0	0	0	0	0	0	0	0	0	0	0	5.877020357	0	0	0	0	0	0	0	0	0	0	11848.40145	1091.475665	4280.91118	4117.966831	1630.196091	4988.023156	4682.704317	5172.891493	11329.62298	3944.938013	12538.10575	5636.650873	4576.945742	6148.9222	6119.953573	0
2.12_201.1125m/z		201.112519	1	2.12285	0.5142	54	100	2571.307818	661.94	0	0	0	0	0	0	0	0	0	0	0	0	0	116761.8863	0	0	0	0	0	0	0	0	0	0	376.0922304	0	0	0	0	0	235.846384	826.0152077	1421.652468	339.2767667	443.0418984	0	0	0	447.6561671	0
2.18_836.7159m/z		836.7159453	1	2.175916667	0.15965	0	100	10232.6652	235.65	0	0	0	0	0	0	0	0	1.041706915	0	0	0	0	0	0	0	0	0	0	0	0	0	0	0	5173.516175	3088.884208	17417.21871	7229.597757	21073.47395	0	10141.79279	30405.48312	11730.44737	2053.171714	20405.56683	0	12458.60557	115492.3791	6196.396664	0
2.19_160.0393m/z		160.0393083	1	2.193916667	0.958583333	0	100	5046.912766	574.82	0	0	0	0	0	0	0	0	0	0	0	0	0	199423.1861	0	0	0	0	0	0	0	0	0	0	0	1642.530447	0	0	718.3457894	6851.174559	3913.105515	3844.292319	2033.664744	2921.685758	1572.438769	4045.569536	0	3380.764247	659.0539127	0
2.19_217.1077m/z		217.107666	1	2.193916667	0.212733333	26	100	304.2083426	685.57	0	0	0	0	0	0	0	0	0	0	0	0	0	14297.7921	0	0	0	0	0	0	0	0	0	0	0	0	0	0	0	0	0	0	0	0	0	0	0	0	0	0
2.19_440.8275m/z		440.8275483	1	2.193916667	9.629216667	0	100	1805785.383	178.13	50142.81398	69834.56025	68783.08323	68238.51618	55650.46824	56332.19716	61202.4667	56664.83899	68019.67246	54170.35138	68575.58183	62059.49319	84127.86684	75235.90583	67298.04234	73228.94896	67908.39616	49935.61871	68343.12356	102483.4424	55494.03532	65254.18945	58466.82529	58699.24823	2579574.522	1815148.975	1790998.828	1425479.572	2458961.71	1948464.807	1458699.624	2846805.995	2108941.809	1819324.477	3335051.652	2734582.367	3330886.894	11173129.9	2515437.646	4600082.35
2.19_443.8123m/z		443.8123294	1	2.193916667	0.071216667	0	100 - 12.4	2232.065978	121.05	6230.506792	4497.311494	4753.083112	5443.345444	1989.255398	4450.280643	1479.413626	37.85763137	2075.104361	4204.432846	521.0529129	8219.332735	5324.925591	0	2883.356111	1496.133786	4636.655416	3731.875385	1409.928709	7706.420909	5354.877326	5853.689923	6740.806921	8248.795735	0	0	0	0	0	0	0	0	0	0	0	0	0	0	0	0
2.21_280.9405m/z		280.9404802	1	2.21175	9.076466667	0	100	583620.3382	185.46	16.67721639	2.52014933	1.098989882	20.49840004	0	14.88692667	1.051340907	0.118356797	0.124473939	1.023994254	0	7.774158809	0.095223126	0	19.85897578	1.839420718	0.93587399	21.83714865	0	26.4502624	10.75736515	0.001160878	17.38498837	0.284022949	671694.4031	485154.5238	647486.0088	529730.9247	671563.2975	762540.1207	502247.5222	733253.4529	667011.0183	564354.5937	1102775.811	836997.2058	931668.7773	3259332.22	730620.0288	2956897.139
2.21_424.8028m/z		424.8028292	1	2.21175	0.141966667	0	100	3402.545608	125.8	5327.347863	2058.819827	7206.490799	6162.551897	3106.339793	2757.444825	2797.248344	2659.525324	3002.163357	1072.824016	6271.152422	6530.996975	11043.75929	3554.527043	956.5403128	7826.614602	7459.867736	5035.951719	5695.044287	17808.05002	3543.634457	5064.395655	6028.110192	7105.834436	0	0	0	0	0	0	0	0	0	0	0	0	0	0	0	0
2.21_462.8788m/z		462.8788187	1	2.21175	0.0709	0	100	2758.346081	196.92	0	0	0	0	0	0	0	0	0	0	0	957.7029973	0	0	0	0	0	0	0	0	0	0	0	0	5000.165137	0	9226.556609	5036.125591	2170.314353	1396.802159	3069.29209	4124.752895	1154.994679	0	3539.48112	2993.57816	4305.274051	20165.12527	2152.585382	5313.815636
2.21_714.6949m/z		714.6949274	1	2.21175	0.141983333	0	100	7829.823869	132.01	13646.73475	9108.747677	11058.98634	22111.37769	10562.9401	11491.79332	5839.472031	32736.27631	5061.864489	6616.917151	7616.397709	14214.03094	15928.22807	3213.602512	6492.807819	10831.65304	13605.76048	6782.310332	10008.56178	51823.38049	9000.417279	7516.574264	9917.886142	6283.43672	0	0	0	0	0	0	0	0	0	0	0	0	0	0	0	0
2.21_820.7348m/z		820.7348098	1	2.21175	0.17775	0	100	21308.65883	256.48	0	0	115.48328	0	0	136.8913394	0	46.95131025	0	0	0	0	0	0	0	236.116437	1.26832343	122.47682	1.348283043	203.4814279	97.63087914	37.9112645	0	0	35778.59497	18285.93821	23275.48322	25042.95393	0	7744.180742	25713.24716	22073.37551	14824.42778	11456.06834	22503.05287	5136.195854	19577.25711	153393.7349	11640.5234	57683.37838
2.23_254.1759m/z		254.1759122	1	2.22945	0.177366667	1	100	551.6586348	685.57	0	0	0	0	0	0	0	0	0	0	0	0	0	0	0	0	0	0	0	0	0	0	0	0	0	0	0	0	0	0	0	0	0	0	0	0	0	0	25927.95583	0
2.23_283.0823m/z		283.0823198	1	2.22945	0.567433333	6	100	1910.151887	472.97	0	0	0	0	0	0	0	0	0	0	0	0	37991.65965	49786.71817	0	0	0	0	0	0	0	0	0	0	0	0	0	0	0	0	0	0	0	0	0	0	0	0	0	0
2.23_332.8274m/z		332.8273631	1	2.22945	0.071216667	0	100	634.8126151	156.65	2628.809474	1216.232605	1618.250862	943.7068248	0	0	840.8294877	0	0	3908.082596	1537.932218	2075.253209	0	0	2968.181684	0	822.1826474	761.2254791	1030.601682	0	740.7265855	1074.800014	3290.395063	802.0347928	0	0	0	0	0	0	0	0	0	0	0	0	0	0	0	0
2.23_528.7491m/z		528.7491292	1	2.22945	0.177366667	0	100 - 3.98	12602.2338	117.4	30629.26847	13781.05059	15981.73078	48932.99556	16918.06511	22754.47469	14027.66003	13107.97	6070.996521	8861.752189	13676.77022	19097.53283	17120.29689	10883.11883	24114.79499	35775.03366	14872.53324	16168.31659	13672.36234	42900.2311	10148.37073	8913.673993	27091.22428	31944.91833	0	0	0	0	0	0	0	0	0	0	0	0	0	0	0	0
2.25_602.1149m/z		602.1148976	1	2.247133333	0.762383333	0	100 - 26.9	16424.80397	685.57	0	0	0	0	0	0	0	0	0	0	0	0	0	0	0	0	0	0	0	0	0	0	0	0	0	0	0	0	0	0	0	0	0	771965.7868	0	0	0	0	0	0
2.26_430.1014m/z		430.1014224	1	2.264816667	0.780083333	0	100 - 16.7	11645.27835	675.14	0	0	0	0	0	0	0	0	0	0	0	0	0	0	0	0	0	0	0	0	0	0	0	0	0	0	0	0	0	1194.486446	0	2245.024006	0	539153.7893	0	0	0	0	0	0
2.26_572.7786m/z		572.7785928	1	2.264816667	0.159716667	0	100	6120.692369	109.68	5610.48442	11591.32267	5283.662835	20507.69923	3901.884613	11780.94377	14706.13366	21947.01227	0	9306.477537	234.3194248	6336.426333	13647.12668	3414.710028	10604.72185	17450.14615	12314.24826	12217.5173	2823.412166	13261.17934	6339.982411	2595.519766	9925.618931	23837.96078	0	0	0	0	0	0	0	1627.963305	1434.835996	0	4306.013008	0	0	0	0	0
2.28_270.9706m/z		270.9705987	1	2.282533333	9.076466667	0	100	539567.3074	166.24	0	0	0	0	0	0	0	0	0	0	0	0	0	211.2902978	0	0	0	0	0	0	0	0	0	0	624110.9204	420655.4941	721705.4201	736959.4055	592379.8157	798576.6676	414138.9255	690450.0582	643555.1546	628572.6868	961334.0574	827848.5743	871602.5374	2383615.674	2458410.89	3408949.032
2.28_772.2834n	772.2834179	817.2817092	1	2.282533333	2.297066667	0	100 - 45.7 - 4.01	205327.5838	682.08	0	0	0	0	0	0	0	0	0	0	0	0	0	0	0	0	0	0	0	0	0	0	0	0	4256.225844	0	0	0	0	0	0	0	0	0	3867.027666	1976.883969	0	7676.309524	9602304.083	13358.14685
2.30_326.8425m/z		326.8425061	1	2.300216667	0.0531	0	100	2673.720166	474.16	0	0	0	0	0	0	0	0	0	0	0	0	0	0	0	0	0	0	0	0	0	0	0	0	3137.59481	0	881.6067009	0	1557.290039	0	2235.329413	5381.979442	2436.372303	0	2813.029034	1168.771981	906.7845963	7310.65937	830.2088769	0
2.32_285.0145m/z		285.0145073	1	2.317916667	0.443366667	1	100	2374.460197	682.82	0	0	0	0	0	0	0	0	0	0	0	0	0	111161.169	0	0	0	0	0	0	0	0	0	0	0	0	0	0	438.4602108	0	0	0	0	0	0	0	0	0	0	0
2.32_638.7747m/z		638.7747244	1	2.317916667	9.005233333	0	100	2073651.337	188.05	3196.31951	3485.207855	5962.576815	8350.436449	8003.122308	1116.667718	2927.074895	3223.74212	8250.59937	987.2348083	2453.729822	796.3570381	6174.605294	6264.593021	3903.183797	3008.122549	3527.765282	1231.787243	3578.838269	2796.965388	3146.478557	2962.912757	1551.538912	4165.641559	2968343.643	2204199.014	2138635.448	1484483.69	3080087.303	2096855.363	1655807.305	3313168.496	2350665.092	2075837.333	3940272.268	3066655.64	3936214.315	13521960.41	2718838.583	4521986.499
2.34_204.9660m/z		204.9659751	1	2.335616667	0.30165	0	100	4004.6672	297.89	0	0	0	0	0	0	0	0	0	0	0	0	0	0	0	0	0	0	0	0	0	0	0	0	1346.750961	2424.108247	2230.923201	10867.42651	411.8818703	4317.79507	719.0700426	3718.441071	2545.663492	4287.050194	5003.470461	4550.86886	3274.373958	14901.27014	2400.72143	25096.0102
2.34_334.9242m/z		334.9242431	1	2.335616667	0.1066	0	100	2783.346557	603.27	0	0	0	0	0	0	0	0	0	0	0	0	0	0	0	0	0	0	0	0	0	0	0	0	978.0495782	2617.816317	1017.936932	5250.735126	0	1755.159437	0	0	0	948.2149561	0	1323.286573	1650.339567	0	0	0
2.34_784.6326m/z		784.6326381	1	2.335616667	0.1597	1	100	9145.001627	109.7	2779.952094	16011.44778	27249.80447	8741.164443	7862.417795	3123.622862	13456.91063	8715.175018	31922.91584	30713.0154	7210.67224	20888.77125	14705.89262	4009.791857	9539.42666	22993.91497	19571.78068	26448.33083	19975.85205	11884.59395	17109.44324	11640.6023	23592.68499	20754.95385	0	0	0	0	0	0	0	0	0	0	0	0	0	0	0	0
2.35_233.0427m/z		233.0426606	1	2.353666667	0.4255	10	100	1367.58174	685.57	0	0	0	0	0	0	0	0	0	0	0	0	0	64276.34176	0	0	0	0	0	0	0	0	0	0	0	0	0	0	0	0	0	0	0	0	0	0	0	0	0	0
2.35_522.1996n	522.1996311	567.197805	1	2.353666667	1.799216667	0	100 - 31.2 - 4.42	441352.4589	685.56	0	0	0	0	0	0	0	0	0	0	0	0	0	0	0	0	33.3043504	0	0	0	0	0	0	0	0	0	0	0	0	0	0	0	0	0	0	0	0	0	20743532.26	0
2.35_557.1690m/z		557.1690108	1	2.353666667	0.709533333	1	100 - 31.7 - 29.4 - 2.35	53515.78005	685.57	0	0	0	0	0	0	0	0	0	0	0	0	0	0	0	0	0	0	0	0	0	0	0	0	0	0	0	0	0	0	0	0	0	0	0	0	0	0	2515241.662	0
2.37_165.0547m/z		165.0546718	1	2.371466667	0.496633333	0	100 - 8.34	5219.299503	676.83	0	0	0	0	0	0	0	0	0	0	0	0	1120.900241	242241.6089	0	0	0	0	0	0	0	0	0	0	0	0	0	0	0	1163.747128	226.2106682	0	240.4087456	0	0	314.2010144	0	0	0	0
2.39_836.7168m/z		836.7167751	1	2.389133333	0.08855	0	100	5852.028724	293.14	0	0	0	0	0	0	0	0	0	0	0	0	0	0	0	0	0	0	0	0	0	0	0	0	15162.94071	18513.43554	5523.199702	0	4351.268479	6738.05236	0	8169.988275	0	10582.18649	15565.08398	0	0	84499.03544	0	0
2.39_910.7205m/z		910.7204786	1	2.389133333	0.177366667	0	100	20095.26824	255.85	0	0	0	0	0	0	0	0	0	0	0	0	0	0	0	0	0	0	0	0	0	0	0	0	19874.67486	25314.23838	20216.43589	13903.92575	31348.26683	12421.37494	14852.59355	41909.20866	42019.15446	4553.7791	48824.62005	9154.927272	41565.9444	99221.2427	18119.34499	13846.87924
2.41_551.7989m/z		551.7988969	1	2.406833333	0.266233333	0	100 - 23.9	21219.32329	189.21	1498.292783	13.45639415	139.3058153	51.13728594	1.01211661	3510.04938	121.3894539	11250.24213	1915.173232	7144.674873	760.2889422	1753.557571	149.5602244	2602.650694	5502.28098	2372.885621	2125.116772	5.14405306	3.221910248	0	0.08773504	7902.899359	910.202824	0	28603.22759	35279.24312	0	1952.124935	21847.43711	3977.396077	11642.29559	23489.59594	22825.13177	25747.58104	45180.8874	40436.58257	56962.69619	169650.1574	18487.3792	0
2.44_173.0809m/z		173.0808933	1	2.442216667	0.550083333	0	100	4143.671827	577.25	0	494.2261353	0	0	23647.49556	0	0	0	0	0	0	0	0	162965.0085	0	0	0	0	0	0	393.9743531	0	0	469.3220524	0	0	0	0	0	1377.073385	855.4887029	334.4435736	382.8641207	253.6861755	319.8123239	0	0	0	0	0
2.44_201.0220m/z		201.0219789	1	2.442216667	0.656283333	3	100	2080.51891	479.02	0	0	0	0	0	0	0	0	0	0	0	0	45649.67447	51848.24719	0	0	0	0	0	0	0	0	0	0	0	0	0	0	0	0	0	0	0	0	0	0	0	0	0	0
2.48_516.7840m/z		516.7839816	1	2.4776	0.12425	0	100 - 0.383	13915.69244	98.38	23817.14184	24493.90913	30685.3024	12044.78967	28812.77873	18430.95938	19326.89153	25781.32467	26108.01023	20093.33926	21068.38847	23897.35396	27854.77607	57638.26789	22603.40724	30686.11437	33197.03208	24453.09795	19798.93162	9995.690353	25848.77686	17344.19975	18717.65639	22343.03129	0	0	0	0	0	0	0	0	0	0	0	0	0	0	0	0
2.48_677.1497m/z		677.1496557	1	2.4776	0.28355	0	100	2156.830186	685.57	0	0	0	0	0	0	0	0	0	0	0	0	0	0	0	0	0	0	0	0	0	0	0	101371.0187	0	0	0	0	0	0	0	0	0	0	0	0	0	0	0	0
2.50_136.9308m/z		136.9307696	1	2.495316667	0.12425	0	100	438.4591448	92.79	492.5434336	1239.255747	1472.672362	699.2632334	0	293.9581698	0	676.9754339	218.6879498	884.0373075	0	406.7493222	202.8122493	762.5935579	464.1183399	630.970143	488.0478184	903.7638061	230.7673478	0	630.7693355	156.7472083	890.5518446	160.749747	245.3743177	0	297.3929233	0	0	411.1682623	0	188.8729902	363.2228671	0	0	0	0	1423.574968	246.5007892	975.1310644
2.50_172.0969m/z		172.0969189	1	2.495316667	0.230483333	0	100	744.7157177	685.57	0	0	0	0	0	0	0	0	0	0	0	0	0	35001.63873	0	0	0	0	0	0	0	0	0	0	0	0	0	0	0	0	0	0	0	0	0	0	0	0	0	0
2.51_660.7637m/z		660.763667	1	2.513016667	0.212716667	0	100 - 0.566	23025.24096	182.09	0	0	0	0	0	0	0	0	0	0	0	0	0	0	0	0	0	0	0	0	0	0	0	0	21438.56489	42191.71456	16023.02777	27951.3127	27939.28766	28085.93921	26761.02742	39527.76804	34408.36522	28561.50619	47765.09816	26568.66428	56347.14726	77423.15125	34292.21879	26036.66363
2.51_714.6888m/z		714.6887961	1	2.513016667	0.10655	0	100	5411.472022	104	12875.78417	8875.292399	11269.4089	7787.751027	10631.4071	14315.69574	10777.77697	16006.02943	2649.59194	10768.3453	6970.086077	4575.658583	4116.93757	13650.82333	15908.78279	2095.764452	11852.93767	17077.19234	8402.006048	8417.503918	8318.998044	3891.960722	12986.45918	6353.332949	0	0	0	0	0	0	0	0	0	0	0	0	0	0	0	0
2.51_736.7738m/z		736.7737825	1	2.513016667	0.141966667	0	100 - 7.15	12476.80367	159.38	0	0	0	0	0	0	0	0	0	0	0	0	0	0	0	0	0	0	0	0	0	0	0	0	20012.72007	17450.52525	9237.380694	41740.88856	26080.96692	19705.09466	5526.126404	3266.726205	18174.09988	27933.78451	12590.70656	37104.34371	28934.05476	74808.61195	14493.06087	71919.24767
2.53_185.0810m/z		185.0810053	1	2.53095	0.639366667	3	100	2154.586956	632.58	0	0	0	0	0	0	0	0	0	0	0	0	0	93568.46111	271.7652046	0	0	0	0	0	0	0	0	0	0	0	0	0	0	697.0363433	1053.61732	765.4647644	1561.245289	968.0364692	431.6002118	437.1373372	0	0	0	0
2.53_852.7517m/z		852.7517163	1	2.53095	0.141933333	0	100 - 3.97	23755.38485	176.03	0	0	0	0	0	0	0	0	0	0	0	0	0	0	0	0	0	0	0	0	0	0	0	0	25041.87985	27250.57734	7247.486037	64743.69136	38932.38052	24010.28055	22863.41851	14453.06894	25214.2904	32035.5883	43361.4736	47863.39166	30678.91028	163739.9366	31594.67617	72926.35777
2.57_199.0968m/z		199.0967937	1	2.566466667	0.21275	14	100	458.331637	685.57	0	0	0	0	0	0	0	0	0	0	0	0	0	21541.58694	0	0	0	0	0	0	0	0	0	0	0	0	0	0	0	0	0	0	0	0	0	0	0	0	0	0
2.58_384.7987m/z		384.7986956	1	2.584166667	0.1063	0	100	1252.771694	141.02	2988.732023	0	1774.238323	4369.187958	0	1858.118362	5001.310872	1416.510055	902.7346259	5633.566888	4812.440625	0	3978.557637	2189.235312	0	1730.491686	1182.299993	1593.008544	0	0	1729.797151	6505.153797	1993.122974	901.9022565	0	269.4077194	0	0	0	0	0	1315.34735	0	334.9797567	0	0	0	0	0	0
2.62_494.8273m/z		494.8273259	1	2.619566667	0.0708	0	100	6487.661906	177	55.35504485	0.086259742	39.62194597	46.03236003	3.887706229	0.806628111	0	0	8.289821536	74.54730226	70.59531103	0.624318948	36.48131498	2.833144593	78.15749251	3.951206056	15.01585326	0.048232928	0.374893475	4.577436504	0.045492053	47.57578896	10.85974483	0	8300.797031	6579.455978	8832.609828	12549.76142	9149.209798	17348.34531	6693.117999	8383.187214	7440.110861	5953.489867	0	17110.97837	5282.394614	40082.0795	6774.766891	32272.05187
2.64_580.7600m/z		580.7600049	1	2.63725	0.088766667	0	100	5240.108341	119.39	10479.92673	1716.75885	9032.197393	7170.347971	6245.032547	5921.911386	4353.902004	19652.68928	5588.1449	2242.652993	14037.47845	2674.380524	16299.8226	0	2935.883507	7313.388028	8554.910912	6570.030608	6364.10038	5444.689254	0	6871.200524	16975.17414	14385.08459	287.3159987	369.0291206	199.7413038	272.1877645	623.1300369	105.9909956	334.139162	265.6153401	679.573864	544.2389133	1310.11061	1149.799132	326.8664878	1127.444017	78.43839364	585.5385043
2.67_416.9272m/z		416.9272227	1	2.672683333	0.106933333	0	100	4637.184611	202.42	0	0	0	0	0	0	0	0	0	0	0	0	0	0	0	0	0	0	0	0	0	0	0	0	5128.503937	2859.869833	11064.21062	7424.755343	6940.957856	2480.260211	5738.73249	3986.490665	2750.129482	3594.436196	6588.540606	9139.733108	3137.897729	14337.92114	4407.24163	45174.06301
2.67_713.4729m/z		713.4729124	1	2.672683333	1.101116667	3	100 - 38.8 - 37.4 - 13.4 - 0.377	276259.1569	685.57	0	0	0	0	0	0	0	0	0	0	0	0	0	0	0	0	0	0	0	0	0	0	0	0	0	0	0	0	0	0	0	0	0	0	0	0	0	0	0	0
2.69_714.6889m/z		714.6889407	1	2.690616667	0.160066667	0	100	8342.902993	104.07	19028.22639	4885.813477	10979.59261	13348.83014	6309.445007	21614.17389	20810.2295	21281.74368	21497.93796	14430.84363	15007.96722	8608.960472	31577.70012	17384.64741	16276.47325	11209.66611	17204.40168	16619.73989	12474.96625	3052.942873	19848.41109	12190.33517	10366.80543	11821.43423	0	0	0	0	0	0	0	0	0	0	0	0	0	0	0	0
2.69_1028.7064m/z		1028.706369	1	2.690616667	0.142333333	0	100	21492.2879	190.8	0	0	0	0	0	0	0	0	0	0	0	0	0	0	0	0	0	0	0	0	0	0	0	0	9923.421988	35308.67211	37098.09485	0	39773.46206	17143.2874	14443.20238	6573.158372	19308.42168	0	52365.23843	44155.87321	52893.9364	111134.6545	21122.9037	172552.5884
2.73_736.7740m/z		736.7739715	1	2.7265	0.14235	0	100 - 7.02	14168.5464	195.34	0	0	0	0	0	0	0	0	0	0	0	0	0	0	0	0	0	0	0	0	0	0	0	0	10497.36135	25186.90651	29387.27734	43771.05644	12405.89699	9808.074083	9073.416721	11985.08954	15232.0164	10351.08487	17811.26198	25265.20388	18480.65838	104873.702	6252.919266	99341.97842
2.74_496.7619m/z		496.761887	1	2.744183333	0.12465	0	100	5362.137839	119.39	10577.47023	4408.78093	5773.219682	11963.30653	3205.598772	12619.31023	21690.63969	10435.17215	3661.601865	4642.50256	15183.3227	7264.2132	10626.0744	8832.225125	8769.084767	6649.020679	8201.940102	11884.46435	6138.967061	4571.686039	12643.24714	1922.664823	7964.535154	8337.755922	0	0	0	0	0	0	0	0	0	0	0	0	0	0	0	0
2.74_551.7990m/z		551.7990454	1	2.744183333	0.195433333	0	100 - 23.6	15446.50016	178.71	4721.610579	2801.775826	5463.195066	355.8295002	7500.964266	1384.292759	4003.756668	4373.226736	4391.243084	1515.324658	2172.569274	11.88058774	235.6688591	5318.486177	2192.71419	20.10910193	2725.270917	743.872474	1542.645905	0	641.850819	4839.181444	5206.912104	1163.280621	9975.261668	30792.30309	5459.847375	0	26268.6848	8273.904027	11664.74698	10900.42663	14725.95902	8681.170174	24288.30703	45458.7332	33167.95451	94263.71153	3100.873398	6034.00326
2.78_846.7338m/z		846.7337733	1	2.7796	0.24845	0	100 - 9.5	30173.39598	196.45	0	0	0	0	0	0	0	0	0	0	0	0	0	0	0	0	0	0	0	0	0	0	0	0	40296.13764	53901.27232	19203.14981	22064.71133	46517.37205	20115.75197	17659.52968	40872.33014	58321.35404	41829.72347	43184.81622	56522.66914	26466.99639	250330.4377	8526.118803	54602.26798
2.82_468.8435m/z		468.8435152	1	2.815	0.106883333	0	100	3360.922005	129.1	8437.020962	11288.47899	9634.882983	446.9038902	6057.576165	9487.666819	181.2420304	654.9443381	198.4079811	8902.827716	958.9628717	6406.004417	8582.965392	6407.953369	7507.219792	2396.158598	5127.288455	19402.5017	9421.004936	5288.640074	4823.468212	3354.650213	3094.543583	166.6771618	0	1550.71542	0	0	0	0	0	0	0	0	0	0	0	0	0	0
2.87_386.8498m/z		386.8497852	1	2.868783333	0.195366667	0	100	3984.875155	117.63	12014.16682	8431.495817	4875.687475	2254.942278	5339.629476	1382.200706	6024.723754	8906.440773	5481.654472	5546.278094	10988.57464	3843.232605	20866.68289	0	3011.846891	6090.897987	13515.17251	6654.734941	5315.875315	5774.983071	5174.159553	7628.35454	6677.459814	6491.858427	0	0	0	0	0	0	0	0	0	0	0	0	0	0	0	0
2.87_580.8552m/z		580.8551917	1	2.868783333	0.159933333	0	100	8588.144114	192.58	0	0	0	0	0	0	0	0	0	0	0	0	0	0	0	0	0	0	0	0	0	0	0	0	10813.50094	14061.69404	26293.32266	23262.50662	12155.07851	13383.95309	5412.856348	4340.698121	8367.335973	8338.462662	8562.859086	25170.42396	7859.757696	9326.166903	0	84235.77614
2.89_286.9696m/z		286.9696235	1	2.886483333	0.17765	0	100	2990.040012	171.96	0	0	0	0	0	0	0	0	0	0	0	0	0	0	0	0	0	0	0	0	0	0	0	0	6058.428114	3975.354871	6760.147246	11250.83835	2347.231432	3075.403164	1388.130279	3640.168119	3858.786807	5256.298041	1970.753704	4417.342093	3844.954693	14259.01697	3503.814808	23978.5796
2.89_559.7611m/z		559.7611102	1	2.886483333	0.30215	0	100	1344.383025	170.27	6502.406549	0	5638.397299	0	0	0	1808.368116	4203.359194	1863.658851	0	6201.842753	0	0	0	0	2120.417879	7814.664376	7159.338597	0	4353.880245	1444.111095	1589.198831	5329.651551	1371.76971	0	0	0	0	0	0	0	0	0	0	0	0	0	0	0	0
2.90_204.0660m/z		204.0659567	1	2.904183333	0.603783333	7	100	1084.338014	685.57	0	0	0	0	0	0	0	0	0	0	0	0	0	50963.88667	0	0	0	0	0	0	0	0	0	0	0	0	0	0	0	0	0	0	0	0	0	0	0	0	0	0
2.92_197.0811m/z		197.0810896	1	2.921866667	0.959233333	6	100	2289.973973	685.57	0	0	0	0	0	0	0	0	0	0	0	0	0	107628.7768	0	0	0	0	0	0	0	0	0	0	0	0	0	0	0	0	0	0	0	0	0	0	0	0	0	0
2.92_204.9660m/z		204.9659764	1	2.921866667	0.231016667	0	100	4183.755897	413.27	0	0	0	0	0	0	0	0	0	0	0	0	0	0	0	0	0	0	0	0	0	0	0	0	1173.202098	3945.23344	4527.07018	9263.003342	1741.971803	2262.372139	1871.909657	780.7108931	1510.705583	5344.782049	6002.461506	7263.271722	3740.110551	15098.0514	2016.917256	118453.4779
2.92_334.9242m/z		334.9242285	1	2.921866667	0.230633333	0	100	5285.000001	430.37	0	0	0	0	0	0	0	0	0	0	0	0	0	0	0	0	0	0	0	0	0	0	0	0	0	5224.194227	3934.760445	10060.03083	659.7489737	6537.072023	1312.168695	1356.082723	2040.899451	3676.305574	9721.346834	8926.63448	5240.811092	17819.08477	2149.718355	155482.5034
2.92_894.7379m/z		894.737864	1	2.921866667	0.088466667	0	100 - 11.7	8576.192148	197.42	0	0	0	0	0	0	0	0	0	0	0	0	0	0	0	0	0	0	0	0	0	0	0	0	3668.336274	11695.0164	4344.221908	12065.5401	21046.41878	18163.96394	19411.00533	7436.009482	3227.511167	16527.58102	12314.83725	17819.56221	12634.98637	86249.00169	3821.404633	30681.19915
2.96_551.7988m/z		551.798805	1	2.95725	0.14155	0	100 - 7.32	9099.008936	199.23	0	2596.867858	0	0	0	0	1573.558933	4966.419461	0	0	293.3767976	2031.745801	1.392413111	3340.463208	318.1016213	0	0	0	0	0	0	0	0	0	9848.137706	17339.16122	1986.964613	1642.982089	19660.30403	1734.665084	11496.77157	11026.76458	4623.465317	10637.57554	11142.90014	25319.86229	17007.12551	90790.7117	6035.414828	0
2.97_438.7751m/z		438.7750718	1	2.97495	0.141716667	0	100	3030.952336	122.69	2701.554274	4614.599304	3172.329038	11988.01357	2130.215026	1556.635331	0	0	6837.0893	9838.93252	4119.749694	3947.745699	12524.40813	2653.294501	8707.955362	9429.60411	5797.887789	2395.554323	2946.449747	3494.580875	6522.134446	3079.220345	6076.502222	3898.951744	0	0	0	0	0	0	0	0	0	0	0	0	0	0	0	0
2.97_674.8034m/z		674.8033773	1	2.97495	0.195216667	0	100 - 1.74	69912.70603	154.79	1106.202428	0	0	0	0	0	1018.345227	1619.989175	1085.662825	0	0	0	0	0	908.6536457	0	1484.744662	0	0	0	0	0	0	1957.461073	128753.0335	107257.3179	142945.2934	235269.5171	84012.10455	96040.45935	68109.45508	62105.3796	62868.17062	128667.9176	110015.1831	212404.4745	111706.0949	389929.5005	47923.93318	419800.2722
2.99_184.9562m/z		184.9562446	1	2.99265	0.212983333	0	100	1188.770135	228.33	0	0	0	0	0	0	0	238.9203227	0	0	0	0	0	0	0	0	0	0	0	0	0	0	0	0	1689.40143	636.9964983	1051.921178	1312.6532	2061.761177	0	0	0	833.4237973	982.7056981	1409.479754	2063.871515	2132.74665	10532.4135	1326.739141	2829.671506
2.99_425.9640m/z		425.9640124	1	2.99265	0.515316667	0	100	10611.77513	191.71	0	0	0	0	0	0	0	0	0	0	0	0	0	0	0	0	0	0	0	0	0	0	0	0	0	7687.101505	1251.696469	0	6699.085039	89215.73732	50783.38316	37104.47494	36328.34822	44163.43543	34190.09502	73111.30326	5752.572041	16987.43061	3987.958995	37822.28164
2.99_734.7185m/z		734.7184955	1	2.99265	0.159833333	0	100	4942.473337	120.68	8144.766902	11471.20288	18746.6641	5081.742498	17955.03526	13213.35769	8551.604831	8695.074297	4921.241699	7995.880991	13947.94483	2591.246175	5279.523228	0	3583.291356	19410.1424	4661.860052	4146.995363	19316.40257	3402.390795	3621.529574	11039.42023	4557.223997	0	0	803.6048012	218.4505383	0	174.3217566	0	16.88627371	0	0	410.2808075	111.4200912	347.6609038	262.9870258	0	0	8.78452156
3.01_572.7428m/z		572.7427927	1	3.010333333	0.071366667	0	100	1930.308979	141.25	69.93411568	2708.65523	4967.566633	2931.219114	2835.329916	1472.332854	5124.632523	4509.65854	3006.369105	5629.026155	2361.783996	1990.819096	6522.333864	5434.00607	10048.81163	3040.863422	0	789.1212078	0	19.59552427	3590.313658	3319.666279	3098.411143	241.465839	0	0	0	0	0	0	0	0	0	0	0	0	0	0	0	0
3.03_558.1186m/z		558.1186047	1	3.0282	0.479733333	1	100	8682.176116	369.85	0	0	0	0	0	0	0	0	0	0	0	0	0	0	0	0	0	0	0	0	0	0	0	0	0	0	96523.5568	0	0	11748.46392	8051.774763	3645.650015	1381.104425	178271.4503	0	97682.48619	0	0	0	10757.79103
3.12_449.1732m/z		449.1732183	1	3.11715	0.337466667	1	100 - 8.15	4389.671896	439.8	0	0	0	0	0	0	0	0	0	0	0	0	0	0	0	0	0	0	0	0	0	0	0	0	0	821.2561722	108701.8736	0	0	0	0	0	0	76228.18568	0	20563.26364	0	0	0	0
3.13_256.1915m/z		256.1914744	1	3.13485	0.40855	2	100	770.1818092	685.57	0	0	0	0	0	0	0	0	0	0	0	0	0	0	0	0	0	0	0	0	0	0	0	0	0	0	0	0	0	0	0	0	0	0	0	0	0	0	36198.54503	0
3.13_677.1628m/z		677.1628296	1	3.13485	0.266683333	0	100	1333.517724	685.57	0	0	0	0	0	0	0	0	0	0	0	0	0	0	0	0	0	0	0	0	0	0	0	62675.33304	0	0	0	0	0	0	0	0	0	0	0	0	0	0	0	0
3.15_540.7935m/z		540.7935321	1	3.152566667	0.177633333	0	100	5237.403366	107.93	8932.494277	6257.503691	13082.70519	6640.253132	2029.167012	10769.39837	4372.903482	18941.69292	9821.156295	11461.6866	8235.249642	10206.20524	16811.99265	3466.797236	7562.841463	3868.381113	3321.97213	12054.04401	13019.15022	12804.42045	10361.24249	16128.12226	9264.433308	9965.895848	0	0	0	0	0	0	0	0	0	0	1610.987485	0	0	0	0	0
3.15_609.1819m/z		609.1818642	1	3.152566667	0.409	5	100 - 31 - 3.97	24480.49811	685.57	0	0	0	0	0	0	0	0	0	0	0	0	0	0	0	0	0	0	0	0	0	0	0	1150583.411	0	0	0	0	0	0	0	0	0	0	0	0	0	0	0	0
3.15_707.1590m/z		707.1589864	1	3.152566667	0.409	2	100 - 27.8	14948.51802	685.57	0	0	0	0	0	0	0	0	0	0	0	0	0	0	0	0	0	0	0	0	0	0	0	702580.347	0	0	0	0	0	0	0	0	0	0	0	0	0	0	0	0
3.17_136.9086m/z		136.9085504	1	3.17025	0.23065	0	100	1036.377566	212.35	0	0	0	0	0	0	0	0	0	0	0	0	0	0	0	0	0	0	0	0	0	0	0	0	797.6866418	891.9278572	166.8110479	186.637812	1307.636284	0	903.1716341	1545.271247	904.3785283	1895.971191	2956.525527	2303.095156	1388.276117	5352.201821	9303.833785	0
3.17_300.9982m/z		300.9982254	1	3.17025	0.266516667	2	100 - 5.49	3095.23155	573.91	0	0	0	0	0	0	0	0	0	0	0	0	0	0	0	0	0	0	0	0	0	7391.750541	0	0	0	1814.751787	0	0	0	1840.503421	1123.142903	1303.78641	1034.115438	1928.367688	1400.301338	741.3522358	730.0945222	0	0	0
3.17_423.1294m/z		423.1294464	1	3.17025	0.213016667	12	100 - 15.6	5361.563488	685.57	0	0	0	0	0	0	0	251993.4839	0	0	0	0	0	0	0	0	0	0	0	0	0	0	0	0	0	0	0	0	0	0	0	0	0	0	0	0	0	0	0	0
3.22_664.6773m/z		664.6773285	1	3.223966667	0.14195	0	100	4270.491063	116.19	6866.531152	2026.667236	9681.271783	7610.357882	4514.520129	7203.06124	4928.424874	4151.501546	6526.295563	12534.15973	8798.668718	14128.69206	11704.12453	0	1897.073622	7789.687672	11852.74746	2920.319979	14142.09321	8395.065056	6785.359596	17538.21639	7152.45887	7970.910961	0	0	0	0	0	0	0	0	0	0	0	0	0	0	0	0
3.22_842.7338m/z		842.7337603	1	3.223966667	0.177683333	0	100 - 3.92	36994.24824	196.42	0	0	0	0	0	0	0	0	0	0	0	0	0	0	0	0	0	0	0	0	0	0	0	0	23247.79616	15262.17038	29128.97984	27783.46165	40149.52187	8732.914705	29697.20706	57872.41652	23645.68719	49521.02368	77724.9618	121891.0276	101390.6516	193911.0576	93811.22376	49675.32386
3.24_408.1420n	408.1419959	453.1401489	1	3.24165	0.551716667	3	100 - 20.1 - 2.91	59653.69903	534.76	0	0	0	0	0	0	0	0	7956.477044	0	6422.015354	0	0	0	0	0	0	0	0	0	85026.38881	63584.33822	455045.0096	25099.04313	0	0	0	0	0	0	0	0	0	0	0	0	0	0	0	9017.092324
3.24_425.9640m/z		425.964023	1	3.24165	0.177683333	0	100	4557.27889	169.73	0	0	0	0	0	0	0	0	0	0	0	0	0	0	0	0	0	0	0	0	0	0	0	0	1040.74185	0	0	0	1073.045181	24072.62591	17027.56208	18208.60157	13638.03635	17749.42407	11232.28389	15163.78629	1418.691583	17167.80813	6428.242117	30479.79022
3.26_505.1117m/z		505.1117429	1	3.259333333	0.515566667	1	100 - 18.4 - 1.87	24540.27349	575.7	0	0	0	0	0	0	0	0	0	0	0	0	0	0	0	0	0	0	0	0	12358.24146	9432.349088	173160.3184	1144.402975	0	0	0	0	0	0	0	0	0	0	0	0	0	0	99.73594259	0
3.26_730.7082m/z		730.7082207	1	3.259333333	0.053066667	0	100	2765.815592	145.58	2233.967323	0	3477.741446	2290.539304	10596.71807	4632.094724	7041.826728	21493.14966	2373.726014	5700.945533	761.584741	3063.080817	3939.036859	3229.585564	6222.614624	2136.146678	5013.558228	6448.920839	10476.99628	2998.138412	4624.521733	5724.782337	1482.252776	7553.649502	0	0	0	0	0	0	0	0	0	0	0	0	0	0	0	0
3.28_334.9241m/z		334.9241035	1	3.277016667	0.177566667	0	100	2344.059353	257.63	0	0	0	0	0	0	0	0	0	0	0	0	0	0	0	0	0	0	0	0	0	0	0	0	0	882.7817717	4799.394364	11249.11769	803.1836906	6240.209654	568.5515136	3768.889979	1601.922472	4543.897907	2799.327192	3327.049908	5591.488969	27114.63462	2938.390141	30088.9237
3.28_443.1116m/z		443.1115961	1	3.277016667	0.266166667	2	100	866.5995692	685.57	0	0	0	0	0	0	0	0	0	0	0	0	0	0	0	0	0	0	0	0	0	0	0	0	0	0	0	0	0	0	0	0	0	0	0	0	0	0	0	0
3.28_443.8121m/z		443.8120763	1	3.277016667	0.070766667	0	100 - 13.1	1244.455945	139.21	4066.317171	2031.194335	2600.997318	147.1922411	1677.230755	0	1498.24905	2010.478495	2571.72934	6324.789645	908.526714	1040.296581	3166.230115	0	4105.050032	5280.674663	1406.130977	44.73840445	2614.173947	1775.850246	6066.946315	1092.241799	1016.114015	1101.470737	0	0	0	0	0	606.8032752	0	0	0	0	0	0	0	0	0	0
3.28_864.6415m/z		864.6415181	1	3.277016667	0.123833333	0	100	8323.988621	111.95	10695.06844	21372.86864	9915.369544	8833.688723	17171.3405	13936.34595	21930.041	7516.244984	23587.78888	9003.308606	14817.50892	27756.37592	25976.42684	27553.38536	9279.480419	7125.079954	11392.26878	31633.86262	17552.00041	10945.31018	7542.835988	2848.227193	13436.31397	10163.0775	0	0	0	0	0	0	0	0	0	0	0	0	0	0	0	0
3.29_410.8186m/z		410.8185771	1	3.294716667	0.15955	0	100	3079.156144	115.99	1396.154332	1770.425446	4747.888518	5995.53335	4841.865034	10674.36408	7602.362879	5893.752467	6528.84847	6274.583858	926.1269749	1085.478447	3384.406705	6125.538518	5062.060245	7026.748232	3494.5612	5497.324809	2672.920634	16166.68248	2800.100733	5651.304789	5665.031408	4626.585603	0	0	0	0	0	0	0	0	0	0	0	0	0	0	0	0
3.29_438.7739m/z		438.7738623	1	3.294716667	0.053083333	0	100	1153.479306	188.66	0	2976.45464	6675.545086	2384.511666	0	2434.457099	0	0	2475.625515	2104.184214	0	0	7926.327053	0	6308.079063	7323.325822	0	0	0	0	0	3880.317676	4275.309529	3149.772117	0	0	0	0	0	0	0	0	0	0	0	0	0	0	0	0
3.33_494.8273m/z		494.8272509	1	3.3301	0.089233333	0	100	8910.046151	183.88	55.01890746	19.03164415	157.1832248	23.00330965	0	1.388768886	0.965606278	13.66355348	12.87594943	100.1171313	0.006120101	24.81264499	2.270379644	103.7174259	47.19940508	180.9889102	12.46643122	1.140592099	0.347767083	87.06548775	1.709959682	45.56661239	2.939809071	141.8633497	10089.60178	1816.171058	16304.35406	17430.00563	5044.406397	8648.453695	6315.430189	10402.54847	5605.486501	15284.24091	18217.27227	16815.25826	20802.50983	66061.79009	18125.56855	77909.53893
3.35_540.7933m/z		540.7932819	1	3.3478	0.16005	0	100	4634.088986	135.92	1491.035636	4558.853794	12940.9935	11082.30515	9945.552014	0	6490.209179	2270.476675	3121.452878	9434.052641	7879.784015	12781.98077	18027.84391	17893.33862	10115.68485	7393.236645	1589.421051	16730.92133	2414.479928	27846.32757	4122.984379	4696.381482	3485.650993	8062.115668	0	0	0	0	0	0	0	0	0	0	0	0	0	3696.240295	0	0
3.37_384.7988m/z		384.7988059	1	3.365833333	0.106933333	0	100	1622.98453	127.76	0	2585.19519	1243.954871	2610.871076	1191.114998	2228.348528	1249.507213	3542.315685	2465.358267	9795.722724	3344.322776	1575.683946	0	4263.364032	3963.74478	5141.878338	0	1089.795055	1520.982649	3371.465119	2176.670541	4016.684426	2556.73192	2518.630298	0	0	0	0	0	0	0	327.4739149	0	0	0	0	0	0	0	0
3.38_313.1081m/z		313.108111	1	3.38395	0.92395	15	100	3251.384872	685.57	0	0	0	0	0	0	0	0	0	0	0	0	0	152815.089	0	0	0	0	0	0	0	0	0	0	0	0	0	0	0	0	0	0	0	0	0	0	0	0	0	0
3.38_804.6187m/z		804.6186997	1	3.38395	0.089233333	0	100	7510.019341	114.46	11754.25827	6854.914066	27209.40713	11275.43314	14969.36136	8868.621565	292.1422259	5399.551142	7987.587121	19250.6429	16258.76161	6860.039349	7610.288841	24651.4686	11514.75392	21814.98731	8739.725518	11062.57422	11719.55523	32373.64178	10508.91322	5586.78675	13234.74403	7476.01929	0	0	0	0	0	0	0	0	0	0	0	0	0	0	0	0
3.38_842.6569m/z		842.6569141	1	3.38395	0.124633333	0	100	6320.756971	137.7	3075.383772	2487.431396	14246.94505	21201.84081	3826.012564	26725.09702	6998.835534	0	7442.223148	15253.96856	4757.261583	10002.11463	0	14790.58661	12399.42178	4942.71892	3214.115896	9327.018272	22847.73131	15172.91994	10654.76732	0	31834.32749	5134.752994	0	0	0	0	0	0	0	0	0	0	0	0	0	0.099625156	0	0
3.40_355.0284m/z		355.0283635	1	3.40165	0.622466667	0	100 - 1.12	79163.27634	158.88	0	0	0	0	0	0	0	0	0	0	0	0	0	0	0	0	0	0	0	0	0	0	0	0	69963.68869	49490.5312	94226.99843	83848.48352	119949.8268	86774.07272	168714.7152	163545.7949	75832.97681	131090.3807	279498.8611	164001.0449	190534.8924	400298.9623	51897.70482	263831.5444
3.42_418.8940m/z		418.8939739	1	3.41935	8.6487	0	100 - 19.6	9091202.297	169.79	0	0	0	0	0	0	0	0	0	0	0	0	0	24.8042474	0	0	0	0	0	0	0	0	0	0	12857615.24	9012961.779	12614437.11	14929585.94	10687178.33	13774970.14	7231734.962	10538605.82	10066409.18	9752811.994	15392312.7	15042956.42	15281622.19	50874458.98	12674177.23	50582843.09
3.42_752.7476m/z		752.7475813	1	3.41935	0.17835	0	100	5995.648011	206.61	3.454801591	0	0	3.079508513	16.01226408	0	0	0	0	0	0	0	0	0	0	0	45.16660816	0	0	0	0	0	0	0	27719.25205	2352.430995	14820.93367	20655.87405	11607.52104	3312.426595	7043.844742	17514.50936	2405.239757	0	11411.14971	7802.716347	7930.407757	70598.65759	3283.044162	25907.34031
3.42_892.7314m/z		892.73142	1	3.41935	0.160033333	0	100 - 3.94	29720.42624	170.1	0	0	0	0	0	0	0	0	0	0	0	0	0	0	0	0	0	0	0	0	0	0	0	0	10690.21918	15704.1154	58258.85231	52291.13438	64330.35729	30492.93875	31312.53594	52008.10887	37176.77415	66487.45718	45730.91702	68806.97596	58433.734	185752.3246	73203.39466	114295.1195
3.44_510.8159m/z		510.8159449	1	3.437033333	0.177916667	0	100	5306.563345	123.62	3736.751549	141.8923083	11894.77032	19650.76064	0.466582209	87.68307077	4141.113925	3691.511516	12410.79654	6953.975764	10212.96508	5166.788221	9360.206687	7069.241814	9210.323447	9666.19239	10595.85266	2729.710459	9823.28171	21827.38149	9982.726298	2476.923741	3609.378767	8115.295398	0	0	0	0	0	0	0	0	81.50433917	0	0	0	0	8788.727854	0	0
3.45_664.6774m/z		664.6774131	1	3.454766667	0.160216667	0	100	5928.64503	115.64	2185.042191	16826.3431	14861.7384	19372.06864	12875.37978	7811.950879	18369.48707	7778.852611	9503.016657	9257.836599	2506.847432	11417.11977	5708.199791	9535.942368	10314.95683	17978.68296	2731.36087	12284.34645	17753.78702	10990.71345	5170.568733	1954.347278	6899.712878	3649.96449	0	0	0	0	0	0	0	0	0	0	0	0	0	0	0	0
3.45_752.6667m/z		752.6667127	1	3.454766667	0.160216667	0	100	11137.57139	112.57	11204.64589	24041.59823	31131.63157	26929.73092	18917.23088	6133.90057	20405.37721	24787.86656	6144.574476	27421.35818	13605.87644	17777.29105	9127.798886	5786.12505	19704.19083	17568.24473	16655.43616	2879.854424	46383.09713	31700.67591	22952.42606	15498.49395	31355.39304	17249.7413	0	0	0	0	0	0	0	0	0	0	0	0	0	0	0	0
3.45_820.7359m/z		820.7359021	1	3.454766667	0.106633333	0	100	7995.832052	195.46	0	0	0	17.48078884	0	0	111.0222405	0	10.89447247	0	0	0	0	0	0	0	0	0	0	0	0	0	0	0	13431.09192	8959.928241	10434.7699	7266.254505	3528.418489	0	3168.635936	14008.19351	3849.889351	20122.85052	26903.29821	22796.6888	20988.50053	14227.4245	10979.32835	0
3.49_136.9086m/z		136.9085822	1	3.490183333	0.248766667	0	100	891.5570729	250.4	0	0	0	0	0	0	0	0	0	0	0	0	0	0	0	0	0	0	0	0	0	0	0	0	799.6542448	741.9247576	0	259.4171334	1398.428274	846.9328573	1277.706287	2892.218141	1215.472932	1513.486337	1439.751891	1577.458806	1288.289159	924.5042399	3463.278471	0
3.49_836.5854m/z		836.5853847	1	3.490183333	2.0604	0	100 - 49.2	694780.6842	683.31	6999.469645	0	7986.144573	5459.962328	2163.428769	1951.535159	5212.122868	0	5905.838154	2313.401046	2798.535463	0	8929.927292	8251.09457	3959.238463	2729.666712	3984.642374	2924.418403	7023.476662	1246.942616	7582.292291	2645.815111	3120.60051	5534.024733	0	0	0	0	0	0	0	0	0	0	0	0	0	0	0	0
3.53_364.8881m/z		364.8881427	1	3.525983333	0.142516667	0	100 - 1.74	4140.813509	89.2	1986.658467	2464.128051	7170.615777	10285.37929	3575.779116	4155.366413	9451.52028	6356.399324	3378.999345	8957.65256	2452.224693	6717.483383	7749.042932	0	5947.531852	9571.73671	4301.539182	7188.375861	8405.494547	12055.6537	7627.334217	6734.152645	5556.699909	1487.935036	870.1391574	1423.979334	1124.05214	0	240.9469569	8.278199314	526.3444368	0	839.6853345	1187.710335	1705.163887	1136.714279	3640.106673	0	0	0
3.53_395.2431m/z		395.2430736	1	3.525983333	0.071683333	11	100	298.7407677	487.86	0	0	0	0	0	0	0	0	0	0	0	0	0	0	0	0	0	0	0	0	0	0	0	0	0	0	5729.664054	0	0	0	0	0	0	8311.152029	0	0	0	0	0	0
3.53_714.6929m/z		714.6929498	1	3.525983333	0.1071	0	100	6490.2801	123.41	15042.33173	5680.547729	0	2495.822201	12119.24431	8437.648193	18925.08093	4814.477196	12600.18061	12316.35686	9980.736833	8498.364124	10010.43865	12361.37674	4215.916071	29817.85087	8330.378118	13628.12178	30725.58289	13193.79211	6029.307089	6334.36876	18439.1881	19403.57994	0	0	0	0	0	0	0	0	0	0	0	0	0	0	0	0
3.54_540.7953m/z		540.7953482	1	3.544183333	0.1071	0	100	3467.111202	123.3	9052.61296	7251.752502	6079.966972	10831.99818	4184.138498	9614.167608	5248.926408	0	4958.17682	5746.246236	4684.621502	6080.017127	3384.195453	0	8518.100399	16127.419	6855.438198	9456.024216	10082.54779	14736.8855	1579.094927	4269.378895	0	1358.409746	0	0	0	0	0	0	0	446.6769806	0	0	0	0	0	0	0	0
3.56_602.1148m/z		602.1147994	1	3.561866667	0.5334	0	100 - 30.5	23334.7408	685.45	0	0	0	0	0	0	0	0	0	0	0	0	0	0	0	0	0	0	0	0	0	0	0	0	0	0	0	0	0	0	0	0	0	1096557.062	0	0	0	0	0	0
3.56_702.0708m/z		702.0707973	1	3.561866667	0.391883333	0	100 - 24	7299.815047	685.57	0	0	0	0	0	0	0	0	0	0	0	0	0	0	0	0	0	0	0	0	0	0	0	0	0	0	0	0	0	0	0	0	0	343091.3072	0	0	0	0	0	0
3.60_219.1021m/z		219.1020595	1	3.597283333	1.279183333	10	100	4382.841036	258.25	0	0	0	0	0	0	0	0	0	0	0	0	0	0	0	0	0	0	0	0	0	0	0	0	20778.86601	5796.260652	0	6739.302131	10722.55573	0	17158.53975	27504.14793	0	0	31420.92877	0	57853.19258	0	28019.73516	0
3.61_824.7456m/z		824.7455536	1	3.614983333	0.07085	0	100	5734.37736	231.37	0	0	0	0	0	0	0	0	0	0	0	0	0	0	0	0	0	0	0	0	0	0	0	0	3583.11817	5750.067662	13247.86745	3015.856141	14756.04615	9807.82787	2060.801052	0	3171.02433	6539.895427	13683.3504	12120.33071	17253.44065	18674.02426	0	0
3.65_476.7748m/z		476.7748391	1	3.650416667	0.142366667	0	100	3353.206117	124.92	5923.162991	1300.117187	4864.978719	15846.5946	14725.10928	1411.756327	5911.864238	5018.952642	3486.8278	2219.368927	5012.278564	8687.638307	6455.986402	1696.808585	11519.32106	6726.931249	0	1137.943895	8673.23014	4936.101587	4937.919531	3468.948916	4250.224741	3502.889325	0	0	0	0	0	0	0	0	0	0	0	0	0	0	0	0
3.67_188.1039n	188.1039414	187.0966649	1	3.668133333	0.76425	11	100 - 5.48	30427.31595	250.48	6135.109668	5186.690577	365.2726137	5312.474125	30110.21592	2010.103924	714.8339329	2915.208076	6641.011084	4202.35134	2110.460949	1791.861918	1310.145586	520772.6595	959.7590709	1553.159919	4521.143263	1217.121387	1024.173968	1465.24099	7596.919436	17868.26646	3505.923216	5519.165588	14167.24671	12174.23866	2957.5487	3015.959236	19065.30788	45894.37983	36976.6003	46651.75973	28836.286	44688.95733	46677.32556	51383.91907	20792.64389	47841.69029	21346.27118	70784.85621
3.67_842.7342m/z		842.7342123	1	3.668133333	0.071566667	0	100 - 1.12	13146.15544	221.92	0	0	0	0	0	0	0	0	0	0	0	0	0	0	1.165445786	0	0	0	0	0	0	0	0	0	21708.71044	15333.03606	20345.2155	0	41261.72066	8828.718947	8807.46048	20055.04834	16794.61034	27478.35198	56668.37824	22705.10057	0	28407.17349	0	0
3.69_590.7230m/z		590.7230112	1	3.6862	0.071566667	0	100	3452.544261	130.47	5403.197353	6694.857245	10137.37896	5460.931391	0	0	10616.62265	2216.684161	9795.39735	6137.747994	6606.608085	1859.862955	0	1949.063695	0	8510.93898	8696.520713	5816.573897	5590.436335	6014.402312	6094.308164	5020.125385	9192.865996	3179.627685	0	0	0	0	0	0	0	0	0	0	0	0	0	0	0	0
3.72_707.1587m/z		707.1587196	1	3.721983333	1.17235	2	100 - 26.1	35422.78497	685.57	0	0	0	0	0	0	0	0	0	0	0	0	0	0	0	0	0	0	0	0	0	0	0	1664870.893	0	0	0	0	0	0	0	0	0	0	0	0	0	0	0	0
3.74_384.7986m/z		384.7985898	1	3.73965	0.053066667	0	100	825.3001028	184.51	0	2486.91494	0	3012.035447	0	0	1299.649147	1278.299771	1418.458853	5995.294588	0	1512.459667	1627.481181	0	2277.599649	0	1815.567678	0	1426.746417	0	0	0	0	1378.140006	0	0	0	0	0	0	0	0	0	0	231.5150995	0	0	0	0	0
3.74_609.1819m/z		609.1819085	1	3.73965	2.808333333	5	100 - 27 - 1.62	86165.64063	685.57	0	0	0	0	0	0	0	0	0	0	0	0	0	0	0	0	0	0	0	0	0	0	0	4049785.11	0	0	0	0	0	0	0	0	0	0	0	0	0	0	0	0
3.76_203.1281m/z		203.128137	1	3.75735	1.012866667	54	100	2442.026148	685.57	0	0	0	0	0	0	0	0	0	0	0	0	0	114775.229	0	0	0	0	0	0	0	0	0	0	0	0	0	0	0	0	0	0	0	0	0	0	0	0	0	0
3.78_540.7929m/z		540.7928791	1	3.77505	0.142333333	0	100	3855.701902	123.06	9434.58621	1636.637085	14371.19024	0	6838.795363	3576.598746	7323.196207	3120.642451	3232.270686	8900.170639	4625.311886	6706.915248	7418.813364	1667.157609	7370.214872	4499.732678	7160.377277	6850.209889	0	20190.5852	6609.19888	12643.85659	8747.673912	7098.069564	0	0	0	0	0	0	0	0	0	0	0	0	0	0	0	0
3.78_714.6937m/z		714.6937289	1	3.77505	0.088466667	0	100	5911.27657	113.1	5169.267385	12741.80647	20645.31881	4074.891758	19363.31648	6747.539131	6752.472644	3206.213843	16386.57157	13285.47801	8413.124168	10440.2083	16919.78279	4694.223803	18397.42423	3165.167743	5821.605869	10157.88771	3007.965036	20402.69022	13789.58615	2554.41924	10830.47482	12170.68175	0	0	0	0	0	0	0	0	0	0	0	0	0	0	0	0
3.81_476.7753m/z		476.7753456	1	3.810416667	0.089	0	100	2350.71454	138.9	0	8844.551984	8888.143953	3482.405507	0	0	6158.305481	480.8592625	2622.838686	3306.314646	0	4037.210769	12225.84669	2559.052678	7303.576263	4709.25471	5132.094796	2767.791934	4151.189225	9781.341727	2143.971477	5644.176486	3275.744885	2841.99019	0	0	0	0	0	0	0	0	0	0	0	0	0	0	0	0
3.81_590.7246m/z		590.7245644	1	3.810416667	0.106316667	0	100	5140.04713	131.21	8404.692552	7055.247006	3300.379176	11236.82656	6791.562064	6304.826631	10363.26723	5761.667391	6255.259968	2069.255427	2552.353681	9863.208272	5486.224413	1945.188658	12830.23093	5446.534548	10736.85578	6213.397994	7611.821171	34463.61011	5995.029206	8190.53913	10085.82319	7949.689902	0	0	0	0	0	0	0	0	0	0	0	0	0	0	0	0
3.83_664.6775m/z		664.6774537	1	3.8281	0.10675	0	100	4527.388845	159.32	4620.346654	4553.748718	16180.86663	4274.449784	8240.740296	6588.957457	4174.965476	0	7349.14993	15232.54697	3440.828047	11620.46425	2140.971374	2802.866164	5837.672147	12454.40407	12622.26389	1483.519976	3541.750662	40008.40529	1928.743863	6909.595506	4391.085997	1805.544047	0	0	0	0	0	0	0	0	0	0	0	0	0	0	0	0
3.85_276.9243m/z		276.9243131	1	3.8458	0.14215	0	100	1667.373052	235.05	0	0	0	0	0	0	0	0	0	0	0	0	0	0	0	0	0	0	0	0	0	0	0	0	5431.41331	81.50860747	2388.31779	0	1768.194169	0	2269.662237	5973.190471	4244.214141	4870.602896	5992.132523	1308.990801	426.4768095	2738.863846	0	2014.250541
3.86_449.1733m/z		449.17329	1	3.863666667	0.212916667	1	100 - 8.79	5428.514295	329.91	0	0	0	0	0	0	0	0	0	0	0	0	0	0	0	0	0	0	0	0	0	0	0	0	0	0	0	89710.20964	27305.35917	65798.80342	0	0	22011.69167	0	0	0	0	0	0	0
3.86_852.7517m/z		852.7517286	1	3.863666667	0.283733333	0	100 - 4.88	42323.31046	165.68	0	0	0	0	0	0	0	0	0	0	0	0	0	0	0	0	0	0	0	0	0	0	0	0	62695.57516	47170.68196	56827.46226	82419.55436	88555.23844	38226.12505	45338.48712	55785.85955	48997.21932	37669.64912	93100.90997	81839.49309	105981.3701	179777.8328	10029.69273	181768.1433
3.88_537.0821m/z		537.0821404	1	3.88175	6.168966667	3	100 - 30.9 - 4.89 - 0.00613	1199312.235	472.02	0	0	0	0	0	0	0	661257.1808	0	0	0	0	0	0	0	0	0	0	105090.7844	0	0	0	0	0	27784690.82	16.78104262	0	27736716.35	16.83333448	1458.319646	1.502874391	1.974048688	0	0	0	76274.4886	23.5521209	0	0.82081972	0
3.90_438.7737m/z		438.773669	1	3.8995	0.106783333	0	100	3088.015343	112.17	5470.429741	5057.277929	2849.833444	0	2281.708709	9298.424233	7968.033508	2904.666117	2772.594964	6091.951891	4601.050431	6681.172969	8074.293487	2801.693472	3680.276612	9425.4093	6451.80933	7196.864973	2329.554307	2840.024314	4128.462782	2061.770088	5859.317507	4947.239791	0	0	0	0	0	0	0	0	0	0	0	0	0	0	0	0
3.90_790.6380m/z		790.6379928	1	3.8995	0.071216667	0	100	3100.435688	147.46	3222.145728	2602.625244	8978.364063	5872.979003	0	3642.144424	0	7120.213349	6889.904712	2819.287064	4713.2686	2815.587997	0	15675.16646	13061.58309	5337.359412	6035.747374	8237.052351	7881.776364	0	6283.435805	0	0	4866.613839	0	0	0	0	0	0	0	0	0	0	0	0	0	0	0	0
3.92_842.6600m/z		842.6599573	1	3.9172	0.106216667	0	100	5652.409972	107.9	7113.229431	9113.832311	3842.563795	5898.895373	9791.276843	11133.7856	3582.637474	6532.339102	15786.75807	3266.508735	9787.571638	14822.15404	3132.054432	3163.567023	9156.08737	14378.64629	14452.63138	11364.56422	6536.125289	15923.72669	11308.29434	5388.915231	5708.25815	17226.43906	0	0	0	0	0.239770811	0	68.15681386	0	0	0	0	0	0	0	0	0
3.93_345.8349m/z		345.8349444	1	3.934883333	0.177833333	0	100	2298.874149	125.45	7746.47357	850.6570435	7652.447174	4508.886513	3529.965035	3696.061087	828.5482954	2122.772177	3127.144007	5900.021469	738.960986	5257.079099	973.5841252	3811.313565	5809.474135	9634.905488	7612.036124	1912.215855	3142.66627	1082.024482	7069.195338	7074.435348	2729.893182	4634.91038	0	0	0	0	0	0	0	0	0	0	0	0	0	0	0	0
3.95_144.0443m/z		144.0442585	1	3.952616667	0.177616667	0	100	405.3910964	230.45	0	0	0	0	0	0	0	0	0	0	0	0	0	0	0	0	0	0	0	0	0	0	0	0	0	151.0402622	0	0	0	3224.903609	2527.57522	2499.221892	1024.067052	1629.187595	421.0382646	1415.793073	0	0	0	4177.88761
3.95_510.8157m/z		510.8156839	1	3.952616667	0.12435	0	100	3278.487111	132.8	3207.932468	10.25614572	3258.355085	3671.297036	23.59562399	0.419849393	4837.784907	4026.940772	11740.38323	7647.917291	10868.12356	2479.616308	7012.381868	37.88827162	10628.87884	3459.27976	8255.851632	6758.557099	43.46610267	8922.555692	2696.899705	3620.057197	14087.96478	2905.260975	0	0	0	0	0	0	0	0	0	20.26143971	0	0	1858.31187	0	0	0
3.95_642.6961m/z		642.69609	1	3.952616667	0.106266667	0	100	3493.945977	148.01	10819.83496	6623.378556	5319.771238	10847.96915	0	298.030304	4265.004425	6594.674494	779.8824689	18582.56703	4654.02139	6605.714915	0	0	10109.8782	5996.755831	14403.16383	2508.249822	254.0171149	4799.717639	3134.525275	2551.127124	8249.286907	4286.472494	0	0	0	0	0	0	0	0	0	0	0	0	0	0	0	0
3.97_438.7736m/z		438.7736469	1	3.970316667	0.070966667	0	100	2114.377927	128.02	7758.528628	4314.209179	5212.672896	4809.52916	2764.143711	2439.488883	3122.623553	0	4572.14107	6524.635316	1888.429404	9963.117167	6997.139017	1977.319931	1808.336704	2352.010696	4623.884978	0	0	0	3621.463763	3441.409934	0	6842.333182	0	0	0	0	0	0	0	0	0	0	0	0	0	0	0	0
3.97_587.8207m/z		587.8207211	1	3.970316667	0.0887	0	100 - 46	4002.818241	245.11	0	0	0	0	0	0	0	0	0	0	0	0	0	0	0	0	0	0	0	0	0	0	0	0	5500.36369	6116.535416	2714.153845	3404.280997	402.5002302	1606.711908	4972.831627	2582.429787	3057.621471	3400.797633	2469.86304	5316.56882	17598.53689	20774.2155	0	22621.26294
3.97_784.6333m/z		784.6332612	1	3.970316667	0.142	1	100	10726.26442	110.6	40032.57204	18802.44112	28758.83986	18481.82104	15152.83985	18055.3864	23489.86666	22101.67668	21504.86205	6863.974064	12381.05911	24012.34387	20525.98862	40028.81802	13539.43088	25571.2389	16857.76172	20587.1789	4345.43886	25148.78907	15910.21591	0	18207.11318	10011.37428	0	0	0	0	0	0	0	0	0	0	0	0	0	0	0	0
3.99_775.4740m/z		775.4739682	1	3.988016667	0.657266667	11	100 - 33.3 - 0.651	67052.89526	354.13	0	0	0	0	0	21984.21985	15881.715	0	14795.46634	0	618824.7959	0	0	0	0	0	0	0	0	0	76076.08233	127175.6715	81024.04741	10618.30866	0	0	0	0	0	0	0	0	0	0	0	0	0	0	0	0
4.01_292.8404m/z		292.8403614	1	4.005716667	0.159666667	0	100	1489.519844	112.2	4847.368698	2941.956802	4328.251525	1451.46397	1300.043096	2831.409612	2483.675364	4188.183904	3017.942362	670.4972075	2216.897612	1713.670712	2087.537822	3221.629028	4495.286581	3825.275967	0	1880.193773	1517.770889	4155.014882	2136.721733	2921.16729	1239.855084	2234.508923	0	0	0	0	0	0	0	0	0	0	0	0	0	0	0	0
4.01_424.8420m/z		424.8420337	1	4.005716667	0.106616667	0	100 - 0.495	27511.3731	165.63	0	0	0	0	0	0	0	0	0	0	0	655.3469681	0	0	0	0	0	0	0	0	0	0	0	0	28215.96203	19598.69707	43608.7941	97679.26391	30946.22516	29071.69662	26456.28881	35715.04718	29320.15514	37653.71496	60838.67792	34076.38336	71146.91735	183061.687	13228.57724	142634.9892
4.01_714.6916m/z		714.6916406	1	4.005716667	0.266483333	0	100	15480.73031	102.36	26407.61555	27198.44987	30561.88999	41442.72845	25474.79088	23067.66041	33236.78884	32571.07847	21715.5558	20351.76609	31505.92949	17186.5223	32555.98085	68636.42934	19810.01078	39423.81915	21832.92254	21570.89899	23441.53574	27252.84528	13693.88905	25816.80027	32682.70397	14987.7132	0	0	0	0	0	0	0	0	0	0	0	0	0	0	0	0
4.01_723.5030m/z		723.5029924	1	4.005716667	1.012633333	0	100 - 37 - 5.53	349010.9632	260.88	2521.484712	66606.67942	8825.401029	9257.751415	117442.0751	334739.9363	227711.256	185858.1594	328456.8758	114798.753	2729787.313	4629.068393	32050.6802	28446.71939	0	0	111064.124	58547.73555	122647.368	0	631527.3719	852352.7167	669058.0823	272175.901	0	0	0	0	0	0	0	0	0	0	0	0	0	0	0	0
4.02_713.4740m/z		713.4739933	1	4.023583333	0.94185	3	100 - 32.9 - 30.1 - 2.54	147574.0195	326.71	0	4545.297216	0	0	2896.07006	71634.35151	26276.34014	9671.566701	62748.18254	9067.499086	1051471.305	0	0	0	0	0	5921.477487	2243.018123	8006.359497	0	186558.2459	293079.1199	171398.8307	47220.13782	0	0	0	0	0	0	0	0	0	0	0	0	0	0	0	0
4.04_227.9892m/z		227.9892396	1	4.0415	0.407933333	0	100 - 0.851	29110.83789	155.36	47415.76054	35154.901	102467.6171	92456.73978	26914.43773	41684.85545	26686.95123	18983.86326	49631.40377	55323.05742	35554.54823	41687.02701	63384.10319	175032.4697	0	59458.50588	64145.81034	58583.18923	222499.4972	0	18827.47635	32120.69007	24942.75545	35535.84865	0	0	0	0	0	0	0	0	0	0	0	0	0	0	0	0
4.04_372.8068m/z		372.8068381	1	4.0415	0.159666667	0	100	2908.447005	111.93	6837.320379	2533.788562	6259.568151	5315.246877	0	4093.142689	6298.477992	9438.629094	4898.604043	1687.205223	1.097096608	6182.050258	3733.138177	4302.974896	8998.905893	9894.883674	2873.566861	4347.534555	6056.143817	6190.441576	3115.411483	5766.182799	5915.929134	5458.777602	0	0	0	0	0	0	0	0	0	0	0	0	0	0	0	0
4.04_402.9161m/z		402.9161388	1	4.0415	0.17735	0	100 - 5.18	9099.006145	190.68	0	0	0	0	0	0	0	0	0	0	0	0	0	0	0	0	0	0	0	0	0	0	0	0	8150.190896	6960.918521	17210.22139	16493.6567	9161.066365	7938.077651	9787.100516	8295.7869	9353.831934	16459.76766	16243.03265	8558.912615	34026.04256	90304.07311	2333.683752	50242.84636
4.06_626.7212m/z		626.7212309	1	4.0592	0.106583333	0	100 - 1.24	29156.88674	105.31	57064.98571	42586.64361	60021.24433	42382.0736	28941.4975	49618.69726	53307.1536	81424.40514	65595.38065	29297.80533	39662.80547	48669.87201	47954.95969	148480.0448	43448.48647	53822.93022	49524.47348	42703.17212	43875.11557	33282.53396	41662.38574	63820.73821	45120.14046	36657.05155	0	0	0	0	0	0	0	0	0	0	0	0	0	0	0	0
4.09_233.1542m/z		233.1542423	1	4.0946	0.1597	38	100	779.6611614	499.29	0	0	0	0	0	0	0	0	0	0	1135.072273	0	0	0	0	0	0	0	0	0	0	0	0	0	0	0	968.5658735	6360.869872	0	546.2544785	0	521.2156133	0	465.9968929	0	533.3793347	0	0	0	26112.72025
4.11_506.8103m/z		506.8103032	1	4.112283333	0.070766667	0	100	1948.419953	146.85	3139.425815	0.651893784	4.521863359	1691.181189	3290.440728	4233.305553	2.112988971	4474.895047	6878.541778	3232.449549	7012.122522	0	8756.673089	0	2493.547295	3689.854468	16.68018453	4994.90367	2.680942651	0	0	8413.219597	4430.025025	4199.807624	0	0	0	0	0	0	0	0	0	895.3253068	0	0	0	0	0	0
4.11_804.7615m/z		804.7614966	1	4.112283333	0.1776	0	100 - 8.32	23716.56256	181.36	0	0	0	17.24985857	4.664929024	14.54115527	0.368405203	0	18.40347212	9.461737798	48.10323593	278.1023218	0	0.714676339	0	57.0957553	0	0	0	0	90.6719911	0	0	0	15747.67751	23451.10907	42190.96452	52565.41779	19424.9694	32888.76049	18095.96247	41757.48376	24787.19642	34032.9471	44148.69034	20997.71397	29261.73562	158933.8233	8582.083536	116342.747
4.13_837.2541m/z		837.2541085	1	4.129983333	1.279166667	0	100 - 48.9	53715.12698	677.92	0	0	0	0	0	0	0	0	0	0	0	0	0	0	0	0	0	0	0	0	0	0	0	0	1900.535871	0	0	3087.741453	0	0	0	0	0	0	0	0	2398.717561	10413.1959	2497012.924	0
4.15_410.8188m/z		410.8188	1	4.147666667	0.142	0	100	2517.049248	140.08	0	3129.841125	4751.500067	2244.746675	9916.857382	4069.551539	8171.84524	3878.710781	3466.135009	2442.847714	1731.552774	0	6207.639396	7419.346475	878.7990017	4521.508535	3037.007728	2009.128735	6155.060227	1418.630468	1865.785975	4918.554559	3366.030813	3105.5016	0	0	0	0	0	0	0	0	0	0	0	0	0	0	0	0
4.17_136.9308m/z		136.9307812	1	4.165366667	0.195116667	0	100	556.8039226	96.6	770.7701113	1313.191566	1812.682343	1128.64035	452.9819927	259.3655797	1145.915089	242.7588103	0	458.3228377	746.9861085	795.1845166	754.9096332	552.3522851	401.9670896	1159.170403	144.6835299	414.0551316	1641.207146	857.1682186	180.0177191	199.8502323	886.5988555	687.2714656	0	0	185.4053228	0	393.3987078	0	293.8863629	206.6499047	193.9105849	0	0	0	1080.523369	962.678494	291.6964883	0
4.18_255.0659m/z		255.0659433	1	4.18325	0.372516667	9	100 - 15.5	21073.05377	685.57	0	0	0	0	0	0	0	0	0	0	0	0	0	990433.5274	0	0	0	0	0	0	0	0	0	0	0	0	0	0	0	0	0	0	0	0	0	0	0	0	0	0
4.18_1525.5841m/z		1525.584119	1	4.18325	1.047966667	0	100 - 96.4	88170.7791	684.73	0	0	0	0	0	0	0	0	0	0	0	0	0	0	0	0	0	0	0	0	0	0	0	0	0	0	0	0	0	0	0	0	0	0	0	0	0	0	4139109.628	0
4.22_622.7890m/z		622.7889973	1	4.2189	0.195166667	0	100 - 1.17	68018.58264	193.67	0	0	0	0	0	0	0	0	0	0	0	0	0	0	0	0	0	0	0	0	0	0	0	0	43615.37023	73382.86316	89162.07073	61020.2118	70223.22938	66065.65504	70948.36414	71013.04919	123213.5237	66498.99426	129681.4661	79333.67983	144187.4631	561407.4157	60010.93283	270252.1084
4.24_552.7609m/z		552.7609109	1	4.2366	0.141883333	0	100	4771.99597	110.11	19982.91464	6935.874582	13548.53323	4021.89051	4310.093109	8987.277592	5014.987161	10336.40035	14219.68459	5368.069263	5343.536711	7216.26883	0	10998.83595	14181.74368	8065.924778	10762.05728	9602.236986	5387.133159	6160.273416	3714.015711	2886.619529	7802.213046	7510.905888	0	1.670776574	0	0	0	0	0	0	53.26337133	0	1.88959349	0	0	214.8222979	0	0
4.25_402.9159m/z		402.9159361	1	4.254316667	0.195566667	0	100 - 5.2	9547.534706	191.21	0	0	0	0	0	0	0	0	0	0	0	0	0	0	0	0	0	0	0	0	0	0	0	0	4495.737348	15717.10139	13688.12107	13244.63687	11726.4493	6839.92054	9692.848347	6614.197109	11917.57241	11909.26401	6051.065716	12848.74331	26728.04383	77593.1257	7614.484006	45171.67923
4.25_598.7941m/z		598.7940716	1	4.254316667	0.106233333	0	100	6607.663275	212.62	2850.248399	0	0	0	0	1570.667687	0	0	0	0	0	2114.09516	1639.402358	0	1478.098965	0	1442.661414	1078.969456	0	0	0	0	0	0	5501.434738	5332.486886	1954.90646	5935.462897	9616.401466	3734.891524	6256.070086	8138.99952	6856.512745	4060.551332	25057.69383	16395.21717	8234.46755	18768.67468	0	6445.642392
4.31_395.2435m/z		395.2434963	1	4.307416667	0.213016667	11	100	1464.204519	315.27	0	0	0	0	0	0	0	0	0	0	0	0	0	0	0	0	0	0	0	0	0	0	0	0	0	0	0	21942.08896	11343.03145	6348.507222	0	0	13052.80674	0	0	0	0	0	0	0
4.38_297.0743m/z		297.0742563	1	4.378816667	0.479466667	5	100	2575.685101	685.57	0	0	0	0	0	0	0	0	0	0	0	0	0	121057.1997	0	0	0	0	0	0	0	0	0	0	0	0	0	0	0	0	0	0	0	0	0	0	0	0	0	0
4.38_510.7752m/z		510.7752154	1	4.378816667	0.2666	0	100 - 0.161	213211.4217	95.51	340078.6903	316920.5126	413855.8467	359683.4092	333907.9459	347407.4478	325104.5472	334465.357	359389.1683	383912.9996	383863.2478	334202.2681	386718.6673	407187.9	271796.8304	454268.2208	432541.3647	332772.3434	422543.5674	873603.3099	306218.6946	279590.8433	336666.3262	329823.2308	0	0	0	0	0	0	0	0	0	0	0	0	0	0	0	0
4.38_522.1043m/z		522.1042578	1	4.378816667	0.3019	0	100	6517.44828	293.89	0	0	0	0	0	0	0	0	0	0	0	0	0	0	0	0	0	0	0	0	0	0	0	0	5499.259481	981.6125511	0	0	0	48941.70986	31586.98665	40054.37363	15560.76807	6166.627304	2126.213183	21813.33791	0	0	0	113780.806
4.38_785.2919m/z		785.291878	1	4.378816667	3.659516667	0	100 - 46.7 - 13.4 - 2.29 - 0.0288	2318641.784	685.13	0	0	0	0	0	0	0	0	0	0	0	0	0	0	0	0	0	0	0	0	0	0	0	0	0	0	2638.980939	0	2261.551193	0	1470.006	1429.497161	0	4413.924442	7230.506404	0	2376.691767	23338.26103	108908289.8	14338.88798
4.40_199.0967m/z		199.0967407	1	4.396483333	0.638683333	14	100 - 9.47	14636.59425	684.98	0	0	0	0	0	0	0	0	0	0	0	0	0	687347.9681	0	0	0	0	0	0	0	0	0	0	0	0	0	0	0	0	242.1351129	329.8265293	0	0	0	0	0	0	0	0
4.40_221.0792m/z		221.079151	1	4.396483333	0.248916667	14	100 - 1.36	1255.837728	356.26	0	0	0	0	0	0	0	0	0	0	2617.028749	0	0	29860.24962	0	0	0	0	0	0	0	0	0	0	359.3271059	282.7113278	981.8751385	0	470.3365866	3208.855572	1801.532682	4064.448667	0	0	1305.536425	619.7553773	568.7603132	2329.300728	930.2932006	1247.036486
4.40_432.8802m/z		432.8801811	1	4.396483333	0.195316667	0	100	5001.06291	239.47	0	0	0	0	0	0	0	0	0	0	0	0	0	0	0	0	0	20.76826967	0	19.80143004	0	0	0	0	6843.197103	5175.951294	8929.999334	0	1379.111499	0	3724.454348	6236.71969	4125.23309	0	13005.46924	3899.287433	6882.821034	26294.91668	13666.1113	17757.29991
4.41_335.0302m/z		335.0302372	1	4.4142	0.124316667	0	100	311.0881449	685.57	0	0	0	0	0	0	0	0	0	0	0	0	0	14621.14281	0	0	0	0	0	0	0	0	0	0	0	0	0	0	0	0	0	0	0	0	0	0	0	0	0	0
4.41_510.8156m/z		510.8155828	1	4.4142	0.070783333	0	100	2327.898278	157.1	0	5784.366533	2573.891092	3441.213506	0	39.53846245	0	3140.894307	8827.799842	6888.859581	6225.724977	0	8152.452803	3272.08611	3157.8671	0	3975.770159	6264.832618	4397.925202	17822.3227	39.14042093	10050.88615	5823.590976	3387.894196	0	0	0	0	0	0	0	0	0	0	0	0	0	0	0	0
4.41_775.2632m/z		775.2631798	1	4.4142	1.510016667	0	100 - 44.8 - 38.7 - 14.1	163250.452	682.73	0	0	0	0	0	0	0	0	0	0	0	0	0	0	0	0	0	0	0	0	0	0	0	0	0	0	7634.224349	0	0	0	0	0	1839.656462	0	0	0	0	0	7641703.522	5946.317597
4.43_361.0926m/z		361.0926256	1	4.431916667	0.639216667	12	100 - 16.7	21185.00711	685.57	0	0	0	0	0	0	0	0	0	0	0	0	0	0	0	0	0	0	0	0	0	0	0	0	0	0	0	0	0	0	0	0	0	0	0	0	0	0	995695.3342	0
4.43_526.7493m/z		526.749346	1	4.431916667	0.123916667	0	100 - 0.161	49861.41884	109.83	83369.47201	75817.50735	96728.90349	84184.04407	74625.928	85358.58562	85748.17781	81281.28012	60198.9004	78493.41507	57012.7941	83929.88115	86221.06571	55906.35244	70542.22253	84253.8443	127662.547	84136.41755	97647.35381	295663.2917	67894.15531	75166.75994	86247.75854	72803.76962	0	0	0	0	0	0	0	0	0	0	0	0	0	0	0	0
4.43_640.6932m/z		640.6932255	1	4.431916667	0.514733333	0	100	25733.65697	94.01	30596.32052	40176.87872	58505.31989	71786.37675	32449.00859	55437.14376	46739.96783	36080.63316	41684.73376	50817.66266	50930.63595	38583.18284	46379.44964	26826.38883	38091.47718	47664.67809	29584.97788	41294.13333	64522.50701	60379.02787	46754.25332	26370.3683	54078.10612	24952.02451	0	0	0	0	0	0	1172.397882	0	0	0	0	0	0	0	0	0
4.45_826.7517m/z		826.7516835	1	4.4496	0.177966667	0	100 - 3.05	31908.09467	157.1	0.02710674	16.35449136	4.113673518	15.25340959	0	4.184131128	0.653082628	39.1449608	8.901989169	0.635035639	0	0	1.154776972	32.41100418	0	0	4.39581844	8.798321203	8.72985998	89.81064388	0	24.52551463	3.116515514	0	56782.38952	57185.52536	75898.20378	67318.21009	18440.31331	45696.9797	26972.58403	33199.03177	46509.65412	43235.35879	56984.0189	67528.97932	52803.68124	84964.42336	104295.5752	204125.4318
4.47_558.1188m/z		558.1187579	1	4.467316667	1.260366667	1	100 - 13.7	49664.02239	220.64	0	0	0	0	0	0	0	0	0	0	0	0	0	0	0	0	0	0	0	0	0	0	0	0	264192.5439	266888.4951	0	14041.66893	72923.60263	60274.29598	105732.4318	338949.9033	78833.77063	14770.97492	226532.3705	54068.19513	495392.1069	0	288964.1601	49307.83386
4.47_960.7187m/z		960.7187278	1	4.467316667	0.159916667	0	100 - 2.09	34999.98781	163.83	0	0	0	0	0	0	0	0	0	0	0	0	0	0	0	0	0	0	0	0	0	0	0	0	35593.4632	79812.02041	52740.57979	71122.69427	21403.44751	52128.16697	28982.3385	33701.21397	37092.56728	25614.2289	54334.20877	37565.78759	52183.38227	166333.3903	139972.0154	206558.8913
4.49_459.2021m/z		459.2021236	1	4.485016667	1.455383333	5	100 - 20.9 - 0.814	284391.8988	196.73	0	0	0	0	0	0	0	0	0	0	0	0	0	0	0	0	0	0	0	0	0	0	0	0	1508916.454	1023848.738	105835.2115	2122587.012	648611.8022	679765.7936	550795.8898	887448.426	620895.0028	63813.25551	876931.6462	148168.8509	2218081.817	0	1434664.199	0
4.49_476.7759m/z		476.7758689	1	4.485016667	0.088533333	0	100	2436.85002	119.92	9719.78686	2786.109454	3861.573312	1270.028329	2772.599337	3227.554667	2986.373721	7607.357791	5137.410015	2878.827535	2831.562111	7352.708862	5831.934598	0	9516.747794	5907.789658	5181.820473	3259.782277	4745.425029	8790.35343	3810.035327	1392.71975	5741.276139	0	0	0	0	0	0	0	0	0	0	0	0	0	0	0	0	0
4.50_318.8908m/z		318.8908286	1	4.502733333	0.159833333	0	100	2643.91087	238.32	54.09443887	99.60418828	85.29742665	68.0835083	124.6322203	62.70262226	47.45900573	80.59527693	0	17.49719528	84.39157226	148.3408406	79.306431	4.265549481	30.54281833	169.4075803	66.16138848	37.13430182	48.03731479	62.63147982	22.71543823	55.01869739	11.85189553	55.99624268	4319.519019	6368.121875	1775.245821	1443.285836	3707.29567	2077.720986	2499.824407	858.7124792	2628.88269	597.9077695	3974.847513	1222.59249	6050.01845	15506.12116	1381.487602	0
4.50_449.1732m/z		449.1731821	1	4.502733333	0.302033333	1	100 - 3.22	11392.96248	302.66	0	0	0	0	0	0	0	0	0	0	0	0	0	0	0	0	0	0	0	0	0	0	0	0	86630.37552	72797.48114	0	0	0	0	19888.14212	0	0	0	62454.953	0	130036.8673	0	163661.4177	0
4.52_552.7601m/z		552.7601222	1	4.5208	0.07135	0	100	2521.464446	119.54	37.46774867	1223.6745	7193.920208	5056.478539	7766.989375	6063.889844	0	7859.627796	7472.048807	6967.145478	4598.6836	8600.368291	6126.723866	4091.9426	0	6115.413995	2294.931916	4664.101555	3870.936608	4895.647656	8241.409407	99.9534751	3434.670368	2973.756736	0	0	0	0	0	0	0	0	0	0	0	0	0	0	0	0
4.54_714.6912m/z		714.6911862	1	4.538683333	0.21295	0	100	12970.72333	106.06	10419.19668	11800.48366	16720.98216	30437.20962	17000.98487	21146.50523	24053.20842	21853.71458	13001.18534	23187.28091	24825.91782	16264.87846	26893.67505	25934.37047	14297.91368	33933.61493	34611.99146	6113.190998	25537.38936	56281.49174	17987.24094	24349.76371	23154.59217	27007.60259	0	0	0	0	0	0	0	0	0	0	0	0	0	0	0	0
4.56_494.8273m/z		494.8272728	1	4.556366667	0.106316667	0	100	11392.28513	177.92	137.6222614	90.85971931	45.92499423	9.55955559	0	33.95412083	11.99522896	0	47.4743729	144.9180872	140.6716973	7.954975435	300.0289728	0	41.48021828	40.60197403	0	3.552309089	0.429569942	0.273343663	0	2.778539749	12.14208044	0	17360.905	13985.48691	10684.05476	24228.11148	4504.665626	16155.47284	10389.9788	14083.20539	8483.110218	6255.909066	29917.87757	17055.04171	15036.90396	38491.65868	17554.04923	70805.16712
4.57_209.0449m/z		209.0448892	1	4.57405	0.106316667	12	100	924.5492103	144.12	0	641.3381505	0	0	272.5958975	0	0	0	0	270.453966	0	236.1108778	0	0	0	317.7965566	0	0	0	0	0	265.5728529	571.7350343	0	1258.576862	1280.595221	0	0	376.9079863	4496.077286	2422.841699	4704.8492	1304.445623	1726.813282	1044.983613	1356.157592	1566.175245	2209.225215	1421.234187	1497.519577
4.57_364.8879m/z		364.8878833	1	4.57405	0.230333333	0	100 - 13.9	7560.085574	95.97	11105.78844	5704.290297	6163.470512	5266.690206	10392.08428	8582.675968	8046.598403	7906.062749	11072.53749	8564.031544	3420.93666	13209.88832	11997.48219	4884.289457	6659.607722	11157.30078	6168.50549	11067.96889	9298.796635	4907.560815	5209.515038	9094.042925	10626.12897	7621.17115	2215.376855	7020.378321	630.9975846	685.4788246	2633.708944	388.9992193	1244.531788	2717.105535	849.5432625	20.76024318	5016.605446	161.7156294	3303.071122	27085.39952	1128.672384	1909.147847
4.57_468.8430m/z		468.84296	1	4.57405	0.053066667	0	100	2631.570662	128.3	235.1682367	1172.011431	4120.125227	2441.790067	3669.04346	5301.351974	3515.64654	1942.811548	1444.194374	4759.570537	3663.18857	7067.112344	582.1785153	12123.9811	2.414231176	13808.30837	365.8364025	90.65819637	1783.251751	10994.72631	1654.496078	5985.93026	3469.157551	4289.036568	0	0	1285.457864	0	0	0	0	0	786.0088107	0	0	0	0	4825.751043	754.2021485	0
4.59_658.8231m/z		658.8231444	1	4.59175	0.283883333	0	100 - 6.47	25078.91304	173.52	0	0	0	0	0	0	0	0	0	0	0	0	0	0	0	0	0	0	0	0	0	0	0	0	33293.9859	28719.2965	32093.9822	81142.86073	19684.00387	51699.75814	28309.94296	27872.75459	20489.57531	7956.871226	53759.48101	37086.62024	42649.72503	126652.2262	35015.94131	127787.6127
4.61_292.8408m/z		292.8407558	1	4.609433333	0.1596	0	100	1599.996587	115.28	2941.661019	2631.78668	2654.429266	2134.723532	2398.395476	2262.84413	713.5109628	818.3969858	2288.56156	6080.19514	1009.984121	4225.555181	2543.616486	2111.944993	3842.341393	2779.360638	786.2576541	1839.282024	789.2138793	2974.461612	2559.205007	2432.562232	5804.476283	3207.735476	0	0	0	0	0	0	0	0	0	0	0	0	0	0	0	0
4.63_598.7935m/z		598.7935055	1	4.627116667	0.124033333	0	100 - 5.05	8665.941728	211.94	1388.672549	1069.350043	0	0	1817.050131	0	1816.806147	1441.354577	0	3034.796643	3127.069593	0	0	1628.015955	0	0	0	0	0	0	0	1004.747562	0	0	9761.978794	12319.41101	12609.15313	4580.327683	9322.215564	6786.900883	3656.981238	4746.00988	10487.29217	5112.939769	10311.57702	10530.18932	6734.30262	37894.69994	8569.898377	33077.71146
4.63_836.7161m/z		836.7160785	1	4.627116667	0.106333333	0	100	6357.107958	272.64	0	0	0	0	0	0	0	0	0	0	0	0	0	0	0	0	0	0	0	0	0	0	0	0	17975.42964	6283.516737	0	0	12404.40718	3850.099316	2696.056228	4945.477015	4364.713302	0	8397.936217	14408.36123	21530.3453	0	10727.45816	6274.969677
4.64_399.8070m/z		399.8069518	1	4.6448	0.195033333	0	100	3396.780971	105.04	4603.402503	5701.218445	5732.082997	2939.48602	5450.784905	7222.962428	6922.993401	7224.472863	4210.941167	10725.55422	0	9238.731968	6020.872769	2544.774698	5442.470709	7166.301617	8534.251358	5389.311732	8871.64311	4698.598835	6751.360887	8973.796587	8101.136769	8941.260893	0	0	0	0	0	0	0	0	0	0	0	0	0	0	0	0
4.64_458.8462m/z		458.8461503	1	4.6448	0.124216667	0	100	2574.414014	106.57	0	1984.308228	4607.162022	4173.225665	6345.205866	1761.791755	1490.615806	0	4551.146535	7389.598906	6578.44364	2064.105274	0	3469.727619	2288.544267	9357.151721	3536.510348	4884.660536	0	5935.663117	1543.477999	2414.584039	5539.728506	1975.59524	0	705.4690927	1035.196397	1229.765769	1175.925962	0	0	3120.7003	0	0	1666.517482	1773.267222	0	0	2504.624597	0
4.64_572.7416m/z		572.7415921	1	4.6448	0.08865	0	100 - 8.99	3242.464733	123.71	7126.283604	156.099993	9267.978081	9248.160466	8248.603788	4113.548229	171.2710714	4665.067049	1971.714201	3989.592711	4355.877909	12900.73132	0	10314.99636	9634.496256	3000.118243	2509.988023	6290.844944	5173.786335	9460.500292	8030.092384	2014.380828	6675.460609	2594.9666	0	0	0	0	0	0	0	0	0	0	0	0	0	0	0	0
4.66_496.7620m/z		496.7620029	1	4.662483333	0.106133333	0	100	3916.485945	118.49	11264.2411	5558.449444	9304.208891	3937.019528	14893.31362	7908.657388	6837.767676	10305.93001	3280.761624	4387.98458	2718.798064	4381.402969	8717.217624	6683.668229	2181.842265	15778.22944	7698.101421	4943.382007	15581.98006	10394.80734	5491.3457	2096.12975	4653.562673	3128.150353	0	0	0	0	0	0	0	0	0	0	0	0	0	0	0	0
4.70_318.8907m/z		318.8907125	1	4.698083333	0.08885	0	100	1678.59045	260.69	128.4409388	94.53288346	163.1801559	75.73893975	195.0180657	0.155942623	75.5330208	27.77734255	113.9821693	7.804944709	40.74476985	122.1510381	85.32497755	41.29040778	20.9842771	1.43242488	51.93849518	27.51172231	0	30.5586085	1.04450748	0	148.9742995	21.57767281	4036.662218	1999.495312	931.2947707	710.1228937	3213.75743	3094.232204	3301.995451	7158.515262	843.4643565	0	5893.407008	1966.008642	1785.015855	3853.040892	1624.385682	0
4.70_846.7340m/z		846.7340087	1	4.698083333	0.177266667	0	100	12209.22502	247.53	0	0	0	0	0	0	0	0	0	0	0	0	0	0	0	0	0	0	0	0	0	0	0	0	27347.42421	16622.94172	5599.512043	20827.45513	31019.28783	12937.66543	7262.133431	32545.11604	7071.253631	0	37364.24418	18047.5358	14149.12666	0	22884.94261	16919.2838
4.75_253.0503m/z		253.0502907	1	4.751333333	0.76295	9	100 - 16.2	48309.92556	684.98	0	0	0	0	421.4827341	681.4941614	285.2686191	111.1775215	0	13.34576591	0	0	31.44229822	2268661.755	0	0	78.15882264	28.66358375	45.14633418	38.09163602	16.42308536	48.03888585	38.24998905	22.98748645	0	0	0	0	0	0	0	0	0	0	0	0	0	0	0	0
4.75_506.7658m/z		506.7657527	1	4.751333333	0.23085	0	100 - 0.729	52460.31185	89.89	90070.22693	91961.72813	110601.5001	99630.85052	98985.39451	90937.8145	102170.3041	116141.7607	88745.56621	96452.55642	63372.1589	98411.35337	105880.2513	52353.71775	112225.1312	92514.19669	74233.40794	83111.52268	102915.1714	80498.10587	84278.61847	67607.36769	91750.40254	73112.96448	0	0	0	0	0	0	0	0	0	0	0	0	0	0	0	0
4.77_496.7623m/z		496.7623335	1	4.769016667	0.070783333	0	100	2891.727084	126.47	7961.862717	2332.712747	450.8083064	11613.24611	6593.186621	1332.790813	0	10721.22449	9665.816169	3137.581225	4337.846059	1703.205805	4027.66373	3252.853757	1949.662456	9244.330056	2685.613439	4607.981837	7299.383028	5502.24794	3542.618161	0	8312.932285	2515.240634	0	0	0	0	0	0	0	0	0	0	0	0	0	0	0	0
4.77_889.5617m/z		889.5616511	1	4.769016667	0.49685	0	100 - 24.9	20099.22952	389.09	0	0	0	2656.293204	0	6051.83803	0	0	0	0	96838.20558	5646.336308	0	0	0	0	0	3020.60568	0	0	18897.57442	37073.95526	14739.16768	0	0	0	0	0	0	0	0	0	0	0	0	0	0	0	0	0
4.80_209.0449m/z		209.0448673	1	4.804433333	0.1776	11	100	1442.582334	170.49	698.1142577	264.7231429	0	361.9932814	0	313.2127353	0	0	265.5249305	0	0	610.0484101	0	0	513.0237631	0	0	0	0	0	0	505.3303845	778.0709684	0	1208.185088	1259.62959	0	0	522.9221353	6410.034211	4071.707225	5641.402806	3115.287365	3092.343243	3462.021065	8936.183884	0	7831.321766	385.5070247	1326.425889
4.80_510.8165m/z		510.8165348	1	4.804433333	0.124133333	0	100	3853.293468	132.04	12332.05605	3018.44986	5655.16166	2839.618172	10971.4901	7503.856284	0	11164.08424	3672.415134	8678.476952	5505.300045	7326.710527	14583.70849	40.60392551	10541.52625	6.716219152	120.7155004	5718.155399	19018.1678	15658.48896	11903.37508	4852.568122	30.69748563	2855.361306	0	0	0	0	0	0	19.81320462	0	0	0	2234.251841	0	0	0	0	422.4712682
4.80_852.7520m/z		852.7519537	1	4.804433333	0.1774	0	100 - 1.84	27721.58784	185.35	0	0	0	0	0	0	0	0	0	0	0	0	0	0	0	0	0	0	0	0	0	0	0	0	34473.39631	24559.85504	44161.93602	35677.14468	43664.08071	34265.82451	30247.32115	30452.96813	40658.96821	28380.47075	47892.56389	67028.50701	38868.7536	180641.5211	34630.74245	112498.8528
4.88_332.8272m/z		332.8271994	1	4.87565	0.071216667	0	100	560.5908376	227.42	0	1134.153442	0	0	0	0	950.8449052	834.0028656	0	2606.832328	1188.331921	1404.367907	0	827.8445219	1398.50718	1681.522573	756.5555066	0	736.9065698	2410.053145	0	0	0	0	0	0	0	0	0	0	0	0	0	0	0	0	0	0	0	0
4.89_144.0443m/z		144.0442727	1	4.893366667	0.159733333	0	100	330.4689137	250.15	0	0	0	0	0	0	0	0	0	0	0	0	0	0	0	0	0	0	0	0	0	0	0	0	0	0	0	0	0	4026.755579	1700.344137	2443.389038	1388.192573	333.1908681	316.4006358	1217.561825	270.2182284	988.315173	247.3559707	2600.314914
4.89_204.9660m/z		204.9659505	1	4.893366667	0.212833333	0	100	2279.258471	255.9	0	0	0	0	0	0	0	0	0	0	0	0	0	0	0	0	0	0	0	0	0	0	0	0	748.0685587	1413.93807	1898.400547	6539.691404	340.0554325	2330.482108	1103.055267	2918.952097	2518.598767	2353.446221	2659.816174	2799.178701	2190.043328	26052.24076	760.095643	28938.6535
4.91_318.8908m/z		318.8908263	1	4.911066667	0.142033333	0	100	2423.19582	274.06	239.5461338	1.518318488	165.7851274	183.1440796	89.09715899	2.132526483	0.799821501	76.79061422	0.070524404	21.68253356	19.22006175	161.2314792	76.6350593	109.3237473	97.94872755	129.679695	251.5304237	42.66324662	195.9845175	62.96315109	73.53587755	99.46041757	73.62123019	38.27921977	4673.614653	1853.003303	1406.905545	0	5976.10624	698.5421994	2810.102015	2893.808115	3593.208724	2528.629518	3211.171317	3160.772001	1118.273913	7671.340282	2395.475348	0
4.91_510.8164m/z		510.8163688	1	4.911066667	0.0531	0	100	1679.821904	188.43	5400.337054	93.9445012	0	3659.787017	38.62111624	0	4626.129829	0	2932.326715	3722.619404	9396.937655	4464.444544	8139.550942	12398.73536	2930.307983	0	1.689292745	79.56912369	69.48219635	0	39.66723029	3045.7785	10122.03853	0	0	0	0	0	0	0	0	0	0	0	0	0	0	0	0	0
4.91_1028.7063m/z		1028.706292	1	4.911066667	0.213116667	0	100	30411.09121	190.96	0	0	0	0	0	0	0	0	0	0	0	0	0	0	0	0	0	0	0	0	0	0	0	0	42905.38264	39916.82405	76811.25069	54797.98033	44861.7646	19922.33962	26715.30255	18599.8802	28763.65791	43964.61025	18277.04869	60441.98566	25352.46055	237237.6413	24352.96313	115169.4663
4.95_458.8450m/z		458.8450242	1	4.946466667	0.124316667	0	100	3910.06655	90.02	1651.395786	5306.118091	7416.687599	5367.440549	0	0	5354.478614	3347.307735	1962.084089	3267.855818	12708.27396	3799.587173	1774.670353	10351.81652	0	4823.172142	9894.718221	2730.812922	7614.64237	5022.396896	3321.003232	4651.592053	1669.375598	1678.876235	2669.893828	0	1430.360484	1261.983748	1780.421611	2293.759907	655.1223587	1974.16286	1552.327033	1347.369117	2116.485685	1880.403941	3364.041364	13973.5021	0	3695.067955
4.96_716.6930m/z		716.6929979	1	4.96415	0.2841	0	100	10094.25252	103.69	22340.61779	19911.09424	5253.913398	11219.55088	6089.989542	19501.12178	8826.403859	22370.05775	14181.17359	6463.748066	30305.27112	17265.98281	27479.07403	27747.79216	26444.98653	29618.8365	8605.313536	14502.26023	20823.90397	15436.15113	10518.75873	19821.41836	19249.44476	12806.77839	0	0	0	0	0	0	0	0	0	0	0	0	0	0	0	0
4.96_1034.7223m/z		1034.722283	1	4.96415	0.212866667	0	100	29871.10393	169.36	0	0	0	0	0	0	0	0	0	0	0	0	0	0	0	0	0	0	0	0	0	0	0	0	71085.18098	3402.859878	53245.04414	68198.786	42661.96894	35826.54091	15951.01391	46363.81011	31236.48165	69653.28398	44561.79711	41053.16615	35993.92917	202128.3474	56644.92407	208404.8344
4.98_410.8190m/z		410.8190054	1	4.98185	0.195133333	0	100	3205.882062	117.17	10019.55091	5478.915565	2985.223935	5919.958979	1339.212828	12291.4662	5539.167449	7634.507148	4181.251603	4585.273582	0	3233.618505	2902.32404	9327.413975	0	2767.228706	7865.045492	6261.041082	8688.046	6126.245971	1572.331507	5752.489421	9525.474719	3185.901074	0	0	0	0	0	0	0	0	0	0	0	0	0	0	0	0
4.98_584.7658m/z		584.7657545	1	4.98185	0.230933333	0	100	5389.951348	104.91	12150.54271	13237.22517	13196.18875	7737.871476	4019.461642	4472.083561	10318.9412	11646.78098	6386.644198	9671.247481	16043.09527	13263.0281	9660.10487	13976.19322	10835.48446	19004.69022	9944.866601	4450.956356	9662.942656	7555.494702	3155.434304	1846.141644	9764.106391	7201.000778	0	0	0	0	0	0	0	0	0	0	0	0	0	0	0	0
4.98_640.6943m/z		640.6942621	1	4.98185	0.177466667	0	100	8659.025769	116.57	24220.33607	24153.25583	6679.238732	10713.28979	2993.59007	23158.88346	16085.13143	38963.28598	16068.12662	10045.92986	8516.295899	20325.87536	18604.00898	9508.659607	3505.252974	18785.13485	19913.48177	16255.83552	16573.20494	3003.665095	15832.65888	14348.20522	5601.414773	1984.654336	0	0	0	0	0	0	0	0	0	0	0	0	0	0	0	0
5.12_804.7610m/z		804.7610447	1	5.12395	0.231116667	0	100 - 6.08	26933.93324	175.85	0	77.42890871	276.0618045	148.5448388	0	522.1691595	0	107.0537363	98.92134078	5.959054022	26.04200547	24.84894566	194.7935169	0	0	0	235.4675203	252.0660597	0	0	0	64.96214227	47.21915055	0	93355.48331	23849.44638	24069.05967	90101.99859	40441.12499	16208.05657	21354.01068	38285.7351	9977.712963	9280.564903	37678.53079	39225.78623	26722.92158	84355.42558	119657.9087	154962.0182
5.14_801.3231m/z		801.3231495	1	5.14165	1.11925	0	100 - 43.5 - 7.09	208936.2662	685.55	0	0	0	0	0	0	0	0	0	0	0	0	0	0	0	0	0	0	0	0	0	0	0	0	50.52323012	0.065365304	0	0	0	0	0	0	0	0	0	99.23846464	0	0	9819754.979	99.70351414
5.16_510.8156m/z		510.8156423	1	5.159416667	0.14215	0	100	5570.611427	111.29	3506.168382	7369.666263	15180.95255	9532.533506	7384.217506	7390.236243	23.90828644	17449.51608	3376.115623	5570.918167	5953.607867	7500.458636	7561.565802	20754.50573	15696.11499	8477.226892	2888.940731	3441.779546	13670.69811	11842.58208	5477.695446	7626.714449	8595.826515	11768.64435	0	0	0	0	0	0	0	1853.271493	0	0	0	0	0	0	0	0
5.18_528.7495m/z		528.7494547	1	5.177116667	0.089016667	0	100 - 3	8620.688244	107.84	22661.61212	8344.9936	12971.6996	19836.24882	15100.54334	19980.19611	16215.23863	31539.40211	6516.322369	7517.910517	16233.2669	12449.40043	8796.41792	26450.18693	20634.95327	14540.13307	13057.14882	13839.77986	4957.217123	0	12700.07968	17967.86955	9662.193611	14721.40927	0	0	0	0	0	0	0	0	0	0	0	0	0	0	0	0
5.18_826.6833m/z		826.6832595	1	5.177116667	0.12445	0	100	5679.412404	133.78	7438.215524	19143.88078	24767.56008	13040.77327	12830.46212	0	8722.752885	24227.89886	0	2911.054708	2905.146347	2917.557067	3019.68558	19970.29769	17486.53858	21165.23044	15118.84456	11987.91174	7021.826655	17328.14132	9689.328438	4442.978847	4396.979166	7621.645033	33.20328222	0	0	1.42963419	0	0	3.496697797	12.91740389	0	0	0	0	0	0	0	0
5.20_736.7732m/z		736.7731801	1	5.195133333	0.230783333	0	100 - 4.91	23594.32079	183.82	0	0	0	0	0	0	0	0	0	0	0	0	0	0	0	0	0	0	0	0	0	0	0	0	101372.7214	8578.597426	14718.37064	90663.54085	26668.8276	21504.40196	21160.14503	39301.88128	6641.162294	3904.624394	62719.41955	16213.14226	14373.01747	113983.7252	38627.27231	151007.3768
5.20_888.5572m/z		888.5572185	1	5.195133333	0.4799	0	100 - 43.9 - 8.2	76700.56497	342.52	976.2660264	1359.867058	0	0	3982.082842	77030.31285	33935.54695	19715.37455	30394.53542	6637.922329	369177.3578	0	6006.310588	6535.81041	5439.47589	0	10143.40807	4960.044193	12583.69611	0	142563.337	150655.7566	156304.4384	34962.01021	0	0	0	0	0	0	0	0	0	0	0	0	0	0	0	0
5.21_209.0449m/z		209.044874	1	5.212966667	0.1953	11	100	1700.112419	162.33	611.5352507	0	0	0	0	1081.553687	426.0305611	384.6166753	303.7844765	817.2864533	0	231.2807088	0	621.0271849	247.9075781	0	0	0	0	0	260.9875816	0	705.6747991	255.9234547	4013.23767	1861.921396	0	0	1522.695678	5664.114701	4063.527266	9079.45477	1375.813881	1301.400313	1346.361736	5917.687558	1575.74756	1875.381783	11212.66169	2579.377519
5.23_283.0609m/z		283.0609372	1	5.230683333	0.56875	14	100 - 16.2	18669.42355	685.57	0	0	0	0	0	0	0	0	0	0	0	0	0	877462.9068	0	0	0	0	0	0	0	0	0	0	0	0	0	0	0	0	0	0	0	0	0	0	0	0	0	0
5.23_836.5864m/z		836.5864108	1	5.230683333	1.10125	0	100 - 43.4	490890.4995	264.31	46075.56341	132110.3123	45438.28268	36886.72438	250306.6548	794074.7896	451013.1843	375379.7019	622635.5813	216313.3791	2363699.407	17682.54323	57558.46156	59272.857	780.0716553	13832.97003	204253.7437	140817.3957	220930.0294	3164.432806	1153588.903	1366861.226	1455796.021	557980.927	0	0	0	0	0	0	0	0	0	0	0	0	0	0	0	0
5.25_410.8192m/z		410.8191502	1	5.248383333	0.12445	0	100	3116.866253	139.73	0	3007.182922	4772.723879	1633.275809	11329.70779	13821.56278	13481.89605	18889.92121	1427.395278	4954.511416	1334.958842	4130.874332	1301.785176	7237.880582	1013.411163	1329.12708	2694.054234	5260.868404	7859.441403	5450.465505	4101.0441	3402.599329	5081.316446	8223.022242	0	0	0	0	0	0	0	0	0	0	0	0	0	0	0	0
5.27_285.1259m/z		285.1259499	1	5.2661	0.320083333	2	100	927.4976122	685.57	0	0	0	0	0	0	0	0	0	0	0	0	0	0	0	0	0	0	0	0	0	0	0	0	0	0	0	0	0	0	0	0	0	0	0	43592.38778	0	0	0	0
5.28_842.7342m/z		842.7342435	1	5.283816667	0.1776	0	100 - 3.02	36987.25052	204.66	0	0	0	0	0	0	0	0	0	0	0	0	0	0	0	0	0	0	0	0	0	0	0	0	145130.4423	40160.55284	23201.71076	9823.806967	60480.70151	8232.080795	36480.97228	56591.88356	23462.50106	20392.07195	74674.63364	47332.94422	49017.6215	297122.4888	82817.32788	70383.07919
5.30_285.1164m/z		285.1164304	1	5.301566667	0.373283333	0	100	456.960382	685.57	0	0	0	0	0	0	0	0	0	0	0	0	0	0	0	0	0	0	0	0	0	0	0	0	0	0	0	0	0	0	0	0	0	21477.13795	0	0	0	0	0	0
5.30_476.7756m/z		476.775628	1	5.301566667	0.142083333	0	100	3494.10015	117.09	6028.567612	2784.678467	8418.629297	5336.193414	4620.65809	7386.548436	2738.485372	10472.79935	4231.915073	6972.403481	3779.045048	8903.447773	4604.064199	11745.61333	3217.057685	8201.507221	5310.100489	8776.859307	1757.388919	3489.154363	5814.563481	11237.56101	16808.6839	4995.226805	0	0	0	0	0	0	0	0	0	0	0	0	0	0	0	0
5.32_222.9983m/z		222.9983484	1	5.31925	0.1957	0	100	1514.161163	116.54	1542.514255	2309.31723	3677.353921	3998.218064	1049.771336	1826.125038	1375.576061	6874.382383	3083.631269	3197.227637	5280.93304	632.3675915	2732.474132	3159.033488	0	3234.520122	1862.450493	5164.03234	2120.840348	2482.026282	1728.778913	2895.546971	1437.979457	1955.976399	0	0	0	0	0	0	0	0	0	0	0	0	0	0	0	0
5.34_381.2281m/z		381.2281172	1	5.337016667	0.1957	79	100 - 20.6	3552.514541	685.57	0	0	0	0	0	0	0	0	0	0	0	0	0	166968.1834	0	0	0	0	0	0	0	0	0	0	0	0	0	0	0	0	0	0	0	0	0	0	0	0	0	0
5.36_305.9266m/z		305.9265562	1	5.35505	0.1071	0	100	733.0698147	571.07	0	0	0	0	0	0	0	0	0	0	0	0	0	0	0	0	0	0	0	0	0	0	0	0	0	0	0	0	0	4928.06637	0	0	0	1138.928179	0	0	0	0	0	28387.28674
5.36_892.7314m/z		892.7313896	1	5.35505	0.1957	0	100 - 1.13	33233.32406	207.3	0	0	0	0	0	0	0	0	0	0	0	0	0	0	0	0	0	0	0	0	0	0	0	0	62850.69727	19100.85885	26820.15086	42366.3751	34540.15406	35397.27495	50625.2162	34995.07904	25843.22168	19427.54352	72304.88699	39328.41872	46244.90571	233909.2712	30152.90297	211105.1864
5.37_201.1125m/z		201.1124861	1	5.37325	0.71105	54	100 - 8.64	9977.783351	661.95	0	0	0	0	0	0	0	0	0	0	0	0	0	453126.2036	0	0	0	0	0	0	0	0	0	0	480.2580234	0	0	0	0	1386.948414	1672.610374	1511.682928	793.2073448	291.0523389	904.4461017	431.9617973	502.2482677	0	1436.573012	2616.140168
5.37_772.6748m/z		772.6747653	1	5.37325	0.124783333	0	100	7037.579868	116.5	8959.720143	12648.11061	3225.79119	7773.641448	6429.081387	0	12567.37419	11424.26545	9689.537093	13889.69002	5321.054655	11815.50068	5870.942355	21785.63019	7607.514662	8969.892329	13161.35719	19708.11527	16913.0703	16817.62669	5007.352672	21221.37816	14449.60252	19541.00917	0	0	0	0	0	0	0	0	0	0	0	0	0	0	0	0
5.39_495.8454m/z		495.8453717	1	5.390966667	0.81835	0	100	30638.57048	221.56	0	0	0	0	0	0	0	0	0	0	0	0	0	0	0	0	0	0	0	0	0	0	0	0	40999.58459	32831.86926	8944.78788	1773.803178	27192.47374	7348.487177	12916.07942	19220.93594	24264.81913	14504.78082	61865.48505	40472.64458	74825.996	257436.1657	97791.47312	10624.30461
5.39_658.7116m/z		658.7116488	1	5.390966667	0.070833333	0	100	2360.894549	154.22	6757.223447	0	0	5651.802347	4873.809831	2571.990524	6480.606155	15859.42299	0	0	2785.343818	4253.999881	5132.340096	2837.139999	0	0	3794.164449	4275.363698	5315.464513	6545.986759	1640.453729	13429.83257	2068.609396	0	0	0	0	0	0	0	0	0	0	0	0	0	0	0	0	0
5.41_175.9819m/z		175.9818901	1	5.408666667	0.213366667	0	100	1675.029497	218.12	0	0	0	0	0	0	0	0	0	0	0	0	0	0	0	0	0	0	0	0	0	0	0	0	1468.386205	259.7455447	1557.81638	1726.978152	1739.982424	1162.440057	879.4470428	2580.396517	1248.050727	1228.080061	2433.431049	1256.17773	4049.906226	6266.563604	2502.082733	18058.43729
5.41_1028.7059m/z		1028.705911	1	5.408666667	0.2311	0	100	33470.92997	218.62	0	0	0	0	0	0	0	0	0	0	0	0	0	0	0	0	0	0	0	0	0	0	0	0	35943.70533	52807.02423	24278.25793	15319.22531	21690.24839	8826.724423	19575.45312	22510.06225	19675.92869	9848.958061	56938.02687	25538.34025	80616.31196	186898.8509	23472.94354	343236.694
5.43_476.7750m/z		476.7749962	1	5.426383333	0.124283333	0	100	2534.565978	117.72	4542.105233	1634.886963	4259.013289	4693.573158	0	1685.333535	4403.293796	5950.027516	9122.120977	3483.548054	2283.442696	6598.953155	4795.473401	2941.910766	3511.778415	8643.413041	0	8264.744898	9879.763168	0	6155.597087	3790.449096	4990.660836	5290.482118	0	0	0	0	0	0	0	0	0	0	0	0	0	0	0	0
5.44_438.7745m/z		438.774463	1	5.444083333	0.053133333	0	100	1510.585873	156.94	2249.229835	0	7439.41942	4302.266045	0	0	5296.768558	3243.098638	0	2531.815571	0	0	2748.268741	0	4492.770495	0	8161.961953	2507.509834	0	4002.498459	6563.420928	0	6073.575066	0	0	0	0	0	0	0	0	0	0	0	0	0	0	0	0	0
5.44_540.7955m/z		540.7955451	1	5.444083333	0.14215	0	100	5202.349691	122.03	7708.806814	4694.235712	5549.024932	18925.07497	9232.082881	10282.56801	22546.62313	9320.026756	9736.785513	2732.663181	5220.869518	5761.049986	10496.27331	0	12191.70572	3823.66206	19036.21007	12821.95843	12726.67257	8734.754415	5756.932109	5223.937895	2921.323431	4522.595834	0	0	0	0	0	0	0	0	0	0	0	0	0	0	0	4.957782629
5.50_348.8952m/z		348.8951651	1	5.4972	0.1602	0	100	2575.475202	111.09	4698.597159	2129.030212	7480.932584	1200.143311	3506.530216	8098.893489	2990.234834	8296.278049	3409.659796	2709.359945	4480.426283	2738.685109	8000.656611	2508.697064	4593.963275	4756.830613	2991.038182	4508.071158	2832.207296	0	3275.133564	2580.452138	5268.445428	3386.848599	0	0	0	0	0	0	0	0	0	0	0	1012.981075	0	0	0	0
5.52_278.9145m/z		278.9144893	1	5.515216667	0.124816667	0	100	5225.657259	156.13	0	0	0	0	0	0	0	0	0	0	0	0	0	0	0	0	0	0	0	0	0	0	0	0	17569.68182	4643.254085	9960.762412	23709.16229	5221.113458	6577.197908	3832.883894	4002.617169	3640.907176	5452.713736	5121.015292	12655.95557	11993.20016	21185.92103	9506.716719	23333.32083
5.52_300.9189m/z		300.9189074	1	5.515216667	0.213433333	1	100	2000.702558	138.89	727.3285824	624.4950562	3488.114574	7939.559071	2849.432109	2170.404324	0	4765.904369	3470.284229	6396.809359	6198.082442	2628.571058	5500.041466	5001.373805	2807.294302	5975.678488	0	638.4276686	1388.181227	0	887.7284926	2920.980163	2552.626494	1440.270419	0	0	0	0	0	0	0	0	0	0	0	0	0	0	0	0
5.57_239.0921m/z		239.0920622	1	5.568866667	0.373783333	25	100 - 2.49	1194.365251	685.57	0	0	0	0	0	0	0	0	0	0	0	0	0	56135.1668	0	0	0	0	0	0	0	0	0	0	0	0	0	0	0	0	0	0	0	0	0	0	0	0	0	0
5.59_572.7427m/z		572.742655	1	5.586616667	0.10635	0	100	4008.529773	116.59	10005.75479	3247.914869	8667.076577	8185.971238	5651.256543	14862.01258	10715.90582	10559.36963	2986.994533	7356.114809	18930.69145	2813.793089	2613.693706	4082.046431	3124.147865	8809.711289	4876.090864	3653.629942	6423.687279	0	2310.828133	5679.666081	9679.802627	6799.411965	0	0	0	0	0	0	0	0	0	0	0	0	0	0	0	0
5.64_271.0610m/z		271.0610142	1	5.639783333	0.6226	16	100 - 15.4	11111.8657	660.39	0	0	0	0	0	0	0	0	0	0	0	0	0	503131.1323	0	0	0	0	0	0	0	0	0	0	0	0	0	0	0	0	0	0	0	0	0	0	19126.55541	0	0	0
5.64_804.7616m/z		804.7616315	1	5.639783333	0.142483333	0	100 - 4.32	14348.526	191.31	0	0	9.404438914	0	0	0	0	0	44.5903949	0	96.37285072	0	11.27000405	0	0	0	47.95768967	106.3455348	0	0	94.46993834	0	52.50218446	30.95828811	61490.09895	7465.680446	10106.59012	62646.56557	35862.46554	12139.91992	11444.53297	5898.806897	14056.14861	18768.56116	33880.65151	8895.304663	22255.21462	49895.97283	6415.984618	134236.8645
5.66_666.7812m/z		666.7811934	1	5.657516667	0.142466667	0	100 - 39.3	4517.765599	162.58	0	0	0	0	0	0	0	0	0	0	0	0	0	0	0	0	0	0	0	0	0	0	0	0	7488.944854	8619.174258	8355.411009	103.7685566	2104.613764	2795.525766	7017.782784	4631.723584	14051.75119	4511.4004	28182.29577	3542.489627	14522.13972	22112.65457	4319.419639	14539.21043
5.68_460.8753m/z		460.8753019	1	5.675233333	0.533933333	0	100	19026.87106	213.86	0	0	0	0	0	0	0	0	0	0	0	0	0	0	0	0	0	0	0	0	0	0	0	0	18564.56748	2950.761983	9235.164514	16718.3074	22743.99348	15361.70636	10919.74609	41994.54667	21129.8872	17541.26662	60809.01279	8087.525256	33259.98539	100780.358	6243.243027	122145.2769
5.68_496.7615m/z		496.7615026	1	5.675233333	0.213316667	0	100	9507.094929	106.39	33634.43495	26677.0415	11215.30125	19819.51867	12077.52368	11677.21649	23718.09716	5823.564297	17106.93697	12970.40893	10238.36191	15501.09187	23256.46102	16392.2661	17064.4518	17370.55216	11770.40257	15115.28623	3923.629618	3682.853116	17250.02199	8107.159611	21174.03652	25453.68381	0	0	0	0	0	0	0	0	0	0	0	0	0	0	0	0
5.69_852.7519m/z		852.7519454	1	5.693166667	0.195583333	0	100 - 9.94	29039.31191	182.82	0	0	0	0	0	0	0	0	0	0	0	0	0	0	0	0	0	0	0	0	0	0	0	0	35112.36484	40236.84172	6023.960031	71438.9823	39888.73565	23315.87294	28955.38171	46043.2474	38181.00412	44477.31837	86328.71165	50496.66641	85385.98011	34010.72031	25588.84596	83777.02293
5.73_820.7351m/z		820.7351494	1	5.729066667	0.16015	0	100	15161.2443	255.59	67.91082177	0	0	0	0	0	0	0	0	4.750150873	0	0	0	0	35.02864801	0	68.93291395	0	0	0	0	0	0.046677989	0	9171.497233	4325.32776	0	14791.5443	10019.10798	8622.771038	18313.65991	31434.51423	25918.70997	2998.920186	11391.42461	8738.37333	18546.13792	59576.74506	7452.118268	51479.17394
5.78_784.6343m/z		784.6342874	1	5.782216667	0.053133333	1	100	2590.036525	139.34	4133.098995	2102.363586	3270.86956	3360.165928	13327.45215	0	0	3715.788236	8688.183901	9617.826862	6930.266971	7087.025426	6893.134188	0	3049.736262	8866.689607	0	4489.960877	4710.638745	0	10487.1658	2410.957867	4605.495905	7571.98113	0	0	0	0	0	0	0	0	0	0	0	0	0	0	0	0
5.80_204.9659m/z		204.9658988	1	5.799933333	0.356016667	0	100	3016.411046	185.34	0	0	0	0	0	0	0	0	0	0	0	0	0	0	0	0	0	0	0	0	0	0	0	0	3035.402809	4017.534326	3463.71112	11354.52212	1959.943171	4296.511556	1174.69963	4438.453213	3331.110223	6980.580285	6291.726793	7697.629636	1882.689486	19840.07939	1874.412026	26250.42154
5.80_262.9083m/z		262.9083078	1	5.799933333	0.088766667	0	100	1274.010151	266.38	0	0	0	0	0	0	0	0	0	0	0	0	0	0	0	0	0	0	0	0	0	0	0	0	2191.050076	470.9127871	730.9679052	1321.017093	2311.500145	0	1379.640163	2527.157231	1936.306407	465.8924708	2908.859333	4755.435879	844.1712422	5078.980599	0	0
5.82_381.2279m/z		381.2278758	1	5.81765	0.480716667	79	100 - 15.5	5629.066961	685.57	0	0	0	0	0	0	0	0	0	0	0	0	0	264566.1472	0	0	0	0	0	0	0	0	0	0	0	0	0	0	0	0	0	0	0	0	0	0	0	0	0	0
5.85_678.6914m/z		678.6913961	1	5.853283333	0.124733333	0	100	5875.567155	115.23	20805.8554	6290.131226	14544.9567	10340.01933	13143.04312	0	17511.20904	9236.786905	13822.62329	3730.141902	14598.32618	7011.665008	16586.75869	15919.11849	5291.222363	19471.26717	4593.630771	8903.905972	18721.62972	10285.96841	8208.068035	8603.794736	3961.119372	3944.798981	0	0	0	0	0	0	0	0	0	0	0	0	0	0	0	0
5.89_213.1125m/z		213.112543	1	5.889166667	0.42775	67	100 - 7.02	2442.297444	675.89	0	0	0	0	0	0	0	0	0	0	0	0	0	113195.1898	0	0	0	0	0	0	0	0	0	0	0	0	0	0	0	0	284.189614	0	0	0	0	0	0	0	0	0
5.89_377.0176m/z		377.0175988	1	5.889166667	0.338333333	0	100	1843.896936	685.57	0	0	0	0	0	0	0	0	0	0	0	0	0	0	0	0	0	0	0	0	0	0	0	0	0	0	0	0	0	0	0	0	86663.15597	0	0	0	0	0	0	0
5.89_1034.7228m/z		1034.722822	1	5.889166667	0.5162	0	100	77638.11569	159.84	0	0	0	0	0	0	0	0	0	0	0	0	0	0	0	0	0	0	0	0	0	0	0	0	72957.56997	103891.1789	121607.9178	129843.2428	96970.07556	122184.9978	41306.49746	113601.4178	83540.74817	128076.909	185303.8115	174053.2765	136626.8896	284929.9126	111230.4026	292863.3854
5.91_375.0208m/z		375.0207566	1	5.90695	0.42775	0	100 - 13.9	6331.145342	680.93	0	0	0	0	0	0	0	0	0	0	0	0	0	0	0	0	0	0	0	0	0	0	0	0	1040.648467	0	0	0	0	932.0432046	0	0	295591.1394	0	0	0	0	0	0	0
5.92_540.7958m/z		540.7957559	1	5.924816667	0.1426	0	100	4304.627713	106.78	9240.436686	5674.792197	6903.367754	10208.71192	9051.054642	6771.62603	3787.719392	10725.30393	5843.642674	0	13675.38564	3173.558146	9071.372144	10007.2316	5476.540427	6165.481866	13915.21982	6422.143719	11681.19386	11282.49315	12056.12262	7536.895177	3002.109054	1710.367299	0	0	0	5.068955758	0	0	0	0	0	0	0	0	0	0	0	0
5.94_522.1048m/z		522.1047669	1	5.942516667	0.071	0	100 - 9.05	1969.193107	370.19	0	0	0	0	0	0	0	0	0	0	0	0	0	0	0	0	0	0	0	0	0	0	0	0	0	0	0	0	0	13537.19325	9466.57061	2225.622657	18327.15301	0	0	2540.050046	0	0	0	44763.19711
5.98_304.8998m/z		304.8997928	1	5.97795	0.088583333	0	100	226.8403736	250.11	0	0	0	286.3121862	0	0	0	0	0	0	0	0	0	0	190.5404307	0	0	0	0	0	0	0	0	0	0	462.1413739	1543.574839	2194.217031	0	0	0	830.9206131	0	0	0	0	1790.72818	0	0	0
5.98_331.8197m/z		331.8196691	1	5.97795	0.196333333	0	100	1974.027611	128.51	5116.658738	2576.180664	4335.531537	2834.380582	0	4774.818903	3178.444746	8696.163411	0	5873.547638	0	6694.48303	5753.331214	4667.86949	3136.694007	8013.695405	2505.46162	5506.263095	4756.323428	980.9653451	2225.512843	2373.780307	4623.912614	1086.426851	0	0	0	0	0	0	0	0	0	0	0	0	0	0	0	0
5.98_559.7603m/z		559.7602669	1	5.97795	0.1248	0	100	352.6905244	301.6	0	0	0	0	0	0	3940.187122	0	1498.237	0	0	0	0	0	1728.238309	0	0	2529.942121	5320.241994	0	0	0	0	0	0	0	0	0	0	0	0	0	0	0	0	0	0	0	0	0
5.98_572.7425m/z		572.7424871	1	5.97795	0.1248	0	100	3941.908405	147.79	6833.935031	4030.406149	930.3003736	8415.251278	2933.523813	13049.1095	17464.42781	5510.673714	5212.987155	21364.30863	12163.19945	472.7712483	1193.517538	63.63014994	5233.346758	4474.652892	17115.4026	4554.455944	13531.18586	0	940.3774466	2974.770839	6882.79066	2707.444777	0	0	0	0	0	0	0	0	0	0	0	0	0	0	0	0
5.98_590.7246m/z		590.724631	1	5.97795	0.124233333	0	100 - 10.9	4175.689511	123.01	10742.55817	12860.89743	8253.752594	3563.408067	5371.656983	2091.629884	7191.545017	10261.67005	8595.394345	0	6162.921579	9996.192358	5487.985636	2084.8156	8225.883657	15757.53537	8048.188517	16521.6113	1929.067814	0	0	3329.452154	15349.26708	7369.043348	0	0	0	0	0	0	0	0	0	0	0	0	0	0	0	0
6.00_752.6589m/z		752.6589434	1	5.9957	0.107066667	0	100 - 5.55	5988.23594	112.14	7501.624374	4882.075195	13085.2543	10073.61834	6643.30869	18030.28567	11637.1853	16244.58362	5452.477582	3088.790502	17655.04009	7196.218183	13195.22725	3978.099816	6996.065105	12151.77585	26949.172	8488.826125	9655.190653	17467.07547	10540.59537	15062.06434	13040.34046	5103.865941	0	0	0	0	0	0	0	0	17.84342328	0	0	0	0	0	0	0
6.01_314.9235m/z		314.9235397	1	6.0134	0.08935	0	100	1017.272314	189.32	0	0	0	0	0	0	0	0	0	0	0	0	0	0	0	0	0	0	0	0	0	0	0	0	3295.056643	115.3979954	4549.427157	7567.266511	798.5865101	2530.206939	671.3322493	583.9219029	2775.47575	978.941186	869.7834751	6520.393537	0	3027.177155	3353.851554	3177.63302
6.01_940.6456m/z		940.6455984	1	6.0134	0.462983333	0	100 - 64.9 - 16.3	70339.58809	308.63	3584.233237	0	4301.632014	3433.876084	18132.69707	170646.0837	22221.84916	22722.60121	83614.17258	7255.987587	157780.3833	0	0	0	0	0	8774.2681	0	3612.431474	0	242150.1978	276471.4596	307705.5815	51791.83262	0	5.330834173	0	0	0.199505343	4338.462906	2897.730621	0	2.897903599	0	0	0	0	0	0	178.3054942
6.05_736.7740m/z		736.7740014	1	6.049616667	0.12485	0	100	5676.34566	204.93	0	0	0	0	0	0	0	0	0	0	0	0	0	0	0	0	0	0	0	0	0	0	0	0	16324.25997	9905.891764	11979.56981	27944.64165	13660.55857	13487.80272	2589.794304	5682.036746	2772.724741	3090.247052	19841.1914	8904.619164	6794.69225	19531.58117	8970.10865	9276.834014
6.12_642.7373m/z		642.7372685	1	6.12055	0.1603	0	100	6104.24773	115.43	5329.636723	9863.133179	20917.96978	10174.57997	2172.883106	11774.28233	4568.63148	1843.800953	11455.85358	6255.297769	21126.61108	7546.410669	10987.74096	0	23212.82069	17983.51517	8893.20978	11380.17195	11824.2596	3785.79107	7968.011672	9707.846811	13267.16355	8757.180811	0	0	0	0	0	0	0	0	0	0	0	0	0	0	0	0
6.14_372.8068m/z		372.806799	1	6.138283333	0.1603	0	100	2140.191119	128.11	5978.082673	2563.384521	2151.563235	1799.444155	1516.082678	3717.79304	0	3777.81826	993.465619	2885.074726	0.491614893	1991.858304	5321.601472	1326.492872	5323.746602	11338.03988	5202.888923	5843.354596	3450.076364	5176.761545	5108.86021	1973.55009	7359.16231	1342.589148	0	0	0	0	0	0	0	0	0	0	0	0	0	0	0	0
6.14_720.7033m/z		720.7033123	1	6.138283333	0.1603	0	100	5805.00854	138.58	5509.760852	7204.813843	12113.07194	15884.16819	8313.028079	13007.7938	12105.19726	11494.47726	6531.834565	11788.15574	7524.757834	7099.523072	2668.660599	12147.55467	8893.448816	12304.58907	11446.72116	6194.917262	14322.25603	45440.31286	0	0	17786.44639	5424.609357	0	0	0	831.4088072	0	772.7440154	0	0	0	0	0	0	0	0	0	0
6.16_570.8461m/z		570.8460512	1	6.156	5.635416667	0	100 - 10.1	41519267.39	164.62	0	0	0	0	0	0	0	0	0	0	0	0	0	0	0	0	0	0	0	0	0	0	0	0	64707451.99	42233490.95	58770389.18	67609920.66	48444565.87	51644324.85	35504271.55	53337373.48	43272388.25	52506916.41	73107506.37	82845250.02	72109021.67	220773926.1	61497627.61	222922161.9
6.17_313.0715m/z		313.0715462	1	6.173733333	0.712216667	19	100	3260.102348	571.41	0	0	0	0	0	0	0	0	0	0	0	0	0	126900.077	0	0	0	0	0	0	0	0	0	0	0	0	0	15641.24694	0	0	0	0	0	0	0	0	0	0	0	10683.4864
6.23_278.9145m/z		278.9144714	1	6.2277	0.0536	0	100	2533.695567	168.08	0	0	0	0	0	0	0	0	0	0	0	0	0	0	0	0	0	0	0	0	0	0	0	0	8404.383159	4612.324742	4748.107252	13952.23356	3404.607713	2461.364157	1100.66412	4256.32482	3245.716513	809.0356073	355.635509	3717.230175	4988.298065	10024.4055	4013.106915	10451.20976
6.23_314.9237m/z		314.9237088	1	6.2277	0.196	0	100	2446.071882	277.74	0	0	0	0	0	0	0	0	0	0	0	0	0	0	0	0	0	0	0	0	0	0	0	0	1865.65638	1821.789834	3794.39677	11390.26579	3312.325332	0	1942.364675	3332.69251	2528.384967	5741.555256	3601.236911	9927.428016	3084.944156	3281.86977	5012.249873	2912.037458
6.23_540.7955m/z		540.7955365	1	6.2277	0.2312	0	100	8059.216226	118.66	5967.962974	11625.90579	15267.56977	7851.817582	5953.829537	3850.27668	15953.43331	12466.63716	14684.74373	12463.71203	23563.43235	12258.36768	37843.91558	0	17700.94778	17811.86057	12758.65091	16808.72819	11059.96116	38875.27045	17252.71489	6153.786978	12857.53886	16902.15738	0	0	0	0	0	0	0	0	0	0	0	0	0	0	0	0
6.26_288.0334m/z		288.0333733	1	6.263116667	0.24955	1	100 - 3.4	1381.514976	685.57	0	0	0	0	0	0	0	0	0	0	0	0	0	0	0	0	0	0	0	0	0	0	0	0	0	0	0	0	0	0	0	0	0	64931.20386	0	0	0	0	0	0
6.26_590.7239m/z		590.7238807	1	6.263116667	0.1421	0	100	6099.884233	120.99	13564.83108	10404.78855	14356.50354	2444.989925	7348.406407	7509.821427	8855.801105	17159.12148	1941.406094	12770.54879	6694.79985	3298.978851	13356.31283	11786.84681	8265.747875	19869.48938	15566.47823	13159.42571	3766.48079	31636.77891	4143.933697	7020.932175	6631.468248	7461.54564	0	0	0	0	0	0	0	0	0	0	0	0	0	0	0	0
6.26_784.6321m/z		784.6320611	1	6.263116667	0.213316667	1	100	9299.883409	107.33	8651.867371	21665.94019	27995.77675	14262.34534	15872.64327	17320.40534	8616.308455	15548.71996	17783.98663	20842.07472	18526.85533	0	6231.079621	17350.38028	23704.82015	24635.14606	22697.20954	4947.363103	17627.37138	13798.25847	9808.291139	18332.09031	17243.13818	22262.87786	0	0	0	0	0	0	0	0	0	0	0	0	0	0	0	0
6.30_233.1542m/z		233.1541597	1	6.298516667	0.284983333	38	100 - 4.96	3825.413546	482.72	0	0	0	0	0	0	0	0	0	0	312.2500208	0	0	0	0	0	0	0	0	0	0	0	0	0	0	0	1576.54769	12753.69129	0	1706.677849	0	0	0	945.5243756	0	119990.8363	0	0	0	42508.90911
6.30_425.9640m/z		425.9640476	1	6.298516667	0.249533333	0	100 - 3.02	5006.062864	185.75	0	0	0	0	0	0	0	0	0	0	0	0	0	0	0	0	0	0	0	0	0	0	0	0	0	2243.43855	0	0	6302.916841	29908.7559	21635.96786	25282.31455	16744.6924	20904.94949	11518.28643	34934.1109	1445.684168	13252.77713	1214.510869	26922.50924
6.33_939.6423m/z		939.6422993	1	6.333916667	0.44525	0	100 - 52.5 - 39.5 - 12.6 - 0.252	231220.3158	260.63	18641.65314	83640.97499	25607.02811	30081.41692	192438.6076	537150.7039	236995.8625	208215.3858	412512.9552	167893.3952	458873.2438	3753.550867	19717.80834	11808.73388	0	3823.0165	82527.39636	33882.09901	91836.94993	0	717640.3808	604810.8835	969568.1687	347111.6083	0	0	0	0	2224.815015	64.71100917	0	1105.118823	0	0	0	0	0	0	0	0
6.33_949.6708m/z		949.6708094	1	6.333916667	4.300933333	3	100 - 53 - 9.5 - 0.595	983443.852	232.29	127360.9905	378421.0013	118700.6704	168709.599	604375.0969	1721835.266	849758.2909	735915.3621	1426570.576	648765.1314	2145680.696	35020.92752	92542.78509	130033.609	0	29620.33862	464972.6755	254341.378	424784.931	0	2060085.615	2184869.741	2995044.872	1146347.775	13474.3264	9875.394006	128.2237263	8497.183202	18073.03421	10928.53078	11398.92074	22627.90465	10269.33458	17274.96146	27512.8438	5454.393333	16393.08766	37148.58088	17787.47753	2989.195386
6.35_780.7636m/z		780.763611	1	6.352	0.124666667	0	100 - 1.89	25997.20123	169.18	0	0	0	0	0	0	0	0	0	0	0	0	0	0	0	0	0	0	0	0	0	0	0	0	41891.06671	14567.95289	35247.41728	36305.13121	21769.72192	9721.115351	35835.84079	46350.17243	38626.80744	41150.79763	54404.32034	94545.11494	59750.92273	144970.8976	8669.748058	63707.69198
6.35_1001.6427m/z		1001.642662	1	6.352	0.765166667	0	100 - 50.8 - 4.93	126980.7074	308.3	0	4334.349365	0	0	14593.9043	257328.2022	47317.90599	37626.31256	138004.4772	14943.6526	260780.4752	0	0	0	0	0	0	3893.514098	4104.845612	0	370465.8796	309256.6361	541043.7079	91427.90801	1793.563917	4029.053278	4863.426612	5150.755238	2182.435356	0	0	0	1151.427222	0	0	0	5682.460288	8989.816813	0	34768.50904
6.37_522.1041m/z		522.104126	1	6.370083333	0.231116667	0	100	5720.160054	291.96	0	0	0	0	0	0	0	0	0	0	0	0	0	0	0	0	0	0	0	0	0	0	0	0	0	0	0	1438.99013	1314.345316	22310.04304	27663.78355	26382.22661	12407.29718	14222.79121	6745.163987	28922.04797	0	0	0	103170.319
6.37_558.1185m/z		558.1185408	1	6.370083333	0.160233333	1	100	2354.387935	278.51	0	0	0	0	0	0	0	0	0	0	0	0	0	0	0	0	0	0	0	0	0	0	0	0	35445.43741	5900.171362	3882.334949	0	25573.31714	2920.134692	6404.009911	1750.040867	7549.337409	0	2539.579331	0	2083.551456	0	5157.946828	11450.3716
6.37_966.6585m/z		966.6584834	1	6.370083333	0.23105	0	100 - 36.3	7472.699051	374.66	56.00012305	0	0	0	0	0	0	0	0	0	0	0	0	0	0	0	0	0	0	0	9788.287486	0	6338.781749	0	1645.50743	2252.153967	875.8545564	2501.382811	2623.02013	985.5156427	1196.047673	2058.552072	2011.431049	2381.202769	3846.195403	5784.515665	2306.019082	5518.103994	2060.180642	7233.748603
6.39_327.1236m/z		327.1236194	1	6.3878	0.463033333	2	100	2142.728021	685.57	0	0	0	0	0	0	0	0	0	0	0	0	0	100708.217	0	0	0	0	0	0	0	0	0	0	0	0	0	0	0	0	0	0	0	0	0	0	0	0	0	0
6.39_590.7262m/z		590.7261547	1	6.3878	0.070916667	0	100	2109.751432	146.52	1869.346189	6069.618019	6319.582453	6652.601086	8264.497844	2607.327462	8518.604421	1729.736382	4580.990374	0	5572.817571	1.677194695	3723.205935	0	131.3415519	1549.426864	11269.77293	4863.36866	6414.52725	2280.724516	0	0	8407.45497	5425.10399	0	0	0	0	0	0	0	0	0	0	0	0	0	0	0	0
6.39_720.7022m/z		720.7022417	1	6.3878	0.124766667	0	100	5507.605589	118.97	7588.642426	9346.997925	10654.49782	7320.842177	7988.057345	6393.6349	6673.949051	10024.52083	4703.50571	16628.86093	7137.087213	2062.096401	7231.701162	21485.69511	9338.934052	6393.751086	8015.341099	6437.950545	7174.660268	30711.88196	9980.416616	11024.65243	4156.630837	8215.079355	0	0	0	0	0	0	0	0	0	0	0	0	0	0	0	0
6.42_381.0734m/z		381.0733623	1	6.423283333	0.088683333	2	100	169.3441945	685.57	0	0	0	0	0	0	0	0	0	0	0	0	0	7959.177144	0	0	0	0	0	0	0	0	0	0	0	0	0	0	0	0	0	0	0	0	0	0	0	0	0	0
6.42_410.8656m/z		410.8656398	1	6.423283333	0.053216667	0	100	1167.468034	144.34	1985.111421	1617.581604	0	1085.446863	0	0	1601.082659	0	5297.209364	1723.74185	2607.944553	0	2143.154154	1894.825045	976.2918622	0	1157.271682	1507.550068	992.1973002	4083.681741	1066.160889	0	0	1830.068918	0	0	0	0	0	0	0	0	0	0	0	0	0	0	0	4318.06729
6.44_544.7636m/z		544.7635974	1	6.441	0.16025	0	100	4109.270773	116.81	3476.652988	5272.016357	7262.361328	2888.957669	4991.505555	3813.879314	2129.532809	2032.0648	7679.654645	6078.844891	10175.87918	0	10353.15708	5885.471985	3721.747087	8964.111761	6422.344856	15148.12784	19454.29486	13316.62509	8663.420265	6652.630723	0	11555.82652	0	0	0	0	0	0	0	0	0	0	0	0	0	0	0	0
6.44_736.7736m/z		736.7736307	1	6.441	0.088666667	0	100	9156.279508	302.6	0	0	0	0	0	0	0	0	0	0	0	0	0	0	0	0	0	0	0	0	0	0	0	0	24533.95365	3996.894963	6046.376822	16669.71864	4620.85255	0	4285.79714	11468.00516	2359.830665	0	16997.77541	4686.380519	10878.23866	11252.50813	3572.176827	109180.8763
6.46_531.0223m/z		531.0222987	1	6.45875	0.088683333	0	100	307.7288351	685.57	0	0	0	0	0	0	0	0	0	0	0	0	0	14463.25525	0	0	0	0	0	0	0	0	0	0	0	0	0	0	0	0	0	0	0	0	0	0	0	0	0	0
6.48_356.8590m/z		356.8590153	1	6.476466667	0.1957	0	100	3431.161277	136.61	5508.781308	5007.341472	11099.54732	2569.686891	3.014098063	0	2427.064576	0	7728.83222	155.7161843	10255.31153	10727.52718	3343.713212	1280.113465	2080.856348	10562.73462	6623.80695	9244.220616	134.6967853	12518.69656	3924.076202	6985.294073	4102.150521	14233.8647	0	0	0	0	0	0	0	0	0	0	0	0	0	0	0	0
6.49_278.9145m/z		278.9145378	1	6.494233333	0.12475	0	100	8275.722337	222.26	0	0	0	0	0	0	0	0	0	0	0	0	0	0	0	0	0	0	0	0	0	0	0	0	20099.95711	5547.443812	13269.64306	27191.25635	5093.891212	2050.029701	4131.060548	13036.63077	3746.533403	3900.740497	4103.73972	9641.695761	4944.162913	29730.58511	6930.277391	75966.69938
6.51_529.1654m/z		529.1653992	1	6.511966667	0.890133333	0	100 - 14.2	79430.1526	179.93	0	0	0	0	0	0	0	0	0	0	0	0	0	0	0	0	0	0	0	0	0	0	0	0	457432.1009	269954.4388	228850.8157	363228.5853	395441.6414	202491.6052	27846.49204	167810.3372	290671.2632	151293.7898	584914.0906	92693.73294	132495.9483	0	185973.397	0
6.57_548.0901m/z		548.0900515	1	6.565783333	0.516083333	0	100 - 11.5	19883.8792	232.6	0	0	0	0	0	0	0	0	0	0	0	0	0	0	0	0	0	0	0	0	0	0	0	0	157918.5822	119375.0255	26687.23439	10597.05494	137780.9717	21876.63014	3412.628096	8958.993096	86431.92316	50618.33433	206616.5903	5064.475181	9816.973912	0	61550.83874	0
6.60_189.0660m/z		189.0660437	1	6.601216667	0.213783333	1	100 - 5.39	2002.751118	658.24	0	0	0	0	0	0	0	0	0	0	0	0	90380.61837	3748.684196	0	0	0	0	0	0	0	0	0	0	0	0	0	0	0	0	0	0	0	0	0	0	0	0	0	0
6.64_375.1459m/z		375.1459468	1	6.63665	0.178116667	16	100 - 14.1	2686.950038	653.48	0	0	0	0	0	0	0	0	0	0	0	0	120474.0225	965.0946539	0	0	0	0	0	0	0	0	0	0	0	0	1046.027531	0	0	0	0	0	0	847.1948392	0	1144.626816	0	0	1809.685503	0
6.64_414.8592m/z		414.8591649	1	6.63665	0.124533333	0	100	2304.008675	119.1	8321.660765	6261.299678	5974.435338	4499.105296	1605.277851	6427.656758	3114.831557	3243.675808	8787.689455	6191.686089	937.9536073	1804.511708	6018.545865	86.90105029	7405.398026	1813.013555	3993.887861	4531.990421	3475.841211	129.1189538	2034.061876	3981.046573	3164.895408	1371.206849	0	0	0	0	0	0	0	0	0	0	0	0	0	0	0	0
6.65_292.8404m/z		292.8404409	1	6.654366667	0.088866667	0	100	1074.019185	166.57	10339.34016	1642.867462	3681.960548	1798.452102	0	760.2543183	0	1599.38247	0	2233.345629	555.4041771	1611.202262	1865.113465	0	4225.833692	1874.573739	2233.370381	1573.143407	729.7120619	0	2018.287594	3055.309804	2145.909792	698.0360894	0	0	0	0	0	0	0	0	0	0	0	0	0	0	0	0
6.65_804.7598m/z		804.7598487	1	6.654366667	0.1068	0	100	10840.30558	204.91	0	0	0	0	0	0	0	0	0	0	0	0	0	0	0	21.60644809	0	0	0	0	0	0	0	0	36061.26355	6214.92243	21131.70109	55994.19307	3902.191238	0	2039.549204	4365.300295	9124.169559	20073.10088	25571.95502	10071.57721	9968.582427	46244.88531	6913.812072	81023.47143
6.67_333.0897m/z		333.0897074	1	6.672083333	0.3201	4	100 - 10.4 - 25.6	3778.013039	685.57	0	0	0	0	0	0	0	0	0	0	0	0	0	177566.6128	0	0	0	0	0	0	0	0	0	0	0	0	0	0	0	0	0	0	0	0	0	0	0	0	0	0
6.69_381.0736m/z		381.0735519	1	6.690083333	0.23085	2	100	619.0074214	685.57	0	0	0	0	0	0	0	0	0	0	0	0	0	29093.34881	0	0	0	0	0	0	0	0	0	0	0	0	0	0	0	0	0	0	0	0	0	0	0	0	0	0
6.69_480.8291m/z		480.8291012	1	6.690083333	0.142233333	0	100	3621.310782	119.7	8267.790036	4990.404964	13087.36088	9501.729648	4503.948386	2239.249953	4607.646657	15071.0518	1580.724135	5911.683103	5039.274028	9726.442742	9133.684063	3308.763971	3611.05236	2906.292677	6666.112196	12755.76681	2890.111821	0.896764196	4745.654473	6232.734991	9886.341913	9524.021185	0	0	0	335.5406066	0	0	0	0	0	0	0	0	0	0	0	0
6.69_572.7432m/z		572.7431724	1	6.690083333	0.0891	0	100	3600.534047	130.52	15290.97595	5874.110146	5530.235591	6712.463864	1311.102449	189.7534969	2532.419835	12821.18789	6676.836481	7790.194503	3154.240272	2947.724673	16052.01546	1474.649269	12577.51491	1092.189985	8231.255554	3471.318013	9047.457665	9922.104164	5287.092242	6497.899402	1280.860342	608.3840774	0	0	0	0	0	0	0	0	0	0	0	0	0	0	0	0
6.71_298.1203n	298.1203235	297.1130471	1	6.708016667	0.604266667	6	100 - 19.2 - 2.21	183752.4389	685.46	0	0	0	0	0	0	0	0	0	0	0	0	0	8635062.045	0	0	0	0	0	0	0	0	0	0	0	0	0	0	0	0	0	0	0	0	0	0	0	0	0	0
6.71_365.1004m/z		365.1003945	1	6.708016667	0.178	3	100 - 9.39	873.2311658	685.57	0	0	0	0	0	0	0	0	0	0	0	0	0	41041.86479	0	0	0	0	0	0	0	0	0	0	0	0	0	0	0	0	0	0	0	0	0	0	0	0	0	0
6.71_395.0897m/z		395.0897264	1	6.708016667	0.568833333	0	100 - 19.2 - 1.09	38114.47318	685.39	0	0	0	0	0	0	0	0	0	0	0	0	0	1790943.289	0	0	0	0	0	0	0	0	0	0	0	0	0	436.9507148	0	0	0	0	0	0	0	0	0	0	0	0
6.71_417.0721m/z		417.0721223	1	6.708016667	0.213183333	0	100 - 6.01	1729.434973	685.57	0	0	0	0	0	0	0	0	0	0	0	0	0	81283.44374	0	0	0	0	0	0	0	0	0	0	0	0	0	0	0	0	0	0	0	0	0	0	0	0	0	0
6.71_531.0217m/z		531.0216732	1	6.708016667	0.266333333	0	100	1238.947914	685.57	0	0	0	0	0	0	0	0	0	0	0	0	0	58230.55197	0	0	0	0	0	0	0	0	0	0	0	0	0	0	0	0	0	0	0	0	0	0	0	0	0	0
6.71_553.0036m/z		553.0036182	1	6.708016667	0.159983333	0	100	537.1500566	685.57	0	0	0	0	0	0	0	0	0	0	0	0	0	25246.05266	0	0	0	0	0	0	0	0	0	0	0	0	0	0	0	0	0	0	0	0	0	0	0	0	0	0
6.73_361.1304m/z		361.1303606	1	6.72575	0.231133333	11	100 - 15.8	3873.865361	668.01	0	0	0	0	0	0	0	0	0	0	0	0	177450.6253	4621.046625	0	0	0	0	0	0	0	0	0	0	0	0	0	0	0	0	0	0	0	0	0	0	0	0	0	0
6.73_1017.4588m/z		1017.458788	1	6.72575	1.3523	1	100 - 53.6 - 2.48	84852.7975	685.57	0	0	0	0	0	0	0	0	0	0	0	0	0	0	0	0	0	0	0	0	0	0	0	0	0	0	0	0	0	0	0	0	0	0	0	0	0	0	3988081.482	0
6.74_551.7985m/z		551.7985304	1	6.743466667	0.1777	0	100	5312.76666	402.16	0	0	0	0	0	0	0	0	0	0	0	150.9480862	0	0	0	0	0	0	0	0	0	235.1546353	0	0	2372.269192	2248.059901	0	0	1381.316676	0	1030.599092	7726.522861	1290.314726	6682.739479	2408.788735	0	5400.955012	2090.854492	0	0
6.76_882.7719m/z		882.7718901	1	6.7612	0.1241	0	100	18115.29217	188.33	0	0	0	0	0	0	0	0	0	0	0	0	0	0	0	0	0	0	0	0	0	0	0	0	24385.78384	12393.13547	12586.05318	26310.65311	11928.13336	16434.68768	7199.560732	18103.39496	9728.71476	20264.60023	21282.27723	11188.34782	32292.31382	102260.701	48013.75696	52853.72568
6.80_590.7242m/z		590.7241546	1	6.796666667	0.106616667	0	100	3225.294237	142.93	5883.378964	2243.934015	6283.816472	63.42129155	2218.834578	2393.837854	18873.23229	0	4301.072059	7555.463749	3489.664505	9563.801561	4058.732648	0	835.3269669	4536.46909	289.9782183	5629.715389	9173.656795	8880.943743	4048.871576	2696.857285	9813.600382	3807.791422	0	0	0	0	0	0	0	0	0	0	0	0	0	0	0	0
6.83_274.8875m/z		274.8874718	1	6.832116667	0.142333333	0	100	1430.402496	130.79	3907.283643	3803.973389	2176.144693	1561.21925	3798.327339	4672.416654	5455.646896	1962.834688	806.0052694	1171.19819	451.1831478	2337.394486	0	942.6505073	2094.866274	1894.495689	3378.912928	1751.334802	3590.080355	2350.277602	0	985.0564453	1655.345885	3447.651374	0	0	0	0	0	0	0	0	0	0	0	0	0	0	0	0
6.83_658.8235m/z		658.8234513	1	6.832116667	0.17775	0	100 - 6.88	16474.65253	228.54	0	0	0	0	0	0	0	0	0	0	0	0	0	0	0	0	0	0	0	0	0	0	0	0	13288.96506	10610.12591	23786.05465	22545.79144	12118.39189	9199.33242	9514.420913	24982.4026	21216.97713	13459.56559	27922.61975	15048.23421	10636.8965	82344.72928	25848.5705	94823.26433
6.83_746.6806m/z		746.6806155	1	6.832116667	0.106616667	0	100 - 5.58	8338.139771	118.74	25713.30274	15310.0114	31870.91613	6331.940893	30542.83453	20896.44132	26496.62356	26693.09732	11942.10762	8379.704317	18222.59058	8973.742137	19212.10901	2700.174859	15500.02232	3050.373017	15647.0538	10654.33835	16563.71963	5595.212918	7883.642775	8466.615453	0	12932.6378	0	0	0	0	0	0	0	0	0	0	0	0	0	0	0	0
6.85_544.7626m/z		544.7625566	1	6.850083333	0.089116667	0	100	1957.129104	154.58	1753.713253	1268.520935	6819.189813	4409.234523	0	1806.459704	4447.036432	10358.83521	6407.66979	5603.8665	0	0	1917.862117	0	3783.984725	1612.057989	1986.210375	3219.19978	3745.153651	12907.92526	0	5421.874668	8591.784084	1554.683039	0	0	0	0	0	0	0	0	0	0	0	0	0	0	0	0
6.90_410.8657m/z		410.865669	1	6.9035	0.070833333	0	100	1317.588491	123.33	0	3817.825579	1922.379505	1906.801787	4847.714111	0	2890.467582	0	1842.808921	3011.839261	5724.61147	3178.187594	3183.553301	1082.787295	3497.443954	1247.588595	1676.498059	1090.124108	3207.856187	0	2513.191031	1245.11427	1653.220315	1181.734324	0	0	0	0	0	1085.378047	0	0	0	0	0	1184.718433	0	0	0	0
6.90_470.9025m/z		470.9025353	1	6.9035	0.28455	0	100	11424.15629	178.77	0	0	0	0	0	0	0	0	0	0	0	0	0	0	0	0	0	0	0	0	0	0	0	0	12916.51375	9955.295748	8964.365738	18916.24326	11182.66835	12251.01606	8622.245249	8311.348878	14541.02343	5391.891564	27492.04157	18927.14339	21468.21646	77834.79705	24046.98459	71381.75766
6.94_269.0454m/z		269.0453801	1	6.938933333	0.4266	13	100 - 14.2	9819.359864	606.7	0	0	0	0	0	0	0	0	0	0	0	0	19283.05801	409007.0951	0	0	0	0	0	0	0	0	0	0	1113.547884	1031.95528	0	0	172.741491	0	224.9826642	654.1783506	1590.591994	515.3261163	702.3670456	1550.877235	1611.734416	6338.618634	2301.482241	0
6.96_327.1238m/z		327.1237734	1	6.956633333	0.141983333	2	100	394.7896183	685.57	0	0	0	0	0	0	0	0	0	0	0	0	0	18555.11206	0	0	0	0	0	0	0	0	0	0	0	0	0	0	0	0	0	0	0	0	0	0	0	0	0	0
6.97_669.8183m/z		669.8182909	1	6.97435	0.195466667	0	100	5135.783031	173.33	0	0	0	0	0	0	0	0	0	0	0	0	0	0	0	0	0	0	0	0	0	0	0	0	22568.12025	0	10313.14888	20015.434	8224.351866	10520.57444	5057.053619	10823.75043	6525.052667	8306.054098	18831.59718	0	17428.16776	0	0	38798.81456
6.99_201.8885m/z		201.8884885	1	6.992066667	0.2489	0	100	1602.230299	360.29	0	0	0	0	0	0	0	0	0	0	0	0	0	0	0	0	0	0	0	0	0	0	0	0	447.5391991	1197.757937	0	0	1672.853463	0	226.0091772	2229.736578	984.634808	888.2152076	3614.160393	0	2005.940272	1664.44026	810.4867179	0
6.99_209.1177m/z		209.1176516	1	6.992066667	0.142333333	28	100 - 2.16	1364.618557	685.57	0	0	0	0	0	0	0	0	0	0	0	0	0	64137.07217	0	0	0	0	0	0	0	0	0	0	0	0	0	0	0	0	0	0	0	0	0	0	0	0	0	0
6.99_372.8065m/z		372.806466	1	6.992066667	0.142016667	0	100	1888.36673	129.41	3541.944748	4702.991091	1964.009655	1756.228225	6569.849011	1189.235851	3741.375817	0	1618.729645	1452.734726	0	2541.197509	982.9715918	6215.639763	8953.559246	4281.053042	1898.690933	3249.142574	5048.39051	1976.274015	126.3197051	3670.49312	4919.881923	1266.208233	0	0	0	0	0	0	0	0	0	0	0	0	0	0	0	0
6.99_460.8750m/z		460.8750173	1	6.992066667	0.1066	0	100	3324.398713	405.14	0	0	0	0	0	0	0	0	0	0	0	0	0	0	0	0	0	0	0	0	0	0	0	0	0	0	0	0	1064.518921	0	1768.518195	0	1333.665741	0	4058.710777	1824.40453	1470.897401	5176.56508	0	15306.59486
7.01_273.1707m/z		273.1706619	1	7.009783333	0.142366667	11	100	626.2796325	685.57	0	0	0	0	0	0	0	0	0	0	0	0	0	29435.14273	0	0	0	0	0	0	0	0	0	0	0	0	0	0	0	0	0	0	0	0	0	0	0	0	0	0
7.06_215.1283m/z		215.1282703	1	7.06355	0.35595	78	100 - 4.45	3302.124247	640.26	0	0	0	0	0	0	0	0	0	0	0	0	0	145121.1726	0	0	0	0	0	0	0	0	0	0	0	0	0	0	0	1326.35103	327.1714827	780.1666698	1830.778029	402.7661335	1557.372225	1238.6081	0	0	0	1882.447029
7.06_277.1441m/z		277.144108	1	7.06355	0.177866667	24	100 - 2.1	2147.126516	517.89	0	0	0	0	0	0	0	0	0	0	0	0	0	0	0	0	0	0	0	0	0	0	0	0	0	0	0	0	0	0	0	0	0	30300.77753	0	70614.16871	0	0	0	0
7.06_593.1869m/z		593.1869053	1	7.06355	0.05345	2	100	761.5946237	685.57	0	0	0	0	0	0	0	0	0	0	0	0	0	0	0	0	0	0	0	0	0	0	0	35794.94731	0	0	0	0	0	0	0	0	0	0	0	0	0	0	0	0
7.06_639.1927m/z		639.1927233	1	7.06355	0.42665	2	100 - 24.8	8944.514721	685.57	0	0	0	0	0	0	0	0	0	0	0	0	0	0	0	0	0	0	0	0	0	0	0	420392.1919	0	0	0	0	0	0	0	0	0	0	0	0	0	0	0	0
7.08_365.2329m/z		365.2329414	1	7.081266667	0.42645	87	100 - 19.7	15032.78752	685.57	0	0	0	0	0	0	0	0	0	0	0	0	0	706541.0135	0	0	0	0	0	0	0	0	0	0	0	0	0	0	0	0	0	0	0	0	0	0	0	0	0	0
7.10_433.2205m/z		433.2205442	1	7.098983333	0.231566667	1	100	1584.085906	662.45	0	0	0	0	0	0	0	0	0	0	0	0	0	71952.66977	0	0	0	0	0	0	0	0	0	0	0	0	0	0	0	0	0	0	0	0	0	0	0	0	0	2499.367789
7.10_464.2174n	464.2173822	463.2101058	1	7.098983333	0.195833333	1	100 - 8.69	4304.079253	685.57	0	0	0	0	0	0	0	0	0	0	0	0	0	202291.7249	0	0	0	0	0	0	0	0	0	0	0	0	0	0	0	0	0	0	0	0	0	0	0	0	0	0
7.12_240.0774m/z		240.0773704	1	7.116716667	0.142366667	0	100	321.117364	685.57	0	0	0	0	0	0	0	0	0	0	0	0	0	0	0	0	0	0	0	0	0	0	0	0	0	0	0	0	0	0	0	0	0	15092.51611	0	0	0	0	0	0
7.12_286.0630m/z		286.0629891	1	7.116716667	0.355566667	1	100	2883.700243	681.4	0	0	0	0	0	0	0	0	0	0	0	0	0	0	0	0	0	0	0	0	0	0	0	0	0	0	0	0	0	0	0	0	0	134725.7558	0	0	808.1556053	0	0	0
7.12_894.7381m/z		894.7381189	1	7.116716667	0.16025	0	100	15457.37862	180.65	0	0	0	0	0	0	0	0	0	0	0	0	0	0	0	0	0	0	0	0	0	0	0	0	36486.70512	2742.493009	11369.01971	31564.0088	6585.595265	7482.793877	5868.25136	31015.0227	13618.9122	0	64730.79036	17129.99122	39046.39095	90367.56527	16762.74298	63382.47402
7.13_193.9977m/z		193.9976875	1	7.134433333	0.462433333	0	100 - 4.49	9640.714195	470.27	0	0	0	0	0	0	0	0	0	0	0	0	0	0	0	0	0	0	0	0	0	0	0	0	2227.805968	428.903282	695.0458612	453.6136989	2573.318077	2355.929983	2729.022746	3123.005113	1775.773747	309055.2212	9122.520785	2596.910208	4925.279589	15262.31063	3828.733006	12828.6529
7.13_195.9949m/z		195.9948622	1	7.134433333	0.355566667	0	100	1994.812279	685.57	0	0	0	0	0	0	0	0	0	0	0	0	0	0	0	0	0	0	0	0	0	0	0	0	0	0	0	0	0	0	0	0	0	93756.17712	0	0	0	0	0	0
7.13_481.0691m/z		481.0690578	1	7.134433333	0.693266667	0	100 - 22.6 - 31.1 - 7.15 - 0.81	578540.6734	685.57	0	0	0	0	0	0	0	0	0	0	0	0	0	0	0	0	0	0	0	0	0	0	0	0	0	0	0	0	0	0	0	0	0	27191411.65	0	0	0	0	0	0
7.13_517.0455m/z		517.0455126	1	7.134433333	0.42645	0	100 - 20.8	24934.1949	685.57	0	0	0	0	0	0	0	0	0	0	0	0	0	0	0	0	0	0	0	0	0	0	0	0	0	0	0	0	0	0	0	0	0	1171907.16	0	0	0	0	0	0
7.13_519.0425m/z		519.042495	1	7.134433333	0.444216667	1	100 - 21.8	15505.66204	685.57	0	0	0	0	0	0	0	0	0	0	0	0	0	0	0	0	0	0	0	0	0	0	0	0	0	0	0	0	0	0	0	0	0	728766.1158	0	0	0	0	0	0
7.13_544.0646m/z		544.0645877	1	7.134433333	0.480183333	0	100 - 21.8 - 29.3 - 2.53	32021.38781	685.57	0	0	0	0	0	0	0	0	0	0	0	0	0	0	0	0	0	0	0	0	0	0	0	0	0	0	0	0	0	0	0	0	0	1505005.227	0	0	0	0	0	0
7.13_548.0900m/z		548.089996	1	7.134433333	0.604466667	0	100 - 11.7	20688.94419	301.57	0	0	0	0	0	0	0	0	0	0	0	0	0	0	0	0	0	0	0	0	0	0	0	0	32858.41398	56450.71541	1802.49888	0	95532.43252	0	65714.27235	255822.6754	26844.8815	1631.322037	108245.5765	0	321812.6745	0	1547.229684	0
7.13_550.0636n	550.0635752	595.061955	1	7.134433333	0.480183333	0	100 - 22.8 - 31.7 - 3.23	67251.24341	685.57	0	0	0	0	0	0	0	0	0	0	0	0	0	0	0	0	0	0	0	0	0	0	0	0	0	0	0	0	0	0	0	0	0	3160808.44	0	0	0	0	0	0
7.13_617.0433m/z		617.0432944	1	7.134433333	0.196133333	0	100	1856.000354	685.57	0	0	0	0	0	0	0	0	0	0	0	0	0	0	0	0	0	0	0	0	0	0	0	0	0	0	0	0	0	0	0	0	0	87232.01665	0	0	0	0	0	0
7.13_963.1450m/z		963.1450034	1	7.134433333	0.32015	0	100 - 47.7 - 74.9 - 24.1	41203.10881	685.57	0	0	0	0	0	0	0	0	0	0	0	0	0	0	0	0	0	0	0	0	0	0	0	0	0	0	0	0	0	0	0	0	0	1936546.114	0	0	0	0	0	0
7.13_999.1213m/z		999.1213324	1	7.134433333	0.302416667	0	100 - 44.7	17415.39253	685.57	0	0	0	0	0	0	0	0	0	0	0	0	0	0	0	0	0	0	0	0	0	0	0	0	0	0	0	0	0	0	0	0	0	818523.4491	0	0	0	0	0	0
7.13_1001.1195m/z		1001.119511	1	7.134433333	0.32015	0	100 - 38 - 26.9	19232.09335	685.57	0	0	0	0	0	0	0	0	0	0	0	0	0	0	0	0	0	0	0	0	0	0	0	0	0	0	0	0	0	0	0	0	0	903908.3874	0	0	0	0	0	0
7.13_1052.7270m/z		1052.726956	1	7.134433333	0.62245	0	100 - 51.3 - 35.4 - 6.17	191146.3727	262.28	9292.988658	56446.74597	10521.28664	0	107582.1739	572865.0011	179995.2583	89813.15728	364196.5034	88661.39228	238154.3208	0	0	14246.56553	0	0	76560.23761	23183.68833	20364.30115	0	671400.8706	605789.3986	794149.2379	357951.5433	5673.963484	3050.48382	4809.22793	5097.96752	3671.894043	0	3542.389172	0	1305.097665	0	11446.11902	14032.80374	6115.210202	17797.19168	0	0
7.13_1062.7552m/z		1062.75523	1	7.134433333	0.746466667	0	100 - 57.2 - 12.1	372944.1591	216.29	96732.97114	210607.8398	58483.38439	87509.70454	312772.3873	985516.5414	468151.9851	380716.4471	842121.4523	364675.0817	869275.2155	30871.68147	37501.18359	34964.13666	0	0	314795.4075	151780.4319	143457.0696	0	1259117.615	1183199.621	1607356.148	689474.569	1205.97812	2236.178241	0	0	0	0	0	0	0	0	3708.931813	14622.70567	0	3335.262324	0	1049.682199
7.15_260.0833m/z		260.0833414	1	7.152216667	0.12465	1	100 - 5.05	637.3898131	685.57	0	0	0	0	0	0	0	0	0	0	0	0	0	0	0	0	0	0	0	0	0	0	0	0	0	0	0	0	0	0	0	0	0	29957.32122	0	0	0	0	0	0
7.15_314.9238m/z		314.9238386	1	7.152216667	0.124666667	0	100	2322.439205	158.92	0	0	0	0	0	0	0	0	0	0	0	0	0	0	0	0	0	0	0	0	0	0	0	0	6229.203913	5588.026697	4237.925419	4726.37325	3297.135694	2748.980812	1897.657464	4478.327985	2551.428665	5135.921449	2042.912505	8566.764158	4985.522138	11023.69921	1701.949267	6889.710783
7.19_204.9015m/z		204.9014811	1	7.188066667	0.160116667	0	100	969.7757869	135.97	3022.011474	1341.160614	2152.010367	426.9285458	2324.086136	1849.327202	1399.814234	823.5648957	1337.823161	4190.054174	0	2786.398088	1147.308804	0	4402.240606	4080.22934	3955.784473	966.3574631	827.8380033	0	2106.059819	1672.607831	2123.614005	1401.205978	0	0	0	0	0	0	0	0	0	0	0	0	0	0	0	0
7.19_664.7249m/z		664.7248869	1	7.188066667	0.053716667	0	100	1606.042085	172.84	7474.659633	2070.685552	1521.548629	0	4871.416199	502.6163464	4717.991101	0	2070.728958	1859.786869	2820.632425	2012.402209	0	3892.750798	8573.761916	4507.679754	243.2716083	10124.03483	6518.399185	0	9529.172058	197.9512862	234.2472985	245.3554141	0	0	0	0	0	0	0	0	0	0	0	0	0	0	0	0
7.21_658.7087m/z		658.7086643	1	7.205916667	0.142316667	0	100	5185.475083	110	4399.667795	8816.407288	5472.653356	6798.424466	7238.478669	11375.02712	5058.493131	6499.796537	16915.80561	10171.21401	6670.234591	10292.62492	2834.618044	7409.138466	11600.87366	21484.85198	14501.34618	8143.319335	17222.51468	0	10048.77223	11955.81925	4174.590327	8895.066112	0	0	0	0	0	0	0	0	0	0	0	0	0	0	0	0
7.21_672.8267m/z		672.8266665	1	7.205916667	0.106883333	0	100	3188.770946	240	0	0	0	0	0	0	0	0	0	0	0	0	0	0	0	0	0	0	0	0	0	0	0	0	958.0691182	2868.377043	22388.39552	12365.49301	1868.018318	6638.587809	3600.764745	0	1907.80986	2388.677046	1915.720234	18408.38307	0	24980.86446	2243.915868	233.579776
7.28_144.0443m/z		144.0442786	1	7.276816667	0.231416667	0	100	529.7309767	194.72	0	0	0	0	0	0	0	0	0	0	0	0	0	0	0	0	0	0	0	0	0	0	0	0	0	0	0	0	182.7659808	4388.032524	2997.182472	2399.449832	1725.815593	1716.640703	287.0446093	1613.074296	317.888715	821.1836242	200.7940957	2828.869796
7.28_242.9753m/z		242.9753451	1	7.276816667	0.195383333	0	100	3141.645097	278.66	0	0	0	0	0	0	0	0	0	0	0	0	0	0	0	0	0	0	0	0	0	0	0	0	1901.537906	366.5406488	2605.089448	1195.359295	2889.551693	2255.127759	3274.186108	2483.309086	3302.661766	2142.402267	7477.306339	668.4505176	2566.74445	13468.41661	2334.963517	19582.46841
7.28_746.6812m/z		746.6811758	1	7.276816667	0.195566667	0	100	10251.60009	101.18	13498.95052	12920.45532	13710.86589	29710.30794	14770.74797	14088.05264	18961.43848	28759.46207	19739.99236	20486.36802	15333.79254	21455.47747	11850.09831	10752.48806	20777.49425	18127.08161	7292.738402	25278.43516	17118.635	35159.96097	28344.24677	17255.07532	10263.75763	12520.06294	0	0	0	0	0	0	0	0	0	0	0	0	0	0	0	0
7.29_362.2091n	362.2091214	361.201845	1	7.294533333	0.42665	8	100 - 14.8	12807.02664	685.57	0	0	0	0	0	0	0	0	0	0	0	0	0	601930.252	0	0	0	0	0	0	0	0	0	0	0	0	0	0	0	0	0	0	0	0	0	0	0	0	0	0
7.38_431.1835m/z		431.1834685	1	7.383633333	0.551333333	6	100	3132.791597	442.83	0	0	0	0	0	0	0	0	0	0	0	0	0	0	0	0	0	0	0	0	0	0	0	0	0	0	0	0	0	0	26072.17126	35149.94885	0	0	0	0	86019.08495	0	0	0
7.38_460.2055m/z		460.2055021	1	7.383633333	0.249	0	100 - 1.33	7263.645126	221.78	0	0	0	0	0	0	0	0	0	0	0	0	0	0	0	0	0	0	0	0	0	0	0	0	27916.58232	31882.24719	24107.73713	35801.64891	68439.25237	7421.232789	21572.46181	57411.56845	5578.23705	1150.873679	13999.72761	0	45037.13025	0	0	0
7.38_917.3489m/z		917.3488626	1	7.383633333	0.942483333	0	100 - 59.7	34449.36482	685.57	0	0	0	0	0	0	0	0	0	0	0	0	0	0	0	0	0	0	0	0	0	0	0	0	0	0	0	0	0	0	0	0	0	0	0	0	0	0	1619120.147	0
7.40_496.7591m/z		496.7590832	1	7.401333333	0.089016667	0	100	3089.847798	122.29	3855.811828	4001.600035	12054.71871	2778.48295	4472.706108	6912.592908	3224.806109	4074.641941	105.1804177	10913.11149	952.4402246	0	7134.089014	1120.262951	2967.817863	3388.25347	4780.861967	3753.986052	4414.381887	11432.8908	9163.242655	3838.128444	6103.188121	4915.693382	0	0	0	0	0	0	0	0	0	0	0	0	0	0	0	0
7.42_253.1079m/z		253.1079003	1	7.419033333	0.177616667	16	100 - 6.66	1528.355691	685.57	0	0	0	0	0	0	0	0	0	0	0	0	0	71832.71747	0	0	0	0	0	0	0	0	0	0	0	0	0	0	0	0	0	0	0	0	0	0	0	0	0	0
7.42_658.7110m/z		658.7110465	1	7.419033333	0.08855	0	100	4148.420972	106.89	5191.948904	4027.285538	15943.08939	6561.49953	6491.174448	5798.020033	6427.999107	4983.462486	5990.209223	14727.4911	9622.348761	2117.831684	9596.354795	12385.01234	8646.038705	10711.27628	3844.209255	9025.365823	6615.15158	9402.939742	7782.355202	1796.312983	5224.522088	3986.624866	0	0	0	0	0	0	0	0	0	0	0	0	0	0	0	0
7.47_487.3424m/z		487.3424406	1	7.472183333	0.817716667	19	100 - 25.7	11233.44529	559.44	0	0	0	0	0	0	0	0	0	0	0	0	0	0	0	0	0	0	0	0	0	0	0	0	1313.304525	0	8951.294325	0	0	0	0	0	0	68713.61193	0	0	0	0	426984.9498	0
7.47_746.6805m/z		746.6804825	1	7.472183333	0.070883333	0	100	5000.42034	122.32	6755.267651	3603.970459	14532.22196	6856.323044	5498.695174	3303.029956	9837.408605	7788.79042	6534.195075	10784.9096	11460.89298	2516.328827	22659.6031	17722.0891	6547.283003	3656.249049	19698.87329	17339.91609	6473.186849	0	8951.352903	7368.259708	0	13111.802	0	0	0	0	0	0	0	0	0	0	0	0	0	0	0	0
7.49_209.0449m/z		209.0448649	1	7.489916667	0.19545	11	100	1672.779923	131.43	0	733.9330039	1635.297161	362.503364	0	463.5037512	379.0972988	1079.569445	0	343.2452632	0	321.497181	0	0	554.5058677	0	0	351.0210756	0	0	612.0355351	1142.923711	1084.644185	662.8774742	1216.240804	250.7971892	0	0	1431.503711	6769.379932	4245.945054	7719.770587	5050.210613	5348.421758	2866.185924	3938.944963	538.1558404	3969.847056	3014.241085	1627.60653
7.49_496.7601m/z		496.7600983	1	7.489916667	0.106833333	0	100	4042.144815	122.32	4962.626096	2681.158969	10490.55801	2765.237725	2459.033111	4223.176066	15125.36589	4728.463802	11264.48139	11292.88662	4037.55938	1407.353712	3458.28691	15089.95496	2606.96404	7123.143864	6322.581197	2905.459408	11435.97211	0	9360.340314	2365.817733	8357.712509	8364.834976	0	0	0	0	0	0	0	0	0	0	0	0	0	0	0	0
7.49_616.7197m/z		616.7197318	1	7.489916667	0.106816667	0	100 - 2.01	13536.99067	101.17	33585.48092	17626.42076	38504.76395	16866.09456	17181.36871	25170.02	36054.04676	14502.60231	17875.39792	24172.54119	12622.49016	7826.043591	27694.75709	44615.25101	39372.83731	14351.55971	30223.04546	19712.85753	18761.29988	14967.65151	22300.65321	14074.41793	30228.24701	21896.96894	0	0	0	0	0	0	0	0	0	0	0	0	0	0	0	0
7.51_257.0816m/z		257.081629	1	7.507616667	0.124533333	15	100 - 13.1	7677.907529	685.57	0	0	0	0	0	0	0	0	0	0	0	0	0	360861.6539	0	0	0	0	0	0	0	0	0	0	0	0	0	0	0	0	0	0	0	0	0	0	0	0	0	0
7.51_379.2123m/z		379.2123161	1	7.507616667	0.142266667	68	100 - 10.5	3328.189595	685.57	0	0	0	0	0	0	0	0	0	0	0	0	0	156424.911	0	0	0	0	0	0	0	0	0	0	0	0	0	0	0	0	0	0	0	0	0	0	0	0	0	0
7.51_410.8657m/z		410.8657105	1	7.507616667	0.142266667	0	100	2970.828436	105.68	1574.232995	5809.779064	5838.193912	8890.819507	5776.499188	0	1222.034488	1675.943043	3189.472132	9627.523106	8760.819515	2580.412998	7385.77784	3650.842654	3345.677657	4127.807506	6422.486742	1807.566764	7847.422674	2021.246581	8596.135701	3019.625411	3607.245575	5808.287409	0	0	0	0	0	0	0	1002.831804	0	0	0	0	0	8235.42079	0	0
7.53_264.9102m/z		264.9101977	1	7.525683333	0.231283333	0	100	2479.875067	124.34	5755.310568	1874.886536	6758.783534	668.7925368	2754.574826	6749.974703	1299.258458	3823.810211	5402.405431	3746.977411	810.9595804	2467.131324	5142.938295	13550.7397	2893.921098	9441.770339	5867.506592	7257.420074	4596.640943	2512.459397	5824.166087	6413.289025	3011.007542	1821.604723	0	0	0	0	0	0	0	0	0	0	0	0	0	0	0	0
7.53_294.8712m/z		294.8711698	1	7.525683333	0.053683333	0	100	878.1700935	131.55	1319.37463	2724.709961	721.3098764	1363.405391	3968.265281	1720.3182	2326.784066	0	3049.605454	4007.69863	2557.56637	765.7957116	0	1513.572333	2642.393296	1010.776317	1179.327133	0	0	0	604.1704032	862.5248815	1739.816117	1438.806287	0	0	0	0	0	0	0	0	0	0	0	0	0	0	0	0
7.54_752.6873m/z		752.6872823	1	7.5436	0.142066667	0	100	7976.432547	123.86	19628.10757	11982.55236	14810.3067	8695.825703	7339.49126	4179.265847	15387.91314	37126.71266	17990.11757	14776.83707	12275.52382	13772.8913	3798.563688	41956.25044	7676.429857	14106.9498	22183.62645	7860.988009	13706.45297	11218.23717	8091.769363	15590.5436	6997.671283	4120.802308	0	0	0	0	0	0	0	0	0	0	0	0	0	0	0	43.22974101
7.56_180.9238m/z		180.9238454	1	7.5613	0.071383333	0	100	5.87387052	280.08	0	34.20653916	0.178596708	28.26214945	0	0	0	0	29.27566604	25.43586695	24.49704886	0	0	0	0	0	0	0	0	0	0	0	0	0	0	0	0	0	0	0	0	0	0	0	0	0	0	0	0	0
7.58_400.9092m/z		400.9091696	1	7.579	0.2132	0	100	3764.001087	125.75	1118.980861	8487.373657	3346.910995	3432.948186	3599.872682	0	3485.503121	14850.2349	3977.897063	1177.511841	5640.923512	4187.134696	10222.90049	9612.159552	14589.3998	9309.656697	10448.7406	10580.58684	19131.35298	6331.989806	4905.917087	3609.114089	4835.277895	1570.66936	0	0	0	0	0	0	0	0	0	0	0	1349.205648	0	0	0	0
7.60_416.8833m/z		416.8833388	1	7.59675	0.178216667	0	100	4075.229138	100.36	5335.610163	4519.837327	11794.33487	10172.59737	0	8276.44846	2552.17445	6196.63147	5158.266963	8998.955872	7705.210765	11454.36638	2037.098874	7502.190945	12929.35561	13892.09363	4574.804156	3619.877352	5253.904226	7070.393626	7400.363024	2940.912253	0	6861.845822	0	0	1501.89145	1252.933174	0	1303.746095	0	0	0	2224.790711	0	0	1572.57592	0	2682.054297	0
7.60_736.7730m/z		736.7729978	1	7.59675	0.177766667	0	100	10453.976	312.33	0	0	0	0	0	0	0	0	0	0	0	0	0	0	0	0	0	0	0	0	0	0	0	0	9853.703438	4366.084715	17883.5023	23555.41455	7699.784999	0	1502.831711	7879.821204	4487.37307	0	7375.824173	4835.258513	14718.25442	34259.34761	672.2769929	108898.1476
7.65_247.1701m/z		247.1700892	1	7.649983333	0.213333333	28	100	531.8625598	486.6	0	0	0	0	0	0	0	0	0	0	0	0	0	0	0	0	0	0	0	0	0	0	0	0	10382.36453	0	0	14615.17578	0	0	0	0	0	0	0	0	0	0	0	0
7.67_496.7596m/z		496.7595745	1	7.66775	0.1424	0	100	4274.564101	113.51	2350.911915	7735.439318	10390.74804	6887.500059	5882.243172	35.78688016	8554.03671	2451.387984	8629.474789	8934.06996	3583.893691	5025.079091	14350.45363	2641.804396	8545.970863	8682.83494	16196.50164	7164.794641	5910.037847	3183.721734	7035.593835	7451.485762	11834.92685	9673.569327	0	0	0	0	0	0	0	0	0	0	0	0	0	0	0	0
7.67_888.7889m/z		888.7889487	1	7.66775	0.302116667	0	100	18931.17397	166.76	0	0	0	0	0	0	0	0	0	0	0	0	0	0	0	0	0	0	0	0	0	0	0	0	54835.3395	27240.81461	45231.65977	37269.69284	37724.73814	51562.47215	12553.18066	23146.93616	35329.55463	20275.38434	32540.37264	47027.44854	28092.09336	98740.74659	31340.96602	28954.43715
7.69_233.1541m/z		233.1541365	1	7.685833333	0.24925	38	100 - 2.77	4000.805759	266.3	0	0	0	0	0	0	0	0	0	0	424.1688647	0	0	0	0	0	0	0	0	0	0	0	0	0	1318.161211	20029.36232	3686.678195	18718.61827	18261.14895	2535.834234	0	385.9014678	31096.00187	789.0521778	41164.86298	1369.436752	0	0	0	46920.2587
7.70_321.1706m/z		321.1705677	1	7.703683333	0.2844	7	100 - 17.4	5025.492252	685.57	0	0	0	0	0	0	0	0	0	0	0	0	0	236198.1358	0	0	0	0	0	0	0	0	0	0	0	0	0	0	0	0	0	0	0	0	0	0	0	0	0	0
7.70_503.0725m/z		503.0725048	1	7.703683333	0.124616667	0	100 - 17.1	948.2546837	685.57	0	0	0	0	0	0	0	0	0	0	0	0	0	0	0	0	0	0	0	0	0	0	0	0	0	0	0	0	0	0	0	0	0	44567.97013	0	0	0	0	0	0
7.70_568.7822m/z		568.7821572	1	7.703683333	0.124133333	0	100	3438.461368	123.96	10868.53204	3442.516602	0	5630.038969	7902.683249	5055.458377	4993.672361	9971.796643	9696.114709	521.2385167	13056.49473	3190.646639	5420.236312	4377.774584	9978.109279	4640.72287	3965.811553	5180.37709	0	4665.920272	16562.19748	1180.896483	1947.4859	5990.185919	0	0	0	0	0	0	0	0	0	0	0	0	0	0	0	0
7.72_278.9144m/z		278.9144407	1	7.721433333	0.088766667	0	100	4853.394068	181.89	0	0	0	0	0	0	0	0	0	0	0	0	0	0	0	0	0	0	0	0	0	0	0	0	15240.83879	5317.468656	10997.15228	18362.50975	2998.134468	8608.171351	2181.805139	3577.279891	4715.595545	5731.345685	4972.480533	5316.000711	7843.658821	21275.58483	7039.480759	43611.88154
7.74_402.9153m/z		402.9152777	1	7.739166667	0.2133	0	100	7145.822436	249.39	0	0	0	0	0	0	0	0	0	0	0	0	0	0	0	0	0	0	0	0	0	0	0	0	11529.53718	6294.026202	10816.91158	8623.279052	4446.0369	7522.071189	2590.174248	7998.073459	5443.469616	2492.17467	15597.45818	4852.570937	13405.17807	38650.47109	0	95715.76102
7.76_422.9444m/z		422.9443531	1	7.756883333	0.195333333	0	100	4662.629353	170.51	0	0	0	0	0	0	0	0	0	0	0	0	0	0	0	0	0	0	0	0	0	0	0	0	23210.82147	6807.950444	14239.26426	6905.797	3344.537828	2807.050154	1626.863908	8536.934481	3069.355862	11196.92563	8929.930667	16773.20766	11136.18399	24795.037	7104.286478	15707.90125
7.76_492.7909m/z		492.7909359	1	7.756883333	0.320066667	0	100	9046.079517	96.53	15280.65924	14406.69226	18685.12235	11411.81539	10387.02658	12239.38667	15538.69465	6926.372308	24469.27518	16838.78668	12658.69064	14038.14712	22662.80718	16992.30806	17448.63302	17352.63003	8749.555209	18402.59955	24950.70695	27624.3217	12600.14437	13128.33521	16426.71066	18027.97662	0	0	0	0	0	0	0	0	0	0	0	0	0	0	0	0
7.83_323.1863m/z		323.1863033	1	7.827816667	0.195433333	13	100 - 4.8	1705.100823	680.12	0	0	0	0	0	0	0	0	0	0	0	0	0	79514.7258	0	0	0	0	0	0	0	0	0	0	0	0	0	0	0	0	0	0	625.0128996	0	0	0	0	0	0	0
7.85_529.1653m/z		529.1653325	1	7.845533333	0.498016667	0	100 - 14.7	20272.02793	324.35	0	0	0	0	0	0	0	0	0	0	0	0	0	0	0	0	0	0	0	0	0	0	0	0	1446.726799	39060.92238	0	1986.930483	38596.18914	29420.36973	107331.1567	337749.4649	32516.77874	0	79498.62407	0	285178.1499	0	0	0
7.88_413.1030m/z		413.1029974	1	7.881266667	0.408966667	0	100 - 96	19189.5187	394.63	0	0	0	0	0	0	0	0	0	0	0	0	0	0	0	0	0	0	0	0	0	0	0	0	7315.339718	713.9161032	0	0	892.7266612	93706.1316	33662.30814	44711.07744	20569.63402	493148.4523	18905.95089	24321.75697	0	0	0	156632.527
7.90_503.0731m/z		503.0730836	1	7.899016667	0.1777	0	100 - 24.4	2038.485679	668.22	0	0	0	0	0	0	0	0	0	0	0	0	0	0	0	0	0	0	0	0	0	0	0	0	0	0	0	2402.781696	0	0	0	0	0	93406.04522	0	0	0	0	0	0
7.90_529.0717m/z		529.0717102	1	7.899016667	0.213183333	0	100 - 32.3	3216.124019	685.57	0	0	0	0	0	0	0	0	0	0	0	0	0	0	0	0	0	0	0	0	0	0	0	0	0	0	0	0	0	0	0	0	0	151157.8289	0	0	0	0	0	0
7.90_737.8058m/z		737.8058135	1	7.899016667	0.142216667	0	100 - 2.69	10018.33873	177.07	0	0	0	0	0	0	0	0	0	0	0	0	0	0	0	0	0	0	0	0	0	0	0	0	7178.508744	7580.276112	29115.30028	29324.87585	11896.30629	5204.158472	7410.84873	19749.81888	3598.438282	16338.99335	31390.51053	19280.56086	4027.834853	54787.1499	17455.10909	0
7.90_900.7527m/z		900.7526737	1	7.899016667	0.142216667	0	100 - 8.08	15524.061	226.05	0	0	0	0	0	0	0	0	0	0	0	0	0	0	0	0	0	0	0	0	0	0	0	0	29146.17187	12866.37111	16014.90158	28211.02637	15890.24578	12546.79323	4800.509738	30824.9899	21036.88485	16795.75532	32134.01755	31814.20527	10206.26846	33207.85459	9965.865307	77700.30349
7.92_365.2330m/z		365.2329729	1	7.916766667	0.5513	87	100 - 19.5	13536.57615	685.57	0	0	0	0	0	0	0	0	0	0	0	0	0	636219.0789	0	0	0	0	0	0	0	0	0	0	0	0	0	0	0	0	0	0	0	0	0	0	0	0	0	0
7.92_464.2173n	464.2173431	463.2100667	1	7.916766667	0.391116667	1	100 - 14.2	6065.832692	685.57	0	0	0	0	0	0	0	0	0	0	0	0	0	285094.1365	0	0	0	0	0	0	0	0	0	0	0	0	0	0	0	0	0	0	0	0	0	0	0	0	0	0
7.95_496.7601m/z		496.7601071	1	7.9523	0.21385	0	100	6075.26874	110.35	12638.36001	10417.56534	18415.56424	17141.90226	3387.889053	7217.620642	5034.423744	7700.147058	3521.104091	8790.120424	10171.85428	12758.32378	7021.863019	2459.960227	12978.74506	19230.50018	5584.036779	7187.739518	18693.27894	2946.478782	9810.010451	10557.67375	13427.3591	11726.46259	0	0	0	0	0	0	0	0	0	0	0	0	0	0	0	0
7.97_171.1016m/z		171.1016251	1	7.970016667	0.231416667	0	100	927.1839044	348.45	0	0	0	0	0	0	0	0	0	0	0	0	0	0	0	0	0	0	0	0	0	0	0	0	0	0	0	668.6935431	0	8643.269275	2387.744566	1963.986051	2243.020508	2275.759906	365.6485346	2003.787748	0	0	343.1346247	20484.62732
7.97_892.7312m/z		892.731243	1	7.970016667	0.142183333	0	100	14493.04499	331.4	0	0	0	0	0	0	0	0	0	0	0	0	0	0	0	0	0	0	0	0	0	0	0	0	0	2939.83498	6821.515686	0	5867.004384	0	8201.784147	17888.90289	16354.51245	0	13290.1845	0	16738.26192	44577.43747	3450.600632	151249.7624
8.01_590.7681m/z		590.7680704	1	8.005516667	0.1071	0	100	3955.506574	130.58	3088.548768	5180.293462	20274.32004	13016.85003	6506.959748	9099.422486	12015.14443	9530.26191	4706.643838	5053.561201	3628.218089	785.8107382	10283.45507	0	137.1032308	9167.208209	4017.589371	7295.322647	8563.515189	0	6697.699122	3288.071904	11303.06619	15428.44324	0	0	0	0	0	0	0	0	0	0	0	0	0	0	0	0
8.02_1040.7399m/z		1040.739904	1	8.02345	0.1957	0	100	19063.03171	156.78	0	0	0	0	0	0	0	0	0	0	0	0	0	0	0	0	0	0	0	0	0	0	0	0	69489.33713	57297.22054	54424.4251	46704.42368	23114.74739	24645.48645	6267.063385	13305.22247	19144.44709	48237.64022	24588.19177	87357.93988	47441.69343	40468.80763	41964.32433	0
8.04_277.1443m/z		277.1443107	1	8.04165	0.35565	24	100 - 10.3	2082.893984	685.57	0	0	0	0	0	0	0	0	0	0	0	0	0	0	0	0	0	0	0	0	0	0	0	0	0	0	0	0	0	0	0	0	0	0	0	0	0	0	97896.01723	0
8.04_324.8700m/z		324.870003	1	8.04165	0.249483333	0	100	3167.117516	103.33	2344.405183	2293.488166	11276.4009	4815.866585	6543.279883	3804.407807	4291.603743	6499.622502	5646.74951	6181.432063	6137.816041	8696.718864	6196.038583	4148.941797	640.0179414	2457.154737	6088.26446	6681.220381	1962.732517	11803.8464	2892.065086	4504.905053	6781.547259	4612.843837	0	0	0	0	0	0	0	0	0	0	414.7984728	0	0	0	0	0
8.06_294.8712m/z		294.8711552	1	8.059383333	0.070916667	0	100	566.7933186	176.49	1914.374369	2781.685927	3319.838087	721.6533704	0	726.0298628	0	1635.655242	1195.957081	4213.956693	1684.235888	0	0	0	0	1618.118376	0	658.0697145	0	0	0	593.5177425	0	576.7318155	62.94754998	21.67091058	0	0	0	0	0	0	0	0	0.04794786	0	0	0	0	0
8.08_652.7122m/z		652.7121936	1	8.077116667	0.070916667	0	100 - 0.391	19771.76385	94.22	41568.55245	31405.44729	47660.33036	36606.34541	36377.89876	35780.9717	39993.97223	47630.06546	23755.99259	18929.48786	34938.30253	38369.56475	45009.42922	15975.3947	20029.45368	48501.41066	24885.97284	33217.43013	40422.23419	48232.52354	33450.65617	35082.22347	44493.97591	24125.30807	0	0	0	0	0	0	0	0	0	0	0	0	0	0	0	0
8.08_780.7638m/z		780.7638359	1	8.077116667	0.10635	0	100 - 2.58	23412.74314	198.3	0	0	0	0	0	0	0	0	0	0	0	0	0	0	0	0	0	0	0	0	0	0	0	0	38334.10447	36638.93467	15999.63469	16697.38371	37429.03683	24668.5675	21429.53178	35809.29695	6692.761834	10879.20634	16009.72176	41889.50685	53668.79805	212730.5156	21624.63974	61721.74237
8.11_655.8235m/z		655.8235234	1	8.112566667	0.106333333	0	100 - 3.22	5033.655451	169.35	0	0	0	0	0	0	0	0	0	0	0	0	0	0	0	0	0	0	0	0	0	0	0	0	3963.022754	8703.075975	3262.679605	9085.704305	3495.022431	22217.52717	1633.127025	13012.45167	8675.158861	4625.966354	23609.23271	7154.168396	6299.042684	21584.17156	5656.877348	18557.40825
8.13_782.6356m/z		782.6356176	1	8.130283333	0.355783333	0	100	17401.35628	106.72	34695.48572	27724.315	64705.05305	30251.83571	14153.29296	26732.86911	28618.15439	27505.34393	38229.85921	45812.8752	14124.71709	41306.18214	31410.43016	6788.985884	27594.49628	35541.22871	36160.44806	19176.65357	10367.23107	68994.96978	19008.55176	19672.49481	24529.15293	18391.63411	0	0	0	0	0	0	0	0	0	0	0	0	0	0	0	0
8.15_422.9443m/z		422.9443037	1	8.148	0.302683333	0	100	5999.167367	184.26	0	0	0	0	0	0	0	0	0	0	0	0	0	0	0	0	0	0	0	0	0	0	0	0	12212.73184	12512.81806	14712.63167	21246.3667	15424.88861	4540.296891	4544.390053	5855.033468	4494.733944	8492.979073	9059.078998	21704.5471	10986.72834	37951.2042	14313.76297	8125.720235
8.17_574.7950m/z		574.7949523	1	8.165716667	0.106516667	0	100	5827.756739	109.42	9489.284611	6334.328351	6502.106858	5143.709654	7648.931837	636.4535357	5301.582914	12392.94732	19511.30851	10614.60349	9043.697302	11430.86072	22831.2063	3018.801171	8187.126382	11179.19499	7681.553567	15382.47046	6964.258411	20471.54696	11257.81191	11201.47649	11750.22378	13177.36553	0	0	0	0	0	0	0	0	0	0	0	0	0	0	0	0
8.20_408.8721m/z		408.872104	1	8.201766667	0.1247	0	100	2477.873596	292.43	0	0	0	0	0	0	0	0	0	0	0	0	0	0	0	0	0	0	0	0	0	0	0	0	0	0	6410.790719	13291.20169	1931.21307	1878.162471	725.0512006	1406.508277	838.3322586	885.1745973	456.1072211	0	0	19783.69339	2409.828813	41893.67855
8.22_714.6886m/z		714.6885905	1	8.2195	0.10695	0	100	5755.297705	115.59	11716.06126	8255.437256	14634.35192	4932.865694	0	9683.665919	9796.808423	12373.80602	8832.432746	10349.598	5711.511116	14740.66503	10273.96312	2591.137062	2594.832944	17208.70865	8995.811319	8854.263219	19411.48376	25549.08271	10119.35081	4087.754909	15208.83494	16405.07114	0	0	0	0	0	0	0	0	0	0	0	0	0	0	0	0
8.27_477.0201m/z		477.0201133	1	8.272716667	0.214083333	0	100	1892.058923	284.26	0	0	0	0	21654.78761	23820.40687	13427.53217	15144.13334	0	0	0	0	1468.200697	1450.140436	0	0	4225.455262	0	4537.533588	3198.579434	0	0	0	0	0	0	0	0	0	0	0	0	0	0	0	0	0	0	0	0
8.29_278.9144m/z		278.9144185	1	8.290466667	0.088933333	0	100	4663.906654	175.45	0	0	0	0	0	0	0	0	0	0	0	0	0	0	0	0	0	0	0	0	0	0	0	0	8747.371527	7236.022879	11947.72874	13722.95801	7792.869744	7589.385037	4075.426315	5380.929836	2363.740502	3630.957397	5872.926988	5701.027701	6632.205542	31446.59214	4086.690318	25568.28659
8.33_218.9041m/z		218.9041033	1	8.32595	0.124416667	0	100	912.7854399	116.19	3317.865834	1635.847504	2429.132798	2108.523581	0	815.6903742	1308.768871	0	2218.696393	3040.284495	363.5021365	2741.266989	1658.830664	0	879.8935343	791.8710886	2689.87442	1692.508447	1945.638555	2416.097911	2449.702908	765.0478233	1927.889745	1213.225002	0	0	0	0	0	0	0	0	0	0	0	0	0	0	0	0
8.33_714.6846m/z		714.6846332	1	8.32595	0.106966667	0	100	5235.164817	133.89	11652.91042	2398.654785	6156.666391	10319.42658	4060.60827	0	14113.32899	11372.60649	16151.71133	21919.90856	8386.997588	4783.025722	12150.39734	0	2527.787463	0	0	13677.41783	13906.68123	29078.35027	12562.43263	4251.986615	7962.483945	8556.545665	0	0	0	0	0	0	0	0	0	0	0	0	0	0	0	0
8.34_752.6885m/z		752.6885253	1	8.343666667	0.0716	0	100	4768.842618	135.53	2718.621867	12780.84485	11206.07196	6928.947693	7245.345539	8848.275131	0	11395.25595	6403.365632	7112.112429	11836.65703	11270.26183	28091.18355	0	0	5204.382516	9306.730429	4337.516297	9529.518123	23156.82153	15829.94377	1028.962058	4667.753614	8305.567381	0	0	0	0	0	0	0	0	0	0	0	0	0	0	0	0
8.36_233.1542m/z		233.1541708	1	8.36165	0.445516667	38	100 - 4.12	5535.480758	296.27	0	0	0	0	0	0	0	0	0	0	0	0	0	0	0	0	0	0	0	0	0	0	0	0	399.125332	372.8461209	3522.734083	14116.13746	3836.212315	6278.546164	30913.17353	71898.60524	2978.405208	1532.542198	2463.720127	1804.325254	76225.56365	1702.923445	487.1120712	39800.18681
8.36_544.7631m/z		544.7631103	1	8.36165	0.071533333	0	100	2449.870693	130.93	5979.442679	9256.521979	8085.867418	3173.63083	9917.867639	1727.41305	5.981789413	5118.030985	1481.180572	4847.924513	4995.821196	1390.950238	5072.834413	1681.783341	0	8692.122163	0	4087.715789	8359.695514	7571.81884	8541.732399	1480.112471	0	1544.63528	0	0	0	0	0	0	0	0	0	0	0	0	0	0	0	0
8.38_694.7021m/z		694.7020674	1	8.3798	0.107016667	0	100	2782.187004	169.33	3720.782666	0	9102.044065	0	4990.896557	2843.626344	7955.483611	8883.772279	20346.87854	5932.165264	5927.046152	17592.94493	10036.42886	0	2089.3851	3653.47771	0	2445.50873	543.9774952	12350.29057	1747.245782	0	0	4757.591963	0	0	0	0	0	0	0	0	0	0	0	0	0	0	0	0
8.40_299.1977m/z		299.1976655	1	8.397483333	0.177816667	0	100	636.2811547	580.64	0	0	0	0	0	0	0	0	0	0	397.2062228	0	0	0	0	0	0	3888.540467	25127.4056	0	0	492.0619818	0	0	0	0	0	0	0	0	0	0	0	0	0	0	0	0	0	0
8.40_878.7641m/z		878.7641498	1	8.397483333	0.1601	0	100	13276.30122	185.68	0	0	0	0	0	0	0	0	0	0	0	0	0	0	0	0	0	0	0	0	0	0	0	0	9756.19058	15602.91961	35266.96227	40268.88981	20802.51006	22977.06369	17855.42013	27426.4652	23920.76077	3433.553497	4857.292718	22656.331	12754.39148	99546.67615	16836.62678	58487.1332
8.42_246.1531m/z		246.1531377	1	8.415166667	0.42665	0	100	283.5712797	685.57	0	0	0	0	0	0	0	0	0	0	0	0	0	13327.85014	0	0	0	0	0	0	0	0	0	0	0	0	0	0	0	0	0	0	0	0	0	0	0	0	0	0
8.43_154.9894m/z		154.9893762	1	8.4329	0.106283333	0	100	530.0347301	112.49	1830.581197	959.330368	1023.011288	1079.111965	2062.048523	912.4125178	1065.922271	673.8563551	1038.724805	1214.966707	180.4654935	0	0	0	845.2129496	579.8784298	232.7653619	237.9720552	325.7230038	1598.224677	971.0349826	1015.400505	866.5175737	1319.189211	0	221.9985545	0	0	0	0	183.2646947	198.3863677	0	0	0	0	0	0	0	0
8.45_242.1757m/z		242.1757227	1	8.4506	0.178316667	1	100 - 0.133	23048.87766	59.79	22018.04128	20245.51588	26131.84881	26840.90068	23004.52427	18355.76885	22639.23099	23334.07889	19944.52502	23485.72851	14209.77613	17702.1497	16017.04012	36751.7107	14627.17165	17123.43982	17570.322	16873.73777	22573.40739	28166.31788	24659.64146	23246.10625	23758.20559	33338.01683	11661.14265	12846.80039	11711.18969	6705.299855	12052.40845	22697.92566	12902.45751	20528.69487	17539.31427	13806.09031	19296.81248	22329.18643	23647.3481	73925.61628	12646.8225	33431.47109
8.45_386.8490m/z		386.8489944	1	8.4506	0.053133333	0	100	1207.311019	128.96	4271.661231	4859.062866	3851.464629	0	4017.509076	0	0	3000.902139	3690.666877	4475.215564	878.3114495	1035.419174	1166.951204	1372.145859	2453.242445	932.5723873	0	3953.338553	2057.097604	1488.393098	1413.880446	2519.30967	1268.961477	1973.108141	0	0	0	0	0	0	0	0	0	0	0	0	0	0	0	0
8.45_553.2568m/z		553.2567553	1	8.4506	0.1601	1	100 - 19.1	1969.031835	685.57	0	0	0	0	0	0	0	0	0	0	0	0	0	92544.49622	0	0	0	0	0	0	0	0	0	0	0	0	0	0	0	0	0	0	0	0	0	0	0	0	0	0
8.45_698.7136m/z		698.71359	1	8.4506	0.07085	0	100	3042.774965	145.68	2615.79177	0	0	5144.865349	0	2505.986698	19901.24965	3138.408033	7687.343741	9252.635552	3607.382212	4712.855672	9832.440709	7577.738189	0	7463.274703	2782.067976	5058.02534	0	13140.53524	9291.7392	8074.166669	2260.046681	4128.444558	0	0	0	0	0	0	0	0	0	0	0	0	0	0	0	0
8.47_209.0449m/z		209.044899	1	8.468333333	0.19625	12	100	1983.660725	173.48	330.5474694	617.0703008	404.1871833	0	337.5924524	435.5024586	359.2703516	0	618.7124029	1737.098287	0	0	0	0	0	664.8573853	0	0	0	1114.553417	1284.296935	0	1449.779053	759.0744602	768.3354031	1749.902666	358.1177579	0	330.5735753	9098.382318	5242.166429	4679.749318	4481.330112	3145.472307	2203.01361	4277.529932	1525.33584	1897.750551	2330.195374	5591.611846
8.47_487.3422m/z		487.3422318	1	8.468333333	0.3747	19	100 - 13.8	5661.344304	436.6	0	0	0	0	0	0	0	0	0	0	0	0	0	0	0	0	0	0	0	0	0	0	0	0	0	3766.596076	0	0	20823.83194	119416.632	0	0	0	0	122076.1223	0	0	0	0	0
8.47_563.2860m/z		563.2859925	1	8.468333333	0.6235	1	100 - 32.8 - 6.46	80195.58712	677.87	0	0	0	0	0	0	0	0	0	0	0	0	39233.53333	3727587.852	0	2371.2092	0	0	0	0	0	0	0	0	0	0	0	0	0	0	0	0	0	0	0	0	0	0	0	0
8.47_568.7814m/z		568.7813586	1	8.468333333	0.0716	0	100	3279.58249	137.86	4153.831788	14523.11505	0	11769.09952	8335.299616	0	2165.876816	0	4581.885264	9176.155873	2571.262778	2898.068176	7405.564521	7310.503246	0	2249.906323	3219.780085	1845.798414	5843.080851	16365.21101	10252.51957	5202.265235	9259.57468	13832.27423	0	0	0	0	0	0	0	0	0	0	0	0	0	0	0	0
8.47_615.2570m/z		615.2569739	1	8.468333333	0.516683333	2	100 - 30.4 - 1.89	16566.83697	684.21	0	0	0	0	0	0	0	0	0	0	0	0	0	777134.4701	0	0	0	0	0	0	0	0	0	0	0	0	0	0	0	594.8974814	0	0	0	0	911.970095	0	0	0	0	0
8.49_427.1781m/z		427.178147	1	8.486033333	0.67665	7	100 - 21.4 - 3.09	19540.48515	685.56	0	0	0	0	0	0	0	0	0	0	0	0	0	918389.92	0	0	0	0	0	0	0	0	0	0	0	0	0	0	0	0	0	0	12.88222061	0	0	0	0	0	0	0
8.49_458.1704n	458.1704372	457.1631607	1	8.486033333	0.48095	1	100 - 20.6 - 0.799	23560.36744	685.57	0	0	0	0	0	0	0	0	0	0	0	0	0	1107337.269	0	0	0	0	0	0	0	0	0	0	0	0	0	0	0	0	0	0	0	0	0	0	0	0	0	0
8.49_547.1341m/z		547.1341073	1	8.486033333	0.2854	0	100	2078.932167	685.57	0	0	0	0	0	0	0	0	0	0	0	0	0	97709.81186	0	0	0	0	0	0	0	0	0	0	0	0	0	0	0	0	0	0	0	0	0	0	0	0	0	0
8.49_867.2924m/z		867.2924327	1	8.486033333	0.9786	0	100 - 43.1 - 9.71	114184.0229	379.35	0	17451.39978	0	0	10218.72253	1268203.624	0	0	0	0	37105.39979	0	0	0	0	0	0	0	0	0	84334.18104	83759.74041	3097.374491	36001.49428	0	0	3313.793721	0	0	4460.306	0	3776.241136	2924.189026	0	8132.681575	4068.188203	0	15277.06882	0	0
8.49_919.2640m/z		919.2639735	1	8.486033333	0.623433333	0	100 - 38.5 - 1.61	35384.51888	407.18	0	0	0	0	0	475825.0854	0	0	0	0	0	0	0	0	0	0	0	0	0	0	2730.073637	2708.58929	0	2985.378324	0	0	0	0	0	0	0	0	0	0	0	0	0	14692.83694	0	0
8.50_282.9361m/z		282.9360981	1	8.503766667	0.196	0	100	4347.608327	273.55	0	0	0	0	0	0	0	0	0	0	0	0	0	0	0	0	0	0	0	0	0	0	0	0	2427.896422	2170.14862	3146.585829	6892.845625	5445.885328	5031.756912	1242.93096	7891.943304	4137.709763	0	6634.403062	0	8879.276883	22398.89405	0	51703.88097
8.50_315.1965m/z		315.1964831	1	8.503766667	0.5341	37	100 - 21.7 - 1.5	22565.19954	685.57	0	0	0	0	0	0	0	0	0	0	0	0	0	1060564.378	0	0	0	0	0	0	0	0	0	0	0	0	0	0	0	0	0	0	0	0	0	0	0	0	0	0
8.50_383.1837m/z		383.1836997	1	8.503766667	0.39175	8	100 - 20.5	4730.935233	685.57	0	0	0	0	0	0	0	0	0	0	0	0	0	222353.9559	0	0	0	0	0	0	0	0	0	0	0	0	0	0	0	0	0	0	0	0	0	0	0	0	0	0
8.50_399.1576m/z		399.1576345	1	8.503766667	0.232183333	3	100	1117.490488	685.57	0	0	0	0	0	0	0	0	0	0	0	0	0	52522.05293	0	0	0	0	0	0	0	0	0	0	0	0	0	0	0	0	0	0	0	0	0	0	0	0	0	0
8.50_410.8657m/z		410.865731	1	8.503766667	0.21375	0	100	5694.742065	96.64	15260.61169	8872.45166	13885.06192	11449.62208	11946.97364	6529.984018	14521.0317	9443.191423	5609.314305	9655.499117	7126.437634	14177.42046	7469.265455	4979.179483	10174.0754	8726.931044	1214.126548	6138.62091	6004.778559	7413.760724	11742.82112	11885.17709	9203.812141	15097.38949	0	0	0	0	0	0	560.8043276	0	0	1134.503167	0	0	1234.800874	0	0	3291.747018
8.50_435.1553m/z		435.1552659	1	8.503766667	0.178733333	0	100	967.5627469	685.57	0	0	0	0	0	0	0	0	0	0	0	0	0	45475.4491	0	0	0	0	0	0	0	0	0	0	0	0	0	0	0	0	0	0	0	0	0	0	0	0	0	0
8.50_599.1022m/z		599.1021544	1	8.503766667	0.178733333	2	100	1161.696262	685.57	0	0	0	0	0	0	0	0	0	0	0	0	0	54599.72433	0	0	0	0	0	0	0	0	0	0	0	0	0	0	0	0	0	0	0	0	0	0	0	0	0	0
8.52_889.2760m/z		889.275958	1	8.5222	0.160633333	0	100 - 26.3	2169.419594	570.59	0	0	0	0	0	18799.04854	0	0	0	0	0	0	0	0	0	0	0	0	0	0	0	0	0	0	0	0	0	0	0	0	0	0	0	0	0	0	0	0	0	0
8.54_714.6867m/z		714.6866604	1	8.540383333	0.107466667	0	100	5643.813974	106.42	18699.21311	5963.318787	2838.049425	16895.32462	7590.216077	18207.99577	9994.620246	17185.69531	7835.212898	13516.94364	9104.115999	8815.509368	7778.815951	4756.322041	12356.25057	9843.432702	3588.348836	12080.97833	15156.67816	5025.925985	9901.438673	9625.057744	5967.013168	11117.0465	0	0	0	0	0	0	0	0	0	0	0	0	0	0	0	0
8.54_810.7773m/z		810.7772576	1	8.540383333	0.231533333	0	100 - 3.16	55399.60765	179.68	0.091824787	0	0	12.09991258	0	0	0	0	0	0	0	0	0	0	0	0	0	0	0	0	0	0	0	0	59630.04439	31026.59346	123751.1443	125814.4759	62087.94254	86363.65618	52027.16067	75853.89127	45437.62138	41624.35433	83020.02201	91931.22216	79762.9209	345891.1283	59691.69106	313388.1121
8.56_433.2205m/z		433.2205235	1	8.5581	0.160316667	1	100 - 5.15	1184.586975	685.57	0	0	0	0	0	0	0	0	0	0	0	0	0	55675.58785	0	0	0	0	0	0	0	0	0	0	0	0	0	0	0	0	0	0	0	0	0	0	0	0	0	0
8.58_354.9568m/z		354.9568194	1	8.5758	0.106283333	1	100	2194.259828	180.9	0	0	0	0	0	0	0	0	0	0	0	0	0	0	0	0	0	0	0	0	0	0	0	0	3293.304038	1245.584513	7682.321753	3509.811752	2799.866241	2507.651488	1194.809413	3801.13697	4860.09393	2138.635329	4507.370862	4721.380258	4834.311721	11985.62375	5286.039989	0
8.58_365.2330m/z		365.232973	1	8.5758	0.392433333	87	100 - 19.4 - 0.969	15967.01074	685.57	0	0	0	0	0	0	0	0	0	0	0	0	0	750449.5048	0	0	0	0	0	0	0	0	0	0	0	0	0	0	0	0	0	0	0	0	0	0	0	0	0	0
8.58_400.8233m/z		400.8232765	1	8.5758	0.231866667	0	100	4353.973675	107.41	6606.635601	12300.4024	7048.559833	8738.93392	7742.444368	9349.335001	11088.39128	8421.149427	7655.565456	15429.31671	8760.39566	2076.790586	6679.552293	8575.118012	0	5523.681971	6366.43074	5587.425624	2325.63936	4422.755185	11759.86551	12641.85355	7990.353672	10090.35707	0	0	0	0	0	0	0	0	0	0	0	0	0	0	0	0
8.58_463.2101m/z		463.2100559	1	8.5758	0.25005	3	100 - 15.3	5226.468201	685.57	0	0	0	0	0	0	0	0	0	0	0	0	0	245644.0054	0	0	0	0	0	0	0	0	0	0	0	0	0	0	0	0	0	0	0	0	0	0	0	0	0	0
8.59_451.2699m/z		451.269911	1	8.593516667	0.142133333	5	100 - 10.5	1255.448895	685.57	0	0	0	0	0	0	0	0	0	0	0	0	0	59006.09807	0	0	0	0	0	0	0	0	0	0	0	0	0	0	0	0	0	0	0	0	0	0	0	0	0	0
8.59_503.2412m/z		503.2411558	1	8.593516667	0.196483333	3	100	1309.30629	685.57	0	0	0	0	0	0	0	0	0	0	0	0	0	61537.39565	0	0	0	0	0	0	0	0	0	0	0	0	0	0	0	0	0	0	0	0	0	0	0	0	0	0
8.63_340.8594m/z		340.8593603	1	8.62895	0.107133333	0	100	1752.360723	120.83	7126.20261	1583.068646	5990.329422	1477.828106	1616.937232	1119.123232	3319.192447	4702.311317	2570.911367	75.14489342	0	2221.351043	0	2058.766667	4029.055404	6573.122846	4569.70008	1217.114901	2032.933215	2057.935353	3829.791677	4635.628186	4635.563963	5144.441026	0	0	0	0	0	0	0	0	0	0	0	0	0	0	0	0
8.63_484.8715m/z		484.8715427	1	8.62895	0.05315	0	100	1031.937717	205.28	0	0	4656.029313	0	3670.298259	0	0	0	8575.543804	2327.791298	0	4778.419936	0	0	0	6750.219039	0	0	6875.817891	0	0	3169.258363	2867.349501	0	0	0	1281.620826	0	0	1277.524816	0	0	0	0	0	0	0	0	0	0
8.65_278.9145m/z		278.9144897	1	8.646666667	0.053566667	0	100	3112.252156	182.96	0	0	0	0	0	0	0	0	0	0	0	0	0	0	0	0	0	0	0	0	0	0	0	0	4520.80421	3788.980396	6250.637241	11138.7703	5182.55576	7115.579369	1715.93238	5251.326656	2098.721239	1836.968685	1467.646916	2345.286928	7914.903507	12266.73478	1758.961317	20168.25495
8.65_339.8909m/z		339.8909384	1	8.646666667	0.089416667	0	100	154.27992	255.68	0	0	0	0	943.1205923	0	1499.94574	0	813.5624584	0	907.4908096	0	0	0	0	0	0	0	800.0909734	0	0	0	698.2121958	0	0	0	0	0	0	0	0	0	0	0	0	0	0	0	0	0
8.66_144.9981m/z		144.9980819	1	8.664433333	0.160266667	0	100	1374.90682	169.97	0	0	0	0	0	0	0	0	0	0	0	0	0	0	0	0	0	0	0	0	0	0	0	0	1047.252453	1411.763738	2824.097485	2178.934578	1685.517937	2474.447097	976.6386543	2880.3844	1960.252282	1181.815114	2854.760973	3097.159368	2589.825209	11241.58319	1537.689349	6153.236489
8.66_848.7519m/z		848.7518926	1	8.664433333	0.107133333	0	100 - 5.96	8203.862121	238.29	0	0	0	0	0	0	0	0	0	0	0	0	0	0	0	0	0	0	0	0	0	0	0	0	3218.209149	7312.55679	18871.33926	0	25665.86584	0	16715.57155	5860.314435	14419.25927	4934.008008	17401.50785	0	18750.60202	115189.2747	4009.439289	11325.11422
8.68_361.2018m/z		361.2018461	1	8.682516667	0.303266667	45	100 - 10.5	2238.113825	685.57	0	0	0	0	0	0	0	0	0	0	0	0	0	105191.3498	0	0	0	0	0	0	0	0	0	0	0	0	0	0	0	0	0	0	0	0	0	0	0	0	0	0
8.68_774.6705m/z		774.6704654	1	8.682516667	0.10715	0	100	3678.141599	146.11	7706.439941	5771.456603	7379.486026	4278.78512	3060.704759	7666.645829	9328.857469	0	5187.757442	0	1945.657804	2868.798553	10011.53064	0	12908.28463	11429.35488	22312.16269	0	5562.721813	18291.38536	12035.29606	2490.26775	11319.25538	0	0	0	0	0	0	0	0	0	0	0	0	0	0	0	0	0
8.68_804.7602m/z		804.7602442	1	8.682516667	0.107166667	0	100	7618.458401	337.05	105.3685237	95.39561222	0	0	0	0	0	0	0.4613532	0	0	0	0	0	0	0	0	0	0	0	0	0	0	0	9326.481895	4557.186611	3347.982936	16921.47292	2611.037994	0	4039.266826	0	0	4997.689044	6346.737504	0	15776.17375	11554.45858	0	128834.5359
8.70_1239.0756m/z		1239.075594	1	8.70065	1.9598	0	100 - 66.5 - 28.7 - 3.71	313093.8781	479.47	0	0	0	0	0	0	0	0	0	0	0	0	0	0	0	0	0	0	0	0	0	0	0	0	7372658.289	0	0	7342753.979	0	0	0	0	0	0	0	0	0	0	0	0
8.74_247.1700m/z		247.1699918	1	8.7361	0.23165	28	100	1060.861541	423.02	0	0	0	0	0	0	0	0	0	0	0	0	0	0	0	0	0	0	0	0	0	0	0	0	0	0	0	0	0	0	9406.604221	26249.14927	0	0	0	0	14204.73893	0	0	0
8.74_628.3246m/z		628.3246089	1	8.7361	0.302983333	0	100 - 18.2	3890.317565	671.02	0	0	0	0	0	0	0	0	0	0	0	0	0	0	0	0	0	0	0	0	0	0	0	0	0	0	3838.263572	0	0	0	0	0	0	179006.662	0	0	0	0	0	0
8.75_189.0164m/z		189.0163674	1	8.753833333	0.16005	13	100	469.2251569	304.55	0	0	0	0	3942.155795	8256.401276	1878.953367	2027.325601	0	0	0	0	367.9689787	740.3623302	0	0	3257.637478	350.4467841	1232.330763	0	0	0	0	0	0	0	0	0	0	0	0	0	0	0	0	0	0	0	0	0
8.75_269.0819m/z		269.081939	1	8.753833333	0.178066667	9	100	322.6883363	685.57	0	0	0	0	0	0	0	0	0	0	0	0	0	15166.3518	0	0	0	0	0	0	0	0	0	0	0	0	0	0	0	0	0	0	0	0	0	0	0	0	0	0
8.75_619.0344m/z		619.0344493	1	8.753833333	4.077266667	0	100 - 32.1 - 6.71	866966.2375	435.82	0	0	0	0	0	0	0	0	0	0	0	0	0	0	0	0	0	0	0	0	0	0	0	0	17878399.54	0	140673.8865	19046424.09	38203.39374	39678.20664	0	0	8948.727074	0	0	3056540.028	534020.0124	0	0	0
8.77_572.7440m/z		572.7439854	1	8.77155	0.1423	0	100	3890.859849	139.2	3858.490826	674.0337882	15551.7136	7242.970257	6425.722065	2509.023173	4325.415601	0	3006.743611	2442.867562	3639.9488	6472.023852	14124.43427	14695.1474	24052.91244	4353.155907	5273.18287	4011.577549	4494.261999	13884.6703	1460.965427	4737.687639	2041.604172	4857.647739	0	0	0	0	0	0	0	0	0	0	0	0	0	0	0	0
8.81_718.7939m/z		718.7938933	1	8.807033333	0.320783333	0	100 - 3.16	39104.42628	154.68	0	0	0	0	0	0	15.89401213	8.630856249	0	0	0	0	0	13.44164245	0.00091058	0	0	0	0	4.692592603	0	0	0	0.37298925	52549.36606	61383.98843	60583.50316	36194.27295	77065.25058	42107.62457	36030.42734	77873.2859	65437.89287	46195.61719	77862.3793	105193.5755	118308.4939	231126.6126	57702.61356	70554.31422
8.82_321.2069m/z		321.2068804	1	8.824816667	0.231333333	64	100 - 20.5	10783.1404	685.57	0	0	0	0	0	0	0	0	0	0	0	0	0	506807.5988	0	0	0	0	0	0	0	0	0	0	0	0	0	0	0	0	0	0	0	0	0	0	0	0	0	0
8.82_420.1912n	420.1911691	419.1838927	1	8.824816667	0.16005	0	100 - 8.93	4156.506041	685.57	0	0	0	0	0	0	0	0	0	0	0	0	0	195355.7839	0	0	0	0	0	0	0	0	0	0	0	0	0	0	0	0	0	0	0	0	0	0	0	0	0	0
8.84_267.1237m/z		267.1236681	1	8.842566667	0.08905	9	100 - 6.02	2461.984827	685.57	0	0	0	0	0	0	0	0	0	0	0	0	0	115713.2869	0	0	0	0	0	0	0	0	0	0	0	0	0	0	0	0	0	0	0	0	0	0	0	0	0	0
8.84_389.1943m/z		389.1943271	1	8.842566667	0.141916667	29	100 - 12.9	1585.68141	644.83	0	0	0	0	0	0	0	0	0	0	0	2226.896734	0	70127.02442	0	0	0	0	0	0	0	2173.105102	0	0	0	0	0	0	0	0	0	0	0	0	0	0	0	0	0	0
8.84_427.2099m/z		427.2099211	1	8.842566667	0.285133333	3	100	1516.152043	450	0	0	0	0	0	0	0	0	0	0	0	0	0	6891.256598	0	0	40251.93064	0	0	24115.95876	0	0	0	0	0	0	0	0	0	0	0	0	0	0	0	0	0	0	0	0
8.84_579.2809m/z		579.2808935	1	8.842566667	0.1959	1	100 - 18.3	2998.942326	685.57	0	0	0	0	0	0	0	0	0	0	0	0	0	140950.2893	0	0	0	0	0	0	0	0	0	0	0	0	0	0	0	0	0	0	0	0	0	0	0	0	0	0
[truncated: 9,356 more rows]
[truncated: 64 more columns]
