# Supplementary material for: Investigation of the Mechanism of Action of Periploca forrestii Schltr. Extract on Adjuvant Collagen Rats Based on UPLC-Q-Orbitrap-HRMS Non-Targeted Lipidomics
Source: Molecules. 2023 Sep 22;28(19):6751. doi: 10.3390/molecules28196751 (PMC10574421; doi:10.3390/molecules28196751)
Supplement: Supplementary file 1 [file molecules-28-06751-s001.zip › supplementary material/Table S4Negative Ion Peak Table for Urine Samples.csv]

										Normalised abundance
										1			2				3				4			5				6			7		8				9				10			11				12
Compound	Neutral mass (Da)	m/z	Charge	Retention time (min)	Chromatographic peak width (min)	Identifications	Isotope Distribution	Maximum Abundance	Minimum CV%	����-2	����-3	����-5	�����-1	�����-2	�����-5	�����-6	����ģ-2	����ģ-4	����ģ-6	����ģ-7	����ˮ-3	����ˮ-4	����ˮ-9	������-1	������-2	������-5	������-8	������-2	������-3	������-7	����-2	����-7	�����-1	�����-2	�����-5	�����-6	����ģ-2	����ģ-4	����ģ-7	����ģ-8	����ˮ-3	����ˮ-7	����ˮ-9	������-1	������-2	������-5	������-8	������-2	������-4
0.02_221.0272m/z		221.0272373	1	0.015633333	1.056116667	1	100	6370.505009	644.86	0	0	0	0	0	0	0	266263.387	0	0	627.4186056	0	0	0	0	0	0	0	0	0	0	0	0	0	0	0	0	0	0	0	0	0	0	0	0	0	0	0	0	0
0.03_135.0439m/z		135.043851	1	0.0328	0.431333333	0	100 - 5.98	11602.28309	492.95	1237.377045	0	0	0	0	0	0	366527.5757	16275.93182	23032.86152	67671.15905	0	6143.721488	0	0	0	0	0	0	0	0	2876.31054	122.7716473	348.7318596	163.3999826	331.9485926	0	0	135.9149707	256.0121223	911.2335206	0	156.1442236	0	0	0	154.9857979	470.2456532	195.6325805	283.9315954
0.03_155.0338m/z		155.0337826	1	0.0328	0.198233333	1	100	1163.143446	182.34	4998.79592	0	0	0	0	0	0	11462.42464	3618.608714	2254.655408	6452.713514	0	2692.333672	0	0	0	0	0	343.0038811	615.9613496	1561.009123	1615.545689	365.357352	468.0741263	1551.468483	608.2992242	994.5594515	796.5446045	0	792.6847035	1585.431192	0	677.8172185	909.0445382	373.7635407	543.6319462	993.8034445	206.3953109	680.0518715	899.0472905
0.03_160.9391m/z		160.9390957	1	0.0328	0.198233333	0	100	2109.247273	112.46	1540.729045	330.6950006	1116.821373	663.5752205	383.1166901	0	428.7252348	0	2761.082974	4806.23448	10805.8454	575.8224057	2942.15703	0	0	644.1537767	1290.704266	1141.994695	1586.15504	2836.923414	10135.61723	125.0740911	1004.450859	2631.074758	3307.692869	3652.915845	2371.005141	1147.637904	1389.532909	727.1782417	0	755.8630222	2395.173088	2933.148999	1319.883973	4727.038556	1144.084539	1007.026438	5965.254987	2574.429681
0.03_238.0174m/z		238.0173954	1	0.0328	0.413683333	0	100 - 9.71 - 0.933	22892.10891	648.07	0	0	0	0	0	0	0	961468.5742	0	0	0	0	0	0	0	0	0	0	0	0	0	0	0	0	0	0	0	0	0	0	0	0	0	0	0	0	0	0	0	0
0.05_122.0353n	122.0353245	121.0280481	1	0.050416667	0.378316667	0	100 - 5.94	73977.20818	251.1	43174.93414	19833.30534	23670.19346	20617.83772	14822.55626	14937.33027	18111.44767	1134732.156	233516.5026	223450.6585	443398.9885	59678.78774	173935.9499	0	11719.77847	25477.48858	18230.74563	27551.24708	25305.72802	30984.71869	30274.12691	27496.21498	20318.55325	24215.63304	27592.27036	29968.35168	25587.74437	15668.19579	13073.73636	24155.67604	30121.25665	16221.0703	29541.16399	23210.86731	16280.75192	40804.01381	26055.85205	14765.2364	40384.512	24980.04913
0.05_173.0082m/z		173.0081759	1	0.050416667	0.2512	3	100	627.5522098	648.07	0	0	0	0	0	0	0	26357.19281	0	0	0	0	0	0	0	0	0	0	0	0	0	0	0	0	0	0	0	0	0	0	0	0	0	0	0	0	0	0	0	0
0.05_380.8518m/z		380.851753	1	0.050416667	0.270333333	0	100	10423.22907	52.36	5699.068708	6931.836816	14428.43889	13765.23357	7127.195483	10982.25284	7802.24194	0	19902.92384	13703.65574	5259.691873	6695.662043	9729.138663	0	3900.073961	18631.68392	9820.428959	9665.007925	17543.0245	13868.01816	21291.60021	1960.423393	8528.851233	12847.17065	15239.19438	8235.767541	11553.04326	9671.816661	6103.892242	11998.19354	4563.029223	8204.452185	17391.57568	5925.246235	7745.725557	22050.58901	9912.828466	7877.358332	19758.57387	8453.66544
0.05_559.7613m/z		559.761263	1	0.050416667	0.142133333	0	100	1742.406531	153.97	3800.675186	7213.83174	0	4371.561299	0	4927.785601	2140.528806	0	546.0294478	0	0	4028.701176	0	0	1718.024531	2648.169887	3447.707339	13282.37601	2664.615186	0	0	0	0	0	1634.275852	0	1269.379421	0	0	5268.449767	827.1984752	0	1189.888119	0	0	6229.64067	1992.672409	1152.048505	0	0
0.07_210.9221m/z		210.9221432	1	0.068033333	0.142133333	0	100	928.0832094	143.31	0	0	541.8157232	0	0	0	0	0	468.5890653	574.7488662	0	0	0	0	0	0	0	598.4950837	0	0	0	0	1880.630894	3822.922245	2224.362049	5109.689032	3983.317781	427.2593143	0	1310.405369	0	899.3537216	2966.163627	2515.982564	561.4108246	427.1413113	1120.835204	813.5420559	3563.108086	1151.707185
0.07_230.9161m/z		230.9160943	1	0.068033333	0.10735	2	100 - 3.69	2783.812141	401.07	0	0	0	0	0	0	0	67505.38369	9257.040713	9310.19783	26181.02934	0	4659.004627	0	0	0	0	0	0	0	0	0.049525585	0	0	0	1.151820884	0	0	0	0	0	0	0	4.44858568	0	0	0	0	0	1.803808538
0.07_477.0200m/z		477.0200459	1	0.068033333	1.09145	0	100 - 15.8	158049.8637	557.83	0	0	0	0	0	0	0	5715071.584	180808.2503	208330.7131	408714.5432	2074.267756	118416.1694	4678.746459	0	0	0	0	0	0	0	0	0	0	0	0	0	0	0	0	0	0	0	0	0	0	0	0	0	0
0.07_499.0015m/z		499.0015136	1	0.068033333	0.378316667	0	100 - 9.05	15243.47275	626.21	0	0	0	0	0	0	0	618883.1937	0	3334.12079	18008.54098	0	0	0	0	0	0	0	0	0	0	0	0	0	0	0	0	0	0	0	0	0	0	0	0	0	0	0	0	0
0.07_574.9965m/z		574.9964725	1	0.068033333	1.1105	0	100 - 13	62984.66598	618.24	0	0	0	0	0	0	0	2525045.525	4350.446414	32446.77721	81069.20609	0	2444.015848	0	0	0	0	0	0	0	0	0	0	0	0	0	0	0	0	0	0	0	0	0	0	0	0	0	0	0
0.07_596.9780m/z		596.9779508	1	0.068033333	0.106816667	0	100 - 10.3	2387.688122	633.54	0	0	0	0	0	0	0	98062.90659	0	0	2219.994529	0	0	0	0	0	0	0	0	0	0	0	0	0	0	0	0	0	0	0	0	0	0	0	0	0	0	0	0	0
0.07_737.1116m/z		737.1115785	1	0.068033333	0.215883333	5	100 - 21.7	9525.862195	648.07	0	0	0	0	0	0	0	400086.2122	0	0	0	0	0	0	0	0	0	0	0	0	0	0	0	0	0	0	0	0	0	0	0	0	0	0	0	0	0	0	0	0
0.09_163.0390m/z		163.0389504	1	0.085666667	1.201083333	0	100 - 8.26	104910.6549	504.9	16196.36596	367.4788586	860.8227186	0	0	0	0	3403462.677	106438.8876	155591.1219	583611.7947	3180.191728	71974.12983	2956.836892	0	0	0	0	643.9895558	304.2452924	1156.992141	22475.57493	372.5188142	3219.904417	3658.689473	1622.519756	3808.317415	1670.325587	2123.955697	746.4450617	7590.545053	1997.308913	1411.839389	2116.716697	512.0530623	938.4270063	1585.0173	0	1242.357447	812.9539125
0.09_169.0496m/z		169.0495794	1	0.085666667	0.270833333	0	100	1167.000607	190.15	9590.1892	0	0	0	0	377.7832102	311.9743047	10599.46939	689.1997478	1765.125542	4255.432411	0	721.5320423	0	0	0	0	0	0	0	366.6432388	3414.741068	621.2422131	820.2059849	1492.22005	1340.462441	1483.563389	0	831.329929	272.7409823	2014.859314	824.061794	1343.193961	1099.193086	446.627375	946.4325743	274.1758111	0	751.0342125	871.5296872
0.09_219.0633m/z		219.0632662	1	0.085666667	1.148683333	9	100 - 9.78	11989.02568	633.73	0	0	0	0	0	0	0	6366.461818	0	0	0	0	0	0	0	0	0	0	0	0	0	492597.4576	0	0	0	0	0	0	0	0	4575.15905	0	0	0	0	0	0	0	0	0
0.09_223.0275m/z		223.0274762	1	0.085666667	0.48645	1	100 - 11.1	4184.161922	419.51	5513.479572	0	0	0	0	0	0	64952.37076	0	0	0	0	0	0	0	0	0	0	0	0	0	94929.48338	0	0	0	0	0	0	0	0	10339.46702	0	0	0	0	0	0	0	0	0
0.09_326.9046m/z		326.904561	1	0.085666667	0.145833333	0	100	4378.549897	88.79	4725.786193	3480.598202	4059.774858	8163.392401	0	4211.873393	5093.974497	0	3872.675275	1248.655647	5203.886368	1033.368067	943.4053207	0	2246.288371	10293.10202	7234.255026	22297.18944	4678.6629	3878.191816	2857.465656	5722.646545	3317.387807	3106.601366	2719.963957	6314.451813	3227.088519	3479.732125	2327.77268	1523.974482	6340.309272	0	9089.36845	5510.238749	2695.239372	6423.219202	4194.080598	1570.686491	10596.14814	6281.08776
0.09_492.9929m/z		492.9928739	1	0.085666667	1.145933333	0	100 - 16.8	81120.96757	600.58	0	0	0	0	0	0	0	3159472.151	39993.7091	47076.59152	147818.5675	0	12719.61942	0	0	0	0	0	0	0	0	0	0	0	0	0	0	0	0	0	0	0	0	0	0	0	0	0	0	0
0.10_123.0073m/z		123.0072899	1	0.103283333	0.699716667	0	100	4232.715696	108.47	6462.541933	335.9768719	1725.315869	274.1359244	459.3464577	370.4346281	396.9130065	445.0175708	14447.54898	13870.8317	22266.36752	1376.394475	11532.96629	1084.440793	0	179.638352	0	199.3201365	1741.51958	1211.567573	1067.071662	5670.62306	3234.051759	5296.753411	8800.622639	7522.215041	8246.168987	3770.415099	3444.45254	3685.336407	3627.24112	4321.758055	6099.334386	4872.817235	1790.384011	4498.500723	2936.46	2368.341378	6492.574597	4332.246223
0.10_137.0231m/z		137.0231405	1	0.103283333	1.955733333	0	100 - 1.83 - 0.039	186979.848	165.92	215697.8401	112846.807	154027.0739	119419.2148	95534.35199	119226.8002	106644.8525	1993129.849	417022.7175	397388.9313	728182.2711	136979.3437	334652.7848	107755.5642	68947.95838	107313.8023	70702.28502	123779.4956	133117.5498	159777.341	168060.4291	108309.7171	66376.49794	115781.7336	132826.422	122865.64	119019.9331	73689.71069	75356.39037	74104.78741	95062.90871	112265.2679	102969.0104	89983.35763	61249.63062	100180.6115	86851.4225	70382.39458	133738.6502	91076.50848
0.10_187.0968m/z		187.0967587	1	0.103283333	0.574266667	11	100	1355.998386	517.44	1596.301535	0	0	0	0	0	0	45099.7133	0	0	355.0269974	0	0	0	0	0	0	0	0	0	0	7592.067829	207.8742345	0	231.9963562	0	494.099074	0	0	0	912.9790534	0	0	461.8738248	0	0	0	0	0	0
0.10_192.9927m/z		192.9926508	1	0.103283333	1.00145	0	100	79294.6434	33.87	25481.10102	84805.40512	92947.86171	133123.5196	80915.99412	69664.32822	88463.26131	0	95919.27498	81562.69408	127947.9566	86122.3717	93476.76208	65152.38759	70740.67466	127058.248	94665.70458	139948.658	90209.87808	76548.12745	59225.54214	27945.42517	70438.62688	70754.87773	73829.44144	88040.27687	75173.51227	59783.63432	63205.60872	72708.67154	37966.66948	82207.17814	78180.13077	75128.94551	63428.80402	98220.42477	83827.19464	82847.10797	109789.7763	83322.34486
0.10_194.0815m/z		194.0814711	1	0.103283333	0.217966667	5	100	237.5914883	455.7	0	0	0	0	0	0	0	4422.066877	0	0	0	0	0	0	0	0	0	0	0	0	0	5556.775633	0	0	0	0	0	0	0	0	0	0	0	0	0	0	0	0	0	0
0.10_231.1058m/z		231.1058301	1	0.103283333	0.054416667	2	100 - 3.82	1443.726729	367.3	0	0	0	0	0	0	0	28352.95286	5709.871082	3489.69747	19641.75205	0	1588.338464	0	0	0	0	0	0	0	0	1853.910699	0	0	0	0	0	0	0	0	0	0	0	0	0	0	0	0	0	0
0.10_239.0592m/z		239.0592	1	0.103283333	0.646416667	1	100 - 14.6	10836.40979	399.22	29212.34531	0	0	0	0	0	0	146348.2166	0	0	0	0	0	0	0	0	0	0	0	0	0	241137.1279	0	0	0	303.8524949	0	2971.54569	0	0	35156.12324	0	0	0	0	0	0	0	0	0
0.10_240.0331m/z		240.0330716	1	0.103283333	0.124466667	0	100 - 4.49	2742.339928	648.07	0	0	0	0	0	0	0	115178.277	0	0	0	0	0	0	0	0	0	0	0	0	0	0	0	0	0	0	0	0	0	0	0	0	0	0	0	0	0	0	0	0
0.10_441.0206m/z		441.0205716	1	0.103283333	1.34705	0	100	21899.15975	644.34	0	0	0	0	0	0	0	914580.5647	0	0	2372.989547	0	0	0	0	0	0	0	2811.1554	0	0	0	0	0	0	0	0	0	0	0	0	0	0	0	0	0	0	0	0	0
0.10_466.8084m/z		466.8083785	1	0.103283333	0.646416667	0	100 - 0.185	753987.8223	41.94	469552.8722	896014.313	1110301.383	1536083.962	852791.89	797823.2452	943710.7729	375140.1828	794644.9404	686857.8238	690288.276	732191.6033	822541.5519	370879.2657	675154.1364	1608234.032	1136454.91	1720970.734	1135128.698	888269.3764	945466.9645	260197.5148	560671.5606	567865.2765	629465.8488	698746.6516	607661.9873	529631.6462	567992.9261	560166.7635	459093.4378	596413.0733	600876.3971	568090.3008	517967.2707	908554.4161	725462.5538	655715.6478	771095.7513	644410.4587
0.10_482.7767m/z		482.7767361	1	0.103283333	0.1426	0	100 - 4.62	12041.73269	74.63	4977.875624	10989.95844	7270.362613	17123.90917	6085.487088	8038.850646	9798.878375	0	13516.73077	16067.93356	46593.54706	4686.921394	7043.871578	0	7200.08353	4922.078869	10846.46263	19710.11504	8537.109996	17029.35123	16144.63725	4576.029254	10575.58001	10380.21143	23975.66733	16873.36788	11013.25774	5775.593303	3267.037742	9109.637007	5746.68685	5532.198932	15740.53338	7938.708559	7862.123227	30795.35404	14063.07851	9924.338359	34850.63112	12971.38587
0.12_201.9317m/z		201.9317215	1	0.12245	0.19875	0	100	1095.739065	156.57	0	0	0	792.3327994	0	0	0	0	0	0	1295.111012	0	0	0	0	394.4273232	0	0	0	0	0	0	1472.871072	2496.677877	5491.25998	5190.330964	5893.093511	288.1789483	0	259.3720473	0	311.3346202	3660.166706	2484.526886	392.1343911	2451.356698	281.3434589	652.9447467	3834.980079	2192.610405
0.12_207.8977m/z		207.8976914	1	0.12245	1.201083333	0	100	17739.19032	100.06	0	472.9700747	3161.136088	459.0039029	1331.259784	2247.872385	2877.886423	0	10644.39535	13184.6724	15566.4763	6571.897061	10954.54289	7007.648175	4092.511812	4826.795003	1767.727638	4014.4329	5298.082331	4994.260835	4938.748525	226.4483331	23649.84386	43908.15743	52610.54145	51652.66301	58542.18502	17497.82716	18008.78766	17696.74964	0	40291.76945	38369.18811	38069.9473	15315.63474	30625.00438	21485.52062	18131.57003	52274.63406	34260.64378
0.12_233.1542m/z		233.1542269	1	0.12245	9.959416667	38	100	14049.3108	427.68	36830.94791	0	0	0	0	0	0	127831.6099	0	0	0	0	0	0	0	0	0	0	0	0	0	367892.9722	0	0	0	0	0	0	0	0	57206.03862	0	0	0	0	0	0	0	0	0
0.12_616.7185m/z		616.7184681	1	0.12245	0.124983333	0	100 - 6.46	22989.22421	73.25	11432.03388	36057.12461	32501.81609	24298.9843	21547.65616	35087.83339	34383.45883	0	27708.15893	0	9177.327837	33748.04829	14682.74944	0	16588.45336	46018.40927	14834.29518	94652.72441	38041.37293	19034.54578	40086.04399	5170.071677	25664.24938	10348.45288	21001.12969	14493.0265	12571.57236	16153.12059	2247.434801	19041.9109	15993.36701	5247.014748	32216.03799	17618.77294	19681.3596	36722.09581	19599.7529	15757.26994	40391.06212	38723.01169
0.14_136.8614m/z		136.8614424	1	0.1401	0.9835	0	100	9610.886732	75.28	799.6745666	6541.555687	7485.067573	4962.938819	4659.279808	2481.903868	6107.395904	3799.938961	8778.40605	17387.31842	43509.08349	1855.116378	6625.175874	450.8298812	1197.347308	3495.20627	3564.545756	4395.582199	11773.86216	12362.90791	18805.26848	12392.30958	7456.875963	13033.14978	17802.74879	16895.76784	16369.94993	10210.43728	10831.74668	9808.306223	6523.847465	11481.41387	12690.06866	13225.75221	6157.11493	8856.292784	10355.86412	6921.786152	14478.03664	10455.71876
0.14_183.0654m/z		183.0654215	1	0.1401	0.14585	6	100	525.4489501	384.78	5116.887519	0	0	0	0	0	0	12143.12363	0	0	367.955086	0	0	0	0	0	0	0	0	0	312.6736275	2140.219442	0	290.9654051	0	0	267.6813706	238.4678462	0	0	581.9097909	0	269.7954515	0	0	0	0	0	339.1767362	0
0.14_229.1441m/z		229.1441268	1	0.1401	0.233533333	57	100 - 0.683	14284.28851	151.13	3788.695248	1499.163458	2890.000411	429.5838039	524.3767268	638.8324815	1138.069993	135803.7348	29581.18007	19631.69495	43249.82049	0	17102.8519	0	428.9599217	1182.159085	0	0	7193.695974	8733.53227	12348.39577	16890.32409	14396.92407	16018.67803	22450.966	19324.29194	18371.24273	9690.981662	6084.720155	11994.41595	16925.01161	7501.051606	19978.0445	12849.99302	8897.361311	23716.72335	13471.09626	4726.963879	31011.63257	16045.1912
0.14_608.7492m/z		608.7492142	1	0.1401	0.288	0	100 - 0.145	504347.1116	62.17	294629.8123	691757.3157	814180.3456	928156.3911	480566.0131	685734.3742	699825.0307	180674.2363	626756.2694	323582.6386	355788.508	430356.8738	514296.1708	0	555699.2652	1514578.415	808534.6936	1508787.619	780918.657	776783.7781	732004.4749	88671.25218	359728.6743	343881.7573	374620.1721	409586.4685	334966.5604	274877.6662	242900.4714	428484.0437	261623.2865	212802.7331	417501.388	313468.2571	301833.1763	724411.3638	458692.3338	257364.2754	639572.9214	372550.5609
0.14_624.7201m/z		624.7201012	1	0.1401	0.1788	0	100 - 0.417	242638.2617	69.37	101422.9143	381423.4072	418325.5829	493175.386	247922.8409	385199.1339	393011.3328	36577.25263	340926.8203	141278.1487	203795.3328	182651.6007	221579.6715	0	275580.5568	646476.7407	325734.1618	829246.4889	414031.3172	383831.8724	363677.7484	30782.80799	160687.4514	127347.0972	199118.8367	162300.0376	144017.8555	129182.1107	84477.50668	197183.5908	109539.2451	91634.21155	209972.9951	143110.8752	144062.9727	388627.2116	185905.4326	80166.14805	370203.7035	151852.511
0.14_864.6415m/z		864.6414608	1	0.1401	0.198716667	0	100	31387.57794	77.65	19934.94271	55200.00278	43026.59564	45039.66877	48254.37175	41898.9871	82638.45362	0	37922.07731	18196.05613	0	25173.85447	18647.9923	0	39683.56561	52874.18227	57257.86676	98552.56399	77746.10803	82258.21286	35559.37329	1030.182569	12907.67403	22933.16326	8361.961886	36655.22728	13993.63836	20106.29718	19162.05329	25452.36818	10103.86033	13849.6969	31969.0507	22806.8947	12386.84161	67903.24484	19771.21982	8533.143231	25676.3397	8097.995766
0.16_139.0387m/z		139.0387406	1	0.157766667	0.9835	0	100	1955.011575	334.91	32845.27624	0	244.5379064	0	0	0	0	25270.7085	231.8143444	343.8867833	2442.758468	0	609.8366987	0	0	0	0	0	0	497.6424359	472.1058269	13573.81444	149.363394	190.0222225	497.8476597	591.2588496	169.1080886	616.9054628	127.9881797	0	2883.11185	0	214.1061178	0	0	0	0	0	0	0
0.16_198.9386m/z		198.9386038	1	0.157766667	1.00145	0	100	63682.32169	29.62	4670.506261	60414.13426	68111.5303	77887.72667	53779.33755	42274.7662	55638.27634	55012.64992	69380.00954	69512.19412	104096.1928	73484.34689	78596.23944	46184.11379	46493.91363	82551.39203	54128.80661	84963.0293	69515.16546	56113.26023	48260.89039	20538.35218	65289.96892	67411.23066	69221.90145	83561.95774	73522.19308	48113.03107	55331.59573	50916.16477	43795.9927	85769.51676	65619.64578	60995.79569	54844.18309	78256.5453	66865.62985	67234.99754	104738.5587	77790.22928
0.16_225.0400m/z		225.0399851	1	0.157766667	1.255966667	13	100	18686.46866	105.62	0	0	0	0	0	0	0	1781.506268	3098.036957	2692.546109	3886.81969	0	2559.115984	0	0	0	0	0	0	0	0	13730.84527	31505.01701	34808.10829	31795.21436	41319.18858	31619.93007	31165.8886	33475.3173	36987.89609	29680.4263	40786.93856	43661.1679	35418.05543	25860.83861	53234.75461	37840.91724	37317.011	66052.82127	44839.59608
0.16_250.1445m/z		250.1444601	1	0.157766667	1.218933333	2	100	2745.055833	464.33	0	0	0	0	0	0	0	43039.53498	0	0	0	0	0	0	0	0	0	0	0	0	0	71586.46238	0	0	0	0	0	0	0	0	666.3476471	0	0	0	0	0	0	0	0	0
0.16_406.7836m/z		406.7836455	1	0.157766667	0.2512	0	100	5144.069753	106.77	356.1153594	642.6350651	0	0	1159.884219	0	1637.77083	0	13048.83821	9271.767632	19765.77317	0	2893.249755	0	0	5335.701122	4159.743097	7059.972399	2175.389952	0	0	1612.769026	2712.139067	3602.788831	5374.062332	5442.919871	7144.384518	4855.200221	3594.369295	6968.025351	5467.092415	5006.766829	20291.50165	4620.167567	3285.775402	17242.77491	15680.29859	3390.858222	14393.56546	7456.97572
0.16_488.7918m/z		488.7918185	1	0.157766667	0.215883333	0	100 - 0.0411	498246.4106	63.47	279091.6087	680907.5738	799303.614	973741.7922	469779.7792	727193.3474	780478.6793	202085.1484	640040.3981	297879.972	389020.643	393750.5366	475791.6304	0	528485.4557	1269153.345	719208.8351	1613635.485	831405.9434	824100.9222	730847.8863	80772.72412	324873.1242	269205.5178	385665.2997	378865.1054	311468.5171	267386.1165	201144.9655	409515.8391	270126.659	209231.0863	441576.2281	313087.2659	302407.3421	755885.4097	416382.0776	179751.1518	745675.2652	379211.4939
0.16_590.9701m/z		590.9701041	1	0.157766667	0.378316667	0	100 - 9.51	19222.75828	619.99	0	0	0	0	0	0	0	772759.565	2516.989916	3533.606499	26192.67868	0	2353.007707	0	0	0	0	0	0	0	0	0	0	0	0	0	0	0	0	0	0	0	0	0	0	0	0	0	0	0
0.18_128.0339m/z		128.0339344	1	0.1754	0.126733333	0	100	266.8605279	648.07	0	0	0	0	0	0	0	11208.14217	0	0	0	0	0	0	0	0	0	0	0	0	0	0	0	0	0	0	0	0	0	0	0	0	0	0	0	0	0	0	0	0
0.18_200.9374m/z		200.9373599	1	0.1754	1.00145	0	100	68000.75633	31.36	3061.877354	49788.42711	64079.78168	69155.91747	51465.9112	39601.55507	51419.6733	53559.92593	87510.70004	72326.73315	105351.7391	71949.97312	84227.39039	50849.7816	36361.25528	61596.10546	55807.84288	71971.10854	67241.7446	51105.90474	39971.02173	31748.89666	73369.59571	75677.60685	76050.26647	93968.88352	78729.89799	63562.74803	69177.29921	76965.88189	46304.4957	93856.67153	80240.26907	73845.08826	66378.61594	98848.04135	90969.235	84988.26875	109175.6597	83406.382
0.18_580.7599m/z		580.7598735	1	0.1754	0.233533333	0	100	12432.2625	68.48	32220.36507	15628.97886	5616.147784	20412.145	3732.445154	8449.674526	12406.25557	0	14766.77546	7231.477708	20152.4213	10278.68659	1925.782545	0	4265.40509	21316.9292	20642.92772	30208.72145	23889.9551	14771.55729	20535.67697	10046.06246	12069.0844	10230.38083	18438.19172	4694.922948	4710.041853	2991.660212	3799.262793	11045.55527	24248.47195	3862.472148	14510.82483	5146.360588	6104.100716	24511.51779	7317.527505	7546.291021	27868.69719	16557.49458
0.19_207.0504m/z		207.0503517	1	0.194433333	0.145916667	13	100 - 0.663	7574.264563	135.97	52291.5305	9209.125962	11689.76615	8161.600623	10074.23057	3615.993787	5370.784556	12557.55988	0	0	0	0	0	0	4257.350306	8623.165643	5593.672325	10697.26961	8436.547855	32188.28788	38024.02767	4354.906566	4718.385099	9638.220716	8153.012477	10826.74813	8890.806542	1403.546056	1339.317501	2469.755237	7593.501599	3279.625626	5071.006078	8145.950271	1085.660934	2256.442784	1916.400462	672.9846741	1962.219432	3942.013646
0.19_313.0781m/z		313.0781154	1	0.194433333	1.1663	4	100 - 17.6	12890.50637	433.34	11743.34689	0	0	0	0	0	0	240662.3253	0	0	0	0	0	0	0	0	0	0	0	0	0	276962.5268	0	0	0	0	0	0	0	0	12033.0687	0	0	0	0	0	0	0	0	0
0.19_726.9009m/z		726.9008732	1	0.194433333	0.056116667	0	100	1856.870668	648.07	0	0	0	0	0	0	0	77988.56805	0	0	0	0	0	0	0	0	0	0	0	0	0	0	0	0	0	0	0	0	0	0	0	0	0	0	0	0	0	0	0	0
0.21_646.7021m/z		646.7021274	1	0.213866667	0.253916667	0	100 - 0.472	151653.2726	46.96	121223.9117	163415.0667	128119.3876	208646.2542	157607.1653	104725.0984	106837.0128	5164.684673	173697.068	131981.6471	85418.61817	204078.2443	201622.2103	34768.57644	144610.4013	427471.2401	256258.0775	299433.1767	164099.109	218784.3865	235528.0153	46855.84462	132103.0281	153167.543	102522.7758	196063.9686	138477.3178	119940.6239	114027.6016	144890.8043	114183.4884	177511.5049	127058.4521	182042.4693	103993.5686	151541.07	164410.3261	173529.2647	102327.479	121310.6171
0.23_438.7732m/z		438.7731626	1	0.231516667	0.360633333	0	100	14755.78235	60.7	12766.63899	11120.22559	3265.269103	10398.67563	7446.847696	9583.400591	9217.831084	0	26109.2137	15532.44495	30859.65748	18446.44821	15568.74294	0	13531.79258	36787.27754	3195.963567	14211.6304	6753.984577	0	12424.69533	15962.82113	4280.041852	20799.6919	28871.24581	31757.10382	20156.22705	8507.29895	11554.2685	20815.57145	24945.59572	16283.72356	20051.623	12911.49057	13120.84743	12707.61393	24139.8146	5325.829457	28058.71012	12626.17151
0.27_230.9939m/z		230.9939019	1	0.266833333	0.089766667	0	100	92.49519221	454.3	0	0	0	0	0	0	0	0	1779.572835	0	0	0	2105.225238	0	0	0	0	0	0	0	0	0	0	0	0	0	0	0	0	0	0	0	0	0	0	0	0	0	0	0
0.29_210.9223m/z		210.9222988	1	0.285966667	0.1251	0	100	480.986811	206.87	0	0	0	0	0	0	0	0	0	0	0	0	0	0	0	0	0	0	0	0	0	0	307.6988494	4239.011121	0	4374.361419	1873.683084	225.670816	250.4103328	286.2458323	0	510.7513494	905.0769591	1579.118919	0	1282.374143	672.0466005	954.1387767	464.9271735	1043.837304
0.30_582.9620m/z		582.9619871	1	0.303633333	0.21545	0	100	1406.153881	648.07	0	0	0	0	0	0	0	59058.46301	0	0	0	0	0	0	0	0	0	0	0	0	0	0	0	0	0	0	0	0	0	0	0	0	0	0	0	0	0	0	0	0
0.32_196.9835m/z		196.9835025	1	0.321316667	0.234583333	0	100 - 1.41	1044.223844	537.63	0	0	0	0	0	0	0	0	0	0	0	0	0	0	0	0	0	0	0	0	0	36194.61836	0	0	0	0	4013.958948	0	210.5592752	0	0	0	0	0	0	0	0	0	0	0
0.32_230.9487m/z		230.9486693	1	0.321316667	1.145933333	0	100	31199.90567	48.61	1330.170347	20225.85044	26933.07397	49802.24176	25981.53174	33791.84676	33207.89443	0	1879.71928	0	0	38181.12784	29395.98365	28134.05309	30283.98671	42353.9884	49117.5329	49323.38875	35744.02915	22417.6913	10037.61518	17596.35717	34095.18894	35521.51409	37245.44713	43233.4874	38923.13112	30691.417	33240.82987	35321.23497	13755.72657	45684.44581	40397.42609	35331.71998	34053.33775	54723.30836	39250.27466	34988.9267	56031.21535	41776.26384
0.36_191.0340m/z		191.0340483	1	0.356783333	0.714583333	3	100 - 5.2	15495.02442	499.23	2689.814179	0	0	0	0	0	0	497780.8998	10592.12971	23033.40631	80681.58669	0	3533.127449	0	0	0	0	0	0	0	0	20630.7203	0	298.1140174	740.3498916	0	1718.542984	176.6070752	980.0070113	501.2665907	6371.370451	0	575.1734147	487.9098255	0	0	0	0	0	0
0.36_443.8122m/z		443.8121977	1	0.356783333	0.395983333	0	100 - 31.4	44104.73504	54.95	31259.73978	32696.24466	27745.74897	68968.40437	24099.90352	38481.96963	31751.48287	0	59693.83636	69699.36801	105473.9841	28720.45975	65033.16345	0	29735.54506	95801.88706	50759.99877	97266.06776	18776.55024	17272.84627	19934.76529	18815.42201	45287.58639	36897.03066	48354.78734	50647.79438	25821.39701	26369.70228	34060.94344	52079.66873	28184.20969	53746.9536	49265.65001	38878.25615	40861.58445	77602.02781	60423.05217	26994.25345	84707.94575	52695.81624
0.36_496.7645m/z		496.7645496	1	0.356783333	0.109433333	0	100	3837.294214	106.23	1869.495609	3883.901293	2606.005328	4761.447374	12.24014229	0	3396.108048	0	46.41002107	0	0	0	399.7008313	0	419.0546244	19501.61443	8324.526887	6495.977783	2333.846444	2552.010539	0	1378.567794	2821.718204	3679.272104	4786.628502	3633.766528	2277.430792	3584.732917	10257.00015	1235.159951	8912.751064	5384.337238	8283.050643	4780.627971	0	3575.915806	3752.251983	8515.77072	5840.858306	11874.69628
0.38_154.9463m/z		154.9462664	1	0.376266667	0.108	0	100	447.4825697	648.07	0	0	0	0	0	0	0	0	0	0	0	0	0	0	0	18794.26793	0	0	0	0	0	0	0	0	0	0	0	0	0	0	0	0	0	0	0	0	0	0	0	0
0.38_230.9939m/z		230.9939037	1	0.376266667	0.16245	0	100	132.7892115	456.89	0	0	0	0	0	0	0	0	2414.733866	0	0	0	3162.413019	0	0	0	0	0	0	0	0	0	0	0	0	0	0	0	0	0	0	0	0	0	0	0	0	0	0	0
0.38_234.9128m/z		234.9128097	1	0.376266667	0.054983333	0	100	683.6151562	640.35	2.26713308	6.260155856	0	7.686429861	0	4.098356751	0.247844403	0	0	6.583117703	0	0.743852647	0	0	1.420769552	28377.66364	8.745651311	47.79781479	0	0	1.649244204	7.962126682	0	12.50490331	0	23.12929422	6.091729582	24.09637826	0.456521594	0	30.67742106	16.01608775	2.770479824	0.041166864	8.848612744	0	55.23977052	0.108508627	2.447496422	19.93386024
0.38_256.9621m/z		256.9621236	1	0.376266667	0.125683333	0	100	209.865522	648.07	0	0	0	0	0	0	0	8814.351923	0	0	0	0	0	0	0	0	0	0	0	0	0	0	0	0	0	0	0	0	0	0	0	0	0	0	0	0	0	0	0	0
0.41_146.9376m/z		146.9375605	1	0.411616667	1.218933333	1	100	20243.07329	91.08	28364.9649	3815.702729	6767.106399	5258.904106	4010.158282	5422.098042	3574.37128	485.6669675	24523.95894	40793.47662	110684.6818	3611.44039	15454.62323	2735.137174	2266.311447	6744.218222	7397.815192	6353.065404	4203.1849	6011.270605	13781.01852	32167.03062	17074.71283	29340.31886	32831.28897	32054.79952	25310.84589	21993.70315	25751.21444	22495.77151	25402.43339	27259.19035	26475.09166	22711.96439	17605.80353	28139.16636	23616.86911	21537.59162	43082.31751	28251.91913
0.41_384.7987m/z		384.7987014	1	0.411616667	1.1816	0	100	42621.20388	94.32	63805.56763	8869.506386	15477.20981	12582.26824	5404.597726	6949.648838	8582.097486	1681.543946	51931.97151	83378.07221	245046.1105	10553.72349	51363.69242	4779.785096	5978.147197	4895.310841	11616.76233	16289.75029	9730.363402	17266.55349	26428.6141	63339.68605	36488.32246	62979.55275	68935.69799	50810.9161	50302.09225	50517.66207	49663.65732	46854.9756	40294.63356	61247.58442	47581.68539	51107.54003	39322.85283	77061.69408	64036.28499	47730.59541	84101.92058	51352.39961
0.43_260.8717m/z		260.8717206	1	0.429316667	0.142916667	0	100	515.8357865	367.31	8306.866735	0	0	625.2411682	0	0	0	0	0	0	0	0	900.1295689	0	0	9195.206037	0	0	0	0	0	1575.321434	0	0	0	0	0	0	0	0	0	1062.338089	0	0	0	0	0	0	0	0
0.45_290.8622m/z		290.8621982	1	0.446966667	0.107583333	0	100	1110.562306	150.72	5490.910294	1432.292097	1031.403624	3211.141926	1916.858316	0	5619.214223	1087.456201	0	0	0	0	867.1163383	0	698.4792143	6188.478604	1072.371343	759.0874599	3573.191233	0	4786.387205	1571.565198	0	1125.217508	0	491.1427523	1323.623263	376.7866441	731.6516581	1483.055149	0	0	0	468.7744186	0	0	650.1706372	0	0	687.2415604
0.45_626.7205m/z		626.7204768	1	0.446966667	0.415916667	0	100 - 1.41	137673.639	48.29	121740.6083	150442.4247	101552.915	292405.5357	153311.6258	153063.0257	128428.7153	0	123294.6772	93010.88838	31399.58577	151831.7004	158618.7963	62028.31541	135774.3837	336982.3738	238158.1274	327690.6403	171876.6318	183795.6312	222798.5654	68371.03945	108166.6961	119375.7808	98883.61092	158632.4683	122415.6475	93539.89211	121627.6477	118113.7188	105944.3486	131429.8602	138585.3289	130998.5179	88498.44063	131337.9943	131038.2849	137682.1511	115767.9829	125668.4823
0.47_185.0117m/z		185.0117048	1	0.46605	0.12525	0	100	111.3568769	648.07	0	0	0	0	0	0	0	0	0	0	0	0	0	0	0	4676.988831	0	0	0	0	0	0	0	0	0	0	0	0	0	0	0	0	0	0	0	0	0	0	0	0
0.48_123.8373m/z		123.8373339	1	0.483733333	6.346333333	0	100	10553.78415	648.07	0	0	0	0	0	0	0	443258.9345	0	0	0	0	0	0	0	0	0	0	0	0	0	0	0	0	0	0	0	0	0	0	0	0	0	0	0	0	0	0	0	0
0.48_357.0614m/z		357.0613529	1	0.483733333	6.453383333	9	100 - 19.7 - 2.99 - 0.185	13475315.53	549.58	234066.5742	10972.76855	2699.151902	3146.827197	1830.117715	763.355985	2498.721277	480002825.5	14594183.77	15642334.07	38770763.44	2668831.088	10843598.23	2372111.406	1958.381373	0	0	0	3851.990188	3922.451524	7607.812571	14003.90767	26920.0179	82781.13223	70868.07805	123316.7669	0	36292.80422	69294.94167	21581.91924	71.35024391	102181.5829	22277.32928	7260.662042	14779.20178	0	147086.6143	0	0	27124.09139
0.48_386.8494m/z		386.8494385	1	0.483733333	0.142933333	0	100 - 16.7	3361.576257	111.79	9642.089769	3159.466778	0	14977.79332	5788.618432	0	5625.81862	0	0	1121.60426	1138.876333	2325.028134	791.3307537	3252.494061	4105.044488	2506.428759	4320.275968	18147.61435	4664.03229	1102.622623	6999.098467	6114.171165	3581.184498	0	4302.61864	832.1620884	1619.047842	3653.481279	2093.91943	1429.248181	6130.163458	3174.372634	2028.348392	3290.921103	24.95692606	0	2542.766096	1075.783154	3613.002458	4702.432584
0.48_424.8025m/z		424.802531	1	0.483733333	0.1783	0	100	4918.596954	66.03	5251.986867	2659.13798	2975.751719	18119.45767	8108.751101	2893.620824	8545.028525	0	3716.495008	1045.746586	0	3997.235933	6008.610576	3835.771821	2272.992311	1260.095849	3228.976736	5122.021458	7901.434819	1479.464898	5097.85388	5695.581843	5935.134048	2723.863654	5958.960271	5642.504744	6881.775252	3928.648829	8990.707986	4747.543348	9696.244517	4399.417235	3778.542094	5020.415603	7383.104121	5738.749475	8499.472484	6351.877484	1251.810701	6446.514364
0.48_579.7660n	579.766014	578.7587375	1	0.483733333	1.094266667	0	100 - 2.96 - 0.945	350918.699	32.04	385649.6554	347142.4194	441886.1243	792343.4893	420708.2857	231714.3335	389047.6041	8251.588598	274304.3375	232061.3592	202156.8066	392267.4557	388498.8359	366047.6356	346830.1269	433932.2076	455881.3524	498594.1868	424486.5294	314448.3596	274194.0325	202292.2663	299215.159	304880.7196	367393.5561	356370.7361	349577.1643	296068.5426	346936.4987	322606.2702	366574.6868	441845.1084	301420.333	337619.2688	308789.2449	424446.9056	361643.6158	455028.3088	280813.7661	387790.5567
0.50_191.0552m/z		191.0552349	1	0.501416667	0.287566667	1	100	710.9666173	338.52	0	0	0	6148.818905	0	0	0	10114.11387	0	0	0	0	0	0	0	10746.70763	0	1582.470267	0	0	0	662.1907398	0	0	0	0	0	0	0	0	0	251.4766716	0	0	0	0	0	0	354.819842	0
0.57_234.9132m/z		234.9132478	1	0.57225	0.1431	0	100	686.638432	551.38	1.222776281	0	3.685743561	4320.738318	0	0	2.248133204	0	0	0	0	0	0	0	0	43.96460112	0	24265.05332	0	0	37.40858063	1.218090632	0	0	17.42491796	0	0	0	4.334179765	0	8.605550061	0	0	0	0	22.24630531	0	109.9921309	0	0.671497158
0.57_332.9220m/z		332.9219668	1	0.57225	0.053033333	0	100	474.6815441	461	1306.874778	0	0	14034.58939	0	0	0	0	0	0	0	0	0	0	0	0	0	0	0	0	0	1508.845605	0	0	0	0	0	0	0	0	1743.973464	0	0	0	0	0	1342.341618	0	0	0
0.57_458.8462m/z		458.8461961	1	0.57225	0.0898	0	100	1258.322155	248.27	14047.32464	0	0	13810.04666	0	0	1592.043263	0	0	0	0	0	0	1649.009497	0	0	2395.141103	6232.993074	0	0	1365.739684	3494.022035	0	0	0	2097.156464	0	1108.551025	0	0	2235.785555	0	0.056584644	8.91668441	0	0	1176.676303	0	1636.067948	0
0.57_790.6324m/z		790.6324126	1	0.57225	0.197366667	0	100	14051.73429	87.43	6545.580522	13480.0762	18088.4884	66506.31971	16107.32528	3874.514091	18639.2576	0	2953.980756	2503.715041	0	9497.948322	12610.49876	12782.49031	12447.84098	5459.066018	22688.94754	0	45559.88372	17367.6227	24119.38212	4806.132744	13401.30118	8404.810994	18603.84189	3116.542946	9696.000502	8950.253787	21202.51878	24826.50588	12591.28187	8711.084349	14764.31662	10487.51035	12782.25193	22582.18814	14318.72024	34139.79232	8468.607252	10026.6068
0.59_154.9462m/z		154.9462413	1	0.5899	0.266983333	0	100	627.7853894	546.74	0	0	0	3452.61706	0	0	0	0	0	0	0	0	0	0	0	847.8346139	0	22066.53468	0	0	0	0	0	0	0	0	0	0	0	0	0	0	0	0	0	0	0	0	0	0
0.59_290.8616m/z		290.8616378	1	0.5899	0.072133333	0	100	1466.259676	359.07	5545.839733	1650.851054	0	34179.57127	0	868.5382117	776.2879805	0	767.1602364	1152.880679	859.8235866	0	0	0	0	1341.340286	915.8784288	1486.900663	2281.323223	1590.17222	1999.564587	476.0256821	334.2018144	0	489.6475677	0	0	873.0737095	1131.548661	0	423.1722437	565.6198249	0	0	465.2755071	0	0	422.9139001	0	985.2953165
0.61_157.0357m/z		157.0356785	1	0.607616667	0.1785	0	100 - 4.39	7547.243462	647.42	0	0	0	316671.5091	0	0	0	0	0	0	0	0	0	0	0	0	0	312.7162785	0	0	0	0	0	0	0	0	0	0	0	0	0	0	0	0	0	0	0	0	0	0
0.61_193.0344m/z		193.0343674	1	0.607616667	0.05445	0	100	638.0480518	598.21	1212.593447	0	0	24743.07656	0	0	0	842.3481701	0	0	0	0	0	0	0	0	0	0	0	0	0	0	0	0	0	0	0	0	0	0	0	0	0	0	0	0	0	0	0	0
0.61_195.0502m/z		195.050235	1	0.607616667	0.10775	3	100	1302.902863	648.07	0	0	0	54721.92025	0	0	0	0	0	0	0	0	0	0	0	0	0	0	0	0	0	0	0	0	0	0	0	0	0	0	0	0	0	0	0	0	0	0	0	0
0.61_225.0237m/z		225.0237132	1	0.607616667	0.07215	0	100	1181.740485	648.04	0	0	0	49630.59464	0	0	0	0	0	0	0	0	0	0	0	0	0	0	0	0	0	2.505752555	0	0	0	0	0	0	0	0	0	0	0	0	0	0	0	0	0	0
0.61_239.9971m/z		239.9970502	1	0.607616667	0.08985	1	100	464.1332521	648.07	0	0	0	19493.59659	0	0	0	0	0	0	0	0	0	0	0	0	0	0	0	0	0	0	0	0	0	0	0	0	0	0	0	0	0	0	0	0	0	0	0	0
0.61_243.0619m/z		243.0619032	1	0.607616667	0.10775	3	100 - 7.97	4049.764326	648.07	0	0	0	170090.1017	0	0	0	0	0	0	0	0	0	0	0	0	0	0	0	0	0	0	0	0	0	0	0	0	0	0	0	0	0	0	0	0	0	0	0	0
0.61_256.0207n	256.0206946	255.0134182	1	0.607616667	0.10775	0	100	4778.364294	648.07	0	0	0	200691.3004	0	0	0	0	0	0	0	0	0	0	0	0	0	0	0	0	0	0	0	0	0	0	0	0	0	0	0	0	0	0	0	0	0	0	0	0
0.61_273.0648m/z		273.0648274	1	0.607616667	0.1783	6	100	1353.163496	484.99	0	0	0	39088.29778	0	0	0	0	0	0	0	0	0	0	0	17744.56904	0	0	0	0	0	0	0	0	0	0	0	0	0	0	0	0	0	0	0	0	0	0	0	0
0.61_292.9697m/z		292.9696923	1	0.607616667	0.07215	1	100	1462.900409	648.07	0	0	0	61441.81719	0	0	0	0	0	0	0	0	0	0	0	0	0	0	0	0	0	0	0	0	0	0	0	0	0	0	0	0	0	0	0	0	0	0	0	0
0.61_317.0912m/z		317.0911968	1	0.607616667	0.178333333	0	100	1266.36612	471.09	0	0	0	34080.40909	0	0	0	0	0	0	0	0	0	0	0	19106.96796	0	0	0	0	0	0	0	0	0	0	0	0	0	0	0	0	0	0	0	0	0	0	0	0
0.61_344.9830m/z		344.9830324	1	0.607616667	0.05445	0	100	1167.740157	648.06	0	0	0	49043.78134	0	0	0	0	0	0	0	0	0	0	0	0	0	0	0	0	0	1.305268477	0	0	0	0	0	0	0	0	0	0	0	0	0	0	0	0	0	0
0.61_360.9573m/z		360.9573028	1	0.607616667	0.05445	0	100	1798.126447	648.07	0	0	0	75521.31079	0	0	0	0	0	0	0	0	0	0	0	0	0	0	0	0	0	0	0	0	0	0	0	0	0	0	0	0	0	0	0	0	0	0	0	0
0.61_361.1181m/z		361.1180527	1	0.607616667	0.10775	1	100	555.9869577	475.28	0	0	0	15324.55452	0	0	0	0	0	0	0	0	0	0	0	8026.897698	0	0	0	0	0	0	0	0	0	0	0	0	0	0	0	0	0	0	0	0	0	0	0	0
0.61_396.9547m/z		396.9546578	1	0.607616667	0.08985	0	100	1972.443779	648.07	0	0	0	82842.6387	0	0	0	0	0	0	0	0	0	0	0	0	0	0	0	0	0	0	0	0	0	0	0	0	0	0	0	0	0	0	0	0	0	0	0	0
0.63_145.0131m/z		145.0130554	1	0.626683333	0.286033333	0	100	702.3147798	382.3	0	0	0	15756.65502	0	0	0	3685.682759	0	3634.671812	6420.211162	0	0	0	0	0	0	0	0	0	0	0	0	0	0	0	0	0	0	0	0	0	0	0	0	0	0	0	0	0
0.63_164.0568m/z		164.0567676	1	0.626683333	0.072133333	5	100 - 57.6	444.1601614	479.03	1135.971999	0	0	13532.18795	0	0	0	2956.6801	0	0	0	0	0	0	0	0	0	0	0	0	0	837.524717	0	0	0	0	0	0	0	0	0	0	0	0	0	0	0	0	0	192.3620099
0.63_167.0201m/z		167.0200803	1	0.626683333	0.160816667	5	100	1843.891397	648.07	0	0	0	77443.43869	0	0	0	0	0	0	0	0	0	0	0	0	0	0	0	0	0	0	0	0	0	0	0	0	0	0	0	0	0	0	0	0	0	0	0	0
0.63_189.0398m/z		189.0397605	1	0.626683333	0.107733333	16	100	294.4691549	648.07	0	0	0	12367.70451	0	0	0	0	0	0	0	0	0	0	0	0	0	0	0	0	0	0	0	0	0	0	0	0	0	0	0	0	0	0	0	0	0	0	0	0
0.63_428.9022m/z		428.9022142	1	0.626683333	0.054433333	0	100	797.9867981	648.07	0	0	0	33515.44552	0	0	0	0	0	0	0	0	0	0	0	0	0	0	0	0	0	0	0	0	0	0	0	0	0	0	0	0	0	0	0	0	0	0	0	0
0.63_762.6521m/z		762.6521276	1	0.626683333	0.2493	0	100	13453.53754	77.81	19801.10084	3936.858999	36387.81114	41329.50907	39734.92984	8283.873676	11429.33002	0	3818.661364	14083.85134	4119.681773	15685.6881	11316.48856	8493.307179	9876.647582	6081.664719	35355.27845	28550.16345	10935.9619	12940.35648	26889.3778	2898.823888	13486.45537	4402.891441	15110.52296	2909.254088	8517.242286	12395.55958	11483.35528	7238.465469	8307.68223	12564.90248	11306.32846	3700.313804	9274.028722	31134.42638	15411.60052	8957.899974	8745.38577	15295.53761
0.64_149.0455m/z		149.0454799	1	0.64435	0.1431	32	100	240.8333827	636.2	182.5996723	0	0	9932.402401	0	0	0	0	0	0	0	0	0	0	0	0	0	0	0	0	0	0	0	0	0	0	0	0	0	0	0	0	0	0	0	0	0	0	0	0
0.66_204.0199m/z		204.0198594	1	0.66205	0.142883333	0	100	233.2658792	514.91	0	0	0	0	0	0	0	7491.060605	0	0	2306.106323	0	0	0	0	0	0	0	0	0	0	0	0	0	0	0	0	0	0	0	0	0	0	0	0	0	0	0	0	0
0.66_224.9569m/z		224.9568641	1	0.66205	0.088666667	0	100	209.506488	428.54	872.6195212	0	0	5128.684629	0	0	0	0	0	0	0	0	0	0	0	2797.968345	0	0	0	0	0	0	0	0	0	0	0	0	0	0	0	0	0	0	0	0	0	0	0	0
0.68_864.6434m/z		864.6434433	1	0.67975	0.21295	34	100	16649.98968	63.12	25994.86411	34390.33587	19614.32704	46527.72553	12522.86245	6754.969267	26841.97651	0	21745.75664	10877.75076	0	19863.83611	18301.41002	14503.48804	27628.0789	8381.300653	22758.01131	5094.539013	29107.07926	19826.45537	23393.22191	2361.899222	6221.516682	8403.635306	8395.603776	15468.45845	19781.05773	20626.7088	14691.86259	11324.22331	25965.9703	14603.17419	12366.87314	8305.355928	11314.13309	39440.75705	7342.209868	21360.00861	8360.230569	10351.28019
0.72_172.9905m/z		172.9905337	1	0.71535	0.08865	2	100 - 4.67	855.4124109	648.07	0	0	0	35927.32126	0	0	0	0	0	0	0	0	0	0	0	0	0	0	0	0	0	0	0	0	0	0	0	0	0	0	0	0	0	0	0	0	0	0	0	0
0.73_188.9855m/z		188.9855064	1	0.733016667	0.248366667	6	100 - 0.48	1612.991397	648.07	0	0	0	67745.63868	0	0	0	0	0	0	0	0	0	0	0	0	0	0	0	0	0	0	0	0	0	0	0	0	0	0	0	0	0	0	0	0	0	0	0	0
0.77_790.6355m/z		790.6355422	1	0.7684	0.212783333	0	100	11011.118	70.13	18297.48194	14724.92875	4435.754983	20618.96903	12269.49502	0	17692.49115	0	10107.39479	0	4084.959271	18321.05036	7839.259317	26492.82498	6668.987567	23106.50126	6300.026217	3393.325495	6910.416295	0	6579.229827	3590.051421	10191.76213	19895.2462	2518.897082	11158.66833	7002.055789	12758.67796	8810.333819	8644.348478	3464.300608	31638.80174	14779.91375	17064.05172	12377.45553	9100.968145	18420.05532	6611.947695	9983.437068	18514.28872
0.79_203.0013m/z		203.0012929	1	0.786266667	0.3904	5	100	826.7015588	648.07	0	0	0	34721.46547	0	0	0	0	0	0	0	0	0	0	0	0	0	0	0	0	0	0	0	0	0	0	0	0	0	0	0	0	0	0	0	0	0	0	0	0
0.80_273.0649m/z		273.0649239	1	0.80395	0.248416667	6	100	625.8873081	648.07	0	0	0	0	0	0	0	0	0	0	0	0	0	0	0	0	0	26287.26694	0	0	0	0	0	0	0	0	0	0	0	0	0	0	0	0	0	0	0	0	0	0
0.82_405.7727m/z		405.7726895	1	0.821666667	0.141866667	0	100	2634.870874	89.57	0	0	2240.320535	0	0	1191.891477	2339.37228	0	3963.874037	4173.193176	3937.851798	0	1183.615309	2697.65588	899.3120001	1442.554863	0	0	0	0	1233.315435	0	1524.809789	4704.883273	5134.794695	7018.998055	2315.928863	1402.433607	4083.54268	7124.870373	0	8156.457094	6485.049117	2792.670297	4053.886015	3952.371739	4329.725603	5122.658283	2466.307979	4805.642684
0.82_528.7492m/z		528.749155	1	0.821666667	0.1597	0	100 - 5.27	12960.35427	43.33	15377.86581	11865.61552	11308.19258	12739.48564	12133.76986	5805.933762	25580.38751	0	13693.28005	2887.021841	1688.756618	18474.33724	16326.30471	17762.67366	21456.21264	9656.988921	4900.047579	13240.18207	18348.35279	16725.16554	8633.429642	3167.260045	12528.25448	14898.34175	11903.04936	20151.6555	15967.56414	12106.37345	15636.57161	15683.92182	9339.350599	18230.73607	12936.55248	17252.20351	15141.90543	16292.48408	19024.27775	12756.69098	7558.951254	11613.22356
0.86_196.9836m/z		196.9835717	1	0.8573	0.177716667	0	100	507.7474075	562.47	18338.90017	0	0	0	0	0	2986.490944	0	0	0	0	0	0	0	0	0	0	0	0	0	0	0	0	0	0	0	0	0	0	0	0	0	0	0	0	0	0	0	0	0
0.89_157.0494m/z		157.0494164	1	0.892716667	0.08855	1	100	249.250521	300.04	390.3429522	215.0154196	0	0	0	0	0	4508.817663	312.4303602	0	1092.050477	0	0	0	0	0	0	0	0	0	234.9205334	1811.525857	155.6060696	0	173.0195946	0	0	135.7401044	0	152.6002715	171.3125789	229.5160788	191.8567011	0	0	0	165.9038313	0	225.3289817	0
0.89_302.8887m/z		302.8886905	1	0.892716667	0.196783333	0	100	2466.80099	114.27	14082.35658	0	3810.541709	1451.709125	3023.864157	2116.331127	2894.164849	0	2465.29457	629.5449228	1618.138188	2253.730218	5175.291144	2004.240869	1125.360819	2841.869805	2125.736545	0.692756416	3563.924492	4069.189307	7657.086894	5654.317216	0	3524.854399	0	2358.930032	1308.638831	1405.086308	0	0	7793.780791	738.6933707	7033.053104	0	943.1895653	0	0	2525.052664	4708.574579	1024.729395
0.91_309.8797m/z		309.8797082	1	0.910416667	0.6131	0	100 - 44.6	26986.99307	59.89	1930.165444	21799.05683	23446.4144	21280.39467	25005.29083	30343.67931	24219.27031	0	37541.97951	24099.98114	33450.65409	29480.30367	21955.46485	36557.81395	93251.68532	30985.17995	34177.1552	29884.2851	13960.42365	15120.19461	3788.530393	11698.72787	20553.05978	27890.21011	22911.90682	29048.02582	32885.50289	20917.72622	19087.47016	27282.72497	5172.573127	32814.87829	25682.72204	27982.89311	26904.05095	39315.93865	18148.18933	27834.59241	76589.25387	28118.52981
0.91_506.7649m/z		506.7649351	1	0.910416667	0.660116667	0	100 - 1.43	185901.9603	26.49	185961.8633	194016.047	271650.966	337354.3963	215300.3274	155285.6448	232993.0201	13244.80201	169229.241	140507.4117	204209.0345	182214.448	166403.6619	199505.7545	174236.9038	128900.359	196101.9958	188716.0841	250182.9443	193345.3618	190404.8483	118636.0125	146274.1106	178232.6607	204708.5305	224886.6622	180645.1994	158318.4373	191153.1662	159741.2417	194634.6442	254484.8329	158294.5046	156346.4507	155410.9284	191581.4509	189597.0508	189529.6662	216753.7879	227829.1637
0.91_510.8162m/z		510.8161623	1	0.910416667	0.124116667	0	100	3105.827815	130.84	22741.34481	6068.006134	70.54799333	231.9910455	2684.691949	0	0	0	7261.187985	2053.295881	3006.354938	19.95896474	392.9443344	3386.795121	2684.031845	3882.473366	4043.474051	6447.073055	86.23428103	61.23374456	87.76896184	10504.0244	91.85061814	3277.76482	4982.574892	2892.843136	2330.19736	1664.052975	7816.078483	4221.670481	5441.165021	5154.889222	6448.698658	1894.993894	5.308954269	0.298186669	2982.811849	1940.056998	179.6867421	89.10755437
0.93_243.8634m/z		243.8633608	1	0.928133333	0.86395	0	100	7252.847458	92.39	2128.076094	3711.753665	7073.186841	655.4348987	3769.454905	22847.67692	3782.03014	0	9486.212114	4593.876005	21937.64068	2226.862081	7323.508969	10465.84547	421.2817063	0	24441.57602	1967.151745	6530.452377	7320.708505	8907.07833	8565.429954	2654.441426	6684.819952	5162.912349	5024.359254	3955.147274	3823.410915	3721.222323	6135.060033	3778.92764	7560.007997	5117.878073	2828.721171	4355.63001	23372.86874	7193.10786	15379.41006	24059.88059	4194.9829
0.93_317.0913m/z		317.091288	1	0.928133333	0.214733333	0	100	553.9444634	648.07	0	0	0	0	0	0	0	0	0	0	0	0	0	0	0	0	0	23265.66746	0	0	0	0	0	0	0	0	0	0	0	0	0	0	0	0	0	0	0	0	0	0
0.96_237.8973m/z		237.8972703	1	0.963733333	7.040183333	0	100	42238.12668	166.99	11767.9423	15364.54049	19223.90198	16204.22635	15764.40558	55962.1507	19539.02107	0	21851.79234	46156.04505	432575.4092	5346.216012	15908.09055	20473.99167	13845.73729	58607.22878	56461.3779	61603.62629	20747.4612	15501.38777	19655.05035	220483.4612	21173.73921	31164.49488	21817.5716	27961.33725	23271.10543	19230.68447	21653.16779	19045.99134	28647.58966	33280.08161	35797.71073	34576.35544	16264.86278	53684.04203	20996.56061	38841.79427	84356.26163	30304.12449
1.02_189.4937m/z		189.4937315	1	1.017083333	0.05495	0	100	187.3370371	628.66	0	0	0	0	0	0	0	0	0	0	0	0	0	0	0	0	0	0	0	0	0	0	0	0	0	0	0	0	233.605931	0	0	7634.549627	0	0	0	0	0	0	0	0
1.02_260.8716m/z		260.8716286	1	1.017083333	0.1421	0	100	916.1073822	210.59	5907.019788	927.7865892	2073.556242	0	1223.893634	0	0	7.809691596	2987.206889	0	9299.514372	0	654.1471373	0	0	0	0	730.9379871	4033.836357	3573.087365	4409.051167	0	0	0	0	0	0	428.5433085	0	0	468.8637411	600.0172327	0	450.113193	0	0	0	0	701.1253587	0
1.02_285.9047m/z		285.9046877	1	1.017083333	0.08895	0	100	440.5460815	215.98	398.1548413	0	0	0	0	0	0	0	0	0	0	0	731.2670469	0	0	0	0	0	641.2293587	0	0	0	2509.613249	0	0	0	0	1412.251794	2106.392511	1937.928037	399.0554052	0	384.8704723	0	1245.959893	0	1438.862917	444.3657696	0	0
1.04_134.9690m/z		134.9689952	1	1.0364	0.14335	0	100	336.5043104	334.09	125.170013	0	0	0	0	0	0	0	0	0	0	5860.580667	0	0	0	0	0	0	0	0	0	0	469.8817477	0	0	0	0	716.0093759	221.1614618	1278.891622	0	0	0	131.046215	123.96744	0	0	841.2578314	0	0
1.04_164.9437m/z		164.9437485	1	1.0364	0.304516667	0	100 - 6.3 - 7.57	31284.94617	117.01	30234.82598	26725.01136	20596.218	21184.81294	22592.49472	14294.67189	18644.7834	8023.231179	50958.4016	25313.48029	18142.17938	220632.1942	32942.28139	10293.33843	15470.69194	3652.58412	18877.75956	8381.26067	25189.57687	29234.65979	28381.05522	15461.06499	31546.5225	16312.28943	16636.08417	16153.9682	20778.76071	42224.45537	32664.44807	47422.8207	25712.16957	21558.92946	21285.38741	24145.60328	29732.28158	31389.41559	33674.3349	34095.71831	24904.90426	16569.6769
1.04_211.9566n	211.9566265	232.9319264	1	1.0364	0.3063	1	100 - 7.33 - 3.33	92154.86045	103.99	98395.71941	84725.2777	60661.64585	57620.84751	79277.08905	37816.52036	57941.44455	12213.91651	162126.0012	69900.72632	38352.64997	574073.4708	97980.78595	23336.41772	56259.53628	20965.09623	66789.12226	20195.16301	90303.04621	85837.07488	86310.26362	49335.91779	105327.7877	45833.34515	44866.49347	40478.42657	63156.75254	133767.6743	98881.40048	143737.04	90575.48471	65379.8899	65949.57682	75866.33715	92045.27004	99444.22243	96152.61819	113559.2695	76863.98801	43219.90752
1.04_245.9176n	245.9176149	244.9103385	1	1.0364	0.2866	0	100 - 5.4 - 4.18	66310.5821	74.85	63095.9948	60128.43612	54314.39254	45576.09973	60690.67628	36640.69706	47628.76334	19537.43508	125217.6803	63159.89951	33643.58673	300937.7026	80780.87779	26217.51381	38820.40841	14248.92464	48459.93677	22942.82256	74379.19644	71828.97386	66415.61586	26267.41921	75580.75813	37962.34022	39157.85811	38568.15723	47647.16869	98076.4659	69236.7753	108325.4499	59499.42303	50524.61828	55622.99805	57185.23204	73534.44752	73998.38759	71767.86791	85748.70694	69286.01186	41339.1706
1.04_249.9069m/z		249.9069493	1	1.0364	0.215733333	0	100	1162.269071	258.67	306.1803405	396.3154295	0	0	424.7850562	0	0	0	2523.622151	0	0	15294.82262	0	0	409.8071736	0	0	0	0	0	0	423.034723	1528.032703	0	0	0	0	3461.35071	2552.427658	3546.941486	1013.16204	883.7040862	0	384.3708764	1575.037062	0	554.1770075	1455.841753	0	0
1.04_262.9213m/z		262.9212902	1	1.0364	0.3063	0	100 - 5.85	66125.41528	65.38	73266.15068	70510.35987	58427.57626	61095.40721	61938.10045	41423.89257	53938.3432	29672.22171	117783.4975	59446.17417	30778.74292	276105.062	75058.20724	30688.48465	47449.92446	23683.18106	63396.86329	32438.85666	74895.77553	77214.37545	75360.0493	34364.2305	68307.66373	37948.33495	36922.97363	34285.61783	44477.48592	85309.86602	65658.62187	91391.01465	60155.4383	48161.53505	47717.91705	54651.64711	59879.91926	81456.63887	66656.38146	82172.10182	81283.45098	38421.68616
1.04_284.9029m/z		284.9029457	1	1.0364	0.089733333	0	100 - 16.4 - 5.77	4233.175558	228.3	4570.397785	1684.245951	0	0	2.683899636	3062.874409	0	0	15654.66534	3072.19458	0	57031.84894	4600.887771	0	0.074475311	0	0	1724.620161	3.687502461	1604.349158	1991.342601	2116.307966	1180.747665	0	0	0	1169.284943	10078.21405	1809.073159	6197.605318	1395.202636	0	3852.645401	6328.05792	4850.65209	7375.176193	0	10693.23388	1032.72505	1.268410832
1.04_301.9257n	301.9257	300.9184236	1	1.0364	0.3063	0	100 - 15.3 - 12.8	30098.42583	188.89	33848.9434	15319.61193	8404.325191	1756.515304	15285.02014	345.9880789	10166.32092	0	32021.11492	22275.36887	35929.86721	313795.9062	24986.30768	1778.047096	6149.891636	933.0049578	1348.555392	1273.774626	15347.89967	17278.34094	18510.051	10268.84265	35957.26956	8663.183295	15983.9628	20161.21905	14031.6369	34603.47364	26054.5173	40480.84319	21198.6063	48229.64063	19343.75709	23975.64895	23021.52608	13883.86512	39278.88693	27583.76126	5720.261252	18176.33718
1.04_360.8987m/z		360.8986551	1	1.0364	0.17895	0	100	2654.742787	144.92	3577.311635	0	1114.902499	0	1807.077402	0	0	0	3395.229818	1675.064034	2195.561642	18999.15351	1551.666851	0	797.2114407	0	0	0	1022.452029	2584.70481	847.624079	4115.852309	5017.116897	0	1346.648023	0	2155.027217	7508.321686	7653.979666	9291.207812	3111.26104	0	1312.077428	1258.259597	3164.486083	2642.101889	4341.739644	4295.05895	1506.748478	0
1.04_382.8806m/z		382.8806481	1	1.0364	0.304516667	0	100 - 1.13	33923.07192	43.46	47035.1272	35042.55336	30595.2431	28666.33707	39329.65868	19206.24949	30007.59066	5133.237229	61175.92751	30421.43279	12806.30138	79585.71126	51233.5549	17300.04201	27040.75123	7683.045406	34383.39967	15291.15861	47709.47387	48319.03275	47893.00307	18259.60928	41611.94202	22320.94474	20905.68561	25025.4505	29257.08382	48013.20007	41295.49465	46569.70932	30994.01172	26855.04194	26673.63842	30046.87825	38013.47824	45364.1709	42824.79024	44548.8888	35676.53953	21158.84251
1.04_500.7916m/z		500.7916329	1	1.0364	0.09035	0	100	3094.454555	146.34	1823.991483	791.4967681	0	0	2159.094134	1704.257564	9293.996628	0	0	1273.595948	15062.33298	0	1762.233489	1694.928207	10850.65767	0	0	0	0	0	572.5244802	2159.142793	0	3143.624192	4302.886407	2329.205782	0	3187.567387	723.7352979	4757.283515	4873.886206	19030.77551	4165.036865	2269.552598	3990.401226	5143.604622	0	1103.220678	15760.68645	2006.560585
1.04_514.8347m/z		514.8347381	1	1.0364	0.1624	0	100	2760.562746	314.19	0	0	0	0	0	0	0	0	3712.162278	0	0	46333.55439	0	0	7595.211289	0	0	0	0	0	0	401.5190265	3222.25264	0	0	0	0	7193.328552	0	6943.597755	0	0	0	0	4469.950025	1325.580457	0	2368.446557	0	0
1.04_616.7165m/z		616.7164711	1	1.0364	0.090333333	0	100 - 2.59	9328.644872	86.15	9602.073786	15239.89368	13291.05822	14308.01783	16301.46229	20198.11121	17750.66916	0	2401.096632	4556.250179	4979.507329	0	10887.21686	0	7603.463324	6898.693799	9562.49741	13761.13995	6780.554537	10822.28764	8542.830069	1625.612848	5863.343135	14616.50159	8846.212091	9064.305666	6968.564175	5826.467692	1475.560744	141.9100561	13191.53483	45012.22903	15308.89739	15674.36878	4547.051402	12257.41733	4943.367354	4821.251715	9554.708799	18178.55584
1.04_864.6383m/z		864.6383452	1	1.0364	0.304516667	0	100	19909.79498	66.97	26736.29392	26328.66498	34206.87229	35764.05104	30425.03786	29410.76671	39620.81744	0	3104.565651	8276.898291	4324.482581	12662.33437	26064.60759	38533.64139	4777.720647	24550.21168	24292.71457	35818.4269	50833.96142	49499.06296	26631.69869	9873.106109	2573.24512	10347.73679	28770.39654	6229.856203	18126.53957	9964.743688	20813.40125	7447.452445	3147.414729	39622.86147	20687.51429	20319.13167	14458.93888	22791.09324	11867.52983	16246.76408	17144.86871	11365.03163
1.05_148.9484m/z		148.9484076	1	1.054083333	0.251183333	0	100 - 0.905	2430.518056	178.71	3812.974109	1805.361935	486.0778731	0	1467.740229	0	273.6305017	0	5119.183703	1164.394139	398.1867022	23175.08862	1054.141044	0	395.6854664	0	0	0	3337.724594	1213.723252	2330.0359	1415.476714	4122.690263	312.526018	402.5904787	0	706.4648004	4403.431617	3104.552515	5159.585973	3292.007683	904.0050963	965.6053305	1842.01051	2785.49494	1916.299325	3114.403397	2903.992901	0	988.0143141
1.05_158.9775m/z		158.9774722	1	1.054083333	0.341733333	0	100 - 6.99	52039.46513	130.05	45800.8284	43345.02008	35558.24602	35348.83605	37658.25357	21102.60661	32088.85677	22648.37186	69549.1623	38899.06865	31008.70032	404220.2396	49918.65695	18048.15529	33987.32486	14764.614	31273.32478	18383.33093	45603.6953	41724.46382	43840.74924	27691.11826	48586.96087	27473.36074	27449.57246	29507.87233	31538.62143	57369.76193	45453.71204	63051.23707	40960.9819	37125.59105	34320.45718	35975.55347	41908.76501	45026.57359	46920.93986	50708.54618	47167.75606	27016.06662
1.05_192.9386m/z		192.9385726	1	1.054083333	0.233433333	0	100 - 3.79	6619.261931	165.52	7152.536911	6717.268821	878.5561741	0	3130.289029	376.2710294	1798.78515	0	11127.39035	4097.636213	1368.244255	61922.21954	6803.821894	0	2688.95003	426.6028534	1209.877852	947.5479709	6566.545382	4091.83269	5428.177329	3757.340496	7978.151168	2802.145133	2285.622064	2470.666255	3349.006453	11400.39493	8066.546093	11412.77986	5785.379706	5212.168807	4638.453474	5440.360707	6621.958893	6245.053977	6964.250405	9290.620374	1403.706569	2064.78637
1.05_212.9205m/z		212.9204802	1	1.054083333	0.090266667	0	100	567.7737598	531.84	0	0	0	0	0	0	0	0	0	0	4744.814529	0	0	0	0	0	0	0	0	0	0	0	0	0	0	0	0	0	0	0	0	19101.68338	0	0	0	0	0	0	0	0
1.05_250.9034m/z		250.9033837	1	1.054083333	0.215716667	0	100	3401.947759	161	4020.190461	1967.971772	527.5000536	0	2990.093435	538.1330714	453.3697969	0	7033.551491	1657.167828	0	29924.81793	1553.470526	0	1101.356988	0	0	0	3116.735442	1179.899093	1158.351592	2384.216137	6342.827359	633.8822303	1707.208709	1175.781456	1533.655423	8332.340733	4995.090528	8633.602784	3513.738874	2679.596329	2418.330649	2644.200626	4335.735435	2903.764419	4814.587004	6055.660816	28.26382913	1028.734907
1.05_278.8427m/z		278.8427326	1	1.054083333	0.090266667	0	100	314.2136512	439.58	0	0	0	0	0	0	0	0	0	0	5751.509441	0	75.93088271	0	0	0	0	0	0	0	0	0	39.87222835	29.51286607	35.84370283	0	28.04493154	13.69578204	46.31480472	0	48.55634299	7018.940877	41.65882359	0	0	0	0	0	0	67.09266643
1.05_298.8806m/z		298.880625	1	1.054083333	0.053	0	100	166.5154775	648.07	0	0	0	0	0	0	0	0	0	0	0	0	0	0	0	0	0	0	0	0	0	0	0	0	0	0	0	0	0	0	0	6993.650054	0	0	0	0	0	0	0	0
1.05_315.8937m/z		315.8937472	1	1.054083333	0.198	0	100	1256.1986	173.92	488.1454464	0	0	0	664.7319175	0	0	0	4932.80577	0	0	8566.366468	894.0880655	0	0	0	0	0	0	0	657.052421	265.6828336	3945.620286	0	0	0	1107.484976	5013.138181	2123.514288	6426.763949	447.3302312	0	1278.602899	545.4025102	3104.437724	0	2647.595445	2682.539699	0	0
1.05_356.9231m/z		356.9231244	1	1.054083333	0.180133333	0	100	2032.034466	432.1	0	0	0	0	0	0	0	0	0	0	1999.325372	48434.5305	0	0	0	0	0	0	0	0	0	0	1081.380805	0	0	0	0	522.7066677	0	2020.500469	0	0	0	0	0	0	0	0	0	0
1.05_410.8666m/z		410.8666274	1	1.054083333	0.072666667	0	100	2242.923465	190.15	1340.221521	0	0	0	0	4556.821436	1328.744058	1778.477306	1157.327389	1126.203592	18525.30754	5308.740375	0	0	7371.692705	0	0	0	1948.413789	0	0	3154.294447	2661.412589	994.1783116	1761.522476	0	0	993.4676077	743.6765524	3166.150612	2603.647724	20078.14007	0	0	1034.719882	3210.970843	1083.773275	0	2131.938101	0
1.05_440.8841m/z		440.8840569	1	1.054083333	0.089733333	0	100 - 5.46	1659.716071	390.73	0	0	0	0	0	0	0	0	1353.830236	0	0	38256.71296	1289.000549	0	4124.651486	0	0	0	0	0	0	0	623.8379322	0	0	0	1037.440744	1168.018553	0	1579.507378	0	0	0	701.683328	0	0	0	885.1467729	0	0
1.05_446.8517m/z		446.8516971	1	1.054083333	0.251183333	0	100 - 4.1	10593.89394	180.24	5653.085672	3694.699466	1389.984697	1315.135585	3016.441851	0	10299.49282	0	13705.37911	4344.071246	2282.919111	101926.0247	6148.132939	0	35895.45484	2393.926879	0	1788.255395	10280.50373	6738.624323	2728.442111	3895.916216	13100.65399	0	6034.109142	1055.753165	11276.14794	24109.78099	11781.82778	18673.62736	7414.037902	2419.724687	3679.604717	8170.262119	14528.43095	6684.008118	10751.92633	12012.48618	0	2827.520829
1.05_448.8333m/z		448.8333057	1	1.054083333	0.10795	0	100 - 6.11	4630.022174	243.29	2107.422754	2521.615466	4117.769243	4062.310932	0	3976.343063	0	0	0	4298.412315	18877.14019	21271.69501	2543.244419	3575.454376	1022.745847	0	2765.579391	1347.452333	1544.167582	0	2887.20708	1042.217929	11415.62036	2581.300886	903.5080367	1470.505845	0	1644.378556	0	706.5342852	4200.67515	69308.73118	0	0	675.3580232	0	1803.58389	3503.580249	1254.312672	3693.026418
1.05_452.8169m/z		452.8168871	1	1.054083333	0.09	0	100 - 2.71	12303.3141	91.03	13315.8129	1046.337541	10069.5303	11077.49004	14903.69276	20486.94501	11330.32672	145.5708415	16136.37127	7631.133435	1531.077111	65978.41998	10972.54562	2869.392999	34713.24477	9085.29698	11779.21662	8750.666533	17020.80016	12711.48427	11090.04217	7650.796132	8813.103551	3012.131361	6641.173096	8310.269073	8279.131405	20477.64292	8421.581904	18148.36833	5383.153	7342.089585	5862.516459	11441.04991	17269.58803	8733.583909	5819.703086	16690.26754	6897.687564	9266.541994
1.05_461.8349n	461.8348767	482.8301317	1	1.054083333	0.198016667	0	100 - 18.5	10950.68314	256.09	3854.454881	1831.2371	6365.069362	5724.889986	1893.749912	4494.020441	8821.509316	0	770.8489455	3280.829653	31.97928211	158111.0896	4674.398138	692.7543024	55079.34344	3458.196509	7606.35047	2130.032063	947.3154029	4591.536674	8780.260611	3196.423909	5473.842176	3769.379185	1457.855466	2630.271792	3002.0803	7857.655435	1470.443613	6054.43845	5605.025629	3430.158625	2717.334043	6764.215741	7833.274096	4198.499357	4374.169254	4708.488562	4422.895212	2853.755373
1.05_462.8284m/z		462.8284224	1	1.054083333	0.162433333	0	100	4831.327621	142.59	1303.860424	1399.562234	1404.958332	1572.492357	8087.945176	1485.708051	3665.991649	0	0	2369.520357	0	15536.119	2650.029246	1343.627764	40937.5568	0	1458.707421	1609.11434	5209.630938	8490.834695	4557.502433	5043.321603	4302.449732	3533.149722	2123.555531	2600.541486	5363.222889	11343.31203	5117.528708	13079.17275	693.7162104	2651.517492	943.81767	3985.188703	11831.6442	2729.189988	1266.662739	8818.051878	1055.588884	1470.403619
1.05_466.8574m/z		466.8573922	1	1.054083333	0.180283333	0	100 - 39.6	3073.321264	452.71	0	0	0	0	0	0	0	0	0	0	694.8311519	73341.21345	0	0	0	0	0	0	0	0	0	0	0	0	0	0	0	0	0	0	0	698.3769471	0	0	0	0	0	0	0	0
1.05_500.8450m/z		500.8450398	1	1.054083333	0.054666667	0	100	1521.957613	346.28	0	0	0	0	0	0	0	0	0	0	19057.94621	11979.02652	0	0	0	0	0	0	0	0	0	0	280.3416483	0	0	0	0	0	0	11.96196811	0	26480.37981	0	0	153.2807408	0	0	219.7700338	317.4007996	0
1.05_508.8737m/z		508.8736523	1	1.054083333	0.144733333	0	100	1382.787938	442.52	0	0	0	0	0	0	0	0	0	0	0	32749.26123	0	0	0	0	0	0	0	0	0	0	0	0	0	0	0	878.6777042	0	874.7778949	0	0	0	0	0	0	307.0125368	0	0	0
1.05_518.8225m/z		518.8224572	1	1.054083333	0.10795	0	100 - 13.4	2963.361221	249.88	0	1546.135407	0	0	0	19.35872566	0	0	9109.759142	0	0	34883.45765	1335.425919	0	1444.184509	0	0	0.478732805	4496.650639	0	0	592.6385547	1187.171719	1076.933797	0	0	0	6550.856142	832.9732984	5414.98459	1240.316451	22383.35769	0	1228.078189	0	0	0	4915.236709	0	0
1.05_560.8263m/z		560.8262665	1	1.054083333	0.180133333	0	100 - 23.8	2533.299862	429.06	0	0.904645268	0	0	2.512592619	0	160.7107716	0	0	0	544.6729501	59781.84838	169.2925681	0	0	0	0	0	0	3.135617923	0	0.131845085	2293.90804	0	0	0	0	0	0	388.2903167	91.28904519	0	3769.691101	0	209.2962304	0	1.468740845	0	0	0
1.05_622.7152m/z		622.7152187	1	1.054083333	0.053	0	100	1916.417523	559.2	0	0	0	0	2896.008643	0	0	0	0	0	0	0	0	0	1900.831469	0	0	1905.847768	0	0	0	0	0	0	0	0	0	0	0	0	0	69577.4159	0	0	942.5951755	1835.191746	0	0	0	1431.645285
1.05_790.6326m/z		790.6325851	1	1.054083333	0.090333333	0	100	4967.535755	141.11	6963.379038	16524.08568	3694.877524	16432.46364	3065.788871	9775.603216	0	0	3505.730732	3357.073734	0	2995.73281	0	0	2351.353705	3205.771664	11372.94256	3548.131482	3807.309106	2753.950831	6336.632616	0	2883.349388	0	4243.746918	2427.206302	7160.185112	2992.162587	1919.554541	4834.887448	1444.232814	40705.93864	9092.551366	8449.338889	3217.139241	0	2825.34113	1663.956092	4323.75698	10762.32705
1.07_120.9532m/z		120.9532414	1	1.07175	0.198016667	0	100	750.1503525	234.43	136.3893123	0	0	0	0	0	0	0	944.0642293	477.3411477	0	9578.901119	739.2191697	0	0	0	0	0	0	0	0	274.3427439	1232.721713	0	0	380.0698245	240.5119523	2236.123916	1184.582855	2198.724481	769.0530978	414.4771961	369.0653199	729.1546262	931.6352349	194.3769504	687.0385163	1284.951192	0	107.4762621
1.07_130.9823m/z		130.9823448	1	1.07175	0.125166667	0	100 - 82 - 7.52	835.4372614	439.79	112.9105586	0	0	0	0	0	0	0	584.0874178	0	0	22015.40741	160.5115648	0	144.5432171	0	0	0	0	0	0	91.97934614	0	117.6235717	0	0	0	797.3422439	201.9825282	165.4239725	116.0950304	0	0	257.6427373	178.9316457	0	0	306.3118768	0	0
1.07_144.9981m/z		144.9980692	1	1.07175	0.197833333	0	100	636.0829612	379.49	0	0	0	0	0	0	0	0	209.9657841	0	0	13693.65723	0	0	0	0	0	0	0	0	0	166.0492852	183.317693	0	0	0	0	1835.732971	533.1838197	898.4559196	124.6903284	0	0	0	626.1449727	0	0	497.1964056	0	0
1.07_154.0612m/z		154.0611796	1	1.07175	0.162433333	0	100	357.0478561	289.32	0	0	0	0	0	0	0	0	0	0	2808.860667	0	0	0	0	0	0	0	0	0	0	417.1577634	319.7937494	192.7952616	142.2911288	2734.900373	0	315.5202464	744.649447	0	0	5534.682136	272.5771978	0	0	0	1426.345133	0	0	86.4368528
1.07_244.9635m/z		244.9635053	1	1.07175	0.198016667	0	100 - 21.3 - 33.8	2451.011186	466.25	0	0	0	0	0	0	0	0	0	0	7.706889258	64316.39326	0	0	0	0	0	0	0	0	0	0	19.12674923	0	0	0.951321633	0	0	0	0	0	0	0	0	0	0	255.7430863	0	0	0
1.07_262.8479m/z		262.8478838	1	1.07175	0.070683333	0	100	249.7915869	486.77	0	0	0	0	0	0	0	0	0	0	3220.382764	0	0	0	0	0	0	0	0	0	0	0	0	0	0	0	0	0	0	0	0	7270.863887	0	0	0	0	0	0	0	0
1.07_268.7933m/z		268.7933274	1	1.07175	0.053	0	100	145.2254696	648.07	0	0	0	0	0	0	0	0	0	0	0	0	0	0	0	0	0	0	0	0	0	0	0	0	0	0	0	0	0	0	0	6099.469723	0	0	0	0	0	0	0	0
1.07_270.8796m/z		270.8796005	1	1.07175	0.053	0	100	525.2578969	628.84	0	0	0	0	0	0	0	0	0	0	0	0	0	0	0	0	0	0	0	0	0	0	0	0	0	0	0	0	0	0	0	21412.05748	0	0	0	0	648.7741895	0	0	0
1.07_272.9589m/z		272.9589305	1	1.07175	0.251183333	1	100 - 27.9 - 27.7 - 4.43 - 1.22	45582.9058	444.59	1257.179109	0	0	0	0	0	0	0	5868.082026	611.3590009	6507.658227	1128992.206	691.722781	0	0	0	0	0	0	0	0	1241.119919	13491.24057	0	1176.093383	249.0844542	0	14105.49143	5537.006063	12854.71649	995.4246468	810.5674306	0	457.7195981	3684.334757	0	3709.790392	5397.053798	0	2711.046034
1.07_278.9249m/z		278.9248951	1	1.07175	0.233433333	0	100 - 24.8 - 96.1 - 2.96	35955.77094	253.6	5405.188118	15463.70316	19939.10004	30547.6905	11858.54886	20999.34918	12988.10973	601.6814029	23669.27906	12486.84428	11662.27862	520251.4251	18157.11519	16755.02233	11793.61252	9663.099829	24328.48816	17069.93859	18662.69367	9892.936447	12462.2595	9412.609193	12457.86853	13536.36657	13194.27533	10048.26464	11397.65699	26371.06019	16424.00545	24534.50797	6556.554438	28526.75252	16469.39039	10275.11775	15773.70798	27256.39892	8871.703071	23889.26202	44323.98315	15807.31637
1.07_286.8536m/z		286.8535624	1	1.07175	0.053	2	100	603.5691295	648.07	0	0	0	0	0	0	0	0	0	0	0	0	0	0	0	0	0	0	0	0	0	0	0	0	0	0	0	0	0	0	0	25349.90344	0	0	0	0	0	0	0	0
1.07_288.9364m/z		288.9364077	1	1.07175	0.233433333	0	100 - 10.3 - 10.9	20204.86231	266.14	6090.479191	3767.945976	1640.729647	0	5601.018358	0	2699.592398	0	18147.4801	6783.624517	50965.69571	305081.493	8972.906468	0	16811.68636	741.0266126	2318.096969	0	5509.991301	9099.892674	6747.234708	4297.328355	17541.34482	2147.399272	3876.17147	5399.11509	7762.731003	26921.97198	10536.77973	23903.0098	6571.335217	22336.70207	5895.889943	10412.59241	15234.37054	7772.403818	17019.0132	15359.66804	680.1217647	3029.207805
1.07_292.8199m/z		292.8198566	1	1.07175	0.053	0	100	232.1952636	648.07	0	0	0	0	0	0	0	0	0	0	0	0	0	0	0	0	0	0	0	0	0	0	0	0	0	0	0	0	0	0	0	9752.201073	0	0	0	0	0	0	0	0
1.07_294.9021m/z		294.9020733	1	1.07175	0.233433333	0	100 - 9.85	12120.5243	244.68	7163.225025	4832.83804	5001.487885	4384.593549	6141.718956	1828.606044	5619.84498	0	9112.385692	1384.277798	1100.784827	168167.824	2198.254315	2843.19223	22058.97873	458.3580146	1716.436796	1245.29957	8779.575387	12569.35181	8016.120463	5003.110369	10255.78565	3157.694143	2399.02591	769.4788089	5217.841658	20196.80769	5383.16283	23248.55047	4159.619844	3169.579802	3385.625594	5960.763487	10643.79307	1378.764745	7521.821211	7944.685125	3729.623455	2606.934866
1.07_302.0996m/z		302.099631	1	1.07175	0.070683333	3	100	517.327583	374.91	0	0	0	0	0	0	0	0	0	0	7498.560742	0	0	0	0	0	0	0	0	0	0	213.8642564	1559.067685	0	0	536.2528518	0	0	0	0	0	10169.38654	0	0	0	0	1750.626415	0	0	0
1.07_313.9839m/z		313.9839469	1	1.07175	0.291283333	0	100	2468.627027	591.38	0	0	0	94498.49064	0	0	0	0	0	0	0	0	0	0	0	0	0	0	0	0	0	1264.583787	0	0	0	0	0	0	0	0	0	7919.260684	0	0	0	0	0	0	0	0
1.07_332.9040n	332.9039546	331.8966781	1	1.07175	0.198016667	0	100	1797.696582	463.07	0	0	0	0	0	0	0	0	0	0	0	45710.06592	0	0	0	0	0	0	0	0	0	0	0	0	0	0	0	0	0	0	0	0	0	0	0	0	0	0	0	0
1.07_341.9532n	341.9531887	386.9388444	1	1.07175	0.215716667	0	100 - 40.1 - 36.1 - 6.44	11247.83676	432.58	0	0	0	0	0	0	0	0	0	0	1946.543047	273780.1834	0	0	527.2740279	0	0	0	0	0	0	0	3677.420065	0	0	3587.339355	0	0	0	0	0	13364.14389	0	0	0	0	9603.84703	0	0	1252.22665
1.07_344.8121m/z		344.8121367	1	1.07175	0.053	0	100 - 16.7	553.5882112	540.28	0	0	0	0	0	0	0	0	0	0	3712.866652	0	0	0	0	0	0	0	0	0	0	0	214.4685171	0	0	0	0	0	0	0	0	19125.25681	0	0	0	0	198.1128973	0	0	0
1.07_346.8098m/z		346.8097963	1	1.07175	0.053	0	100 - 24.5	647.7298877	472.83	0	0	0	0	0	0	0	0	0	0	8852.577761	0	0	0	0	0	0	0	0	0	0	0	202.9964002	0	0	0	0	0	0	0	0	17993.48726	0	0	0	0	155.5938652	0	0	0
1.07_346.9507m/z		346.9506858	1	1.07175	0.089733333	0	100	926.5191647	455.18	0	0	0	0	0	0	0	0	0	0	0	21475.17922	0	0	0	0	0	0	0	0	0	0	0	0	0	0	0	0	0	0	0	0	0	0	0	0	0	0	0	0
1.07_362.8874m/z		362.8874489	1	1.07175	0.251383333	0	100 - 9.12 - 28.6	36721.57859	130.1	9988.290264	24822.8944	15035.74637	50100.57816	16736.32251	42981.66168	17673.90435	0	41552.77113	11094.51181	56261.98259	279121.4283	20938.4263	30938.26393	12889.68633	13849.72283	37384.94978	20158.22092	29039.25891	12528.5178	12575.9139	10338.63463	20651.16897	23276.96933	17085.9834	13397.00804	17216.49388	37499.73109	34685.77159	40971.66055	12657.9122	101733.7707	18807.5422	20708.57268	27453.97394	43680.73284	21485.49684	44747.66032	68423.57576	26732.30257
1.07_372.9939m/z		372.9938659	1	1.07175	0.859966667	0	100	6113.290066	634.05	0	0	0	0	0	0	0	251274.7089	0	0	5483.47392	0	0	0	0	0	0	0	0	0	0	0	0	0	0	0	0	0	0	0	0	0	0	0	0	0	0	0	0	0
1.07_378.8657m/z		378.8656785	1	1.07175	0.270833333	0	100 - 1.61	9866.889205	144.22	3866.096025	3247.231748	2479.326109	1831.656219	4298.895439	0	9484.2022	0	7091.254511	3776.606793	0	72902.63403	8302.808182	1831.139678	52645.27356	1952.551434	2256.440428	2526.771377	5038.954525	10705.59833	9459.656871	5580.378304	10501.32482	5478.62044	2324.914893	9004.443692	12873.73286	19979.92975	5377.785675	21487.90372	6453.025482	3577.549297	3936.702575	10557.34786	13424.97425	8394.280333	9425.255344	14129.58547	1296.601417	3798.397376
1.07_390.9773m/z		390.9772919	1	1.07175	0.09	0	100 - 2.9	1330.932867	385.31	0	0	0	0	0	0	0	0	0	0	7429.24736	20749.82759	0	0	0	0	0	0	0	0	0	0	0	0	0	0	0	0	0	0	0	1971.253062	0	0	0	0	0	0	0	0
1.07_392.9045m/z		392.9045244	1	1.07175	0.198016667	0	100 - 38	4149.80916	462.24	0	0	0	0	0	0	0	0	0	0	0	104762.8739	0	0	0	0	0	0	0	0	0	0	0	0	0	0	0	0	0	0	0	0	0	0	0	0	0	0	0	0
1.07_403.9236n	403.923601	402.9163245	1	1.07175	0.215716667	0	100 - 25.9 - 13.9	8247.965212	457.78	0	0	0	0	0	0	0	0	0	0	0	210993.6655	0	0	0	0	0	0	0	0	0	0	751.6219564	0	0	0	0	1722.727172	0	731.5847945	0	2031.747927	0	0	0	0	0	640.0623821	0	0
1.07_408.9332m/z		408.9332062	1	1.07175	0.144483333	0	100 - 15.5	1545.305761	509.15	0	0	0	0	0	0	0	0	0	0	0	48763.50771	0	0	0	0	0	0	0	0	0	0	0	0	0	0	0	0	0	0	0	0	0	0	0	0	0	0	0	0
1.07_409.8896n	409.8896037	430.8737238	1	1.07175	0.233433333	0	100 - 21.7 - 27.6	16194.74185	326.93	2326.886351	2037.378409	1269.021635	0	4382.701695	4292.97487	679.8857595	0	0	0	36721.7853	293773.1289	909.9642508	0	2371.914493	969.6887035	0	1208.639926	0	0	1982.186365	3266.238244	11735.86979	4736.211041	3236.204388	4657.32169	926.8648071	10199.46547	8261.884758	12740.31812	770.7289818	48704.90482	665.0098517	1461.671241	2368.562489	8.324952205	8812.178142	5032.171887	2325.082073	9975.209344
1.07_435.0034m/z		435.0034194	1	1.07175	0.125166667	0	100 - 5.4	1929.617113	458.25	0	0	0	0	0	0	0	0	0	0	0	46771.24052	0	0	0	0	0	0	0	0	0	0	0	0	0	0	0	0	0	0	0	0	0	0	0	0	0	0	0	0
1.07_437.8397m/z		437.839674	1	1.07175	0.198016667	0	100	1160.11115	338.14	0	0	0	0	0	0	0	0	0	0	0	20282.664	0	0	0	0	0	0	0	0	1805.007928	0	1699.140151	0	0	0	0	671.6979312	0	0	0	3723.844166	0	0	0	0	5548.690433	0	0	0
1.07_460.8920m/z		460.8920207	1	1.07175	0.198016667	0	100 - 33.4 - 37.7	5194.338643	418.3	0	0	0	0	0	0	0	0	0	1826.398516	0	119754.9612	3496.925893	0	0	0	0	0	0	0	0	0	2739.83853	0	0	0	0	1192.52202	0	2485.589609	2959.66469	0	865.7132912	1914.584578	2846.434705	0	0	0	0	0
1.07_470.9024m/z		470.9024443	1	1.07175	0.180133333	0	100 - 20.3	2182.811894	455.69	0	0	0	0	0	0	0	0	0	0	0	56336.84529	0	0	0	0	0	0	0	0	0	0	1799.20732	0	0	0	0	0	0	0	0	0	0	0	0	0	691.218297	0	0	0
1.07_476.8678m/z		476.8677511	1	1.07175	0.198016667	0	100 - 33 - 42.1 - 3.71	7977.248578	392.42	412.3300135	252.7669563	291.4435663	260.675452	228.7686323	61.0327215	558.3384669	124.4244394	220.4252401	107.6361757	8106.389703	172364.8704	166.5806965	41.46510339	69.11404668	6.386618851	223.2278002	48.87768578	149.7699179	2094.523749	1424.653614	1006.527286	248.978487	1869.292988	159.0609435	1925.756553	69.34694537	691.2904145	1840.333433	1904.166362	274.0353029	7492.635042	57.48856195	178.6223554	896.5181665	120.2655858	12677.317	94.12752415	381.9889069	2494.137249
1.07_492.8450m/z		492.8450193	1	1.07175	0.144733333	0	100 - 11.7	2281.686792	424.03	0	0	0	0	0	0	3401.98494	0	0	0	734.8838737	57453.37206	0	0	0	0	0	0	0	0	0	0	0	0	0	0	0	739.7341962	0	0	0	226.0985516	3768.859226	2269.959233	339.5308832	0	0	0	0	0
1.07_520.7725m/z		520.7725054	1	1.07175	0.324216667	0	100 - 1.32 - 10.3	45692.01796	50.33	36688.0083	49792.25095	49484.60244	70633.2941	27682.15193	39847.20048	55327.26345	0	45791.72848	29444.53573	36601.34426	69622.6301	22422.76641	45841.53822	116261.4697	42564.69023	61726.15639	32037.85725	58806.6965	54330.08317	49472.779	34542.10325	23140.30328	49625.58639	38349.95195	32997.65146	32204.16992	49079.85555	47972.52864	57434.89349	38742.18522	123618.7878	30546.82707	21561.65713	56121.95938	27358.67518	35266.42389	19613.37789	82780.59828	57792.70815
1.07_529.8738n	529.8737629	550.8166306	1	1.07175	0.198016667	0	100 - 27.5 - 51.7	15935.67331	219.8	14389.5167	2832.468346	10853.31976	3120.407815	7921.751812	8264.713298	17759.88336	0	6032.080522	4893.339547	2850.132637	199044.0749	898.9448937	2877.156329	17097.20277	427.46887	2458.174425	967.9751686	9431.531046	5487.3971	7719.661147	6771.233587	8844.240303	12550.61309	7813.765208	11041.14381	12300.70103	5362.119806	5411.515064	28711.54319	18252.245	13592.64004	4897.774815	5216.164106	21250.28276	6770.557446	15406.68836	4532.03126	8884.313173	8727.622882
1.07_545.8537n	545.8537018	566.794836	1	1.07175	0.180283333	0	100 - 9.39 - 12	10189.32611	299.33	4537.041488	2651.112889	4419.508491	3902.963129	5916.518661	1693.644613	22.32027961	0	4534.554466	0	13979.46315	169639.246	0	97.48480147	10759.07631	0	51.32972752	3984.817784	17.52816202	5893.268496	3827.539546	3582.427772	5396.401145	3658.450377	2705.49017	2714.331692	934.8225275	2511.131248	2871.660023	8218.0276	3583.982105	15060.90179	1358.260065	3903.607203	1295.227011	4491.105851	3472.009559	6062.345229	4793.559404	1179.272904
1.07_612.8262m/z		612.8261985	1	1.07175	0.14335	0	100 - 38.2	2158.82016	469.89	0	0	0	0	0	0	0	0	0	0	0	57665.87449	0	0	0	0	0	0	0	0	0	0	0	0	0	0	0	0	0	0	0	0	0	0	0	0	0	0	0	0
1.09_146.9963m/z		146.9963061	1	1.0894	0.235433333	0	100	819.9831874	134.11	322.4843022	907.0378045	172.2291189	0	373.4125745	528.7505588	1241.226741	0	0	0	0	3423.10331	954.684825	218.5209814	5940.50742	416.5270236	609.1543657	0	1018.79514	1742.101432	2391.639426	614.5119215	334.4696836	549.109864	544.4589177	903.6351275	394.4391681	1392.120674	313.3389792	1250.125809	422.5765157	0	961.2225773	465.3371841	1034.267641	574.567198	0	710.0279903	223.0074684	389.7240318
1.09_154.9461m/z		154.9461455	1	1.0894	0.686366667	0	100	5367.11543	103.18	3159.003853	4503.861578	6139.469999	0	4497.128731	18819.04956	5831.26808	0	4821.526494	2971.079266	0	1405.642467	4852.036309	9214.033238	3448.201881	0	27595.65424	0	6135.303255	4445.127804	5114.614234	1899.253999	3539.785183	4665.582925	3717.359482	5413.87647	4089.203918	3272.085542	2538.675632	3226.604599	3308.727228	4096.385023	4641.135654	3805.842227	2948.873691	18108.93184	4074.36603	13344.7014	14920.44155	4905.506108
1.09_242.7900m/z		242.7899924	1	1.0894	0.07205	0	100	385.1856838	454.23	0	0	0	0	0	0	0	0	0	0	8752.224065	0	0	0	0	0	0	0	0	0	0	0	0	0	0	0	0	0	0	0	0	7425.574656	0	0	0	0	0	0	0	0
1.09_244.8349m/z		244.8349058	1	1.0894	0.07205	0	100	311.2092306	452.46	0	0	0	0	0	0	0	0	0	0	4804.968011	0	0	0	0	0	0	0	0	0	0	0	0	0	0	0	0	0	0	0	0	7881.927345	0	0	0	0	383.892329	0	0	0
1.09_258.7643m/z		258.7642514	1	1.0894	0.054383333	0	100	362.2248681	483.21	0	0	0	0	0	0	0	0	0	0	4832.44695	0	0	0	0	0	0	0	0	0	0	0	0	0	0	0	0	0	0	0	0	10380.99751	0	0	0	0	0	0	0	0
1.09_261.9791m/z		261.9791013	1	1.0894	0.162816667	1	100	651.9343809	467.23	0	0	0	0	0	0	0	0	0	0	2141.215617	0	0	0	0	0	0	0	0	0	0	3810.592277	0	310.6050312	245.4246411	0	750.7403343	0	221.2501145	0	178.2261151	19449.60104	0	0	273.5888238	0	0	0	0	0
1.09_284.0205m/z		284.0205035	1	1.0894	0.180483333	2	100	658.6803198	260.55	289.036562	0	0	0	0	0	0	0	0	0	5505.506845	0	0	0	0	0	0	0	0	0	0	456.9366079	2717.63454	362.1111008	0	4586.127573	0	338.2673016	1238.087341	0	0	8271.471448	0	0	470.0819027	0	3068.160525	0	0	0
1.09_300.7485m/z		300.7485017	1	1.0894	0.07205	0	100	489.4265034	462.1	0	0	0	0	0	0	0	0	0	0	12340.03485	0	0	0	0	0	0	0	0	0	0	0	0	0	0	0	0	0	0	0	0	8215.878296	0	0	0	0	0	0	0	0
1.09_302.7461m/z		302.7461126	1	1.0894	0.070683333	0	100	309.1248617	492.82	0	0	0	0	0	0	0	0	0	0	9219.742645	0	0	0	0	0	0	0	0	0	0	0	0	0	0	0	0	0	0	0	0	3763.501546	0	0	0	0	0	0	0	0
1.09_304.7907m/z		304.7906581	1	1.0894	0.07205	0	100	356.5707571	443.72	0	0	0	0	0	0	0	0	0	0	6715.474402	0	0	0	0	0	0	0	0	0	0	0	0	0	0	0	0	0	0	0	0	7922.365719	0	0	0	0	338.1316769	0	0	0
1.09_316.7225m/z		316.7225272	1	1.0894	0.07205	0	100	667.5143735	456.14	0	0	0	0	0	0	0	0	0	0	12312.0574	0	0	0	0	0	0	0	0	0	0	0	0	0	0	0	0	0	0	0	0	15723.54629	0	0	0	0	0	0	0	0
1.09_318.7199m/z		318.7199446	1	1.0894	0.07205	0	100	502.6983738	452.72	0	0	0	0	0	0	0	0	0	0	10757.27552	0	0	0	0	0	0	0	0	0	0	0	0	0	0	0	0	0	0	0	0	10356.05618	0	0	0	0	0	0	0	0
1.09_330.9773m/z		330.9773091	1	1.0894	0.125233333	0	100	986.548636	456.26	0	0	0	0	0	0	0	0	0	0	0	24708.48212	0	0	0	0	0	0	0	0	0	0	0	0	0	0	0	0	0	0	0	0	0	0	253.5327507	0	0	0	0	320.4306925
1.09_375.0034m/z		375.0033893	1	1.0894	0.089783333	0	100	826.1224837	460.24	0	0	0	0	0	0	0	0	0	0	690.9351052	21623.05476	0	0	0	0	0	0	0	0	0	0	0	0	0	0	0	0	0	0	0	0	0	0	0	0	0	0	0	0
1.09_376.7258m/z		376.7257505	1	1.0894	0.089733333	0	100	336.6679081	457.87	0	0	0	0	0	0	0	0	0	0	6018.079442	0	0	0	0	0	0	0	0	0	0	0	0	0	0	0	0	0	0	0	0	8121.972699	0	0	0	0	0	0	0	0
1.09_378.7228m/z		378.722752	1	1.0894	0.07205	0	100	570.8175613	471.94	0	0	0	0	0	0	0	0	0	0	8533.875114	0	0	0	0	0	0	0	0	0	0	0	0	0	0	0	0	0	0	0	0	15440.46246	0	0	0	0	0	0	0	0
1.09_414.8987m/z		414.8987097	1	1.0894	0.107483333	0	100 - 13.2	1261.817673	529.03	0	0	0	0	0	0	0	387.4009298	0	0	0	42270.80929	0	0	0	0	0	0	0	0	0	0	0	0	0	0	0	0	0	0	0	0	0	0	0	0	0	0	0	0
1.09_479.0298m/z		479.0298285	1	1.0894	0.107483333	0	100	1321.825036	461.14	0	0	0	0	0	0	0	0	0	0	0	33034.7293	0	0	0	0	0	0	0	0	0	0	0	0	0	0	0	0	0	0	0	0	0	0	0	0	0	0	0	0
1.09_567.0811m/z		567.0810759	1	1.0894	0.107483333	1	100	719.0856525	453.87	0	0	0	0	0	0	0	0	0	0	0	14012.65497	0	0	0	0	0	0	0	0	0	0	0	0	0	0	0	0	0	0	0	0	0	0	0	0	0	0	0	0
1.11_153.9931m/z		153.9930643	1	1.107083333	0.235266667	0	100	1056.992551	444.85	0	0	0	0	0	0	0	0	0	0	0	25440.55892	0	0	0	0	0	0	0	0	0	74.95869895	646.1564436	0	0	0	0	0	531.707633	223.5663161	0	0	0	0	0	0	0	0	0	0
1.11_172.9570m/z		172.9569709	1	1.107083333	1.453383333	0	100	11448.87785	93.92	6777.220866	8497.015573	9897.400941	8871.282219	8224.759151	31936.15347	8668.206976	1890.164202	8355.204823	5231.269519	6079.466011	2272.924807	8295.895645	16163.93834	7195.341921	38519.20932	44550.8232	39878.41117	9535.334292	8935.64486	10237.39722	4223.430727	5580.200788	6909.991853	6305.693021	7497.389463	7691.911557	5023.148497	4371.24443	5502.461339	5827.397014	6940.993508	7354.097412	5750.300224	5224.806794	29455.73982	6596.446562	20282.98374	30654.0679	7645.794381
1.11_242.0463m/z		242.0462628	1	1.107083333	0.21595	0	100 - 3.28	3041.933454	424.13	925.1778319	0	0	0	301.464807	0	0	704.9226386	0	0	0	61841.76793	0	0	0	0	0	0	746.264993	0	1.45443252	0	2267.083049	0	0	0	0	118.4699413	0	1501.302033	0	0	0	228.7605916	275.4231272	510.7849552	0	0	0	0
1.11_242.0789m/z		242.0788938	1	1.107083333	0.054383333	7	100	183.064722	599.03	0	0	0	0	0	0	0	0	0	0	0	0	0	0	0	0	0	0	0	0	0	0	0	0	0	0	0	0	0	0	0	7109.191787	0	0	0	0	249.260577	0	0	330.2659613
1.11_242.5478m/z		242.5477824	1	1.107083333	0.180483333	0	100	323.1558096	455.6	0	0	0	0	0	0	0	0	0	0	0	6026.342764	0	0	0	0	0	0	0	0	0	0	0	0	0	0	0	0	0	0	0	0	0	0	0	0	0	0	0	0
1.11_255.8982m/z		255.8982031	1	1.107083333	0.107466667	0	100	454.8015709	528.42	0	0	0	0	0	0	0	0	0	0	15289.13488	0	0	0	0	0	0	0	0	0	0	0	0	0	0	0	0	0	0	0	0	3400.413542	0	0	0	0	412.1175586	0	0	0
1.11_256.9024m/z		256.9023542	1	1.107083333	0.180316667	1	100	1199.694772	336.24	0	0	0	0	0	0	0	0	0	0	4880.599971	5071.517003	0	0	0	0	0	0	0	0	0	1182.722506	809.9976559	0	1301.520917	308.5524879	0	1497.34664	1431.497675	1528.997155	564.6879566	25671.04988	1172.868995	640.8773598	1076.455095	0	0	0	0	1768.671885
1.11_295.0513m/z		295.0513254	1	1.107083333	0.125166667	1	100	1765.353412	411.05	0	0	0	0	0	0	0	0	0	0	34943.87129	0	0	0	0	0	0	0	0	0	0	0	2794.440509	0	0	635.1367712	0	0	0	0	0	32389.37799	0	0	0	0	3382.01675	0	0	0
1.11_307.0693m/z		307.06927	1	1.107083333	0.107833333	3	100 - 88.7	1950.419999	268.78	0	0	0	0	0	0	0	0	0	0	23423.91674	0	0	0	0	0	0	0	0	0	0	352.7116416	9835.83708	1446.928195	386.954702	11356.16128	0	462.1004749	516.5675625	0	0	14348.64136	0	304.5210111	0	0	17341.66859	0	0	268.4455717
1.11_391.8307m/z		391.8307313	1	1.107083333	0.072116667	0	100 - 22.3	1042.583549	362.06	35.66108764	694.6351631	0	447.3448982	0	389.123944	116.4540201	0	660.1017249	0	20577.73178	0	0	0	0	0	438.3607941	0	102.6685512	0	360.4824874	0	0	649.0413843	152.9995947	0	0	139.2985969	157.9599159	260.4352725	209.2545361	14080.50618	325.5706144	0	0	805.9546163	1054.198802	0	0	119.2157249
1.11_405.7634m/z		405.7633763	1	1.107083333	0.089733333	0	100	1380.083247	214.16	0	1270.72555	0	1236.077085	0	2175.625619	0	0	0	935.74534	12241.37941	0	1130.50235	960.0610385	0	0	1397.838615	1634.042639	0	0	0	0	0	2368.774553	0	0	833.2443934	0	0	0	0	14774.54559	986.6033708	0	0	3180.701037	1153.397234	2026.002909	3461.028756	3560.753542
1.11_498.8570m/z		498.8570365	1	1.107083333	0.107483333	0	100 - 19.3	2402.841944	444.08	0	0	0	0	0	0	0	0	0	0	0	67617.33585	0	0	0	0	0	0	0	0	0	0	2589.543961	1024.254681	0	4034.850182	0	0	0	32.79541122	0	0	0	0	0	0	7754.757903	0	0	2045.60071
1.11_674.2136m/z		674.2135632	1	1.107083333	0.197833333	0	100 - 11.7	10118.39484	399.33	1460.731401	0	2663.193596	0	0	0	0	0	0	0	243072.7802	0	0	0	0	0	0	0	0	0	0	5236.037629	23237.99335	0	0	26300.54651	0	0	0	1111.998692	0	103349.5218	13923.23577	0	2157.929244	0	1198.259818	0	0	0
1.13_158.8456m/z		158.8455948	1	1.126133333	0.107833333	0	100	338.5331388	602.77	0	0	0	0	0	0	0	0	0	0	13238.38972	0	0	0	0	0	0	0	0	0	0	0	0	0	0	0	0	258.3916276	0	246.0594215	0	0	0	0	0	0	0	0	0	96.47331147
1.13_164.8351m/z		164.8351351	1	1.126133333	0.271933333	0	100	4774.124714	330.59	261.5737425	0	0	0	534.9811221	0	0	605.0691809	0	1064.414892	97073.06641	29665.31855	0	0	0	0	0	0	0	0	0	844.7406248	1850.638245	2012.98767	4670.40354	346.6362926	446.624178	8963.077452	24827.76929	3871.965698	576.8936574	7207.91329	544.1553909	2546.082763	1233.789409	0	527.8435186	419.1114173	0	3008.485917
1.13_166.8322m/z		166.8321983	1	1.126133333	0.054483333	0	100	92.74376893	648.07	0	0	0	0	0	0	0	0	0	0	3895.238295	0	0	0	0	0	0	0	0	0	0	0	0	0	0	0	0	0	0	0	0	0	0	0	0	0	0	0	0	0
1.13_176.0271m/z		176.0270687	1	1.126133333	0.054466667	0	100	203.4183469	475.45	0	0	0	0	0	0	0	25.04597815	0	0	5638.546262	0	0	0	0	0	0	0	0	0	0	0	0	0	0	0	0	0	0	0	0	2879.978329	0	0	0	0	0	0	0	0
1.13_195.8101m/z		195.8101226	1	1.126133333	0.218966667	0	100	11423.43579	322.96	0	0	0	0	285.5634047	0	0	0	0	270.9596326	209578.9948	113721.9919	0	0	0	0	0	0	0	0	0	0	3081.529245	337.1647326	5089.59515	0	0	14660.47744	39555.61365	8947.201447	0	36857.98162	0	6045.293675	1800.344925	0	318.0773117	1535.020374	0	4301.828118
1.13_198.0196m/z		198.0196314	1	1.126133333	0.217483333	0	100 - 4.23	2426.228949	432.37	0	0	0	0	0	0	0	0	0	0	0	52570.34552	0	0	0	0	0	0	0	0	0	0	1680.957347	0	0	0	0	570.0911739	1000.258509	882.7170659	230.0163247	0	0	0	0	0	0	354.2566002	0	0
1.13_198.5212m/z		198.5211836	1	1.126133333	0.125233333	0	100	184.2733085	455.42	0	0	0	0	0	0	0	0	0	0	0	4289.593064	0	0	0	0	0	0	0	0	0	0	0	0	0	0	0	0	0	0	0	0	0	0	0	0	0	0	0	0
1.13_199.8042m/z		199.8042085	1	1.126133333	0.218966667	0	100	6925.757264	332.62	0	0	0	0	215.9253508	0	0	0	0	0	133485.4358	65914.10305	0	0	0	0	0	0	0	0	0	0	1325.456034	0	2691.375086	0	0	8256.600522	26319.87915	4536.341883	0	20527.86974	0	3647.53102	1260.687977	0	258.6255641	910.725572	0	2092.355083
1.13_207.8363m/z		207.8362729	1	1.126133333	0.054466667	0	100	190.7233074	460.51	0	0	0	0	0	0	0	0	0	0	5190.265568	0	0	0	0	0	0	0	0	0	0	0	351.8346867	0	0	0	0	0	0	0	0	2468.278654	0	0	0	0	0	0	0	0
1.13_218.0510m/z		218.0510328	1	1.126133333	0.054466667	0	100	103.4211834	648.07	0	0	0	0	0	0	0	0	0	0	0	0	0	0	0	0	0	0	0	0	0	0	0	0	0	0	0	0	0	0	0	4343.689705	0	0	0	0	0	0	0	0
1.13_218.9461m/z		218.9461045	1	1.126133333	0.054483333	0	100	348.8245037	648.02	0	0	0	0	0	0	0	0	0	0	0	0	0	0	0	0	0	0	0	0	0	0	0	0	0	0	0	0	0	0	0	14649.33862	0	0	0.028084831	0	0	0	0	0
1.13_220.5346m/z		220.5345804	1	1.126133333	0.125166667	0	100	223.8178743	458.83	0	0	0	0	0	0	0	0	0	0	0	3938.907128	0	0	0	0	0	0	0	0	0	0	0	0	0	0	0	0	0	0	0	0	0	0	0	0	0	0	0	0
1.13_240.9283m/z		240.9283421	1	1.126133333	0.198266667	0	100	1378.536071	348.66	0	0	12.75001717	0	307.2947689	0	918.9858926	0	0	746.2695753	5551.527879	3704.465531	1310.37579	0	0.184615086	0	0	0	0	63.77142646	2.5035181	734.0066577	1660.145276	0	0	0	7.919851577	320.0748337	0	768.2907832	330.1443872	30799.08621	1209.02704	3831.322792	1586.358757	0	156.1046172	0	0	1044.334476
1.13_242.9253m/z		242.9252652	1	1.126133333	0.072166667	0	100	512.8464417	379.58	0	0	0	0	0	0	0	0	1.319389205	0	0	8845.378901	0	0	0	0	0	0	0	0	0	0	0	0	0	0	0	0	0	0	0	8298.520624	0	0	0	0	0	0	0	0
1.13_263.0970m/z		263.0969967	1	1.126133333	0.162633333	0	100 - 2.87	2389.475609	235.33	0	0	0	0	0	0	0	0	0	0	0	0	0	0	0	0	0	0	0	0	0	477.839077	0	7041.779979	14667.98248	18520.09108	0	8432.692161	24278.70444	0	1016.632573	2525.549414	0	0	3116.756674	0	15196.34288	0	0	4379.317895
1.13_265.9945m/z		265.994498	1	1.126133333	0.164516667	0	100	866.5892233	543	0	0	433.5312522	0	0	0	0	0	0	0	0	0	343.8451309	0	546.5184445	0	0	0	0	0	0	0	4588.668025	0	0	0	0	0	0	0	0	0	0	190.6740599	0	0	30293.51047	0	0	0
1.13_271.0934m/z		271.0933867	1	1.126133333	0.2352	1	100 - 10.8	3610.00984	235.4	0	399.247357	0	0	0	0	0	0	0	333.6793394	41808.2996	0	0	0	0	0	0	0	0	0	0	3660.162257	0	13524.60002	1920.493266	17825.47487	0	3226.002468	11366.28576	0	0	28769.53556	1217.05098	186.0190013	1439.170864	0	14091.05702	0	0	4806.222166
1.13_287.0518m/z		287.0518328	1	1.126133333	0.125166667	2	100	893.808159	429.19	0	0	0	0	0	0	0	0	0	0	20634.80379	0	0	0	0	0	0	0	0	0	0	265.3893635	454.0385647	0	0	924.20746	0	0	0	0	0	14469.02251	0	0	0	0	792.0521169	0	0	0
1.13_318.9010m/z		318.9009574	1	1.126133333	0.054466667	0	100	589.3349211	404.78	113.1246171	36.67710806	88.41222104	107.456015	33.57605674	36.92993086	100.6744453	0	19.76954152	0.378825289	0	6876.135484	81.77693477	0.008884534	6.98362508	43.91275057	203.7894734	49.49135828	42.87224006	21.60160097	38.92417232	51.24328431	4.189573368	79.8307104	9.553931244	11.70850904	2.23785459	147.1401243	44.10182729	63.71419932	24.37434141	14042.53512	116.898959	12.02217371	10.39550252	168.6847384	6.394230265	185.4888975	20.53174338	1.72337575
1.13_353.0536m/z		353.053619	1	1.126133333	0.089916667	0	100	3649.289536	412.66	0	0	0	0	0	0	0	0	0	0	94177.51363	0	0	0	0	0	0	0	0	0	0	0	5848.093346	409.9737493	780.7421753	7563.044884	0	0	0	0	0	22472.81831	0	0	0	0	19613.79891	0	0	2404.17551
1.13_393.9388m/z		393.9387923	1	1.126133333	0.054466667	0	100	1206.910842	435.34	0	0	0	0	0	0	0	0	0	0	27247.57276	0	0	0	0	0	0	0	0	0	0	0	418.5803839	0	0	0	0	0	0	0	0	21139.25296	0	0	0	0	1884.849262	0	0	0
1.13_419.0294m/z		419.0294139	1	1.126133333	0.125166667	0	100	995.3698814	453.9	0	0	0	0	0	0	0	0	0	0	0	22428.26107	0	0	0	0	0	0	0	0	0	0	0	0	0	0	0	0	0	0	0	0	0	0	0	0	0	0	0	0
1.14_128.9583m/z		128.9583147	1	1.143866667	0.145166667	0	100 - 0.105	9328.819841	56.6	7075.500133	10861.93002	9044.962328	15047.04121	8311.483429	4206.545719	10169.58847	5999.685959	8556.419076	4755.555487	0	6858.26296	9110.316521	4989.622699	7426.956425	13454.88305	23304.62858	6394.504914	9416.44561	9644.37733	9144.352471	15183.46843	2559.471012	12981.01532	22723.88751	7936.496072	5646.809304	10108.35753	19416.44587	12763.24006	6777.778182	711.435836	10936.1418	4908.537271	12562.33687	15387.62981	4373.660113	5320.115429	13934.04552	15113.50716
1.14_130.0609m/z		130.0609324	1	1.143866667	0.126216667	0	100	201.3227519	525.11	0	0	0	0	0	0	0	0	0	0	0	0	0	0	0	0	0	0	0	0	0	0	1801.244162	0	0	0	0	0	0	0	0	0	0	0	0	0	6654.311418	0	0	0
1.14_136.0321m/z		136.0320587	1	1.143866667	0.035433333	0	100 - 46.5	89.83463342	379.23	0	0	0	0	0	0	0	0	0	0	2009.445319	0	0	0	0	0	0	0	0	0	155.199375	0	155.8880407	0	0	307.7786301	0	0	0	0	210.8797924	0	0	0	0	0	933.8634467	0	0	0
1.14_152.9947m/z		152.9947312	1	1.143866667	0.217516667	0	100	575.2912063	311.56	239.9874258	0	0	0	0	0	0	0	0	0	948.4897525	0	0	0	0	0	0	0	0	0	0	2897.167411	1896.385477	1008.355387	638.4788368	509.566761	0	400.6287001	857.7650967	0	0	11274.37031	827.6566363	0	1103.107728	0	654.6626424	0	0	798.4153373
1.14_187.0178m/z		187.0178423	1	1.143866667	0.107833333	0	100 - 90.4	1250.886086	379.7	0	0	0	0	0	0	0	0	0	304.0509011	27159.2734	138.2723381	0	0	171.3541694	0	0	0	0	0	0	0	6885.343194	249.4160158	433.3083724	533.7724689	0	431.1703244	0	122.8034692	0	623.7138511	0	0	0	0	14239.96561	0	0	0
1.14_197.8071m/z		197.8071399	1	1.143866667	0.089916667	0	100 - 0.608	7877.75048	535.47	0	0	0	0	0	0	0	0	0	0	270726.7211	0	0	0	0	0	0	0	0	0	0	0	3823.152647	197.0402967	1160.831979	0	0	206.0640265	290.40503	594.3799437	0	47176.42125	0	0	249.4761002	0	288.4417263	0	0	4967.13916
1.14_201.8011m/z		201.8011486	1	1.143866667	0.09015	0	100	711.931044	597.26	0	0	0	0	0	0	0	0	0	0	27575.22351	0	0	0	0	0	0	0	0	0	0	0	0	0	0	0	0	0	455.1129124	243.8073329	0	0	0	0	0	0	0	0	0	274.0460835
1.14_211.0006m/z		211.00062	1	1.143866667	0.253216667	3	100	1769.512814	316.06	687.9507144	0	0	0	0	0	0	0	0	536.6568599	33323.74703	0	0	0	0	0	0	0	0	0	0	2826.872999	4300.018466	720.5590048	523.3829662	3402.084137	0	938.2763297	587.3981489	640.9766159	0	15347.83133	3108.079567	591.4893017	2223.026534	0	3260.172875	0	0	0
1.14_212.0227m/z		212.0227156	1	1.143866667	0.291583333	1	100	3361.041703	294.79	861.6776977	0	0	0	0	0	0	0	0	1328.226896	57309.15409	0	0	0	305.6275621	0	0	0	0	0	0	9895.305636	2987.410445	1632.726044	348.1600263	13336.29684	0	605.3819533	2413.072041	439.21382	0	27889.56881	4808.667939	1262.410895	3049.039258	0	10122.59326	0	0	634.5236971
1.14_257.9797m/z		257.9797269	1	1.143866667	0.072166667	0	100	237.521924	571.39	0	0	0	0	0	0	0	0	0	0	8738.285619	0	0	0	0	0	0	0	0	0	0	0	0	0	0	0	0	0	0	0	0	1237.63519	0	0	0	0	0	0	0	0
1.14_264.0582m/z		264.0582128	1	1.143866667	0.14315	0	100 - 3.9	4750.298619	308.51	0	0	0	0	0	0	0	2460.898722	0	0	7914.960523	52242.14656	0	0	0	0	0	0	0	0	0	605.3878331	3860.288748	2750.74838	1708.191604	0	0	1061.675924	3055.000611	1346.552179	756.4824103	62344.8944	0	0	1314.479564	0	1183.083939	0	0	1922.573979
1.14_264.5612m/z		264.5612429	1	1.143866667	0.145166667	0	100	467.1323333	455.87	0	0	0	0	0	0	0	0	0	0	0	10955.77248	0	0	0	0	0	0	0	0	0	0	0	0	0	0	0	0	0	0	0	0	0	0	0	0	0	0	0	0
1.14_286.8746m/z		286.8745594	1	1.143866667	0.162816667	0	100 - 0.101	77268.78972	53.2	63648.44737	106417.6983	90145.68283	163214.1806	79632.10473	37542.29471	91966.10684	56000.29966	82058.60558	54790.8632	0	18129.58218	84311.15236	46756.71322	62612.93147	117635.6911	219381.1503	73951.6021	83113.26206	88693.2725	94277.77834	63540.92891	25843.68039	102733.1374	118291.4271	66390.51049	60980.02348	69191.1693	87173.22308	83204.12603	67457.11883	2820.435097	88496.53287	50845.04199	81818.95067	145048.0952	48963.7563	60652.55956	125131.1365	99379.73453
1.14_291.0170m/z		291.0170271	1	1.143866667	0.054483333	0	100	170.7154592	646.84	0	0	0	0	0	0	0	0	0	0	0	0	0	0	0	0	0	0	0	0	0	0	0	0	0	0	0	0	0	0	0	7156.718026	0	0	0	0	13.33126164	0	0	0
1.14_338.8876m/z		338.8876385	1	1.143866667	0.180483333	0	100 - 0.198	93044.04886	46.67	103651.7945	134475.2292	124918.3584	147250.0464	127482.4847	57950.14039	159161.3948	73793.66115	132728.3939	122021.7669	0	93383.75619	169067.1517	46931.17015	78297.43361	91368.09286	173099.1316	63351.20775	128836.2232	115583.6129	141534.4235	31106.99063	81000.64757	72296.10667	53669.46355	60187.04324	93194.69167	48174.82772	39276.77577	78963.35804	95775.87752	2830.317418	127781.189	121271.4982	63210.74602	164249.8519	56300.87661	104528.883	118417.3237	67945.53683
1.14_345.9401m/z		345.9400695	1	1.143866667	0.109633333	0	100	704.5207508	625.46	0	0	0	0	0	0	0	0	0	0	0	0	0	0	0	0	0	0	0	0	0	1026.0347	0	0	0	0	0	0	0	0	0	28563.83683	0	0	0	0	0	0	0	0
1.14_354.8613m/z		354.8612936	1	1.143866667	0.162816667	0	100 - 0.15	104285.9214	50.46	101145.2621	150370.7566	138766.899	222508.8329	125559.3792	52131.04642	143083.0155	68998.63779	118305.4225	90691.29804	0	44204.77613	146166.8673	54584.26709	86584.41455	153197.9186	274970.7874	100061.1789	121771.0978	119021.1411	146903.4791	67745.04633	49533.47997	116260.878	103560.7606	81143.10198	83614.12406	84403.72148	86663.58827	106921.5787	97234.25118	2319.58216	137553.1581	75752.65209	102093.6401	188727.6869	63616.00903	86908.39541	153469.077	110290.3848
1.14_370.8349m/z		370.8349293	1	1.143866667	0.144966667	0	100 - 0.209	50496.77311	61.46	43804.20595	66336.91738	51909.9034	118120.2019	42153.1441	27421.36111	49746.22899	29925.49673	44688.46433	24551.50721	0	7624.453684	41366.06551	35124.36572	34662.89396	50122.31344	145344.1202	55715.93212	41632.08543	49301.31754	54374.14558	66994.43593	11199.21231	86885.80628	117942.4123	49453.43255	35223.33617	57713.1387	88252.53244	61408.97236	38848.51649	2655.589131	57748.84275	23748.8559	70576.23175	80092.29455	33519.30092	27562.83453	71836.0014	84548.43102
1.14_372.8334m/z		372.8334322	1	1.143866667	0.0711	0	100	2270.187078	192.45	76.83007775	15.12369862	0	19.93050241	0	0	0	0	939.0259431	0	0	139.1266586	0	0	1481.718182	0	143.9067585	0	0	46.02348882	0	11050.74096	0	7578.615906	17834.91431	2777.604409	19.52830095	7363.695545	14515.37914	7842.969656	0	0	4868.244746	0	8129.084786	195.2296834	0	27.97469779	200.0779802	8543.073906
1.14_376.8014m/z		376.8014229	1	1.143866667	0.072233333	0	100	1562.7367	169.09	185.4601546	0	277.4641572	0	361.459943	0	210.9203297	0	0	0	0	0	0	0	0	0	1005.767748	0	0	0	737.758423	3629.735833	0	6085.545414	11674.11645	3505.619585	908.0729529	6275.554777	5646.460283	4661.611667	288.6939	0	1572.24283	0	4086.944138	1981.45899	845.0461876	0	1921.747703	8083.836239
1.14_385.9535m/z		385.9534564	1	1.143866667	0.0711	0	100	240.8309546	559.99	0	0	0	0	0	0	0	0	0	0	0	0	0	0	0	0	0	0	0	0	0	0	1462.280575	0	0	0	0	0	0	0	0	0	0	0	0	0	8652.619517	0	0	0
1.14_386.8097m/z		386.8097316	1	1.143866667	0.215816667	0	100	7853.719784	215.56	2168.526827	0	0	0	1726.344279	520.7042447	984.6156983	0	0	1273.008598	24929.94755	4750.432309	0	0	36.41803652	0	0	0	1493.917407	0	1684.111659	23196.608	2593.402108	12552.67063	44552.183	5136.719335	0	10320.50327	33936.96204	8880.143084	2246.101485	94412.95013	5486.54464	5167.065008	13879.13571	0	4072.635869	162.2820659	0	20947.64601
1.14_411.8725n	411.8724772	432.856434	1	1.143866667	0.0711	0	100	5148.392344	153.22	1895.359529	1992.141156	0	0	0	0	5210.807593	2110.127724	0	2308.990892	0	12027.54565	0	0	7013.776855	0	1456.290684	0	0	0	3006.697213	21350.76134	1312.410949	13251.21429	29513.67499	3416.881382	0	16838.29875	24386.53866	17784.01371	0	0	18409.83726	2203.417286	15175.2486	0	0	0	977.2848964	11112.6161
1.14_418.1099m/z		418.1099417	1	1.143866667	0.054483333	0	100	422.3455513	648.07	0	0	0	0	0	0	0	0	0	0	17738.51315	0	0	0	0	0	0	0	0	0	0	0	0	0	0	0	0	0	0	0	0	0	0	0	0	0	0	0	0	0
1.14_438.8214m/z		438.8213633	1	1.143866667	0.162816667	0	100 - 0.399	40046.95027	53.85	40430.43914	52838.33021	40256.15061	69089.10108	45191.74194	16058.03562	47903.22581	24028.64519	21879.27036	21261.01653	45.91303784	27626.45082	36461.57062	16159.2573	32132.67591	57926.02828	108671.0246	41171.89273	34328.54632	37715.70395	50090.36238	49010.94619	13783.65556	65822.05416	72257.3311	43688.28073	25578.56536	44158.88314	65368.505	55424.03472	38247.1127	2015.974237	60894.42401	21849.32845	60472.02297	51510.36148	26247.3018	15168.03661	55060.57189	58490.56651
1.14_440.8223m/z		440.8222759	1	1.143866667	0.072233333	0	100	2740.935883	149.06	4425.451957	1254.007374	1340.311588	0	0	0	0	2180.350629	1352.299931	2600.78842	0	1023.831645	0	0	0	0	1617.217055	3804.913251	0	0	0	5282.094479	728.3032236	6321.706581	16466.44348	4405.808638	0	8929.72249	11433.40171	11130.86032	1271.015712	0	7183.712052	1895.974088	8744.780142	0	560.1240612	0	0	10883.69587
1.14_456.7962m/z		456.7962168	1	1.143866667	0.0711	0	100	1583.582277	224.6	0	0	0	0	0	0	0	0	0	0	0	2280.130784	0	0	0	0	0	0	0	0	0	10884.43541	0	6373.417806	13383.78791	0	0	4637.870278	13438.54373	5643.322217	0	0	0	0	3480.282581	0	0	0	0	5848.164105
1.14_470.7708m/z		470.7708338	1	1.143866667	0.145466667	0	100	3140.035184	149.76	3055.070871	0	0	0	6231.292019	997.3429344	5858.651586	0	0	1125.888866	0	3737.994715	897.9278584	0	0	0	1825.125435	1503.226934	0	0	885.2122513	12224.50353	2610.325345	3905.803672	22957.62767	0	1804.128904	4789.148629	16561.22803	6766.408048	3103.406235	0	1838.436115	6020.965472	5383.179944	1124.232809	1353.138985	3961.297849	0	8057.337637
1.14_476.7771m/z		476.7771035	1	1.143866667	0.107833333	0	100	2227.173021	132.19	2721.859669	3522.687236	1450.416776	5672.017301	0	3788.060841	0	0	0	1105.41951	0	345.9163525	1205.677621	0	23.67615496	1422.86071	7320.249137	1912.792235	0	0	1174.211665	4912.526695	446.1553804	7704.332895	9793.547804	3207.32461	558.8929982	6547.203506	5197.269002	0	0	0	55.34529183	0	4466.070193	1208.774568	723.5574301	0	7050.935148	10003.48617
1.14_500.8446m/z		500.8445968	1	1.143866667	0.0711	0	100	3170.88436	149.66	0	12.41752421	76.79082805	0	980.1894303	0	3472.148844	0	463.907856	855.6767114	0	13451.16421	2402.160338	0	0	0	348.5276762	0	528.7766708	35.76413721	1492.955881	11208.3276	0	8280.001561	10947.01965	4115.90397	232.1162886	6757.032546	14331.90711	12786.15804	1854.771563	0	15176.17398	1525.938414	10282.81944	556.0466067	0	586.8277189	0	5283.881275
1.14_501.8006n	501.8006301	500.7933536	1	1.143866667	0.127316667	0	100	10725.45661	109.85	10866.57122	11454.03304	3986.211595	1624.018971	7255.560414	1267.962061	21862.58445	2953.44214	11012.16425	7270.732573	0	1947.116355	11841.1306	0	9868.429644	1464.439173	11150.27614	0	2986.07834	1316.691983	3902.989679	35617.12668	1321.783131	29127.78187	55755.62123	14470.79009	7640.639486	28630.25443	22932.65925	26277.96481	5627.020857	0	26675.18473	12031.01879	15799.08576	12033.46548	2279.100871	9010.074865	1487.646589	15287.45914
1.14_528.7495m/z		528.7495325	1	1.143866667	0.16295	0	100 - 3.18	9364.614489	101.51	3486.234261	10987.01092	7257.35107	17538.79034	3088.116436	6463.765074	3504.105492	0	3742.444451	0	0	0	6665.780646	4545.651853	1416.769064	16451.69336	30701.95859	7238.366814	0	0	9413.258572	9216.551259	11.01317482	24240.894	31363.98783	13039.407	1022.103173	15673.93807	27465.64903	7904.033154	3378.193344	0	13849.50151	5755.613499	17770.29067	27583.38141	3682.026507	6089.015435	23823.34358	23309.38464
1.14_538.7577m/z		538.7576597	1	1.143866667	0.09015	0	100	4696.739479	195.63	0	3004.756577	0	2259.006761	0	0	403.2655606	0	0	2200.343545	0	1377.22688	0	0	0	0	2902.975741	0	0	0	0	23316.97348	678.3044909	12873.34196	39597.59264	4627.514003	0	9567.633713	34713.7593	10282.49091	1834.96614	0	4335.484805	2546.380632	13269.805	0	0	3842.734048	0	20811.70093
1.14_576.8035m/z		576.8035094	1	1.143866667	0.198266667	0	100 - 0.296	30919.80536	73.8	37050.30137	49255.71995	58589.64592	70775.73968	48876.76536	35391.47162	45031.43045	2900.07466	54745.01143	22765.20637	0	23629.05881	45856.56211	17545.26624	16078.39206	66859.49325	74214.92032	42138.39931	62546.3386	52086.19033	61560.88277	4948.762846	17381.97659	12941.10037	7108.173026	5601.354649	28147.36506	10764.4591	4602.094897	11101.40123	20351.58219	1656.370441	20062.71068	28471.02829	12711.77707	78604.29378	4753.025032	46646.57984	34948.93512	8361.921248
1.14_596.7357m/z		596.7356565	1	1.143866667	0.145166667	0	100	9996.454549	76.51	8565.088902	14503.44516	11292.02082	10309.56017	7687.208832	3105.893163	9153.318655	0	5142.096453	1893.740192	0	681.2171068	11542.27955	0	7497.3878	9032.043405	20420.94769	17578.27086	2712.233909	5647.626351	10056.96594	13080.9275	2796.884177	15421.53762	31090.95932	13822.51527	6028.264323	15476.1721	19466.61746	23710.45722	8831.181147	0	15921.73824	2326.934377	21983.93664	19120.07707	4528.022822	8830.708342	16279.6015	19932.54835
1.14_606.7433m/z		606.7432971	1	1.143866667	0.107833333	0	100 - 3.72	6154.396847	173	2763.579729	3939.053412	0	0	5023.930298	0	0	0	0	960.220092	0	3490.574686	0	0	0	0	2272.352114	0	4371.260977	0	0	26301.42288	1847.377009	16607.87691	38251.43607	6502.286315	0	12064.23706	44530.56717	18041.18169	1060.374554	0	14382.12164	0	21827.77523	1870.473716	5172.535181	3978.662484	0	22153.80848
1.14_612.7093m/z		612.7092782	1	1.143866667	0.053183333	0	100	3332.932035	162.32	0	2246.544119	0	0	0	0	3343.482667	0	0	0	0	0	0	1783.688997	0	0	8217.03603	2896.085399	0	3511.778369	621.6933376	9970.732503	0	14284.83993	18275.08005	0	0	10642.52696	18273.78482	11664.70546	191.4755034	0	1543.336868	2729.898555	15498.37793	3972.269855	0	0	1156.542659	8367.626116
1.14_622.7184m/z		622.7183946	1	1.143866667	0.09015	0	100 - 4.41	3911.19625	164.29	2032.600722	3857.526276	2082.203188	0	3270.587117	0	2489.0959	0	0	2289.593299	0	1965.356407	6169.929823	0	0	0	7242.423672	4873.110928	2356.376336	2820.145343	0	19244.50207	0	7173.394621	28022.71023	0	0	6330.870619	24562.23003	8171.710597	222.0585377	0	0	2337.067249	11773.73035	1673.281938	0	2337.072041	1715.826357	9256.838865
1.14_636.7414m/z		636.7413641	1	1.143866667	0.127316667	0	100	8164.666647	103.64	4616.974874	6839.423239	19954.95982	2939.268917	21705.13924	0	23048.63631	0	21848.01454	19441.42359	0	2008.375864	27972.79771	7438.778469	2842.625196	0	5427.199187	4873.075749	24950.80075	8023.962556	19722.3915	610.5513599	8916.755787	4950.675258	1749.700172	1683.93539	9219.85106	4739.84775	1144.958902	4935.532239	7456.521525	0	5963.190374	10129.88525	1596.033063	13577.07222	0	26555.64046	4368.511832	1366.467422
1.14_658.7127m/z		658.7126562	1	1.143866667	0.072233333	0	100 - 4.22	6700.16129	109.48	0	5423.427371	6748.811526	0	2049.045869	0	19453.09804	0	0	0	0	4974.325655	1227.732238	2850.159498	7199.425275	0	13498.1058	2747.844444	0	5537.98487	2033.336762	17909.11393	936.078648	13696.25819	27133.33479	11200.82097	1224.453745	10353.30901	20702.43537	13261.47139	3553.102547	0	9256.07224	7088.639275	20667.24255	15792.95428	0	2059.680184	6886.470825	18242.55224
1.14_674.7243m/z		674.7242631	1	1.143866667	0.0711	0	100 - 2.58	4746.400529	144.87	1226.212851	1926.457281	0	0	3470.276127	0	503.6754249	0	1028.824832	1727.124058	0	2560.915817	0	0	0	5645.597853	12524.51593	0	2536.757616	1365.760736	756.285587	16437.42784	0	9703.185093	16592.00687	1014.088129	0	15130.98106	29572.61621	16686.12489	1940.284802	0	13123.98513	7319.408432	15343.05103	559.2614259	0	7458.979263	0	10494.88052
1.14_732.6621m/z		732.662141	1	1.143866667	0.072233333	0	100 - 10.9	3914.684755	117.17	0	2858.70761	3546.526929	2786.602359	1020.435613	0	4293.610707	0	3775.547778	1246.74241	0	0	0	0	0	0	8062.447543	0	0	5351.140221	0	10351.49135	0	12837.77047	7844.101978	5824.316418	2517.60452	11838.04507	16603.19462	13223.67004	3262.269931	0	8350.651986	6057.700861	13221.98644	0	1832.906107	1751.799763	5296.039767	6119.815186
1.16_173.0081m/z		173.0080928	1	1.161566667	0.380633333	3	100 - 5.73 - 0.423 - 0.85 - 0.385	145805.1649	344.97	9259.919691	7913.552015	2030.422164	0	4811.916116	0	6971.058462	37455.70132	9365.690224	36331.57629	2590625.723	189224.3	6038.07887	0	0	0	0	0	460.9792672	1140.347698	3333.944706	56468.86114	98397.49011	1135.873575	0	74849.12049	874.4592133	23562.28554	120913.3704	13719.13322	8491.654064	2026724.673	54511.38232	56637.01342	47922.30726	0	24700.5251	897.4788322	0	4035.808311
1.16_186.9727m/z		186.9726724	1	1.161566667	0.382616667	0	100	904.5008098	180.63	773.5288349	351.25784	0	0	1523.963744	0	422.054941	0	505.4762742	0	0	0	741.4098016	0	631.6894503	0	8152.843729	0	489.2609359	357.3579067	746.8718324	240.200927	0	832.5094448	964.5177028	803.946466	1051.140638	268.9314851	336.0608027	638.1675435	0	521.4707197	251.9302708	535.0558175	0	5112.219542	941.8754798	5034.12384	3510.536126	1367.926195
1.16_202.9722m/z		202.9721739	1	1.161566667	0.09015	1	100	529.4660417	642.09	0	0	0	0	0	0	0	0	0	0	0	0	0	0	0	0	0	0	0	0	0	0	0	0	0	0	0	0	0	0	0	22036.0651	0	0	0	0	0	0	0	201.5086506
1.16_212.9205m/z		212.9204941	1	1.161566667	0.053366667	0	100	363.3328772	280.48	0	0	0	0	0	0	0	0	0	0	0	0	0	0	0	0	0	0	0	0	0	3357.30235	0	1200.753678	4979.113544	343.9433118	0	1327.943218	2813.286878	784.9437553	0	0	0	0	0	0	0	0	0	452.6941085
1.16_214.9335m/z		214.9334844	1	1.161566667	0.108433333	1	100	334.574609	187.98	0	1516.571522	0	0	838.3152083	0	2660.964502	0	886.485843	0	0	0	549.378152	0	0	0	828.9738163	0	463.3306429	317.348762	305.9785746	0	0	0	0	0	960.8126335	0	0	0	239.5990094	0	0	2491.873593	0	506.0123456	0	1052.429257	0	0
1.16_216.9808m/z		216.9807514	1	1.161566667	0.362983333	3	100	7799.236129	379.7	162.592619	40.5328584	13.34204773	0	1.535942888	0	44.46402841	160.1192483	873.4313587	6996.216099	61016.30931	0	7028.253086	0	55.81681564	0	0	0	0	0	7.037194471	6033.883292	458.3302364	273.4918582	348.4247038	190.6307463	22.34551136	3680.202135	19996.30082	8984.657545	6.798576068	184035.2284	2577.308299	9777.253252	13630.36388	0	660.0022578	0	0	419.3819065
1.16_258.0074m/z		258.0073809	1	1.161566667	0.218933333	1	100	1841.560844	331.07	0	0	0	0	0	0	0	0	0	0	3177.489822	0	0	0	0	0	0	0	0	0	0	2000.268463	0	0	14588.88593	3033.048016	901.1500524	685.237219	14967.90973	0	0	34645.40533	1285.174747	334.4501742	1726.535955	0	0	0	0	0
1.16_258.9917m/z		258.9916651	1	1.161566667	0.3453	2	100	4099.278312	556.56	0	0	0	0	0	0	0	0	0	588.6558218	0	1477.953336	8420.807678	0	0	0	0	0	0	0	0	2065.762017	0	0	0	0	0	0	2408.71682	2363.892185	0	148111.601	2935.763125	347.7233992	3448.813782	0	0	0	0	0
1.16_267.1096m/z		267.1095929	1	1.161566667	0.2352	6	100	3201.103523	244.17	205.5646931	373.8355283	0	0	0	0	0	0	0	583.1126731	41134.06797	0	0	0	0	0	0	0	0	0	0	3909.025936	8670.500593	4146.182784	508.0224716	16639.27872	0	3932.131242	2072.718805	274.4002472	0	23420.49366	1509.684905	696.5211772	2802.885031	0	12515.47589	0	0	0
1.16_294.0507m/z		294.0506676	1	1.161566667	0.217583333	1	100	492.7461317	312.64	0	0	0	0	0	0	0	0	0	0	1726.456929	0	0	0	0	0	0	0	0	0	0	1107.339351	569.2896164	296.0531078	0	3474.529903	0	0	385.2917157	375.0028072	0	8818.955764	0	0	0	0	3547.972539	0	0	394.4457998
1.16_308.9923n	308.992329	307.9850525	1	1.161566667	0.218966667	0	100	5602.136243	516.81	0	0	0	0	0	0	0	0	0	0	15133.50305	0	0	0	0	0	0	0	0	0	0	23624.4061	3295.508827	0	0	0	0	0	0	0	0	186740.3944	1117.018469	409.8165215	586.8780444	0	3783.539022	0	0	598.6577986
1.16_332.9216m/z		332.9215508	1	1.161566667	0.144966667	0	100 - 0.395	10684.01414	83.65	12837.46855	13764.58856	10728.69162	5335.742247	13894.92177	0	17035.04678	9378.291639	4329.21653	15584.82934	0	45072.08102	22496.90603	0	6101.648184	0	1837.145901	0	11441.27718	5481.903673	10629.03891	8248.612364	15697.22386	8370.742026	7054.10458	8595.823681	5764.149001	7579.74989	11669.89781	18551.98621	13474.15228	0	32477.38987	24006.50985	15491.17731	7932.343996	8329.151377	11955.08213	0	12015.15426
1.16_340.8855m/z		340.885541	1	1.161566667	0.125483333	0	100	1639.306203	112.92	937.7320495	1072.539361	646.8171753	780.1248769	4343.647736	0	3050.742935	0	0	2550.822171	4194.027831	3636.947449	3250.305425	0	21.24648988	0	0	0	0	0	1870.106523	709.3258303	4480.839447	16.17470506	55.40276495	809.4772321	1664.272458	678.9862206	93.81383892	4107.982708	2042.481149	2246.669285	5072.792797	7273.650247	806.6677892	1606.034444	467.3029626	5358.241799	0	975.3547411
1.16_346.0208m/z		346.0207955	1	1.161566667	0.108433333	0	100	694.7991195	327.61	0	0	0	0	0	0	0	0	0	0	0	0	0	0	0	0	0	0	0	0	0	790.7723476	2976.982187	1624.597176	428.1013937	10443.3753	0	1120.883122	401.4873095	0	0	0	0	0	667.1299242	0	10459.50147	0	0	268.7327806
1.16_356.8593m/z		356.8593119	1	1.161566667	0.107833333	0	100	3741.690578	98.4	6837.978555	5623.951068	144.5610036	52.91914374	2438.866867	150.1983309	5252.421785	9888.712199	92.08150988	123.1322192	0	2923.863775	5984.231418	18.22790039	1068.242302	92.96648316	182.8616162	21.17001026	78.69660272	439.5222147	4847.260678	7855.171004	3639.529198	9363.200579	9303.190874	6302.329478	1534.022729	6028.408039	9287.004885	9070.697721	6556.850326	0	10038.83934	1213.541154	9367.653665	1785.601333	5847.735315	3662.727503	72.79788799	9187.559151
1.16_362.8042m/z		362.8042076	1	1.161566667	0.053366667	0	100	1450.017967	194.71	376.3905692	0	0	0	0	0	0	0	0	0	0	817.3994111	0	0	0	0	0	0	0	0	0	3605.577062	0	7003.341228	12080.90655	2495.179011	0	6149.850889	7941.028166	7278.329921	1195.134808	0	2360.568902	388.4878194	4558.179312	0	0	0	0	4261.109491
1.16_368.9062m/z		368.906211	1	1.161566667	0.107566667	0	100 - 10.4	2401.320673	307.41	73.62152217	36.32475175	0	0	14.09582279	0	14.30610346	0	0	1262.84049	5747.992977	42661.16855	1277.815583	14.49214344	19.29355385	0	0.741658334	0	3.818963513	178.6390026	1.994079273	33.0688704	4277.842591	1219.601513	4440.847451	2152.634495	31.91919809	0.11880607	759.2296448	583.5142197	8.827242706	4640.026214	53.58502309	2339.208675	941.3204504	357.9601192	1448.615891	74.84266074	30.07861474	2973.822332
1.16_416.8813m/z		416.8812742	1	1.161566667	0.327666667	0	100	8872.043939	149.72	7042.653711	7808.826694	2045.553587	0	8514.717692	0	26437.75463	0	3903.57672	5464.634386	3422.328252	25704.70253	11802.15759	0	1468.153112	1997.443737	0	0	1643.454842	0	4680.123682	14429.24028	8493.771163	5816.859977	5896.626462	4804.876062	5074.982892	4833.972483	12008.90059	15389.55105	7986.136808	80844.19374	20141.66214	13234.60348	20289.1261	0	4955.334805	4097.895213	1792.311089	13133.94771
1.16_427.9413m/z		427.9412687	1	1.161566667	0.0711	0	100	689.7570569	648.07	0	0	0	0	0	0	0	0	0	0	0	0	0	0	0	0	0	0	0	0	0	0	0	0	0	0	0	0	0	0	0	28969.79639	0	0	0	0	0	0	0	0
1.16_430.7911m/z		430.7910941	1	1.161566667	0.053366667	0	100	1256.861457	158.65	1217.722988	0	0	0	0	0	815.5709672	0	0	0	0	0	87.36325302	0	969.6501555	0	0	0	0	0	1694.325869	2703.332427	0	3964.77448	6563.764019	1965.916792	269.1873096	4624.903571	4188.151207	4963.495928	1539.207357	0	4450.201704	0	6384.997904	0	0	0	0	5100.324477
1.16_459.8513n	459.8512552	458.8439787	1	1.161566667	0.144966667	0	100	23787.92698	104.95	40122.42102	39578.06927	23899.34141	280.3520829	50326.43889	467.2604204	62487.98345	6810.670061	57471.62681	63823.97263	42.24258331	69498.13361	94462.58617	292.6430312	11721.93815	399.2914151	2269.573731	31.90585789	25756.73129	19797.37887	39433.55269	4977.742034	36224.75805	3144.750684	63.96994769	2651.319655	30289.86281	3772.263958	825.8904149	18952.51033	22240.83899	674.8430411	37163.31933	73828.2276	7502.052274	27630.0234	9134.080936	51602.9566	1827.66001	72.79642901
1.16_464.7487m/z		464.7487436	1	1.161566667	0.053366667	0	100	1226.765419	178.7	1796.0542	0	795.4808399	0	158.7974006	0	707.2957356	0	0	0	0	0	0	0	5.97483948	0	0	0	0	0	12.62539814	978.3901724	0	6215.155911	3383.742344	4603.84832	0	4822.35992	642.8760798	6827.562443	5560.257051	0	0	0	4853.77699	1661.240523	0	0	0	7412.139002
1.16_464.8553m/z		464.8552752	1	1.161566667	0.07285	0	100	1503.663108	188.19	1501.851161	0	0	0	0	0	4516.71643	0	1866.583256	0	0	9039.028303	8756.309604	0	928.2310609	0	0	0	0	0	0	179.4826519	0	3271.006681	3256.198799	543.6527677	0	0	990.9166476	2218.767505	0	0	0	12713.3087	2282.198366	34.77832931	625.3251692	5402.563501	0	3320.297721
1.16_490.8351m/z		490.8350668	1	1.161566667	0.127316667	0	100 - 0.786	14409.42868	94.4	15754.86452	19209.16264	10901.35168	2395.917194	19065.52177	3.105802779	34589.07974	13766.19197	12651.94523	33206.00928	0	52036.8337	50444.21305	0	8118.613291	255.3410399	171.4789528	96.21497734	8778.556434	11719.75891	18128.18042	5932.547247	22060.18335	9602.500786	2674.810348	6859.03162	12040.46803	9542.274252	7806.234949	20768.62662	16215.1861	0	43260.10086	40963.67082	15177.21617	10708.0319	8150.695172	22751.94338	372.715149	10334.66505
1.16_516.8149m/z		516.8148655	1	1.161566667	0.053366667	0	100 - 3.12	2671.873986	163.35	11.50966651	92.06395032	161.2012844	223.3282016	703.8225933	56.41352097	726.7744406	16.5836847	777.0503046	278.0948688	0	1633.589009	8341.476601	16.07054082	0	243.8003775	280.5749418	82.63878684	101.7991991	455.8625361	0	17217.03169	0	7176.053728	14815.74529	4824.224453	666.3530422	7528.566657	8525.489702	5274.465741	0	0	13130.83142	5433.45288	6770.263033	1289.980545	0	1817.43174	275.4285118	2028.493512
1.16_532.7952m/z		532.7951547	1	1.161566667	0.03545	0	100 - 3.05	5835.631767	111.38	6802.575464	5075.317939	1124.856888	4201.618284	10644.27198	3831.038646	10299.34938	2715.795213	10379.7528	9877.533684	0	14531.77913	29319.45093	1262.588536	0	1629.809944	2212.395371	3472.580205	1169.751196	4269.433132	3400.593722	13231.54029	0	2925.279788	17515.22324	0	10965.78859	881.4917997	8129.603584	2209.549359	2229.523627	0	5474.779229	10177.59827	3376.200491	18621.52191	0	17484.11397	3907.593984	0
1.16_598.7896m/z		598.7895801	1	1.161566667	0.162633333	0	100	5572.17893	118.15	13325.86547	3885.418093	8525.296573	1990.061955	11729.41866	0	13154.35198	0	13932.62016	7014.644013	0	23856.10478	18847.88117	0	5688.643474	2099.282725	1894.811055	3093.339352	5084.150101	13548.28925	15180.9807	1331.598927	0	0	0	1646.50646	9750.246143	0	0	1287.709353	4792.019677	0	1445.276078	13929.25421	62.16779589	7235.274975	0	18732.85456	0	0
1.16_632.7726m/z		632.7726098	1	1.161566667	0.035666667	0	100 - 6.84	1085.547445	337.53	484.6672271	0	0	0	0	0	2.378023596	0	75.59999307	0	0	19910.11229	7637.703384	0	0	0	0	10.42647904	0	0	0	0	0	0	0	0	0	0	0	0	0	0	0	8574.809626	0	132.2489755	0	8442.746029	0	0
1.16_720.7003m/z		720.7003321	1	1.161566667	0.072233333	0	100	4849.14803	120.94	9635.385493	22475.6234	2789.155801	4559.163294	19359.05552	0	8146.220562	0	3555.894257	7768.389683	0	0	14889.99386	3732.984585	5955.974342	0	15588.78558	11593.16191	7826.070836	0	11431.07457	0	0	391.4167986	152.3552171	1597.077651	4049.497415	0	10.49445005	1891.915387	4741.630552	0	2117.804265	9651.575725	1810.105932	8534.023564	0	13389.154	2685.158032	0
1.18_126.9036m/z		126.903614	1	1.179316667	0.362583333	0	100	1397.356575	73.56	970.7954307	928.1086076	2121.193612	1151.453682	1536.118368	0	765.2585124	244.7116012	1841.508719	1882.923093	1014.125768	1457.348313	5388.250563	0	276.0442695	215.734196	0	0	257.5210929	1103.871258	1445.825415	231.5606861	1767.293365	1755.307479	1741.002967	2494.900209	2409.812207	1634.724489	1781.897091	1354.645676	55.35410063	1620.784576	1281.856819	2196.58487	1628.671813	1508.338279	3210.509719	1793.659732	1964.733586	1370.832944
1.18_129.0180m/z		129.0179969	1	1.179316667	0.415983333	0	100 - 3.25	34769.91984	294.77	5432.548121	3572.583334	4485.241975	1145.316056	2968.291251	1193.61083	4464.359522	23049.8673	8184.489655	13634.05324	527231.85	32288.70361	6963.050135	510.9523542	1787.540881	1024.741892	502.9920859	1256.814813	4694.127069	7029.841533	8116.875524	15870.45034	23520.04425	9235.239584	11010.75277	27690.84499	5895.886742	12537.67878	36900.31116	8066.945201	4880.720916	423864.889	20408.58103	15589.17322	14083.73478	4484.502168	15200.75706	2329.426606	6235.52753	6340.913009
1.18_141.0657m/z		141.0657259	1	1.179316667	0.108483333	0	100	209.1341734	420.21	0	0	0	0	0	0	0	0	0	0	0	0	0	0	0	0	0	0	0	0	0	0	0	0	125.175822	417.0328395	0	0	163.7468825	0	0	0	0	0	0	0	4878.626508	0	0	0
1.18_152.0819m/z		152.0819149	1	1.179316667	0.145266667	0	100 - 3.74	4111.797721	162.44	5954.080168	7955.276247	1848.383815	0	10871.44045	0	3418.629308	5162.379567	902.4681812	6414.916253	0	2822.752645	2218.948794	0	2002.488984	0	0	0	0	0	0	4476.393686	1927.158816	10985.94795	34853.27957	6660.855665	1344.880843	9907.745728	23152.38184	1952.798065	183.5007451	0	10809.40259	1572.832711	3397.34139	0	3551.444092	0	0	5332.577659
1.18_168.0769m/z		168.0769018	1	1.179316667	0.254316667	0	100	972.9064354	242.44	0	0	0	0	0	0	0	0	0	0	4435.816826	0	0	0	0	0	0	0	0	0	0	420.3650097	2947.390015	744.0450689	554.8574538	10342.07843	0	814.3667669	1117.819373	148.8553972	0	7480.076421	2023.761761	129.0145491	136.9946868	0	8244.635033	0	0	101.8843992
1.18_178.0501m/z		178.0500724	1	1.179316667	0.470983333	5	100	10389.99698	646.95	0	0	0	435641.4475	0	0	0	0	0	0	0	0	0	0	0	0	0	0	0	0	0	393.8390448	0	0	0	0	0	0	344.586565	0	0	0	0	0	0	0	0	0	0	0
1.18_197.0751m/z		197.075149	1	1.179316667	0.0711	0	100	103.1971854	441.02	0	0	0	0	0	0	0	0	0	0	0	0	0	0	0	0	0	0	0	0	0	18.43231847	0	89.85121788	76.60323606	1314.384502	0	55.24477782	75.11009105	0	0	0	23.48752295	0	0	0	2681.16812	0	0	0
1.18_207.9681m/z		207.9681158	1	1.179316667	0.271966667	0	100	1098.556153	188.87	0	254.3009664	0	0	0	0	0	0	0	0	2731.141396	0	0	0	0	0	0	0	0	0	0	7773.261621	0	4130.038316	4716.118263	4808.182114	0	450.3236776	1782.584091	793.8376644	0	5480.950887	6717.849307	632.4061662	1211.364	0	543.1170677	0	0	3931.447304
1.18_238.9312m/z		238.9312395	1	1.179316667	0.183633333	0	100	2342.399641	142.15	1998.636114	0	0	0	5789.023295	0	6289.473751	1365.993239	1393.149344	4654.758434	0	16070.99753	4972.646492	0	1091.866987	0	0	0	0	1293.585563	2836.437489	103.1858799	4765.159129	586.7756058	278.191805	0	3995.124238	1331.86411	564.1308656	3259.787062	4360.916927	0	4046.308341	9999.111718	1651.536299	0	1075.136939	2412.761779	0	1031.635063
1.18_254.9056m/z		254.9055593	1	1.179316667	0.127733333	0	100	1595.66395	112.47	1320.148685	450.9352549	467.5323661	0	4984.66948	0	3680.29758	0	1692.795378	1051.565608	0	5081.893127	1630.175136	0	0	0	0	0	0	584.0830289	606.9559122	1670.504525	0	3492.913884	3428.29214	0	1039.627774	3007.386272	4575.775877	5751.030196	3217.737992	0	3871.081853	3284.589475	4267.886882	0	0	1276.327882	0	3770.575311
1.18_259.0125m/z		259.0124676	1	1.179316667	0.290183333	0	100	4012.954309	269.18	227.9142425	356.6956906	0	0	0	0	0	0	0	6087.550079	66472.57604	0	0	0	432.6151996	0	0	0	0	0	0	6902.233101	12109.61731	1918.029988	1287.804083	16647.30146	0	829.1477255	2815.77197	1925.175849	0	14728.44075	13495.07775	4058.875636	5652.411323	0	7391.490999	0	0	693.5600408
1.18_260.8718m/z		260.8718087	1	1.179316667	0.236583333	0	100	16637.19177	71.82	23008.27696	14695.86747	22981.82169	982.0868695	40018.45171	905.1310913	39414.10135	21621.26063	31488.0675	21783.54023	0	20769.81663	30816.10099	3.882832439	11264.97114	661.7911893	0	7.178211801	30754.40133	32724.95032	36412.95207	4304.029575	12943.21179	14306.6478	10445.62852	11187.40087	27403.67165	13166.63685	7028.898323	21128.17176	30868.27051	0	19789.03565	24363.44044	15504.47787	23469.31721	9756.495531	24305.93441	1532.704161	19753.30801
1.18_261.0283m/z		261.0283075	1	1.179316667	0.25315	0	100	5268.026667	343.48	1158.448501	2138.643741	389.9081286	0	0	0	0	0	0	5198.355149	115007.6132	0	0	0	474.3662901	0	0	0	0	0	0	6915.044573	10595.60859	417.1297569	154.7244966	19333.04968	0	0	269.5598617	2693.641935	0	18911.85086	18613.5219	3019.703533	5241.953516	0	5010.400794	0	0	0
1.18_262.8481m/z		262.8480865	1	1.179316667	0.053366667	0	100	148.5040012	326.81	0	0	0	0	0	0	0	0	0	0	0	0	0	0	0	0	0	0	0	0	0	0	0	0	1501.329136	0	0	985.0121008	2577.756363	700.8506603	0	0	0	0	472.2197919	0	0	0	0	0
1.18_266.8168m/z		266.8168466	1	1.179316667	0.110033333	0	100	979.6804669	151.89	763.7613297	0	0	0	1966.071153	0	2016.208438	0	0	456.3121794	0	373.6346024	0	0	0	0	0	0	0	0	599.1129716	978.0824858	0	2454.896621	5870.447343	728.7040613	698.4528556	3687.219879	4764.936389	4239.530747	2206.521798	0	1280.970851	728.4507755	2603.942946	0	0	1145.586698	0	3130.180643
1.18_267.0514m/z		267.0513923	1	1.179316667	0.254316667	0	100 - 42.3 - 65.2	9406.362839	218.43	1098.768728	0	0	0	0	0	0	67998.54472	17321.4733	30121.57346	112298.3143	0	7775.657405	0	0	0	0	0	0	0	0	2636.058313	17668.5765	6730.16071	8355.679972	15208.37022	0	10858.0109	14672.28171	3910.340515	0	24614.94806	1974.528852	2965.355558	2733.080745	0	23034.20655	0	0	4191.996233
1.18_270.8793m/z		270.8792892	1	1.179316667	0.07285	0	100	794.0523677	215.51	145.7417727	0	0	0	0	0	0	0	0	0	0	0	0	0	0	0	0	0	0	0	0	2954.45146	0	2133.559021	6557.539342	717.2833037	0	3528.135601	6767.723408	3269.815467	0	0	888.6945807	0	3522.542379	0	0	0	0	2751.561687
1.18_276.8455m/z		276.845468	1	1.179316667	0.309233333	0	100	7650.782931	68.52	8583.300049	6285.791742	6955.561533	35.76042222	13372.28626	0	11668.06052	5201.843162	8091.816762	4078.242576	15436.46871	6422.072591	8818.480731	0	6187.582274	0	0	0	5709.027367	13062.85019	10811.1263	5464.584844	2910.13653	13139.74638	18631.03248	7471.345257	7840.268915	10853.63487	13779.43198	13035.05159	13887.12255	15106.0971	7557.322098	3356.003232	13050.32336	7657.770673	5615.813897	5423.421575	0.009727779	17061.33146
1.18_286.5746m/z		286.5745932	1	1.179316667	0.145266667	0	100	369.7891107	458.1	0	0	0	0	0	0	0	0	0	0	0	8946.372376	0	0	0	0	0	0	0	0	0	0	0	0	0	0	0	0	0	0	0	0	0	0	0	0	0	0	0	0
1.18_290.0875m/z		290.0875309	1	1.179316667	0.218933333	2	35.3 - 100	6378.181681	166.47	7125.917668	9640.058802	486.4032715	0	332.5330217	0	488.3985477	5633.044421	0	1511.998289	40640.86476	0	1040.887702	0	3209.116276	0	0	0	0	0	0	4564.480842	10025.34734	23509.33177	15736.33241	45120.77951	357.8331512	5587.413545	10849.37585	7059.437346	0	15805.46137	7635.129835	2673.632332	2736.410918	0	29933.81079	0	0	8983.623665
1.18_298.0101m/z		298.0101339	1	1.179316667	0.18215	0	100 - 2.23	1857.985394	582.03	0	0	0	69840.5461	0	0	0	7870.311367	0	0	0	213.3252497	0	0	0	0	0	0	0	0	0	0	0	0	0	0	0	0	0	0	0	0	0	0	0	0	0	0	0	0
1.18_303.0575m/z		303.0575474	1	1.179316667	0.236616667	0	100	8877.725412	331.46	737.7223583	0	0	0	0	0	601.3597032	2583.735125	0	0	119256.9533	5942.766796	0	0	0	0	0	0	0	0	0	14101.17766	5319.480165	5340.18672	16291.60305	1250.944358	0	0	0	6084.422938	0	152903.8822	1705.688252	2695.451443	21460.60715	0	8125.876258	0	0	8462.609744
1.18_308.8324m/z		308.8324181	1	1.179316667	0.073	0	100	1079.122359	176.19	2638.029024	0	0	0	0	0	0	3411.327896	0	470.7484237	0	0	827.2898875	0	414.2248112	0	0	0	0	0	938.7191859	1374.471644	0	4211.407788	7866.460456	921.3430276	630.1471772	5540.416148	3879.403555	3205.961952	331.6110026	0	0	0	3009.327794	0	0	0	0	5340.651991
1.18_312.8853m/z		312.8853095	1	1.179316667	0.270833333	0	100	8496.325163	133.8	8599.702015	3641.298721	3305.570804	0	15523.1315	0	13661.38652	2668.637741	6786.110288	15002.44218	11.82695485	59703.19544	13083.81312	0	1665.801152	0	21887.18469	0	8704.136043	4335.818563	11918.89743	24.71595728	10933.41757	3382.309802	104.9938882	4372.373781	8684.311196	992.6915232	761.2123125	2739.32037	9095.731763	12.82926828	5037.91375	23378.38764	2515.384884	14307.59122	415.0633581	17490.28229	14209.2438	3677.058885
1.18_322.1139m/z		322.1138537	1	1.179316667	0.125483333	2	100	1386.637728	548.21	0	0	0	0	0	0	0	0	0	0	8697.750706	0	0	0	0	0	0	0	0	0	0	196.6704694	0	0	0	0	0	0	0	0	0	48722.62103	0	0	621.7423859	0	0	0	0	0
1.18_330.0470m/z		330.0470383	1	1.179316667	0.183633333	0	100 - 30.3	3073.253646	254.82	2285.419574	692.933091	0	0	0	0	0	0	0	0	0	1063.620126	0	0	762.1588879	0	0	0	0	0	0	778.9424207	19822.22411	1698.711876	0	26729.89512	0	1014.015186	0	301.4163024	0	25675.66501	2123.951956	5059.055652	965.0726869	0	32830.3642	0	0	1455.851096
1.18_334.8040m/z		334.8040157	1	1.179316667	0.110033333	0	100	1470.10252	131.53	1852.985477	0	0	0	4257.9224	0	3426.131586	1436.847049	0	127.7218779	0	861.9137828	161.4930976	0	0	0	0	0	0	447.8697257	0	1063.493803	0	2864.375762	4869.570632	1704.632755	1448.363975	6972.305117	4338.54915	5804.957436	3477.898683	0	1386.060832	3297.595759	4637.25958	0	0	2571.6194	0	3841.241643
1.18_336.8026m/z		336.8025626	1	1.179316667	0.164516667	0	100	1883.909401	142.24	726.7574749	469.749625	0	0	4601.968799	0	1390.789209	0	810.5651389	636.6686496	0	1438.007479	1214.02173	0	0	0	0	1154.570773	0	0	0	3128.238201	1422.005857	6279.887994	9147.497971	653.3510786	0	4920.950695	8033.463274	7908.254149	3412.632354	0	1958.365499	3133.847284	5285.342367	0	783.7100334	144.2550668	765.2557958	8465.555707
1.18_337.0169m/z		337.0169432	1	1.179316667	0.164583333	1	100	2135.397869	459.58	0	0	0	0	0	0	0	0	0	0	63126.71495	0	0	0	0	0	0	0	0	0	0	4219.493152	0	0	0	1727.464388	0	849.3188814	0	0	0	9766.07702	4726.220391	3771.080026	1394.879553	0	105.4621398	0	0	0
1.18_344.8335m/z		344.8334879	1	1.179316667	0.18215	0	100 - 14.3	11451.40695	56.99	11982.18414	7882.757867	11704.71761	12129.95247	22196.55866	4411.89733	23169.17418	9972.436585	18798.41018	9832.073128	0	1252.299462	15125.85928	9467.834129	11705.77806	3688.242666	15793.97781	3528.134598	7807.015387	22462.79597	19867.02224	6839.14939	469.4585774	17610.59347	15837.52227	7072.109147	13399.46581	14190.86536	11732.57141	20379.68133	15898.06819	0	14201.50002	10162.57947	14519.36671	17166.27213	0	12950.67786	17181.97032	14712.67094
1.18_380.7671m/z		380.7670581	1	1.179316667	0.073	0	100	1099.865352	251.86	0	0	0	0	0	0	0	0	0	0	0	0	0	0	0	0	0	0	0	0	0	637.4538015	0	3195.159561	12699.09463	454.9188131	0	8018.703525	8064.52638	4212.599861	0	0	0	0	2649.08152	0	0	0	0	6262.806672
1.18_442.7671m/z		442.7671407	1	1.179316667	0.12915	0	100	1657.601724	166.06	1251.184679	981.7550188	0	0	2321.793761	0	3176.644905	2050.487136	909.3516079	0	0	0	0	0	0	0	0	0	0	0	878.0016273	1092.410788	0	5522.625822	11734.05475	0	670.5407324	8492.812826	4358.683931	4747.397567	1641.831223	0	0	0	3403.03131	2322.936272	0	6723.464696	0	7340.263753
1.18_442.8704m/z		442.8703902	1	1.179316667	0.05515	0	100	730.9634787	267.07	39.13871888	0	2.009760803	0	69.2902015	0	163.4144633	0	2444.979653	153.7557689	0	8965.394058	6456.509157	11.17632988	0	28.03918666	0	0	0	6.876173342	0	0	0	0	0	0	1281.602149	0	354.291293	0	0.653343032	0	0	4180.245452	0	254.9366193	0	5544.156463	3.741835272	0
1.18_484.8694m/z		484.8693518	1	1.179316667	0.053366667	0	100	2941.871132	190.57	5506.600961	0	0	0	4955.805653	0	7381.326111	3014.650787	0	7466.489442	0	26725.62725	10943.31735	0	0	0	0	0	0	0	0	1940.397215	0	0	0	1670.442484	0	4865.312622	904.9274556	4346.631345	0	0	18887.93766	13710.81608	2355.35195	0	0	5900.388535	0	0
1.20_135.9198m/z		135.9198374	1	1.197233333	0.090783333	0	100	252.2876152	144.58	1150.885526	0	0	0	645.7905822	0	632.494216	0	198.7836319	0	0	0	263.3269127	0	0	0	0	0	0	0	288.8323008	184.1425141	0	245.1683806	883.8554452	106.647584	92.74693318	572.8276976	887.1721051	931.9847666	374.2222564	0	386.957104	240.704342	1277.019015	0	0	0	0	914.2724454
1.20_165.0659m/z		165.0659187	1	1.197233333	0.183633333	0	100	849.2088717	466.25	0	0	0	0	0	0	0	0	0	193.921372	0	0	0	0	0	0	0	0	0	0	0	0	124.2364103	0	0	9625.962519	0	0	0	0	0	0	0	0	0	0	24030.75503	0	0	0
1.20_166.0282m/z		166.0282061	1	1.197233333	0.05515	0	100	75.93959837	400.2	0	0	0	0	0	0	0	0	0	0	0	0	0	0	0	0	0	0	0	0	0	144.8936085	966.5990285	362.695484	0	0	0	0	0	0	0	0	0	0	0	0	1715.275011	0	0	0
1.20_170.9436m/z		170.9436134	1	1.197233333	0.236616667	0	100	1827.053056	106.77	1240.479586	897.8008853	768.5248126	0	4931.263057	0	6249.55808	437.3224271	2201.17334	2152.631327	452.0471535	9132.178598	2065.325084	0	647.2700873	0	0	0	1903.588909	1749.895707	1359.209775	285.7301926	2106.955717	875.2290531	1479.760919	545.9351554	3181.156006	1372.891808	1097.074515	5142.662995	2466.874025	1207.415572	2601.783337	5261.881937	2451.126088	0	962.314062	1015.220939	0	3945.356464
1.20_172.0241m/z		172.0241091	1	1.197233333	0.309966667	3	100	2003.371835	497.27	0	0	0	0	0	0	0	0	0	0	0	0	0	0	0	0	0	0	0	0	0	3937.459052	0	0	0	0	0	0	0	1264.579127	0	63531.89436	0	0	1816.647946	0	13446.52249	0	0	144.514078
1.20_172.8985m/z		172.8984562	1	1.197233333	0.34535	0	100	7909.643073	68.13	7721.80328	5082.883179	5436.887671	373.6432126	12134.79403	0	10837.6445	9679.498667	7048.683144	6573.892775	11038.77946	309.3792667	7505.845102	0	5725.535343	342.5111418	329.4135291	1720.665406	8110.328457	9571.762524	9778.694316	4243.043809	6630.289448	13592.4636	20264.15551	6455.204499	6774.203111	16642.35631	19377.38489	15696.44559	8568.676926	16124.09599	6872.604407	6714.907937	10744.05972	8534.731956	10745.72593	8013.707648	885.3885725	17033.69098
1.20_187.1080m/z		187.1080246	1	1.197233333	0.272466667	8	100	1659.793915	223.69	0	0	0	0	0	0	0	0	0	0	13715.64768	0	0	0	0	0	0	0	0	0	0	2806.227582	2819.647974	1847.656774	2602.402313	11384.00799	0	2664.766312	3243.550403	895.0444231	0	7478.057418	710.8943026	154.3099998	1023.874885	0	16020.16294	0	0	207.1838878
1.20_193.0497m/z		193.0497425	1	1.197233333	0.54165	14	27.6 - 100	13286.01757	247.79	2004.04268	0	0	0	0	0	0	25650.72988	3249.551722	12499.80409	161184.2049	510.1470204	6384.818358	0	0	0	0	0	0	427.7799121	0	15804.87184	417.8584217	5180.795823	66075.09153	29811.97275	341.9683373	6668.732944	21006.32133	1155.134966	893.53447	132837.9642	20451.90763	2411.4159	6913.49312	0	28869.15051	0	313.2439372	2110.577
1.20_208.0720m/z		208.071968	1	1.197233333	0.126216667	1	100	767.5421379	493.57	0	0	0	0	0	0	0	0	0	0	0	0	0	0	0	0	0	0	0	0	0	0	0	0	0	6703.968077	0	0	0	0	0	0	0	0	0	0	23772.24022	0	0	0
1.20_222.9148m/z		222.9148087	1	1.197233333	0.182233333	0	100	3823.763661	90.32	5877.777279	2876.492264	4645.600891	0	10859.32358	0	11032.51453	1621.018932	9155.097964	7283.920648	0	5461.897301	8993.235212	0	3319.056346	0	506.5572232	0	4929.741439	7748.32318	8601.802278	201.2272672	2646.230622	1883.746433	205.6448812	1469.939681	7641.923276	1328.821836	718.8166505	4196.673788	7462.45695	0	2985.352735	8673.474044	1619.576962	6056.229086	1464.895423	7599.918219	0	3180.574257
1.20_224.0228m/z		224.0228306	1	1.197233333	0.307266667	1	100	12069.51587	316.73	0	0	0	0	3177.833398	0	1997.623811	0	0	6107.875723	112094.2273	13669.30837	408.7183052	0	2106.236061	0	0	0	0	0	221.1797389	55423.51168	6866.322766	6657.292003	9205.162117	4932.846891	12708.23577	1253.33399	3285.202512	920.1101532	7166.123482	222207.4754	9268.517424	2792.605132	15183.38318	0	4503.276574	0	0	2072.149807
1.20_234.8686m/z		234.8685638	1	1.197233333	0.164583333	0	100	2687.615034	123.68	3483.51141	0	0	0	9039.809678	0	6208.37561	3494.502199	3406.517551	6260.993109	0	8569.612998	3025.780461	0	1138.39363	0	0	0	0	1053.143187	1894.355582	92.83656021	6048.501155	1244.943564	437.3302876	212.5570811	4343.34587	2630.04873	774.0659681	6055.657024	4027.829376	0	2743.128257	14754.55161	1656.999271	0	1111.093125	4536.382231	0	2552.163229
1.20_242.9966m/z		242.9965949	1	1.197233333	0.273283333	0	100 - 1.54	29479.27661	334.48	0	0	0	0	0	0	2976.830299	0	26147.94151	65257.2427	571250.6295	19722.10023	56072.21974	0	0	0	0	0	0	0	0	11494.3461	1729.256445	694.4177681	0	2281.925299	0	2920.462483	60687.64073	30908.95002	394.4440666	304672.0299	5630.727959	20331.73644	46540.12939	0	8416.587055	0	0	0
1.20_244.8346m/z		244.8345824	1	1.197233333	0.05515	0	100	695.0164084	251.2	0	0	0	0	415.7093798	0	510.6205813	0	0	0	0	0	0	0	0	0	0	0	0	0	520.1226738	277.6807814	0	1280.963164	5280.694996	0	461.6267723	4560.045028	8365.653153	2308.468422	77.13509521	0	0	0	914.5529316	0	0	0	0	4217.416176
1.20_250.8429m/z		250.8429111	1	1.197233333	0.164583333	0	100	3327.106201	89.21	3847.486863	0	2.429328214	0	8577.867347	0	7355.771508	6107.618888	4828.456268	6654.139204	0	5132.596275	3389.876221	0	1027.751276	0	0	0	0	550.4262389	3727.065387	584.0633621	4893.499934	4765.067513	5342.087663	1235.616496	4600.411956	6258.948784	3559.363416	9645.158453	6745.572488	0	3474.162724	9106.840273	5470.483803	2524.545642	2706.288965	4339.696025	0	7990.54532
1.20_252.8398m/z		252.8397639	1	1.197233333	0.14685	0	100	1911.804933	101.94	2120.605219	0	0	0	5505.390665	0	5015.845618	1613.462734	2419.522271	3240.947617	0	3235.880839	2286.222407	0	347.8023715	0	0	0	0	0	3389.868792	488.6099913	615.7398577	2381.326571	1177.819087	724.7561598	3724.550367	2842.627282	2345.539826	6244.209954	4755.750445	0	2479.71418	6405.985858	3009.527995	370.8093548	708.7942363	4089.320058	0	4924.409259
1.20_256.8760m/z		256.8760308	1	1.197233333	0.182233333	0	100	4218.287098	93.54	5972.145157	2757.9713	3869.094133	1007.353244	13828.29037	0	9750.743228	4187.266582	9899.003917	7547.138825	0	668.6218663	9118.521766	0	2957.337625	645.8491621	0	0	5003.742745	9437.499952	6613.364725	2.227701476	5136.52405	3146.237666	284.6827471	882.8728903	7999.281176	2404.261054	0	4187.459838	6840.474948	0	2472.537905	9884.645438	1481.51692	10317.85696	1372.262084	11872.43335	807.2930603	4554.729514
1.20_258.7640m/z		258.7640432	1	1.197233333	0.05525	0	100	150.6937518	535.07	0	0	0	0	0	0	0	0	0	0	0	0	0	0	0	0	0	0	0	0	0	0	0	0	1013.939677	0	0	161.9869172	5153.210981	0	0	0	0	0	0	0	0	0	0	0
1.20_262.0599m/z		262.0599068	1	1.197233333	0.090783333	0	100 - 1.1	1277.742841	251.85	1257.721944	719.088096	0	0	354.2829915	0	0	0	0	0	0	717.7203204	0	0	0	0	0	0	0	0	0	561.6516539	0	9030.936727	5616.324484	0	0	2121.176298	16603.18001	0	0	5553.945408	502.5849717	0	1428.354864	0	0	0	0	7869.087548
1.20_262.8687m/z		262.8687403	1	1.197233333	0.218933333	1	100	5485.414041	76.67	7967.054264	5630.98934	8316.507075	0	13303.0749	0	15609.26296	4618.388415	12526.18059	7694.05028	0	5001.115559	10396.29294	0	5108.747426	0	0	0	5496.845686	10956.2259	12500.43632	1315.696483	4711.416592	4489.806554	3520.296214	2920.429364	8677.544773	4442.927694	2166.773965	7304.591188	9370.450584	0	6088.225047	9060.791481	4883.462236	9796.847274	3174.42855	7368.190073	451.8583106	6341.774751
1.20_269.9606m/z		269.9605651	1	1.197233333	0.18215	0	100 - 6.69	1995.721563	240.59	0	0	0	0	0	0	0	0	0	1526.597766	13284.92657	0	0	0	0	0	0	0	0	0	0	854.1427509	18872.15697	945.7671598	465.5475018	0	691.1067855	4899.116246	7142.099166	1017.947464	0	0	2629.582161	19797.84203	9936.613638	0	0	0	0	725.7499953
1.20_273.0073m/z		273.0072914	1	1.197233333	0.560583333	2	100 - 9.41 - 0.23	149073.2553	332.6	388.512593	0	638.3732224	0	19932.14999	0	59653.3617	21565.40246	165825.485	380719.8972	2992449.489	162960.268	305513.4757	0	0	0	0	0	0	969.3692818	0	42695.12757	17348.01615	1696.068868	1688.253634	35488.39009	0	22646.09287	203129.4122	115172.9634	3625.601074	1280781.901	45215.96098	141033.7759	197441.0031	0	39196.26783	0	0	1130.696171
1.20_290.8617m/z		290.8617328	1	1.197233333	1.041666667	0	100	24652.92924	61.57	58002.36649	29467.99678	38664.42939	16297.55119	51937.1751	13068.44844	43565.88694	42501.40412	21950.19817	21935.15298	8929.84637	2232.400392	23976.29493	5397.570513	17784.9513	8022.562213	7376.171702	11722.45924	35189.24757	61866.98772	55303.21127	7600.91554	18284.54348	26118.05935	30042.10398	16407.32656	21591.63145	36907.61653	26488.63498	39474.03231	27766.69859	5690.426734	18922.89099	26870.76933	20585.19951	25822.92684	19896.94455	24045.58301	8250.831653	36738.00438
1.20_292.0353m/z		292.0353328	1	1.197233333	0.1998	1	100 - 1.02	9425.816715	282.46	0	0	0	0	0	0	0	0	0	0	136356.0507	0	0	0	0	0	0	0	0	0	0	6010.555616	0	4374.94844	1667.8738	61924.53166	0	10840.28095	7145.500753	0	0	74453.61017	28853.04554	0	0	0	61280.85572	0	0	0
1.20_294.8323m/z		294.8323131	1	1.197233333	0.1645	0	100	3631.791975	92.63	3544.853752	4772.044858	6392.673377	0	8338.18582	758.7123484	10760.82293	2488.854917	9045.127552	4466.418824	0	2076.887431	7095.258992	0	3097.041588	0	0	0	5683.819495	6907.465274	6195.534991	149.3344881	461.0471323	1898.469031	965.9608235	1900.071785	7383.673213	2567.794099	627.7751708	3146.895382	6230.829532	0	2290.290693	3638.690999	2244.978858	11151.96407	0	9693.901035	1110.363377	5220.346134
1.20_306.8353m/z		306.8353201	1	1.197233333	0.218966667	0	100	4374.416957	113.84	5583.357932	2212.589462	1442.555062	0	6502.497884	0	6112.840564	6114.30125	0	999.8676207	2827.392922	450.2654826	2318.328718	0	2565.761838	0	0	0	0	4735.392057	1720.159587	3526.921059	581.4747152	12584.70046	19500.0737	6550.947488	1320.538149	12671.08975	12532.90182	10432.23663	6386.607862	9200.045162	4036.424129	512.3397883	7412.726869	2290.194599	6460.871819	4246.470737	0	18204.57283
1.20_306.8672m/z		306.8671629	1	1.197233333	0.092283333	0	100	1230.334406	168.26	237.6029936	1275.315784	582.3466899	0	5567.897918	0	6877.275079	0	5597.163961	0	0	0	1420.132721	0	4671.993739	1213.811939	0	0	1233.520104	6609.680729	0	0	0	0	0	0	5325.918568	0	0	0	1189.055611	0	0	1228.639183	0	3555.879763	0	2208.69221	0	0
1.20_312.9543m/z		312.9542655	1	1.197233333	0.05525	0	100	470.7994493	330.03	0.90182632	0	0	0	0	0	485.3366052	0	0	0	0	0	0	0	0	0	0	0	0	0	0	0	2373.206326	20.6722316	16.11028611	0	335.9813094	62.49109748	8.932154757	474.596913	0	9024.298277	3485.39098	2875.250975	447.2021677	0	163.205723	0	0	0
1.20_332.8988m/z		332.8988224	1	1.197233333	0.1821	0	100	1320.111248	143.23	6.251722901	1355.516228	2565.579386	4918.058854	1658.795933	2401.231115	1007.089509	0	6235.625277	0	0	0	2431.791956	2758.734869	841.302384	4712.229105	2177.932356	4509.438196	287.0425477	1321.801031	387.5038051	81.79366433	0.190626421	21.96947945	3.414873313	0	909.5327964	0	48.09127377	0	0	0	12.19777949	0	0	3524.506029	0	1733.694506	7452.838992	0
1.20_342.8760m/z		342.87601	1	1.197233333	0.236633333	0	100	4288.676478	79.46	7747.072114	2998.675469	4669.517582	0	10742.37371	979.3061424	9904.412262	45.38810726	8255.404795	7858.964585	0	0	9299.184698	0	2762.542621	0	963.3324199	0	4164.706711	5692.499439	12791.3181	6140.102107	2444.037684	4112.42932	6535.293289	787.0226799	8637.036651	3367.809898	4881.210276	3718.495992	7331.42702	3898.163588	3363.577981	7045.583494	1737.206648	5182.148357	2700.537963	8097.639043	837.4938215	4690.233239
1.20_350.9724m/z		350.9724337	1	1.197233333	0.16435	0	100	1495.814769	558.21	1356.797666	0	0	0	0	0	0	0	0	841.1243226	0	4159.4046	638.1981536	0	0	0	0	0	0	0	0	0	0	0	0	0	0	0	0	0	0	54133.27467	455.5715375	1239.849347	0	0	0	0	0	0
1.20_364.8565m/z		364.8565376	1	1.197233333	0.055116667	0	100	535.2797117	178.08	386.8772676	0	0	0	2298.881956	0.425414925	1365.292302	0	1586.038032	685.741298	0	911.1483107	687.9170679	0	0	2.669571438	0	0	0	4.44809193	0	0	0	0	3127.249708	0	0	1922.131885	3468.235718	2102.104958	0	0	0	1814.432595	0	0	0	2118.153716	0	0
1.20_365.8005n	365.8004886	364.7932121	1	1.197233333	0.201316667	0	100	6901.976105	115.98	5443.592493	721.554331	922.4602583	24.3105208	18933.0046	0	14945.62943	7826.654702	1886.315676	4076.079447	0	882.5824645	4682.700936	0	0	0	31.3937999	0	0	2481.309629	3703.555882	1749.549529	5687.833726	14749.76626	21277.02198	4078.36136	4086.556127	26750.54544	19845.90497	24154.93909	11751.11727	4804.745569	7665.266912	8839.301582	12037.84372	2611.430547	6647.199999	12910.61464	16.93482112	27909.68803
1.20_366.7908m/z		366.7907793	1	1.197233333	0.12915	0	100 - 1.8	3261.268772	146.72	4906.904565	0	952.6064693	0	8393.62336	43.99571995	1704.816743	3335.660608	681.9532668	818.8409521	0	0	1298.30088	17.02340447	539.6334537	0	57.9032141	51.40613502	0	808.7816198	1002.033257	1056.389015	711.6588918	10855.48969	13791.24557	1946.896043	2360.406877	17425.20149	11516.87965	15036.39327	4767.575107	0	2804.533388	4077.085405	6274.511497	926.3270167	0	2218.572128	124.44693	13791.24341
1.20_382.7640m/z		382.7639614	1	1.197233333	0.073	0	100	966.7672895	229.6	405.0385804	0	0	0	619.9390291	0	0	0	0	0	0	0	0	0	0	0	0	0	0	0	0	387.0771946	0	3558.598928	8527.660568	445.7590935	0	6699.249132	7592.201522	5212.913957	0	0	421.5704299	0	2262.552349	0	0	0	0	4471.665374
1.20_382.8269m/z		382.8268689	1	1.197233333	0.090783333	0	100 - 10.1	1051.144783	161.42	3249.263048	0	0	0	4800.038157	0	6468.122711	0	2122.335605	2583.143835	0	458.7651473	5383.176827	0	744.4239034	0	0	0	0	1322.942636	1818.605109	306.6048284	0	0	365.4654553	0	3257.118617	0	613.467524	0	0	0	770.0423172	4531.46819	260.0419922	2619.117779	0	1880.868117	0	0
1.20_389.0832m/z		389.0831513	1	1.197233333	0.12905	0	100	1065.773465	592.68	0	0	0	0	0	0	0	0	0	0	3286.204696	0	0	0	0	0	0	0	0	0	0	580.5614946	0	0	0	0	0	0	0	0	0	40895.71935	0	0	0	0	0	0	0	0
1.20_394.8452m/z		394.8451659	1	1.197233333	0.433383333	0	100	18624.16782	77.05	24848.50786	10280.66529	26111.69016	2886.741063	38460.3895	902.260699	43792.42779	21177.93005	26437.67312	24613.61496	14172.91034	3583.417617	27093.87856	2137.478487	53601.48455	4651.84991	5657.219015	2643.307797	31025.43731	41159.16942	45436.50463	5167.608128	20617.46889	8532.649255	7010.585574	10829.25585	34793.51007	10996.10481	3276.931874	17973.89967	20400.06565	4071.290299	8814.491949	38355.30876	11376.80254	36643.96979	9668.059017	35322.80806	9689.238228	10765.05394
1.20_422.7514m/z		422.7513611	1	1.197233333	0.092283333	0	100	1064.71454	193.43	573.1795943	0	0	0	3245.136896	0	800.3010727	1750.330518	0	0	0	0	0	0	0	0	0	0	0	0	0	0	0	3532.698395	2817.719871	0	0	9219.184799	4028.910209	6700.991315	598.1713861	0	557.4014958	4416.684981	1467.430394	0	0	843.369689	0	4166.500074
1.20_434.8006m/z		434.8006489	1	1.197233333	0.073033333	0	100	1297.420571	168.09	2279.388469	1568.275108	771.4291626	0	6430.825781	0	3384.780814	0	3601.145666	1503.937707	0	0	2824.910058	0	1337.306859	0	0	0	0	8345.019965	0	0	0	0	0	0	3738.700146	0	0	0	989.0359164	0	1522.775135	2540.919691	0	4121.178214	0	8218.531576	0	0
1.20_440.7225m/z		440.7225176	1	1.197233333	0.05525	0	100	904.785118	244.06	0	0	0	0	0	0	1488.8007	0	0	0	0	0	0	0	0	0	0	0	0	0	0	0	0	2305.242017	8265.186297	0	0	7253.691155	8131.54649	3982.209358	0	0	0	0	2174.136837	0	0	0	0	4374.440624
1.20_448.7754m/z		448.7754398	1	1.197233333	0.29235	0	100	10286.43011	92.35	13852.84548	10528.14414	13268.16871	5628.848794	27945.33324	3747.249032	21676.58203	5347.12221	21439.9462	12302.08656	0	0	14471.90903	1442.951736	9328.847525	1283.372104	0	5943.398632	13153.87818	36806.99158	25226.98665	628.6132621	5176.206939	7875.043641	4123.647686	5995.136027	11704.05034	7054.774295	1755.268957	11177.18707	18952.59954	0	4355.147749	5071.909695	6323.802282	33662.36852	6992.732069	28112.22374	3597.266563	11824.13355
1.20_486.7484m/z		486.7484369	1	1.197233333	0.110033333	0	100	1967.787456	127.27	4537.783223	0	0	0	6083.114042	0	4487.642334	2426.118	1687.800395	2667.524502	0	1832.429945	0	0	0	0	0	0	525.0664711	0	1878.690987	428.0337841	0	2218.499417	2724.213149	0	2729.650741	7075.583462	45.84583459	8968.078758	4777.411953	0	1452.112169	4422.563248	4615.281574	1659.772426	0	3466.376449	0	9113.04627
1.20_509.0987m/z		509.098709	1	1.197233333	0.05515	1	100	1491.413764	601.84	0	0	0	0	0	0	0	0	0	0	58104.12846	0	0	0	0	0	0	0	4535.249635	0	0	0	0	0	0	0	0	0	0	0	0	0	0	0	0	0	0	0	0	0
1.20_546.7501m/z		546.7500736	1	1.197233333	0.182233333	0	100	9081.04998	102.99	14540.781	10987.81764	18064.42233	11375.6868	26180.04779	0	21419.844	5299.613006	21763.21545	6958.442285	0	368.0795218	7835.677799	1350.246075	8649.729303	2231.643261	5979.329385	6934.639302	7248.661697	26721.06026	25019.42757	0	1631.781995	9485.223758	969.858525	4079.075995	14660.74727	3343.874965	29.22189756	8623.776896	15013.64718	0	2434.044678	2629.310675	3237.068123	34946.34483	1224.37247	28823.94133	0	8761.300079
1.20_617.0030m/z		617.0029994	1	1.197233333	0.1114	0	100	1951.744402	433.32	0	0	0	0	0	0	0	0	0	0	0	40020.55997	0	0	0	0	0	0	38454.12364	0	0	0	0	0	0	3498.581254	0	0	0	0	0	0	0	0	0	0	0	0	0	0
1.20_658.0282n	658.0282342	657.0209578	1	1.197233333	0.4885	0	100	14008.50086	618.58	0	0	18584.06278	0	0	2245.28401	0	3338.670385	0	0	0	634.7200909	0	0	0	0	0	0	561910.3132	0	0	88.89031047	0	0	0	0	0	0	0	0	0	0	0	1555.095265	0	0	0	0	0	0
1.20_901.1595m/z		901.1595328	1	1.197233333	0.092283333	0	100	1440.641015	648.07	0	0	0	0	0	0	0	0	0	0	0	0	0	0	0	0	0	0	60506.92262	0	0	0	0	0	0	0	0	0	0	0	0	0	0	0	0	0	0	0	0	0
1.22_124.9901m/z		124.9901458	1	1.216716667	0.326283333	0	100	6757.643556	200.45	1482.84748	1139.06343	161.5240759	0	717.8798461	0	0	5463.490357	0	3161.168282	75443.03638	4124.371881	908.9673437	0	2061.957292	0	0	0	0	0	574.8185545	9048.203719	11559.84902	5270.675964	10041.94179	21682.15951	328.4960972	6107.721381	13456.98356	2768.341394	320.609102	38782.25067	10631.12607	3458.298844	6087.214163	0	21390.90369	0	0	2522.787687
1.22_129.9746m/z		129.974554	1	1.216716667	0.199883333	0	100	1230.816457	123.97	3654.751954	1222.973563	2058.83441	0	4361.739411	0	3708.579976	396.603818	5364.969599	1205.599121	0	1089.01486	4499.34585	0	2362.460393	0	0	0	434.2958374	3621.071529	4290.775619	363.9286259	716.0687297	249.0473199	329.1632306	162.3917904	1503.849837	154.6428621	117.5882417	568.0218625	1683.22899	0	1501.917608	1808.507484	875.7370019	0	0	327.0817881	0	367.5579521
1.22_131.9080n	131.9080115	176.9098192	1	1.216716667	0.182233333	0	100	1046.848408	93.45	993.9176165	395.9272637	400.041847	0	3742.377576	0	2348.659641	0	993.9062947	2109.652843	0	1503.701454	1968.260271	0	1081.758485	0	0	0	0	789.4940726	2236.725809	0	997.8959555	1146.046969	766.5501293	373.6838918	1801.210763	1304.986465	1072.896966	2097.328381	1584.051451	0	716.1927263	3270.841583	897.201353	811.9558833	347.6342244	2071.509777	0	2057.511366
1.22_136.9165m/z		136.9164795	1	1.216716667	0.164583333	0	100 - 3.34	1006.110782	79.46	1568.174335	444.2023444	496.5304944	0	2659.938254	0	1732.117653	681.4715193	1646.347793	2182.266365	0	468.0305464	1713.076132	0	571.1848719	0	0	0	333.1717283	1117.084228	1522.332443	317.1696872	1345.16635	908.4117326	828.0935323	527.7217767	1633.88783	1630.266038	607.4266644	2160.97968	1617.313762	0	1065.329455	2620.633	998.1564471	1597.433293	982.3983397	1833.876696	0	2351.050455
1.22_139.0501m/z		139.0501369	1	1.216716667	0.2352	0	100	1842.914127	270.07	989.5692235	783.978028	0	0	0	0	0	322.1680085	0	185.8524142	16701.92304	0	0	0	0	0	0	0	0	0	0	1299.896635	425.5338728	2367.951879	255.0366347	8578.514973	0	2893.486797	3319.469727	66.74740016	0	5939.01899	1796.416227	0	1192.550682	0	26974.17581	0	0	227.0954959
1.22_144.0768m/z		144.076781	1	1.216716667	0.092283333	0	100	153.2457981	319.14	0	0	0	0	0	0	0	0	0	0	0	0	0	0	0	0	0	0	0	0	0	501.38708	0	206.9329435	356.9817385	303.3420839	0	2513.398827	1965.668995	241.0289964	0	0	122.8541587	0	110.5143634	0	0	0	0	114.2143329
1.22_144.9661m/z		144.9660511	1	1.216716667	0.092283333	0	100	220.8341892	508.03	309.4573253	0	0	0	0	0	0	956.0410879	0	0	797.9796315	0	0	0	0	0	0	0	0	0	0	0	0	0	0	0	0	0	0	0	0	7211.5579	0	0	0	0	0	0	0	0
1.22_145.0131m/z		145.0130735	1	1.216716667	0.578266667	0	100 - 0.419 - 0.449	159840.6724	382.03	4315.700471	5841.573445	0	38511.13344	14765.22545	0	13519.25189	23940.8653	14774.65767	71086.98966	1728426.379	42391.14772	7339.609796	0	34176.39242	0	0	0	663.2961474	1800.933334	5743.771872	210885.7999	61623.21734	6414.958003	7727.345156	92106.83033	4264.895636	12037.44304	27495.79772	27835.62399	18312.72379	3639307.858	118336.4118	54289.2924	124603.7431	0	87421.40133	0	0	74256.47233
1.22_145.0607m/z		145.0607226	1	1.216716667	0.271933333	0	100	1740.11269	220.08	220.8039567	325.4244653	0	0	98.5486546	0	0	0	0	411.955215	17995.73719	0	0	0	277.29521	0	0	0	15056.49463	0	0	2054.551279	3939.160584	0	0	3484.392901	0	1086.001735	1598.089292	881.4484663	0	8560.687376	4130.495216	865.4477638	1487.623176	0	6415.043425	0	0	1533.933803
1.22_152.0012m/z		152.0011705	1	1.216716667	0.201316667	0	100	412.0831334	235.25	0	0	0	0	0	0	0	0	0	0	2215.281535	0	0	0	129.9505131	0	0	0	0	0	0	492.6846962	714.3920712	110.62908	1557.858006	1487.667573	0	567.3917211	655.8405326	0	0	1275.187418	5374.372286	162.8775887	354.0829787	0	1964.321773	0	0	0
1.22_154.0170m/z		154.0169565	1	1.216716667	0.14685	0	100	218.0670014	240.58	0	0	0	0	0	0	0	0	0	0	0	0	0	0	0	0	0	0	0	0	0	292.5655741	0	1723.458034	604.2327095	1312.832575	0	715.04538	2016.903044	0	0	0	1720.307071	0	0	0	773.4696709	0	0	0
1.22_154.8974m/z		154.8973686	1	1.216716667	0.236616667	0	100	2550.898542	77.64	2254.789924	661.9731607	2075.715551	0	5972.980001	0	6219.021021	3477.015453	3127.180621	3034.736546	0	1456.899325	2411.032496	0	3665.20631	0	0	0	1989.585657	3687.637098	3714.769982	201.2837358	2235.820342	3569.397979	5103.800336	1109.494505	3633.669279	5209.807353	3391.15823	7731.797107	2786.713593	1392.977045	1638.697325	3862.38652	2820.523977	2327.176297	1968.931975	2932.175183	0	6685.446169
1.22_156.8945m/z		156.8944651	1	1.216716667	0.14685	0	100	988.128776	106.12	943.7520508	0	0	0	2188.665969	0	1942.360019	0	597.9914514	1291.967246	0	626.9810905	963.9363068	0	1441.162927	0	0	0	0	807.3147325	1287.538712	60.00189749	582.6901849	2293.765259	2522.155356	0	2168.709234	2730.462205	1846.70502	3858.232853	1146.241528	0	635.7935147	2274.464846	1725.35473	0	410.6228732	1290.655989	0	3429.204351
1.22_166.8596m/z		166.8595546	1	1.216716667	0.055116667	0	100	138.3529933	390.05	0	0	0	0	0	0	0	0	0	0	0	0	0	0	0	0	0	0	0	0	0	0	0	0	741.8373898	0	0	1635.866603	3074.073797	218.4093544	0	0	0	0	140.6385733	0	0	0	0	0
1.22_168.8568m/z		168.8567579	1	1.216716667	0.055116667	0	100	142.1051469	424.37	0	0	0	0	0	0	0	0	0	0	0	0	0	0	0	0	0	0	0	0	0	0	0	0	384.8376863	0	0	1695.434177	3553.000342	335.1439663	0	0	0	0	0	0	0	0	0	0
1.22_170.9303m/z		170.9303014	1	1.216716667	0.055116667	0	100	217.5407532	512.09	0	0	0	0	0	0	0	0	0	0	0	6927.184342	0	0	0	0	0	0	0	0	0	0	0	0	0	0	0	0	0	0	0	0	0	0	0	0	0	0	0	0
1.22_174.9140m/z		174.9140071	1	1.216716667	0.14685	0	100	776.6268897	108.01	211.3681681	251.0766797	0	0	2613.212406	0	2744.500794	0	1532.490564	1531.425566	0	0	1754.599276	0	787.6354566	0	0	0	0	770.777334	845.115572	0	700.8487937	910.2588231	1025.534898	194.931999	2039.040883	1630.187427	327.4431786	1903.368848	833.4386726	0	334.7099133	998.8167055	1291.765168	1215.90176	237.961682	1969.942158	0	2381.443856
1.22_181.9167m/z		181.9166506	1	1.216716667	0.12915	0	100	346.7748104	165.81	1817.600974	0	0	0	2039.935304	0	1497.940008	0	1420.546774	0	0	0	659.886233	0	1404.18595	0	0	0	0	220.2855933	1126.354682	0	257.9787921	271.9970391	0	0	663.8539649	0	0	438.2745759	116.6173161	0	0	801.553936	746.7141253	0	0	0	0	0
1.22_181.9464m/z		181.9463633	1	1.216716667	0.2556	0	100 - 1.58	6531.049857	114.91	29399.06241	5918.139271	9146.258237	0	16873.49137	0	13619.8724	24534.70885	24389.51161	6866.405322	0	0	17668.15657	0	8026.488055	0	0	0	5868.482374	12928.64101	15063.91279	1348.780036	9141.529272	2342.147765	1299.289561	1076.603455	7740.138213	1611.554045	206.9571725	4498.52829	7231.138989	0	6232.086283	10447.48437	6836.297373	1006.851147	1249.182031	5171.694539	328.1845883	2737.607066
1.22_181.9651m/z		181.9651074	1	1.216716667	0.254283333	0	100 - 28.5	18172.76435	136.45	4117.400387	14421.30858	9449.002497	0	8355.536681	0	17962.85824	3295.48959	2552.24666	8315.767188	127781.8539	6270.11997	4806.603014	0	8638.774162	0	0	0	1593.723349	3559.79605	3879.824434	24658.97962	9361.143707	29469.86644	40319.85658	28436.46676	12976.24511	35772.12181	60540.32349	29410.50643	6311.532381	82232.98026	33400.11163	25934.08477	21749.99373	0	29449.87203	0	0	37298.61359
1.22_183.9621m/z		183.9620822	1	1.216716667	0.236633333	0	100	4376.090189	167.21	758.0218763	0	272.5710099	0	0	0	0	0	0	2444.765132	35601.82875	1043.547559	0	0	0	0	0	0	0	0	171.5258791	7366.369329	2521.216844	9292.214128	11523.37113	11951.16608	415.9257775	12182.34915	23327.80066	6998.44277	0	15254.57008	10939.53637	6373.284975	5293.180048	0	8629.329375	0	0	6748.307663
1.22_186.8648m/z		186.8648068	1	1.216716667	0.182233333	0	100	2560.083166	82.81	3277.933405	743.6253258	2040.02555	0	5120.382781	0	4878.833055	2503.686227	6182.163391	6382.962758	0	0	3939.560179	0	1985.91625	0	0	0	2431.705251	2596.927264	4888.22101	1339.513255	1725.430382	4023.738526	2250.147463	1520.06779	5514.098789	2651.34152	474.8474716	4723.17349	5146.970927	0	1822.894691	4309.559056	2995.240551	5361.615306	1061.021174	5104.573457	576.9948063	5813.76347
1.22_187.0241m/z		187.024118	1	1.216716667	0.16435	14	100 - 4.08	1336.227358	430.19	115.6379112	0	0	0	0	0	0	0	0	1048.474102	36911.53412	1632.346912	0	0	0	0	0	0	0	0	0	0	0	544.5177356	912.2951916	302.2678515	0	3239.287017	6673.927512	0	0	2109.91366	0	0	455.1495138	0	1419.206957	0	0	0
1.22_196.0721m/z		196.0721017	1	1.216716667	0.289616667	1	100	7773.255268	226.13	2117.746253	297.8039869	0	0	0	0	0	685.9456112	0	654.6634254	71648.25265	0	0	0	856.3049935	0	0	0	0	0	0	6594.961289	13509.30356	5168.05604	4220.51211	60041.95948	0	10174.35586	11740.33385	2742.420737	0	35582.76796	4888.582328	4508.12154	4097.123186	0	65637.1988	0	0	2728.737572
1.22_197.9393m/z		197.9392517	1	1.216716667	0.254316667	0	77.9 - 100 - 30.5 - 96.2	37154.26599	63	3774.238632	25512.96785	27964.20841	27523.26203	20777.68802	20513.4255	25320.18139	19311.55046	41341.27129	33760.26617	133474.3352	46557.66891	36596.20458	18853.92425	18496.55488	23101.13743	33946.03994	14674.98517	19451.97846	27104.79348	21606.66245	28582.96223	23760.48986	55540.2171	71012.1506	42217.61966	32348.26585	48628.99078	83033.76943	39907.3498	19225.84734	92867.15609	47485.37548	31285.67867	34476.56803	54794.23562	35103.79065	29314.22914	43188.87007	53950.01329
1.22_205.0345m/z		205.0345393	1	1.216716667	0.27315	4	100	1748.557851	382.78	1464.012966	925.6298495	0	0	0	0	0	0	0	0	41657.10632	0	0	0	0	0	0	0	0	0	0	787.3092032	873.4645827	0	0	7383.387935	0	294.1656097	0	0	0	10494.53307	1720.315304	248.0416628	0	0	0	0	0	0
1.22_210.0878m/z		210.0877733	1	1.216716667	0.400266667	1	100 - 5.39 - 0.0867	36444.3745	199.2	11420.22677	13384.46062	9106.854952	0	451.1803313	0	607.2139357	10458.14387	0	9019.322938	184512.1006	1438.900257	1376.582136	0	10089.89839	0	0	0	0	220.323949	1507.507697	23326.31437	103494.6621	34888.86125	27688.57359	309851.5261	1371.312306	40305.81702	58724.46481	16713.05364	1704.683158	130143.4047	31471.23282	25807.10975	25017.42489	0	298302.9091	0	0	19254.84135
1.22_212.8863m/z		212.8863081	1	1.216716667	0.127733333	0	100	1729.087945	113.71	2001.415717	0	0	0	3410.386	0	2539.539006	2889.77832	408.3524694	2472.740357	0	4206.730678	1135.008858	0	0	0	0	0	0	286.2547171	1131.33278	0	4488.202413	2127.219371	2054.335061	229.6984487	2074.637275	5614.736913	2981.728544	5608.474228	2070.104213	0	1500.992642	6434.144611	1640.950711	0	775.3053263	2419.571467	0	4245.11419
1.22_220.0820m/z		220.0820376	1	1.216716667	0.254266667	10	100 - 0.95	2512.434667	268.28	1227.378683	389.1874977	0	0	0	0	0	804.5863208	0	317.3648541	38416.13807	0	0	0	0	0	0	0	0	0	0	3194.468127	2273.123209	2906.90075	1036.451771	11317.13755	448.6073176	1747.581102	2874.905914	618.0834082	576.8853783	16906.20771	7636.477816	0	398.412745	0	11825.08048	0	0	607.2773074
1.22_227.1033m/z		227.1032642	1	1.216716667	0.433666667	4	100	2496.682433	186.64	1918.405389	649.1479459	329.065651	0	0	0	207.5111379	615.9326912	0	983.8948344	14035.58642	0	0	0	1500.512285	0	0	0	0	0	0	3196.94271	3700.291286	7252.317878	3638.582531	6913.172398	0	6808.178438	6739.161645	2058.83869	0	25011.81065	1272.260892	1516.655516	1388.590378	0	7847.963272	0	0	2129.569594
1.22_230.0667m/z		230.0666632	1	1.216716667	0.146433333	1	100	703.4859225	481.9	0	0	0	0	0	0	0	0	0	0	20758.22313	0	0	0	0	0	0	0	0	0	0	0	0	0	0	1042.906853	0	0	0	0	0	7745.278761	0	0	0	0	0	0	0	0
1.22_230.8574m/z		230.857374	1	1.216716667	0.073	0	100	946.8570304	161.28	720.9209464	0	0	0	1446.922097	0	795.4041925	0	0	1043.91388	0	0	328.0204765	0	93.32427141	0	0	0	0	0	133.054449	369.7008181	915.7282996	2338.778689	4247.78244	301.6162209	672.6168686	5659.853226	4460.046617	4785.999514	747.7637816	0	251.9422274	2511.072551	1874.144705	0	548.0233437	0	0	4074.561257
1.22_231.8630m/z		231.8629575	1	1.216716667	0.127733333	0	100	670.5641715	138.74	0	0	334.101588	0	2649.892454	0	1829.871115	0	2124.027434	0	0	0	1330.421785	0	1296.394714	0	0	0	0	876.6793853	0	0	0	614.6948491	402.673015	0	2518.903571	388.8024524	159.558501	840.2416392	738.509338	0	269.8116449	1116.499937	795.7233607	2996.414035	0	2154.307368	0	2592.838349
1.22_232.9661m/z		232.9660614	1	1.216716667	0.236633333	0	100	2121.603545	155.76	1826.213608	0	0	0	565.6160036	0	0	1200.195034	0	1186.383492	6084.900479	0	0	0	985.9491719	0	0	0	0	0	0	3062.761841	2017.570726	9002.126147	13812.19609	6758.04744	0	5762.899071	5687.040634	3937.317913	0	7277.104893	1601.477226	617.2607562	2771.401058	0	9049.250208	0	0	5901.637093
1.22_238.8800m/z		238.8799547	1	1.216716667	0.23655	0	100	7122.553196	98.17	7603.530579	5844.468484	11366.10225	0	19766.83516	0	20983.44329	2276.048673	18726.40332	7402.472637	0	1.468610652	10082.57195	0	18619.35011	0	0	0	16143.63018	20098.60016	19536.71508	462.2321348	3421.750634	5683.508835	2416.190928	2973.601531	15945.38838	3090.961814	788.8152191	10015.26778	10379.30214	0	3242.234437	8701.590603	4919.909934	11750.63006	1177.260452	12934.56299	0	8490.608087
1.22_246.8322m/z		246.8321535	1	1.216716667	0.073033333	0	100	489.6933882	277.99	0	0	0	0	0	0	0	0	0	0	0	0	0	0	0	0	0	0	0	0	0	325.2030122	0	912.4595861	4202.364058	0	155.2027652	4312.08075	6467.007602	1919.166005	0	0	0	0	526.7415089	0	0	0	0	1746.897015
1.22_250.8588m/z		250.8588085	1	1.216716667	0.1468	0	100	1664.850221	116.11	1669.032069	568.3816443	2673.267659	0	5081.861871	0	5946.451359	514.9934177	3640.693214	1545.714953	0	1.936292067	3184.71072	0	5031.662076	0	0	0	0	2699.817782	2468.596555	0	209.9503842	806.7714677	94.12502372	547.6068954	4625.347435	1708.912922	0	3424.215184	1439.270012	0	0	2486.875347	1254.659963	4745.345694	0	5557.338059	0	3234.019294
1.22_253.0002m/z		253.0002144	1	1.216716667	0.055116667	0	100	513.4996986	555.3	0	0	0	0	0	0	0	0	0	0	0	18503.64607	0	0	0	0	0	0	0	0	0	321.5808913	0	0	0	0	0	0	182.3889747	0	245.2171665	0	1117.612795	231.5070192	688.4808838	0	0	276.5535385	0	0
1.22_254.8540m/z		254.8539835	1	1.216716667	0.18215	2	100	3234.592016	103.23	3520.44136	2098.421366	7316.596506	0	9015.795533	0	9247.751167	857.4987664	8544.142836	3178.974657	0	0	4448.117046	0	9366.582474	0	0	0	3761.551068	10621.44343	8599.285222	545.2371283	0	3103.74595	2479.151203	1009.104056	7201.469967	1838.560202	494.9441449	3470.683744	5357.0103	0	291.9207271	2303.44114	2347.481622	7185.71316	402.820264	4825.571768	526.4804163	5467.634169
1.22_259.9820m/z		259.9819707	1	1.216716667	0.073033333	0	100	231.0780694	304.79	0	634.5772681	0	0	0	0	0	0	0	0	0	0	0	0	0	0	0	0	0	0	0	1103.749655	0	211.8401628	0	0	0	0	0	779.5540926	0	0	3717.322192	636.9171528	160.3273999	0	0	0	0	2460.99099
1.22_261.9373m/z		261.9372644	1	1.216716667	0.1645	0	100	1526.367509	178.99	326.8337457	0	0	0	0	0	0	0	0	0	0	0	0	0	0	0	0	0	0	0	0	6484.264141	0	5218.841827	8026.141428	6237.124674	239.0243345	4876.764571	9221.434872	2108.426125	0	0	8256.415889	1820.995232	2185.660229	0	4814.636342	0	0	4290.871989
1.22_270.8460m/z		270.8460293	1	1.216716667	0.092283333	0	100	246.1091186	265.65	0	0	0	0	0	1146.735121	0	0	0	0	0	699.1522718	0	0	0	0	0	0	0	0	0	0	0	0	0	0	303.3215146	817.647047	0	289.9168293	0	0	0	1434.22687	0	0	0	0	3465.249481	0
1.22_276.8839m/z		276.8838584	1	1.216716667	0.164583333	0	100	3554.279719	98.67	7946.603043	68.48202212	3268.838695	70.81308727	11586.25738	6.727158119	8108.358003	9506.965454	7633.260424	7733.310681	0	0	4890.781413	34.19247677	1959.785726	123.6980574	38.04052992	101.0577333	5565.563361	4661.808971	3077.831534	0	5461.2498	3005.117284	876.9629639	1490.853554	6863.947832	3181.506379	0	6757.179592	6058.946863	0	2859.957906	11405.78974	1231.187261	2112.107371	2491.215663	9634.707611	3.166351174	3642.953096
1.22_281.1249m/z		281.1248974	1	1.216716667	0.201283333	0	100	956.9628926	342.16	0	0	0	0	0	0	0	0	0	0	0	0	0	0	0	0	0	0	0	0	0	404.2370228	3197.269801	0	323.7228977	18780.49833	0	624.2943733	697.6232032	0	0	5302.305712	0	0	218.4124184	0	9139.983996	0	0	0
1.22_282.9826m/z		282.9826378	1	1.216716667	0.093483333	0	100	1212.148438	134.51	5316.21204	1773.299486	0	0	821.9683141	0	1544.91625	6661.054281	386.9403177	2645.230471	0	4187.381444	1452.904169	0	2162.781869	0	0	0	0	0	667.8116575	497.7152133	873.735241	2808.220008	1030.287466	0	881.0319472	1141.132314	0	1819.544983	0	0	3546.365896	3855.276501	2825.065666	0	0	0	0	2757.833442
1.22_288.8162m/z		288.8161844	1	1.216716667	0.073033333	0	100	675.0074465	178.44	315.4937495	0	0	0	1274.842718	0	995.0600885	838.0989205	0	749.9476414	0	0	0	0	803.2890933	0	0	0	0	0	0	0	0	633.3669083	2230.192893	0	388.901527	5893.709985	3327.094358	3089.513659	272.8105144	0	0	1933.485967	611.9979178	0	0	343.250712	0	2346.860695
1.22_292.8584m/z		292.8583721	1	1.216716667	0.164583333	0	100	4430.473628	81.76	9421.70989	4042.427224	4026.9788	5.173259345	9360.478865	7.509662248	9968.870815	9772.046451	6046.738631	7283.166527	0	0	5553.246418	0.001042006	3963.177358	2.733290573	3.531683085	21.33297769	1341.071632	3003.961966	7601.860887	774.4053149	2765.742038	7835.219249	6872.749605	2885.280288	4802.715265	10242.13152	3434.629238	11031.01061	8247.059587	0	3384.623076	5984.295616	5377.865683	5862.969507	3813.951452	6103.230482	5.21833271	10837.67211
1.22_300.0393m/z		300.0393392	1	1.216716667	0.379933333	3	100 - 2.64	35722.97079	248.57	11083.14691	9836.581102	2004.175689	0	1198.099112	0	1963.759958	7493.864851	0	30301.18516	521144.6378	15125.27109	1262.737323	0	17039.41726	0	0	0	0	625.1149663	357.8328356	48504.6369	63590.78229	28719.56794	22955.24341	81058.74008	2559.012214	19846.39417	34791.39715	18838.51204	1082.006652	264680.7984	68203.85658	22223.90644	36903.61337	0	64437.96221	0	0	13229.99885
1.22_301.9245m/z		301.9245265	1	1.216716667	0.074	0	46.1 - 100 - 4.06	6752.258947	202.43	640.1994864	0	0	0	710.6500228	0	7.190793928	19.76031716	33.81150287	9651.854957	31620.6744	702.8060374	26.08911264	0	6323.330134	0	0	0	0	19.37061755	0.184969528	17225.96773	7019.985235	5536.757792	6423.655035	1281.345695	63.60497687	10729.0512	19619.17541	3983.561337	4676.929999	77580.46101	21071.60086	18762.60894	20178.20547	0	0	3.062504007	0	15665.78472
1.22_304.7911m/z		304.7910629	1	1.216716667	0.073033333	0	100	712.1684714	295.22	0	0	0	0	0	0	0	0	0	0	0	0	0	0	0	0	0	0	0	0	0	0	0	883.0529115	5803.458577	0	0	6081.175524	10705.71267	3757.990155	231.0557849	0	0	457.5980263	756.9616386	0	0	0	0	1234.070509
1.22_313.0174m/z		313.0174124	1	1.216716667	0.237883333	0	100 - 20.5 - 3.2	6788.457818	456.19	1503.373029	590.3847413	0	0	0	0	0	70.34508161	0	2415.733319	8572.851345	8282.549331	724.0604603	0	0	0	0	0	0	0	0	3456.071119	823.0440561	462.5757856	0	13637.09466	0	1872.320997	0	1763.158741	159.7111347	200989.1833	11389.32444	1484.075431	2736.861669	21.55693953	18476.20854	70.86457031	0	65.17579182
1.22_317.8984m/z		317.8983708	1	1.216716667	0.12915	0	100 - 13.5	4441.540037	162.48	1678.005737	0	2.152452522	0	226.2538685	0	32.63739827	614.2674502	179.718982	0	0	3505.917498	53.54103986	0	0	55.46360864	0	0	0	0	30.229411	11818.59318	2054.963156	12770.48664	18225.36399	11072.35467	0	18001.0647	27677.40274	6585.286063	28.8025989	23961.74135	12174.81861	5553.198994	10732.83072	0	5868.51367	6.252789697	0	12188.77949
1.22_318.8302m/z		318.8302191	1	1.216716667	0.110033333	0	100	1704.085407	117.74	2783.138101	0	0	0	7309.774802	0	3792.42639	1026.549745	1730.112752	2485.264015	0	4100.748904	1725.604971	0	387.8327742	0	0	0	1089.245945	0	0	0	0	2351.680476	1656.481331	344.3609655	3725.785454	3003.529629	659.4144696	5226.953534	2966.992723	0	3638.457948	7467.142365	2387.702143	0	0	3167.021849	0	2700.038361
1.22_321.0630m/z		321.0629899	1	1.216716667	0.055116667	0	100	320.4836845	643.81	0	0	0	0	0	0	0	0	0	16.0020677	32.83511975	0	0	0	0	0	0	0	0	0	0	30.27739941	0	0	0	0	0	0	0	0	0	13373.85009	0	0	7.350068631	0	0	0	0	0
1.22_328.9919m/z		328.9918643	1	1.216716667	0.273283333	0	100	3987.600049	646.32	0	0	0	0	0	0	0	0	0	0	0	0	0	0	0	0	0	0	0	0	0	442.3250366	0	0	0	0	0	0	0	0	0	167036.877	0	0	0	0	0	0	0	0
1.22_332.8464m/z		332.8463708	1	1.216716667	0.127733333	0	100	1949.593011	142.29	3942.316273	0	0	158.3229762	7007.828313	0	2545.260305	3067.465409	1084.797946	7736.052122	0	758.1480437	4.022936052	278.5277427	4.792824784	285.8571044	427.6937039	0	0	0	518.381805	36.10781618	5871.355912	918.7877137	0	4.706916937	3756.903888	2818.052773	0	5662.284397	3123.014304	0	796.5099395	12993.86952	507.3986373	1044.797081	1356.519033	4622.956014	455.6463715	4355.267499
1.22_333.8723m/z		333.8723197	1	1.216716667	0.201316667	0	100	1901.922144	202.76	199.3091694	0	0	0	0	0	0	0	0	0	5011.491982	3.209603772	0	0	0	0	0	0	0	0	0	5180.391756	0	5002.11914	10869.4664	2321.058638	0	7776.152944	17564.14339	2570.935954	43.30140049	12434.18148	1775.568986	554.6415325	2636.983909	0	1087.053278	480.0811008	0	4370.639403
1.22_335.8693m/z		335.8692509	1	1.216716667	0.055116667	0	100	335.0204932	374.55	0	0	0	0	0	0	0	0	0	0	0	0	0	0	0	0	0	0	0	0	0	1471.367527	0	1232.172823	2600.266922	0	0	1189.998815	7577.054626	0	0	0	0	0	0	0	0	0	0	0
1.22_342.0823m/z		342.082292	1	1.216716667	0.201283333	4	100	1549.59873	586.08	0	0	0	0	0	0	0	0	0	0	0	0	0	0	0	0	0	0	0	0	0	392.5866629	0	768.155036	1182.976089	0	0	0	1334.841358	0	0	58945.18502	1951.302622	0	508.0998783	0	0	0	0	0
1.22_348.8202m/z		348.8201801	1	1.216716667	0.164583333	0	100	7038.115433	93.83	10310.9185	123.995888	1572.61338	149.1410623	20031.26971	89.97411234	15952.7193	20642.1541	6468.812367	10914.02443	0	2182.53968	9617.570231	166.6751756	2227.853394	113.586184	420.4083541	198.2231843	2813.071728	1866.561411	8683.427674	29.97075761	11591.10422	9739.111057	8319.772815	3646.497188	8859.09715	17290.58121	5321.442521	21107.35733	11342.90415	0	4707.853278	20453.92343	9429.182556	3663.83755	6282.486446	11267.81827	639.7297759	16231.89197
1.22_363.0772m/z		363.0771701	1	1.216716667	0.18215	0	100	2511.424537	452.74	0	0	0	0	0	0	0	0	0	0	51624.93379	0	0	0	0	0	0	0	0	0	0	0	0	0	0	0	0	0	0	0	0	53854.89677	0	0	0	0	0	0	0	0
1.22_366.9017m/z		366.9016817	1	1.216716667	0.1468	1	100 - 1.23	5791.001515	142.95	8898.604278	3582.110518	1022.49862	0	1995.697878	0	4400.409467	11625.40696	0	5355.239034	0	0	0	0	4513.946243	0	0	0	0	0	1210.769597	4461.357144	4774.24543	22528.88155	34341.8719	9824.411956	1759.976789	22438.02866	23673.31399	16298.62299	367.7206888	0	9538.875138	5663.3157	13811.37363	0	7501.073688	0	0	19165.30754
1.22_368.1314m/z		368.1314151	1	1.216716667	0.12915	1	100	1265.001461	430.9	0	0	0	0	0	0	0	0	0	0	0	0	0	0	0	0	0	0	0	0	0	0	1783.737992	0	0	24149.66549	0	768.7252515	0	0	0	0	0	0	0	0	26427.93262	0	0	0
1.22_395.8719m/z		395.8719256	1	1.216716667	0.289616667	0	100	5599.189914	154.37	2645.351258	0	0	0	0	0	0	0	0	2996.644403	13003.08681	0	0	0	0	0	0	0	0	0	0	13594.78656	0	22615.05645	27215.29859	19151.52218	0	17868.02329	18588.98593	7719.745134	0	23336.54926	25021.58509	5030.989296	10592.28611	0	9274.565706	0	0	16511.50033
1.22_398.8004m/z		398.8003786	1	1.216716667	0.110033333	0	100 - 73.8	3031.627023	112.28	2519.863894	1949.300586	0	3469.884976	6001.78972	0	7349.823659	0	6567.697222	1967.970834	0	0	2179.454866	5668.374598	1489.953752	12606.07751	5526.19246	3344.285779	2942.03786	4560.519857	3771.809864	394.1997993	0	2426.42215	2264.301715	0	4196.410302	2185.893029	894.603081	2668.01597	2055.548909	0	885.9625668	0	1389.05566	10835.45415	0	5414.022208	14220.23904	1140.422371
1.22_404.8036m/z		404.8036356	1	1.216716667	0.110033333	0	100	1312.347839	153.72	1599.681402	0	1056.934329	0	2563.551656	0	6049.169249	0	2949.5715	0	0	1288.831396	0	0	2772.993599	0	0	0	0	2121.333519	1908.69073	0	0	0	0	546.1368662	3425.197011	918.9603484	1031.033164	1940.419403	1742.143152	0	0	330.6289256	0	8706.394271	0	6468.997008	0	2149.367988
1.22_408.8122n	408.8121849	453.8301759	1	1.216716667	0.073033333	0	100	2992.911144	179.38	4787.81713	0	0	0	3265.541004	0	1462.675238	1601.25386	0	1014.935873	0	0	1477.05056	0	0	0	0	0	0	458.6476438	0	7025.767279	0	12518.23876	21037.20592	5178.361403	358.761305	16279.54746	16951.11675	5734.976962	312.3182277	0	9774.198323	959.6845495	2792.327636	0	0	431.3988596	0	12280.44334
1.22_417.1252m/z		417.1252179	1	1.216716667	0.128783333	0	100	883.8207137	648.07	0	0	0	0	0	0	0	0	0	0	0	0	0	0	0	0	0	0	37120.46998	0	0	0	0	0	0	0	0	0	0	0	0	0	0	0	0	0	0	0	0	0
1.22_424.8595m/z		424.8595126	1	1.216716667	0.055116667	0	100	884.7035921	211.56	2143.705801	0	0	0	0	0	0	0	0	0	0	0	0	0	0	0	0	0	0	0	0	1665.570655	0	5379.21882	6916.639153	0	0	5848.129803	5449.403127	4399.710959	0	0	736.0781667	636.2280161	1657.417712	0	0	0	0	2325.448656
1.22_447.0697m/z		447.0696777	1	1.216716667	0.1114	1	100	1082.20395	648.07	0	0	0	0	0	0	0	0	0	0	0	0	0	0	0	0	0	0	45452.5659	0	0	0	0	0	0	0	0	0	0	0	0	0	0	0	0	0	0	0	0	0
1.22_451.7863m/z		451.7862618	1	1.216716667	0.055116667	0	100	603.1556992	342.5	546.5974413	0	0	0	0	0	0	0	0	0	0	0	0	0	0	0	0	0	0	0	0	0	0	946.9775575	4396.787177	0	0	6256.761219	11264.5055	1920.910475	0	0	0	0	0	0	0	0	0	0
1.22_461.0455m/z		461.0455273	1	1.216716667	0.12915	0	100 - 4.28	2606.248048	613.57	0	0	4507.885359	0	936.4452659	0	0	0	0	0	0	0	0	0	0	0	0	0	103674.1308	0	0	0	0	0	0	0	0	0	343.9565488	0	0	0	0	0	0	0	0	0	0	0
1.22_475.1221m/z		475.1220599	1	1.216716667	0.05525	0	100	719.3147278	593.27	0	0	0	0	0	0	0	0	0	0	27596.57995	0	0	0	0	0	0	0	0	0	0	2614.638622	0	0	0	0	0	0	0	0	0	0	0	0	0	0	0	0	0	0
1.22_484.0569m/z		484.0569008	1	1.216716667	0.074366667	1	100	952.4190395	364.71	0	0	0	0	0	0	0	0	0	0	0	0	0	0	0	0	0	0	0	0	0	1062.209508	0	4019.783717	3439.627532	17763.23187	0	0	0	0	0	0	0	0	0	0	13716.74704	0	0	0
1.22_497.0432m/z		497.0432267	1	1.216716667	0.1998	0	100 - 3.32	8508.232317	411.71	0	0	10046.69707	0	3216.268413	0	0	0	0	0	0	145174.9083	2080.880283	0	0	0	0	0	179167.367	0	0	0	1600.104423	787.4225062	0	0	723.5417766	0	0	3395.322056	1480.483076	0	0	0	823.9801817	0	0	2524.32962	0	0
1.22_514.0255n	514.0254672	559.0445179	1	1.216716667	0.379266667	0	100 - 9.53	32355.79861	566.88	1812.903652	5141.928055	87700.08616	0	12162.49022	0	0	0	0	11549.49699	0	50.48226403	6377.657272	0	2101.064909	0	0	0	1189554.761	1501.875095	5286.841266	0	4.968327957	1608.067989	1668.13478	0	4778.715573	0	0	4824.211435	5176.753076	0	0	1229.564562	0	3822.499707	0	9191.340746	0	1477.088811
1.22_537.0624m/z		537.0623663	1	1.216716667	0.308516667	0	100 - 9.33	11543.96243	617.29	0	1181.143262	19373.08157	0	0	0	0	0	0	0	0	0	0	0	0	0	0	0	461969.9599	0	0	0	0	0	0	0	0	0	0	0	0	0	0	0	0	0	1222.44905	1099.788383	0	0
1.22_565.0317m/z		565.0316791	1	1.216716667	0.092283333	0	100	610.6318102	648.07	0	0	0	0	0	0	0	0	0	0	0	0	0	0	0	0	0	0	25646.53603	0	0	0	0	0	0	0	0	0	0	0	0	0	0	0	0	0	0	0	0	0
1.23_124.0061m/z		124.0061092	1	1.234566667	0.38065	0	100 - 1.72 - 0.106 - 0.00947	97096.89109	163.3	25696.57412	32593.72035	19012.83055	0	1833.351717	0	6885.662697	25900.73094	1260.75144	48116.47494	659481.681	36035.8449	7446.496939	0	15274.09964	0	0	0	5214.886647	860.4323814	8352.893606	212336.359	45457.38097	199012.5911	226141.0124	587839.149	12802.30562	161605.4068	310791.9313	68499.82319	5424.794576	381861.6854	262433.7572	63670.46962	80312.07377	0	362077.2192	0	0	95383.9213
1.23_126.0019m/z		126.0019259	1	1.234566667	0.273283333	1	100	4766.436815	176.53	830.7063875	957.526847	274.4608778	0	0	0	0	0	0	1967.112575	31581.10376	0	0	0	397.9642753	0	0	0	0	0	0	13154.1751	1345.521871	10577.98343	13268.3554	33229.41551	99.65956273	8746.077065	15503.74147	4030.892036	0	18684.81647	14645.72547	3031.201862	3936.314607	0	18573.09011	0	0	4474.211941
1.23_132.9450m/z		132.945033	1	1.234566667	0.292316667	0	100	1717.35365	72.83	2682.670006	327.5168021	1839.702631	0	3344.259635	207.7825262	2646.555569	2588.117208	2568.109375	1574.771466	0	831.6801809	1859.305888	0	881.2388744	0	0	0	875.3094824	3288.510885	3768.947096	843.8023867	1773.336015	1885.667458	2727.461182	743.4143492	1712.09625	4202.118052	3560.638684	3364.403199	2325.183503	1169.007878	1384.554631	2057.771075	1745.807528	3487.784868	1380.530754	3297.710527	360.1950064	2969.251727
1.23_133.0130m/z		133.0129576	1	1.234566667	0.435416667	0	100 - 1.87	18744.22244	307.48	1462.242701	623.5441062	309.9338371	0	130.0907625	0	0	10622.25079	314.3652701	4488.924947	283515.4405	6000.710055	995.4335485	0	0	0	0	0	19138.19592	0	0	15377.74198	8426.878101	6528.314839	12602.06647	38493.04992	6206.790191	2028.389284	12598.23584	9577.444098	3549.922666	255814.7374	17703.0336	8293.70316	5761.987514	0	8515.773618	0	0	3145.17304
1.23_144.8686m/z		144.86857	1	1.234566667	0.055116667	0	100	166.9622431	284.39	0	0	0	0	117.7170509	0	0	0	0	0	0	0	0	0	0	0	0	0	0	0	0	0	0	218.0202723	555.314908	0	0	1858.440186	2225.522527	1066.105399	0	0	0	134.660489	160.3718862	0	0	0	0	0
1.23_155.0087m/z		155.0086829	1	1.234566667	0.236616667	0	100	2386.992925	284.38	0	0	0	0	0	0	0	0	0	0	27678.21741	0	0	0	0	0	0	0	0	0	0	5853.447395	219.0680096	1114.675648	1366.403618	5362.327693	0	4317.051152	11550.91023	209.6338961	0	33442.28837	3723.703769	0	2149.713775	0	2632.697351	0	0	633.5645381
1.23_157.8708m/z		157.8707663	1	1.234566667	0.1821	0	100	802.8364686	194.04	0	0	0	0	968.0331251	0	1804.527543	0	3018.530251	2060.717599	8025.425483	0	2887.491622	0	652.297919	0	0	0	0	3045.67934	2285.440922	1492.793366	0	0	0	0	143.448319	779.8826498	0	0	3982.017871	0	0	768.7586386	1356.210964	0	0	0	0	0
1.23_160.8410m/z		160.8410058	1	1.234566667	0.1467	0	100 - 0.361	8234.60709	229.4	1403.037957	0	0	0	2554.654791	0	1716.72548	6158.688282	218.5127319	4604.21267	20304.87376	87149.7151	1242.822614	0	0	0	0	0	0	0	0	4955.283076	1847.494011	5476.076428	15191.27639	1772.305665	2385.158031	27849.66847	82677.17908	12042.98769	2027.657533	0	3635.717983	7879.933211	4642.512437	0	2001.612985	2639.60714	0	7817.653223
1.23_162.8380m/z		162.8380458	1	1.234566667	0.271933333	0	100	15258.42313	307.32	1256.120702	0	0	0	2034.300777	0	1503.619331	6620.430962	744.4525245	5062.460127	289483.4222	80998.86241	1309.005345	0	0	0	0	0	0	0	498.8387361	5087.242272	5865.670469	5940.643042	14475.02701	2801.679922	2110.36739	27945.2024	79580.61194	12382.1569	2084.60956	26396.7178	3332.604117	8807.105405	5790.783101	0	4206.836216	2765.503492	0	9527.741638
1.23_166.9234m/z		166.9234139	1	1.234566667	0.1468	0	100	1696.453992	95.38	1855.877557	687.0280322	3094.530088	0	4825.955436	0	6398.356424	978.6594795	3562.855724	1972.206979	0	759.3153053	3290.509916	0	4412.247689	0	0	0	2951.166681	3881.756023	2610.475479	324.5782211	0	2164.295484	2781.249682	1084.990358	2891.696311	1084.275571	841.509079	3437.836037	1919.484663	0	912.2512358	2391.570276	1043.675858	591.9049585	0	1166.180981	0	3719.051154
1.23_168.9333m/z		168.9332909	1	1.234566667	0.14685	0	100	920.4936535	487.62	0	0	0	0	0	0	0	0	0	0	0	28034.17834	0	0	0	0	0	0	0	0	0	0	637.6219865	0	0	0	0	0	0	558.9666085	245.097338	0	0	0	111.8295286	0	0	429.1086658	0	0
1.23_173.0921m/z		173.0921334	1	1.234566667	0.2556	0	100	1081.533215	419.6	0	0	0	0	0	0	0	0	0	0	22813.27027	0	0	0	0	0	0	0	0	0	0	0	0	0	0	0	0	0	1137.287396	0	0	19139.87717	2333.960202	0	0	0	0	0	0	0
1.23_174.0398m/z		174.0398416	1	1.234566667	0.308583333	1	100	5427.039945	368.82	0	0	0	0	0	0	0	0	0	247.4998673	95373.95376	0	0	0	0	0	0	0	0	0	0	9391.135823	2693.160875	0	294.6352043	10567.37221	0	0	624.9058935	0	0	90755.71354	10091.40277	0	2735.050129	0	2910.614674	0	0	0
1.23_175.0238m/z		175.0238273	1	1.234566667	0.43365	0	100 - 0.8	22011.50085	295.29	677.2578579	0	215.6538041	0	388.8017482	0	0	862.7706519	0	6516.221001	386317.7977	13925.74054	0	0	514.6105074	0	0	0	0	0	0	23303.94425	18809.15206	10285.55522	8924.659264	53012.84296	893.2463633	32605.98514	69963.59561	3488.154686	0	174453.7386	18137.12178	4688.183559	16286.15618	0	26411.36685	0	0	3353.644926
1.23_175.0462m/z		175.0461727	1	1.234566667	0.201283333	0	100	604.1545067	400.01	123.5356567	0	0	0	0	0	0	60.7128309	0	0	15117.94009	0	0	0	0	0	0	0	0	0	0	2398.065337	157.0262889	0	0	0	0	0	0	597.8301265	0	0	3046.656282	484.9591639	140.2492107	0	0	0	0	0
1.23_191.9455m/z		191.9454934	1	1.234566667	0.1468	0	100	1297.551538	156.46	5068.572613	1059.929551	2444.967926	0	5078.587812	0	4549.916596	1191.780014	6531.820694	0	0	0	4590.806296	0	6397.481474	0	0	0	0	4718.306086	4016.390195	86.63167167	0	163.2698304	0	171.95593	1864.45062	0	0	246.433864	1043.709513	0	166.9378776	1545.053493	350.8039905	0	0	0	0	271.1830654
1.23_191.9941m/z		191.9940524	1	1.234566667	0.307266667	0	33.9 - 100	21603.28846	41.87	7779.96108	25886.08502	30365.35924	26591.80391	18553.92863	16545.59907	23417.06242	490.7293731	29116.1609	27467.72035	6083.126302	20616.17657	22765.67144	14931.15373	22793.74977	26809.73095	27832.32227	15751.41807	26515.58722	20974.86137	16912.84322	20350.7982	15388.40501	36939.44948	29416.55632	42365.51957	19403.95961	11131.0046	12106.02738	20909.83442	10411.79105	5801.447232	37216.23735	23316.92576	19633.71164	32735.38767	30014.63063	16261.18303	27809.39183	30172.1906
1.23_194.0202n	194.0202039	193.0129275	1	1.234566667	0.542866667	0	100 - 3.25	96050.20449	150.94	51123.44932	32053.03555	17335.43067	0	15858.08534	399.9199797	27399.92156	152917.6275	12660.44118	80544.03225	819467.2959	35011.24748	29841.86819	1998.791413	29558.35511	100.6869045	300.6279475	0	2859.630109	4686.198197	15985.88684	72211.11281	110981.6691	168106.6104	211451.8637	245002.2365	33425.92722	201229.2097	348537.2722	112013.4568	25023.80934	260563.8317	103711.3686	75284.70612	89272.52339	20567.61823	269916.8841	12183.68932	24095.85932	96441.90724
1.23_195.0097m/z		195.0096631	1	1.234566667	0.3086	0	100	20141.59343	209.98	8648.922601	4586.723461	1410.159642	0	1545.765954	0	2674.92629	18087.86676	0	11416.6036	252135.3003	0	3020.265823	0	3828.560583	0	0	0	0	0	329.1479455	14389.04571	19226.49485	28900.2364	41132.82651	44971.12274	1165.520146	45141.49354	81419.51242	19198.00879	403.2193448	69735.99871	17765.2346	9074.926461	14632.34271	0	58075.74029	0	0	16929.15661
1.23_197.9204m/z		197.9203993	1	1.234566667	0.18215	0	100	1988.475408	130.58	10966.77526	880.6950881	2729.143974	0	6064.32987	0	4355.116419	10367.62766	5179.826521	2119.536857	0	0	5108.564515	0	2878.674652	0	0	0	526.3959167	3865.514639	4698.482057	836.6323542	1364.663308	1613.975208	1165.758985	869.1321817	1677.501114	842.4830899	0	1386.270758	2011.168687	0	1059.104652	1019.955173	3333.44413	0	0	1150.398277	0	1832.290841
1.23_197.9625m/z		197.9624967	1	1.234566667	0.16445	0	100 - 31.3	3839.607598	88.1	8514.920389	2721.210224	5817.880595	5160.132479	9817.504536	971.8867148	8390.865108	4149.533369	10345.73344	1504.618692	0	3044.873392	11436.19294	1499.51635	6514.045749	3512.196666	2286.797536	2408.697336	1151.146194	7766.347778	6850.024473	215.4413337	1873.465947	1072.525351	272.8481671	0	6744.71322	0	0	3830.45879	4182.632834	0	3235.970335	9988.728326	4350.398202	1926.038311	0	1683.043942	5534.382064	3175.610662
1.23_198.8874m/z		198.8874372	1	1.234566667	0.12915	0	100	543.6673318	130.72	544.3270726	229.5116314	316.0420735	0	2561.206969	0	2442.284073	0	1817.392445	691.3695361	0	0	855.6140129	0	2016.865261	0	0	0	0	1539.956219	1369.44598	65.15906491	0	453.1871561	546.7356965	0	1312.502927	97.95857457	0	1271.287731	476.237575	0	0	572.796528	299.731833	964.9404228	0	1121.706616	0	535.6006693
1.23_205.8393m/z		205.8393142	1	1.234566667	0.055116667	0	100	540.4947716	308.31	0	0	0	0	0	0	0	0	0	0	0	9275.972879	0	0	0	0	0	0	0	0	0	0	0	0	550.6768971	0	193.9209164	2386.406207	5070.079191	1588.463568	0	0	0	1587.365788	251.5201921	0	0	0	0	0
1.23_206.8693m/z		206.8693429	1	1.234566667	0.073033333	0	100	551.137692	164.36	216.3413896	0	0	0	926.6749608	0	1483.482014	785.0377175	0	974.2301838	0	0	0	0	775.2538785	0	0	0	0	0	0	0	0	1198.346638	1785.030071	0	800.4909392	3348.690389	1256.08945	3936.842168	491.3628194	0	0	1500.232169	755.4337907	0	0	554.9434924	0	2037.453682
1.23_207.8362m/z		207.8362285	1	1.234566667	0.055116667	0	100	542.0135431	333.44	0	0	0	0	228.8793235	0	0	0	0	211.3666967	0	10676.92576	0	0	0	0	0	0	0	0	0	0	0	0	0	0	0	2055.273295	4318.893515	1658.138519	0	0	0	1788.656393	0	0	0	0	0	0
1.23_215.0322m/z		215.0321504	1	1.234566667	0.3086	14	100 - 0.999	29273.80911	112.94	14498.69855	7814.868343	9040.183131	0	18077.27785	0	10831.99895	18456.02066	953.4811047	36137.04328	160032.3466	35819.17984	23305.40229	0	10430.27115	0	0	0	28749.79102	8233.05154	14192.77276	17836.36568	49235.94728	50137.36433	71232.38404	62231.4107	26329.37675	60030.10643	102871.4121	39496.39633	11512.80083	91648.50607	34359.78916	30041.71169	19017.74064	467.7610434	48250.14219	3889.857781	0	33258.84345
1.23_216.8987m/z		216.8987357	1	1.234566667	0.145466667	0	100	3034.954226	88.11	3304.812976	1556.972689	5344.397171	0	7128.62869	0	9333.343981	1102.681197	5804.655635	2800.157472	0	973.6057987	4049.032853	0	9759.25021	0	0	0	4903.20481	7046.236804	5884.723262	287.573831	1617.30818	3830.000424	4721.366185	980.8843142	4935.934852	2014.046245	204.8117791	5692.286893	4198.166219	0	1533.566501	3879.884232	2367.828287	4469.27126	2721.59451	3691.4541	0	5154.695533
1.23_217.0292m/z		217.029223	1	1.234566667	0.1822	1	100	6331.96752	118.08	2893.729829	688.9111337	405.2677357	0	4030.169605	0	1860.343672	0	0	10483.4813	28237.9033	0	5081.10539	0	1449.364039	0	0	0	6499.022201	668.849871	2738.564635	4507.273959	12777.51228	12778.6061	21641.49482	13564.43992	5631.60019	15304.56613	28823.92381	11029.82286	3160.508834	13396.62061	10510.32149	6582.677071	5353.634149	0	9414.223151	0	0	10324.074
1.23_217.0478m/z		217.0477717	1	1.234566667	0.220183333	13	100 - 2.44	17493.9773	192.51	2823.358021	0	0	0	643.0716976	0	0	9953.699499	0	12557.20876	47386.07877	49988.82351	0	0	229.6050009	0	0	0	0	0	0	6828.998193	13163.69008	61257.4658	122486.6046	40457.43007	516.4587491	155835.8707	78083.55589	11078.57979	257.8942369	37553.96495	8935.917596	3144.842713	4585.154379	0	18494.60552	0	0	13021.0611
1.23_219.0447m/z		219.0446734	1	1.234566667	0.218966667	1	100	5191.003686	219.83	0	0	0	0	0	0	0	0	0	3140.149043	16290.67897	8556.260707	0	0	0	0	0	0	0	0	0	41.41774973	2246.121059	16926.40622	35455.7125	8454.129969	0	45283.66434	23411.02448	1645.340429	0	42996.04087	837.8406625	0	610.147804	0	5080.401654	0	0	3128.97421
1.23_220.0321m/z		220.0321377	1	1.234566667	0.308933333	0	100 - 9.58	8262.666359	171.66	19326.58543	1692.295719	1004.049376	0	2046.784693	0	1965.59747	54074.37395	0	7429.95447	19212.66111	57329.8961	3045.99132	0	3293.749859	0	0	0	0	0	1231.943065	8178.332661	15581.58052	6616.131939	6472.105606	9313.058896	945.8158626	8256.146464	6059.155413	7239.302808	621.2853407	12316.00892	11028.70933	7114.347305	10576.91612	0	3500.965787	0	0	4103.087083
1.23_222.9910n	222.9910118	243.9659316	1	1.234566667	0.362966667	0	100 - 0.952 - 0.301	93409.37858	126.55	54007.82954	57667.30199	35212.87013	0	2283.085642	0	10139.36949	43812.41307	1320.236693	80670.98382	413773.7534	55808.60224	12817.65759	0	27932.26659	0	0	0	8644.051993	654.9844538	17031.83954	212505.1735	61896.05815	208845.2737	198050.1412	366320.1465	26898.50277	190298.3114	258774.5509	104480.1708	8466.551068	342627.1699	329784.3367	124425.0413	108195.0217	0	289172.9075	0	0	136277.7558
1.23_230.9688m/z		230.9688184	1	1.234566667	0.254266667	0	100	7903.154296	132.72	9960.897551	5047.340735	1297.516525	0	2828.315501	0	3657.451861	0	0	0	16102.03893	0	0	0	5118.265032	0	0	0	0	0	714.0655227	10076.4085	13675.21495	28551.5422	36182.69868	28823.75894	1860.617207	23903.00694	30012.28584	16303.94706	875.2267058	22231.97535	10885.04586	6078.430965	14596.73779	0	24951.12068	0	0	14726.75549
1.23_233.9071m/z		233.9071252	1	1.234566667	0.073033333	0	100	438.1587681	286.45	0	0	0	0	0	0	0	0	0	0	0	0	0	0	0	0	0	0	0	0	0	0	0	986.3252703	4112.759272	441.7497196	0	2689.906247	6568.216499	1700.474597	0	0	398.2427932	0	687.9765337	0	0	0	0	817.0173275
1.23_235.9042m/z		235.9041922	1	1.234566667	0.073033333	0	100	193.0963596	378.96	0	0	0	0	0	0	0	0	0	0	0	0	0	0	0	0	0	0	0	0	0	0	0	0	2326.069817	0	0	685.6365304	4138.366989	0	0	0	0	0	318.4232717	0	0	0	0	641.5504962
1.23_240.8770m/z		240.87703	1	1.234566667	0.12915	0	100	1044.433068	128.6	1401.087079	286.3634398	1601.691572	0	3256.577155	0	4742.165389	0	3455.912081	1110.913484	0	0	1471.252131	0	3516.635051	0	0	0	729.8824138	3080.594296	2452.936649	26.44420979	0	475.5647033	0	213.5786944	3014.676168	193.5799984	0	918.7688134	1599.057732	0	0	998.2989726	627.4863303	1885.418089	0	4021.54761	0	875.1874824
1.23_242.9708m/z		242.9707768	1	1.234566667	0.1645	0	100	2800.563866	471.07	0	0	0	0	0	0	0	0	0	0	0	80127.35691	0	0	0	0	0	0	0	0	0	0	1568.807245	0	0	0	0	465.6473571	0	2428.117608	374.8441599	0	0	0	179.5905143	0	0	292.053937	0	0
1.23_243.1348m/z		243.134772	1	1.234566667	0.054883333	4	100	180.5052168	356.37	38.37934188	0	0	0	0	0	0	0	0	0	0	0	0	0	0	0	0	0	0	0	0	0	0	477.0638753	0	948.3127725	0	3265.321471	2538.66069	313.4809535	0	0	0	0	0	0	0	0	0	0
1.23_243.9364m/z		243.9364182	1	1.234566667	0.074366667	0	100	393.9159558	222.3	0	0	0	0	0	0	0	0	0	0	0	0	0	0	0	0	0	0	0	0	0	1128.857792	0	2932.877748	3819.250455	1141.629335	0	647.229454	498.584723	2762.559638	0	0	1455.033846	699.0625443	397.4423946	0	0	0	0	1061.942212
1.23_245.0428m/z		245.0427687	1	1.234566667	0.289616667	5	100 - 25.6	9540.083427	234.37	660.5766787	457.2575333	0	106982.1992	0	0	0	751.1424459	0	3474.388655	93694.21247	0	0	0	0	0	0	0	0	0	0	5072.635913	10728.61887	7102.846936	10871.29507	19775.64712	0	17100.00696	30674.95812	4014.668257	0	35259.956	6633.125141	426.9028935	2529.012675	0	20369.07755	0	0	3628.638816
1.23_248.0399m/z		248.0399026	1	1.234566667	0.12905	0	100 - 84.1 - 2.31	1699.246091	289.7	3.052336797	0	1957.280091	0	0	0	0	23932.21031	1.942661795	19437.54893	3463.832251	0	764.5393255	0	2083.332456	0	0	0	0	0	11212.26684	0	0	0	1900.916998	0	721.9260175	0	0	0	1211.157778	0	0	0	0	0	0	0	0	3125.851005
1.23_250.0285n	250.0285483	271.0037434	1	1.234566667	0.309966667	0	100 - 13	42706.95208	159.87	172.0850699	115.9495612	9550.368754	0	0	0	0	155142.8565	4546.63701	7591.997738	230093.1377	34.26083061	10041.73154	0	5666.232583	0	0	0	0	0	0	166259.7666	29486.05602	68005.75254	89591.83687	211472.2883	15236.04502	68690.28063	188779.4663	15413.81816	165.9282274	107191.2829	140045.3118	22492.92164	18091.06108	1176.666677	175679.3225	845.6815062	10052.15402	25822.89072
1.23_251.0513m/z		251.0513346	1	1.234566667	0.1998	0	100 - 1.37	1639.216964	369.25	0	0	0	0	0	0	0	0	0	0	0	2909.463514	0	0	0	0	0	0	0	0	0	820.1120918	890.5141184	0	0	31041.03744	0	0	0	0	0	0	0	0	0	0	23331.61243	0	0	0
1.23_254.9813m/z		254.9813408	1	1.234566667	0.417916667	2	100 - 6.72	797490.7716	251.64	50106.70274	12666.95416	8334.454176	0	50220.84447	0	6238.803323	91214.62573	6103.514522	326679.1228	10334233.29	894012.2202	20063.14099	0	71966.87087	0	0	0	11196.16308	7724.047371	11481.98705	1161597.713	752464.6856	485174.3612	442612.0358	1305810.918	35038.64039	1670216.392	3032046.277	165179.3548	17999.13726	7875071.018	551110.8267	205508.2694	721683.4384	0	807776.4836	0	0	175035.4009
1.23_255.8982m/z		255.8981578	1	1.234566667	0.055116667	0	100	304.5472045	379.68	0	0	0	0	0	0	0	0	0	0	0	0	0	0	0	0	0	0	0	0	0	271.0284576	0	487.2922978	2360.127441	0	0	2433.093299	6837.532573	401.9085183	0	0	0	0	0	0	0	0	0	0
1.23_256.0590m/z		256.0590194	1	1.234566667	0.3086	1	100 - 0.417	26973.09499	219.55	4982.195393	2313.918686	542.7531163	0	670.6127202	0	607.7517937	14262.45567	0	16945.68422	341518.2672	16203.59208	1536.319614	0	2875.009801	0	0	0	0	0	338.8872784	13857.66883	27468.24227	30026.75202	45184.19311	59907.51168	1119.114247	75877.9331	120235.0316	20617.79048	550.4157054	92902.69624	15220.18763	8471.337094	7930.006828	0	86322.90886	0	0	11519.03888
1.23_256.9760m/z		256.9759809	1	1.234566667	0.16435	0	100 - 1.53	16305.0246	184.92	205.3401586	0	0	0	0	0	0	809.2507082	0	6867.61931	103381.7369	30210.11522	0	0	672.0830162	0	0	0	0	0	0	44352.0215	13989.81033	14417.64969	9120.533046	43062.1681	0	62579.85323	120366.9945	3525.909971	0	84193.48263	19037.63535	4889.12787	24344.4342	0	19504.76886	0	0	3303.298638
1.23_257.1501m/z		257.1501222	1	1.234566667	0.073033333	1	100	291.5574583	572.73	0	0	0	0	0	0	0	0	0	0	0	0	0	0	0	0	0	0	0	0	0	0	0	0	250.4264368	0	0	1207.459919	10787.52689	0	0	0	0	0	0	0	0	0	0	0
1.23_258.0562m/z		258.0562374	1	1.234566667	0.1821	0	100 - 18.7	6212.497067	202.55	1523.050005	0	0	0	0	0	0	0	0	4384.595408	57078.02963	0	0	0	0	0	0	0	44.06778433	0	0	2625.537921	4786.966954	7325.819036	14440.35131	15146.09698	529.5267559	25730.98764	43029.58657	4173.61789	82.00957257	27091.62475	3056.462245	762.0728384	1522.287754	0	18852.90606	0	0	2749.37329
1.23_258.0738m/z		258.0737653	1	1.234566667	0.090783333	3	100	871.5574537	225.63	0	0	0	0	0	0	0	0	0	0	5836.482846	0	0	0	0	0	0	0	0	0	0	1378.699425	1623.778016	0	246.5013572	9429.412707	0	3739.19185	4932.767363	2022.259506	0	0	1387.561769	0	2507.659606	0	0	0	0	3501.098611
1.23_259.9401m/z		259.9400895	1	1.234566667	0.327666667	0	100 - 1.64	35894.12027	137.27	16127.75152	16959.38661	8884.478546	0	0	0	717.0726579	16264.54095	0	20286.57251	159414.0903	18101.3287	2538.075234	0	9065.379576	0	0	0	0	0	2918.217133	85717.21719	18788.6017	88819.91485	110530.8598	139403.3141	7766.355828	82602.49793	124188.8006	43537.18068	4078.126875	163697.2266	110097.2071	30481.28929	46140.40912	1330.197027	95860.58071	3827.983829	0	60715.98434
1.23_263.0231m/z		263.0230691	1	1.234566667	0.560583333	3	100	18522.84395	182.63	1397.742901	610.8893168	1373.87194	0	310.593636	0	0	0	0	9083.723945	155953.1747	2198.868371	0	0	6553.469632	0	0	0	0	0	0	18632.64152	34461.85299	27234.10868	61021.65575	48697.00563	1052.414068	75514.72242	76320.24574	7166.520028	213.5400631	114413.035	22574.58733	8339.751784	23321.65706	0	34444.90894	0	0	7811.821434
1.23_268.8698m/z		268.8697822	1	1.234566667	0.1468	0	100	1461.501767	122.87	1664.012117	1272.621844	496.1577883	0	5419.554651	0	5507.42577	815.5163724	2932.476066	1505.801767	0	0	1312.196413	0	5394.937807	0	0	0	915.4940297	3540.024165	1848.820197	0	1002.148898	993.3463306	555.868763	0	4285.268903	476.0949914	0	3281.839646	500.5244661	0	0	2022.426117	224.919864	3926.437007	0	5191.044938	0	3464.330256
1.23_268.9969m/z		268.996923	1	1.234566667	0.254266667	0	100	8449.116094	259.44	3061.932315	0	0	0	0	0	0	0	0	1174.64206	73111.73884	7316.879798	0	0	1854.057409	0	0	0	0	0	0	32575.55217	767.1503004	9432.232457	9472.151653	3999.550759	0	23406.34585	53588.42581	561.1076574	0	111091.5775	3865.668379	0	15621.85545	0	1087.559224	0	0	2874.448279
1.23_271.9575m/z		271.9575092	1	1.234566667	0.164583333	0	100	427.3777892	340.47	0	0	0	0	0	0	0	0	0	0	3044.011876	0	0	0	0	0	0	0	0	0	0	0	5043.976573	0	0	0	0	0	1099.028328	0	0	0	0	7557.375575	1205.474794	0	0	0	0	0
1.23_274.9509m/z		274.9508776	1	1.234566667	0.074366667	0	100 - 4.72	867.7348783	345.49	584.714672	0	0	0	0	0	0	0	0	0	0	18545.48973	0	0	0	0	0	0	0	0	0	547.2133267	0	653.4351262	3214.290561	0	348.3940688	344.1693767	0	1335.941577	0	0	1374.227305	852.3315175	1484.55366	0	0	0	0	1100.589861
1.23_286.9788m/z		286.9787883	1	1.234566667	0.27315	0	100 - 0.83	28591.04704	161.57	2298.599632	1581.663739	854.6374755	0	0	0	0	4250.315215	0	11949.37554	153570.7369	10360.45906	4077.433108	0	1264.208715	0	0	0	0	576.695736	0	97995.09754	23073.7179	51706.72513	69286.5671	146639.3508	0	65476.80496	127243.2748	23166.45771	109.8825643	90447.64175	106563.1861	25016.95461	11776.54801	17.17980219	129761.5715	9.131041736	0	21060.1539
1.23_288.1075m/z		288.1075281	1	1.234566667	0.16445	1	100	1061.484346	351.62	0	0	0	0	0	0	0	0	0	0	3002.002389	0	0	0	0	0	0	0	0	0	0	0	31.65517701	775.6070171	0	10375.49155	0	920.8265974	0	0	0	8996.428429	0	0	0	0	20480.33135	0	0	0
1.23_289.0694m/z		289.0693956	1	1.234566667	0.271933333	0	100	5483.333445	282.14	0	0	0	0	0	0	0	0	0	566.2926292	50909.8977	0	0	0	0	0	0	0	0	0	0	1010.769499	0	14342.59819	23114.23184	5163.606004	0	33982.27323	78014.91739	408.7492751	0	21772.84307	372.2459714	618.9030283	0	0	22.67687914	0	0	0
1.23_290.0402n	290.0402337	335.0486027	1	1.234566667	0.273183333	2	100 - 3.62	18274.66028	273.36	0	0	0	0	0	0	0	0	0	0	209996.4666	0	0	0	0	0	0	0	0	0	0	0	7421.829543	3615.159741	627.8967954	102709.644	26918.15937	5098.397429	270.2066663	0	3852.049482	125159.6818	32018.99324	5324.512274	427.5725597	0	207360.8498	0	0	0
1.23_290.9248m/z		290.9248277	1	1.234566667	0.074366667	0	100	1205.887328	194.24	877.0015369	0	0	0	0	0	0	0	0	2052.265725	0	3321.181294	0	0	0	0	0	0	0	0	0	1531.895748	0	5905.340559	7357.742789	0	0	8311.548706	8613.178536	4730.137778	0	0	1845.392581	1564.659964	1888.576348	0	0	0	0	1527.90509
1.23_291.0666m/z		291.0666178	1	1.234566667	0.12905	2	100 - 18.6	1502.39968	306.45	199.0389778	227.6583506	11.64493428	0	6.07073407	0	9.346420623	6389.723562	0	0	1.532393489	0	4.592691874	0	59.23931623	0	0	0	0	0	0	214.850761	155.8972955	5698.914339	6056.778576	1685.925454	4.974312814	10759.8919	27055.24306	814.6632662	0	802.7234831	398.0254668	314.2411348	44.39057749	0	749.1119876	0	0	579.966647
1.23_293.0526m/z		293.0525813	1	1.234566667	0.38065	1	100	17421.17362	180.64	6885.123368	4516.890273	2627.058011	0	3833.770252	0	1462.84677	1035.545808	0	11278.97436	165518.2568	3095.216345	9125.338862	0	4273.649482	0	0	0	26517.54783	573.7343709	2986.13148	12120.14645	25784.41433	25586.49938	27813.90927	40211.57319	8418.772837	15456.61205	49626.41672	12963.94579	3186.397533	117648.057	24263.98796	13036.35825	12957.83928	0	36779.72011	0	0	14285.96412
1.23_295.9076m/z		295.907566	1	1.234566667	0.074	0	100	591.1145127	249.43	0	0	0	0	0	0	0	0	0	422.236512	0	0	0	0	0	0	0	0	0	0	0	1047.427989	0	2587.85752	3304.79736	0	0	6159.827054	5971.443244	2632.022643	0	0	1956.483458	744.7137517	0	0	0	0	0	0
1.23_298.9564m/z		298.9563591	1	1.234566667	0.110033333	0	100	1605.989775	142.52	6405.076431	1756.65625	0	0	989.6196659	0	1569.393751	918.4373014	0	1246.289103	0	0	400.0864948	0	2252.844797	0	0	0	0	0	374.4892963	2753.791067	1593.257695	7630.18343	8457.449039	1611.593052	465.476619	5003.10081	1192.100675	4691.508315	353.9756961	0	4225.566127	2013.876399	3969.141554	0	0	0	0	6040.69703
1.23_302.0468m/z		302.046766	1	1.234566667	0.18215	1	100	33676.27526	152.2	15017.55695	27401.59417	0	0	14756.16867	0	40380.35653	68656.24845	0	2194.26534	0	68768.85081	633.9187335	0	0	0	0	0	0	0	0	24713.15369	78088.59055	116200.0227	230300.9735	78996.29633	8213.41505	36783.95478	0	92525.92332	1582.887672	0	55492.46888	46935.4757	70370.40539	0	161270.714	0	0	123463.3491
1.23_305.9365m/z		305.9364788	1	1.234566667	0.12905	0	100	897.4789035	214.85	519.5895615	629.30521	534.9406878	0	0	0	0	0	0	532.2921562	0	0	0	0	330.7868242	0	0	0	0	0	0	4865.788876	0	7198.883881	2477.189681	7102.784362	0	586.0931674	0	540.7277513	0	0	5409.235701	1282.722114	0	0	4446.309713	0	0	1237.464262
1.23_308.0986m/z		308.0986307	1	1.234566667	0.363	2	100 - 3.05	27808.10487	267.75	8555.783691	11332.22541	7787.252947	0	0	0	0	7954.34453	0	16577.69576	446772.1401	39578.88165	0	0	10604.2127	0	0	0	0	0	0	36010.80772	59241.43997	10860.67974	19317.79321	64463.51749	430.6648454	14471.63074	24144.248	17825.88726	0	205116.0144	45965.49244	18311.7884	16346.07945	555.7558965	29350.12458	3384.313999	0	5553.953858
1.23_319.8955m/z		319.8954729	1	1.234566667	0.108483333	0	100	1015.847326	200.99	0	0	0	0	0	0	0	0	0	0	0	0	0	0	0	0	0	0	0	0	0	1742.010262	0	2551.556024	6898.702115	2421.344133	0	5138.062846	8502.54741	2523.700163	0	0	4371.66165	1323.56699	216.6762512	0	2798.100016	0	0	4177.659819
1.23_322.0638m/z		322.0637565	1	1.234566667	0.054883333	0	89.9 - 100	1500.156971	315.51	0	0	0	0	0	0	0	8.274742993	0	0	0	0	0	0	0	0	0	0	0	0	0	1284.560656	2297.712394	4916.158883	6261.739468	16526.87639	0	0	0	1527.23612	0	0	3339.674848	0	719.0394138	0	25598.68336	0	0	526.6365083
1.23_322.8419m/z		322.8419109	1	1.234566667	0.12915	0	100	1222.542781	160.01	0	0	666.653921	0	4791.23601	0	7616.409103	0	5525.480768	0	0	0	1718.263544	0	5217.315523	0	0	0	0	3555.788269	3192.533775	360.2693395	0	607.8295684	32.26249566	491.97549	4939.508299	926.473923	0	0	2181.252834	0	0	654.7448665	644.444906	1569.574468	0	3891.251185	0	462.1584845
1.23_324.0873n	324.0873156	369.0874752	1	1.234566667	0.254266667	0	100 - 14.1 - 38.2	31910.21643	190.66	26369.13935	62237.55509	0	0	12441.47068	0	16327.34527	109314.5901	0	31135.41099	280721.8257	10800.17216	5167.63178	0	659.3019473	0	0	0	0	0	616.7537825	31986.23251	12624.93669	114775.7792	64550.27495	68086.51086	418.8569891	11716.10741	31030.21237	9966.817073	0	119038.9456	18823.73102	24706.28123	13714.33035	0	240171.7099	0	0	16729.05048
1.23_326.0620m/z		326.0620346	1	1.234566667	0.090783333	0	100	458.9895352	648.07	0	0	0	0	0	0	0	0	0	0	0	0	0	0	0	0	0	0	0	0	0	0	0	0	0	0	0	0	0	0	0	0	0	0	0	0	19277.56048	0	0	0
1.23_330.6003m/z		330.6002719	1	1.234566667	0.073033333	0	100	388.1026337	469.18	0	0	0	0	0	0	0	0	0	0	0	10320.11149	0	0	0	0	0	0	0	0	0	0	0	0	0	0	0	0	0	0	0	0	0	0	0	0	0	0	0	0
1.23_333.0630m/z		333.0629803	1	1.234566667	0.093483333	9	100	1200.188167	462.67	7.872886555	0	0	0	0	0	0	0	0	0	19972.94451	0	0	0	0	0	0	0	0	0	0	0	0	0	0	0	0	0	0	0	0	30427.08561	0	0	0	0	0	0	0	0
1.23_334.9540m/z		334.9539615	1	1.234566667	0.218816667	1	100	8784.810634	101.49	22581.3686	8806.18651	3043.681425	0	7032.766478	0	9563.193414	23807.9627	0	21227.07831	0	5636.806288	8280.675532	0	9144.019816	0	0	0	0	0	3003.677515	5479.375126	23992.76153	22930.3271	19494.38191	10489.43536	4518.654068	15182.10257	12448.69435	19771.62011	2714.108813	0	18666.21947	16050.74262	13369.60843	0	31825.07443	0	0	14354.741
1.23_341.1086m/z		341.1086211	1	1.234566667	0.453133333	27	100 - 10.3 - 2.26	92711.06111	472.23	12126.57786	28709.18786	267833.4439	0	48198.46757	3847.982386	14073.26772	1097.580966	8732.652697	29981.50266	5454.706335	0	41248.80224	0	17316.98175	18680.63919	2232.218146	0	2850142.699	21095.89723	26891.35756	3457.397789	6690.765935	17409.72167	31326.43607	36032.23237	30142.66895	6939.559981	3446.735144	33200.07564	25956.40239	10707.63802	44438.85753	48850.49423	18761.67661	39370.3966	15595.14994	41179.6269	47856.69003	14981.40157
1.23_342.9504n	342.9503742	363.9250218	1	1.234566667	0.237883333	0	100 - 3.37	26149.08569	131.19	24901.13663	16913.3345	8179.093647	0	0	0	1640.290884	7904.087297	0	34611.87442	27040.57386	1780.984862	1581.007532	0	8736.118297	0	0	0	0	0	3461.153744	65290.17188	17574.32416	67082.19531	52570.83103	104767.2819	9114.981669	67336.44322	62446.18548	38794.3234	795.1415484	100883.7402	131698.0898	60382.87631	42769.43286	0	75245.51386	0	0	47208.67361
1.23_344.9364m/z		344.9364126	1	1.234566667	0.055116667	0	100	435.6916842	365.9	100.8911589	0	0	0	0	0	0	4.353485219	0	0	0	203.7466268	0	0	0	0	0	0	0	0	57.29210917	3600.4942	0	41.39683479	2011.282932	0	0	314.7388506	9572.684526	0	10.74677328	0	315.2252992	4.39296808	0	0	1787.928668	0	0	0
1.23_345.1152m/z		345.1152329	1	1.234566667	0.074	0	100	591.042358	429.99	0	0	0	0	0	0	0	0	0	0	15569.04879	0	0	0	0	0	0	0	0	0	0	829.9359956	1022.046956	0	0	5743.3046	0	0	0	0	0	0	124.7357783	0	0	0	1534.706911	0	0	0
1.23_347.0327m/z		347.0326584	1	1.234566667	0.074366667	0	100	883.4637424	490.39	0	0	0	0	0	0	0	0	0	0	4278.837195	0	0	0	0	0	0	0	0	0	0	685.6220472	0	0	0	0	0	0	0	0	0	4515.285303	0	0	0	0	27625.73263	0	0	0
1.23_350.9279m/z		350.9279311	1	1.234566667	0.217533333	0	100 - 0.174	16287.04176	106.45	33173.8705	16957.84987	7927.47093	0	10783.69405	0	15574.46015	40445.40944	676.5377276	26118.22411	0	0	11641.85575	0	16078.14394	0	0	0	0	1609.860782	9441.31244	12279.03586	29226.08244	49121.38673	53822.3947	29546.87103	9158.35532	46167.35111	46824.79807	36171.13338	4854.288121	0	27773.48841	22215.5021	25912.29108	0	49365.85183	0	0	37397.79922
1.23_351.0567m/z		351.0566569	1	1.234566667	0.307266667	1	100 - 4.86	40781.45181	261.31	7207.993698	621.6764025	530.8114438	0	999.1747313	0	0	15596.95309	10581.58234	14260.47412	659704.5288	0	6669.39424	0	2024.869788	0	0	0	0	0	0	22578.06834	38523.83606	42442.22674	67947.07393	105118.8272	1399.792574	66222.79507	142146.0807	21201.33154	1895.063113	175212.0582	49205.79485	12378.2599	26562.05072	0	121942.5305	0	0	18068.73139
1.23_352.6133m/z		352.6133336	1	1.234566667	0.055116667	0	100	219.476012	459.92	0	0	0	0	0	0	0	0	0	0	0	5419.129275	0	0	0	0	0	0	0	0	0	0	0	0	0	0	0	0	0	0	0	0	0	0	0	0	0	0	0	0
1.23_358.9238n	358.9237622	379.8986097	1	1.234566667	0.273283333	0	100 - 0.332	28817.15057	136.42	20863.68506	17515.6392	8668.275288	0	0	0	2831.947561	3713.758324	0	24398.30938	31400.09953	284.690411	645.3240611	0	5708.778556	0	0	0	0	0	2440.222228	71338.89148	11485.43281	87620.20311	82112.94199	116782.945	6018.680083	81953.59234	95555.89837	43784.12968	2208.842046	107774.1891	128791.5	42158.4672	46631.57231	0	90308.91963	0	0	65233.3824
1.23_375.8564m/z		375.8564252	1	1.234566667	0.074366667	0	100 - 8.1	1246.140486	179.01	2089.092459	0	0	0	1612.557921	0	789.6472483	504.5912274	387.1676866	0	0	2173.389547	0	0	0	0	0	0	0	229.7195261	0	2498.213223	0	2290.293682	6208.000414	0	132.233103	9029.48289	8175.659376	4561.180921	0	0	4167.974326	3959.085861	1360.358631	0	0	0	155.9619039	616.1650865
1.23_377.0855m/z		377.0855479	1	1.234566667	0.327666667	3	100 - 8.74	74876.28193	351.72	16177.63493	11505.10216	132466.3892	0	65750.915	0	16263.28251	26793.62336	3063.767445	47447.82867	114177.269	26604.22048	34904.30009	0	13166.16755	0	0	0	1728330.848	12424.92515	20959.39736	15631.24291	25283.93207	47020.13801	61468.88429	70980.41638	33069.34998	59442.60028	108002.1912	96780.15131	32149.41434	36864.93046	33282.23532	35094.20691	43926.01935	15832.19111	54738.24465	43166.239	0	20934.75334
1.23_377.8544m/z		377.8543671	1	1.234566667	0.073033333	0	100	1075.638881	202.49	60.28537552	0	0	0	0	0	0	241.8000697	0	0	0	0	0	0	0	0	0	0	0	188.0962899	0	228.8416499	0	3253.672307	7166.09022	1012.301884	0	6329.538304	9141.022243	3337.381924	0	0	4780.672152	2138.072329	2178.203522	565.9135893	0	621.6336567	0	3485.641762
1.23_379.0824m/z		379.0823885	1	1.234566667	0.29085	0	100 - 10.9 - 0.801	20154.83392	424.23	2466.683968	1000.16866	34315.72501	0	16247.62697	0	2871.551297	0	0	9096.713551	493.5564866	0	7386.160209	0	1933.674579	0	0	0	558036.5303	0	2742.091674	2262.8701	5430.414248	12783.47646	15835.18978	10691.93808	5201.116223	15438.74492	30778.65888	24037.60099	6241.448265	0	7652.70141	7946.617869	11284.63131	2146.340238	31584.04564	8672.833942	0	6840.373385
1.23_380.0294m/z		380.0294267	1	1.234566667	0.27315	0	100	9391.37778	393.11	0	0	0	0	0	0	0	0	0	0	220875.4974	0	0	0	0	0	0	0	0	0	0	65.23102038	19482.46285	0	0	15235.38493	0	0	0	0	0	91262.94969	0	2874.414479	189.0891481	0	1465.319757	0	0	0
1.23_388.8290m/z		388.8289512	1	1.234566667	0.14685	0	100	2152.136202	125.42	3539.516944	0	3757.349153	2238.698028	7061.47221	0	7692.029924	0	2723.24389	1125.651386	0	1383.305052	2081.038364	0	6332.585074	0	1302.5986	0	0	5523.491544	5640.136619	658.8638717	0	125.6302628	1041.939332	0	5488.532471	108.9229372	493.3933702	450.537694	2454.161059	0	0	2035.677674	385.2478478	8437.423851	0	9118.627625	0	2951.55379
1.23_393.8279m/z		393.8278535	1	1.234566667	0.073033333	0	100	1341.68064	255.65	84.20682973	0	0	0	0	0	0	0	0	0	0	0	0	0	0	0	0	0	0	0	0	1599.678666	0	3550.988904	10680.46802	1485.244173	0	10460.25432	16909.92913	2132.36589	0	0	1516.708761	0	1775.726114	0	0	0	2027.532685	4127.483391
1.23_393.9393m/z		393.9392895	1	1.234566667	0.073033333	0	100	1488.552269	264.78	519.2270497	0	0	0	0	0	0	0	0	0	0	0	0	0	0	0	0	0	0	0	0	6762.167527	0	5143.992368	18543.84136	2211.08312	0	5715.848838	16233.35377	1493.943218	0	0	2291.324416	0	982.5422228	0	1889.748928	0	0	732.1224888
1.23_404.1043m/z		404.1043348	1	1.234566667	0.16445	0	100	3660.843568	568.68	1979.175339	0	9317.457182	0	4451.920323	0	0	0	0	836.4172599	0	0	950.1875707	0	0	0	0	0	134980.8172	0	667.0412726	0	0	0	0	0	0	0	0	0	0	0	0	0	0	0	0	0	0	0
1.23_410.9944m/z		410.9944409	1	1.234566667	0.1468	0	100	5353.564383	184.42	5841.965996	1023.119631	0	0	0	0	0	4674.490451	0	2541.203382	5494.973919	0	0	0	1280.218051	0	0	0	0	0	0	3183.423692	10959.01184	31540.99522	30481.33029	39960.54162	0	17521.83498	15539.40502	5228.944175	0	0	7814.340625	849.7532924	6012.535658	0	26704.41342	0	0	8197.202812
1.23_415.0193m/z		415.0192991	1	1.234566667	0.182233333	0	100 - 9.63	2775.530646	648.07	0	0	0	0	0	0	0	116572.2871	0	0	0	0	0	0	0	0	0	0	0	0	0	0	0	0	0	0	0	0	0	0	0	0	0	0	0	0	0	0	0	0
1.23_426.9677m/z		426.9677327	1	1.234566667	0.074366667	0	100	1331.723866	246.74	749.6072047	0	0	0	0	0	0	1872.488355	0	1035.804271	0	0	0	0	0	0	0	0	0	0	0	777.3622245	0	13922.95884	14329.71507	8127.783561	0	3504.95148	2772.281169	0	0	0	862.7435192	0	1264.616942	0	2544.099227	0	0	4167.990517
1.23_430.0454m/z		430.0453579	1	1.234566667	0.090783333	0	100	380.5881142	529.11	0	0	0	0	0	0	0	0	0	0	0	0	0	0	0	0	0	0	0	0	0	0	2698.524091	0	0	0	0	0	0	0	446.451905	0	0	0	0	0	12839.7248	0	0	0
1.23_430.9934m/z		430.9933628	1	1.234566667	0.12905	1	100	959.6026673	605.23	0	0	0	0	0	0	0	37642.02934	0	0	0	0	0	0	0	0	0	0	0	0	0	569.0048072	0	0	0	0	0	0	0	0	0	0	0	0	0	0	2092.27788	0	0	0
1.23_437.8555m/z		437.8555428	1	1.234566667	0.12915	0	100 - 21.5 - 5	4773.233677	135.45	7833.526224	0	0	0	7143.096929	0	2123.850473	0	7032.452525	4470.636485	0	0	4464.341992	0	977.153407	0	0	0	0	5100.582425	3638.498088	4772.37867	1385.512401	17193.24584	11167.99058	8114.951301	1585.832771	15977.93742	3940.312131	11422.38832	516.2577689	25878.27238	23023.49755	11023.92886	5606.774256	0	2219.157535	0	0	12199.34253
1.23_439.0857m/z		439.0856598	1	1.234566667	0.75605	1	100 - 13.4 - 3.06 - 0.0616	227576.9587	379.17	57179.1709	106238.4937	656488.3084	10644.2304	133985.9073	195308.5158	55341.59613	25094.60625	23966.22327	78572.32923	116109.2281	18485.99802	99663.70396	16312.87841	37947.58245	32425.80971	26574.71534	33911.22638	5648922.051	71319.77551	83819.46806	24305.70465	29007.93991	78755.45234	108054.3044	176481.6429	68762.95359	52628.05884	77110.26476	102885.787	70830.26305	89764.14625	181584.5695	165312.0247	55273.70944	96378.56618	161304.3529	132967.483	150045.1971	77017.27103
1.23_445.0733m/z		445.0732561	1	1.234566667	0.1468	1	100 - 7.53	3990.966249	569.91	0	0	9061.555206	0	2864.206523	0	0	0	0	0	0	3588.326988	849.6950023	0	0	0	0	0	147552.952	0	0	0	0	0	0	0	1187.16711	0	0	1353.220693	0	567.6367338	0	0	0	0	0	595.8222023	0	0
1.23_449.9109n	449.9109369	470.8856937	1	1.234566667	0.111133333	0	100	4109.985372	144.38	24060.62939	7694.386534	1010.871969	0	2977.049099	0	3921.03775	14828.10381	0	12051.19466	0	0	3041.144977	0	7391.809264	0	0	0	0	782.9809078	996.8777337	0	0	15973.70561	16728.13588	0	4254.00017	10233.90684	0	10674.11593	743.6235697	0	5320.608817	6645.305473	8969.498893	0	0	0	0	11126.54178
1.23_455.1017m/z		455.1016863	1	1.234566667	0.379266667	0	100 - 13.7 - 2.5	35868.30575	584.72	452.1697714	4378.553921	78859.48316	0	8894.485966	0	1969.669202	0	0	3845.673618	198.1904108	0	7633.915388	0	2053.746895	0	0	0	1360482.763	2319.200266	4240.06699	0	1893.095742	0	2097.277035	1382.219402	6081.668785	0	45.02109899	3653.339789	3454.352538	112.987926	2012.932534	1839.628515	2138.92227	0	0	5081.591425	0	0
1.23_478.8812n	478.881243	477.8739665	1	1.234566667	0.201116667	0	100	14408.31993	151.95	17880.74746	8699.147769	5581.52997	0	0	0	0	0	0	20636.05027	0	0	963.2017412	0	3228.069136	0	0	0	0	0	952.2044421	32857.87997	1395.342995	44155.83868	46080.2787	57071.78451	5563.52186	46194.0954	15762.53021	29981.75429	572.1075572	31311.03856	102119.7261	41638.76201	23807.29276	0	24684.50252	0	0	37744.22009
1.23_485.7578n	485.7578131	530.7773414	1	1.234566667	0.1645	0	100	9228.763281	115.11	23006.89193	5893.75822	7899.85464	0	31128.59252	0	28896.66895	6739.555283	21617.53389	12636.12518	0	0	17581.74413	0	2572.002258	309.0919338	1196.474951	0	7501.537247	17687.08878	18297.34633	87.54053367	0	4376.793971	3037.330323	0	25824.52825	8147.866868	918.5331434	12293.56916	14396.8815	0	1625.247253	13747.15444	3646.091349	25985.86806	0	40329.2944	1380.255708	10277.14074
1.23_494.8543n	494.8542912	515.8294709	1	1.234566667	0.1645	0	100	5357.311408	173.93	2753.485099	0	0	0	0	0	0	0	0	3734.102383	0	0	0	0	611.7501787	0	0	0	0	0	0	13911.22961	0	25801.9187	25658.52591	17388.74855	0	17962.72459	10892.81373	10023.59257	0	0	36702.59372	5029.987622	14224.76929	0	14349.43081	0	0	24467.05493
1.23_504.9112m/z		504.9111781	1	1.234566667	0.12905	0	100	2646.445812	220.26	0	0	0	0	0	0	0	0	0	0	0	0	0	0	0	0	0	0	0	0	0	19450.23385	1318.961441	8565.029608	6066.784642	16286.15072	0	11763.69235	11949.0109	1130.241873	0	3248.408953	24751.04442	0	0	0	4766.968318	0	0	1854.197057
1.23_531.0317m/z		531.0317475	1	1.234566667	0.1114	0	100	777.4183926	648.07	0	0	0	0	0	0	0	0	0	0	0	0	0	0	0	0	0	0	32651.57249	0	0	0	0	0	0	0	0	0	0	0	0	0	0	0	0	0	0	0	0	0
1.23_539.0630m/z		539.0629777	1	1.234566667	0.218816667	0	100 - 5.49	5780.783387	611.69	0	0	13705.82244	0	0	0	0	0	0	0	0	0	0	0	0	0	0	0	229087.0798	0	0	0	0	0	0	0	0	0	0	0	0	0	0	0	0	0	0	0	0	0
1.23_602.9904m/z		602.9904106	1	1.234566667	0.1114	0	100	811.058472	648.07	0	0	0	0	0	0	0	0	0	0	0	0	0	0	0	0	0	0	34064.45582	0	0	0	0	0	0	0	0	0	0	0	0	0	0	0	0	0	0	0	0	0
1.23_628.9896m/z		628.9895763	1	1.234566667	0.1821	0	100	2503.542901	648.07	0	0	0	0	0	0	0	0	0	0	0	0	0	0	0	0	0	0	105148.8018	0	0	0	0	0	0	0	0	0	0	0	0	0	0	0	0	0	0	0	0	0
1.23_632.9760m/z		632.9760123	1	1.234566667	0.1114	0	100	1302.587855	644.22	0	0	0	0	0	0	0	0	0	0	0	318.4143587	0	0	0	0	0	0	54390.27556	0	0	0	0	0	0	0	0	0	0	0	0	0	0	0	0	0	0	0	0	0
1.23_683.2244m/z		683.2244316	1	1.234566667	0.1114	3	100 - 19.2	4165.014918	648.07	0	0	0	0	0	0	0	0	0	0	0	0	0	0	0	0	0	0	174930.6266	0	0	0	0	0	0	0	0	0	0	0	0	0	0	0	0	0	0	0	0	0
1.23_695.9844n	695.98442	694.9771435	1	1.234566667	0.326166667	0	100 - 3.62	14612.74538	576.4	0	0	15335.59537	0	0	0	0	53677.41599	0	0	0	0	0	0	0	0	0	0	544717.0644	0	0	0	5.230092837	0	0	0	0	0	0	0	0	0	0	0	0	0	0	0	0	0
1.23_696.9763m/z		696.9763486	1	1.234566667	0.073033333	0	100	983.120256	620.63	0	0	1744.72126	0	0	0	0	0	0	0	0	0	0	0	0	0	0	0	39546.32949	0	0	0	0	0	0	0	0	0	0	0	0	0	0	0	0	0	0	0	0	0
1.23_710.9487m/z		710.9486932	1	1.234566667	0.183366667	0	100	2915.813719	633.66	0	0	2689.157647	0	0	0	0	0	0	0	0	0	0	0	0	0	0	0	119775.0186	0	0	0	0	0	0	0	0	0	0	0	0	0	0	0	0	0	0	0	0	0
1.23_781.2023m/z		781.2022638	1	1.234566667	0.1468	0	100 - 26.3	5092.49163	648.07	0	0	0	0	0	0	0	0	0	0	0	0	0	0	0	0	0	0	213884.6484	0	0	0	0	0	0	0	0	0	0	0	0	0	0	0	0	0	0	0	0	0
1.25_140.0090m/z		140.0089738	1	1.25235	0.2556	0	100	2820.081794	168.38	2032.034396	2053.300745	453.3479553	0	0	0	0	535.0523833	0	2356.625383	20454.43533	0	0	0	1629.22526	0	0	0	0	0	0	2447.402323	4030.141462	8858.050752	8224.811486	16454.74089	155.7260938	6860.37383	9721.567519	2286.793337	0	2919.620871	5619.444184	1193.914726	3191.865936	0	13260.68819	0	0	3061.567545
1.25_140.9851m/z		140.9851255	1	1.25235	0.436833333	0	100 - 0.85 - 0.143	37063.30419	369.02	373.0371133	174.56509	0	0	487.9320773	0	297.3903221	0	0	7748.642763	0	755270.7229	17197.49731	0	1402.05583	13.02398786	508.5419828	0	607.330691	2169.569833	2394.208773	8620.396422	46428.31981	0	0	0	0	20715.82269	46262.66314	34840.10017	17240.46836	0	0	0	17013.3199	19982.97671	38080.58172	24037.7674	10.46342263	0
1.25_142.9809m/z		142.9808854	1	1.25235	0.183366667	0	100	1110.27665	471.6	0	0	0	0	0	0	0	0	0	0	0	30447.92586	0	0	0	0	0	0	0	0	0	0	0	0	0	0	0	0	0	342.5562457	0	0	0	0	72.43264904	0	0	0	0	0
1.25_154.9176m/z		154.9176454	1	1.25235	0.093483333	0	100	485.4263346	469.42	134.955527	0	0	0	0	0	0	0	0	0	0	13225.40961	0	0	0	0	0	0	0	110.3632428	0	0	0	0	0	0	0	0	0	0	0	0	0	0	0	0	0	0	0	0
1.25_155.8730m/z		155.8730495	1	1.25235	0.1821	0	100	1304.851117	182.03	0	0	0	0	1735.128763	0	2616.58615	0	4852.622765	3071.997319	12160.27387	0	4974.657143	0	1261.874932	0	0	0	1241.461335	3678.862505	3508.415187	2854.097035	0	0	0	0	555.1640819	2121.460372	0	164.2354777	6153.370663	0	0	647.4390911	2594.974615	0	0	0	0	0
1.25_157.0356m/z		157.0356407	1	1.25235	0.433666667	0	100 - 0.552 - 0.204 - 0.2	497284.9568	131.62	398913.6696	505882.3578	235262.7977	13938.90907	112365.8265	0	190538.1021	556198.3378	43337.68343	465229.6367	3215886.026	219760.7929	183229.7425	0	310981.9282	0	0	0	82813.3719	65881.28352	118228.9835	432656.9047	601974.8206	1023501.104	1114249.325	2004491.841	124180.4569	907092.1545	1300933.53	489084.7534	66369.98949	1262622.193	656139.395	298031.572	445612.0679	219.2576372	1799776.246	6857.269016	0	487928.4898
1.25_157.9930n	157.9930024	156.985726	1	1.25235	0.50435	0	100	1747.007368	232.96	367.8614115	608.8655989	0	0	0	0	0	24531.76931	306.7051598	1348.508196	2798.24012	1050.231111	1090.053557	0	188.5307582	0	0	0	0	0	0	522.8080766	535.415023	2914.412929	1953.560685	3412.569756	1194.606847	4057.977492	10891.36894	952.3590292	0	1319.929698	1595.811364	429.5749001	622.2684701	900.2148846	3975.759681	437.3249278	788.4802857	2282.174046
1.25_164.0012m/z		164.0011994	1	1.25235	0.16545	0	100	1474.997373	441.04	0	0	0	0	0	0	0	0	0	0	0	32313.48206	0	0	0	0	0	0	0	0	0	0	0	0	0	0	0	233.2002515	481.9059027	595.8642421	0	0	0	0	0	0	0	369.2203753	0	0
1.25_177.0392m/z		177.0392006	1	1.25235	0.362966667	0	100	9954.214698	265.46	12236.16895	5898.07594	4313.641878	0	498.9475371	0	418.2199804	839.5027771	0	3315.191266	164661.5912	1571.356215	0	0	1036.508159	0	0	0	2203.54091	4141.66793	5355.382316	13907.89314	10918.54228	8310.482441	7307.866877	23902.44266	0	10456.48564	24347.14703	0	143.4090862	51626.64968	14831.33856	287.1810211	4555.375011	0	23042.76407	0	0	1547.101991
1.25_178.8794m/z		178.8794485	1	1.25235	0.146433333	0	100	494.418971	311.07	0	0	0	0	0	0	9121.485083	0	890.6016709	0	0	0	1657.689417	0	1006.128952	0	0	0	0	542.5731066	568.3322145	1000.496368	0	0	0	0	0	0	0	0	2944.973705	0	0	0	3033.316264	0	0	0	0	0
1.25_180.0326m/z		180.0325663	1	1.25235	0.273283333	0	100	3553.448704	220.39	0	0	0	0	0	0	0	343.201882	128.8286144	0	23139.36912	1067.607426	0	0	412.8612244	0	0	0	0	0	0	3029.178277	324.2334101	4724.930354	35650.15117	13592.45919	0	9596.577634	12376.3932	0	0	24381.44129	1273.095705	0	1794.806357	0	12453.23331	0	0	377.2521788
1.25_195.0502m/z		195.0502427	1	1.25235	0.507516667	3	100 - 5.48 - 0.451 - 0.349	180035.2384	211.89	42620.85806	57281.93605	19602.66962	0	15225.76232	0	20626.75906	106955.4286	369.0310882	104669.1239	2177087.976	124455.9806	16682.08332	17.9515987	18473.59126	0	0	4.52506882	504.4613073	12240.23175	6542.049799	425854.6442	249190.4034	151879.1537	258775.8009	496775.0712	12369.04435	222889.324	519839.7784	107342.7486	15622.73235	1164642.026	292205.1745	70706.07068	224768.883	61.98990167	270522.7543	38.3171376	15.4605787	76578.00621
1.25_199.0371m/z		199.0371161	1	1.25235	0.254266667	14	100	2756.737144	236.76	976.6132195	0	0	0	0	0	0	581.6859959	0	1362.820019	23772.20283	0	0	0	193.5185019	0	0	0	0	0	0	1406.526976	1184.405913	4012.243347	7538.962443	4621.369307	0	10253.738	33819.44422	1772.739344	0	8336.856698	1581.398676	0	814.505773	0	7459.982698	0	0	2405.721461
1.25_202.0350m/z		202.0350043	1	1.25235	0.05615	3	100 - 20.6	210.8944803	568.57	0	0	0	0	0	0	0	0	0	0	7714.38122	0	0	0	0	0	0	0	0	0	0	0	0	0	0	0	0	0	0	0	0	1143.186951	0	0	0	0	0	0	0	0
1.25_203.9962m/z		203.9962278	1	1.25235	0.182233333	1	100	536.7166872	460.94	0	0	0	0	0	0	0	0	0	0	0	0	0	0	0	0	0	0	0	0	0	0	481.3404558	121.015161	1594.472214	0	0	871.9688142	15647.9207	0	0	0	0	0	0	0	3825.383519	0	0	0
1.25_213.9366m/z		213.9365585	1	1.25235	0.1468	0	100	294.97356	230.06	153.5766667	0	0	0	2181.942641	0	269.274904	0	1639.598813	0	0	0	1737.13504	0	521.4785889	0	0	0	0	2883.360637	1612.898304	0	0	0	0	0	0	0	0	0	500.0218223	0	0	0	0	0	0	0	0	180.2023049
1.25_218.9963m/z		218.9962524	1	1.25235	0.273066667	1	100 - 1.18	13805.95583	224.46	0	0	0	0	255.3612856	0	0	0	0	0	12728.60603	25606.55038	0	0	8.312044749	0	0	0	0	0	0	1590.815267	457.4904369	42955.52073	107083.9043	17143.9924	20335.88007	79904.33733	138147.782	4307.146971	19353.53886	80059.82123	1098.726676	1569.234852	13823.61599	0	895.451249	0	0	6593.202756
1.25_221.0662m/z		221.0661979	1	1.25235	0.2554	9	100	1437.52109	627.14	238.1927732	0	377.8020312	0	0	0	0	0	0	444.8287891	58463.65725	0	0	0	0	0	0	0	851.4049274	0	0	0	0	0	0	0	0	0	0	0	0	0	0	0	0	0	0	0	0	0
1.25_226.9778m/z		226.9777641	1	1.25235	0.362983333	0	100 - 1.4	73174.17709	203.38	10213.10269	43142.43904	6561.215341	5.963178249	33887.18319	24.8790078	65878.21354	105879.6858	1287.281318	2020.233597	0	883324.855	7576.918764	0	6616.772837	3.939870267	5.672049334	1.106951061	9.319835084	1942.46878	1887.136606	49503.55292	111300.2586	53598.58804	142678.6446	28996.16327	14196.42363	57168.75684	6.833213309	158674.5299	7009.53777	308276.8129	146287.0554	134508.0211	117090.147	46.79180125	129117.7029	42.53688225	8.319952859	152460.6945
1.25_227.9967m/z		227.9967338	1	1.25235	0.451316667	1	100 - 4.81 - 0.772	67296.64643	221.31	39395.5583	8323.693653	1202.357776	0	23953.06754	0	3887.514809	0.221997538	3573.161498	85851.19382	908466.0811	15056.70926	10294.90157	0	16259.79099	0	0	0	0	1283.367934	8539.481718	52013.83475	106156.359	61340.13036	25100.81775	203439.157	5640.369278	52112.40063	153704.7138	19613.11053	5073.353259	251734.9416	119365.1677	73873.74492	120755.7459	0	164563.7955	0	0	30300.04185
1.25_230.9962m/z		230.9961651	1	1.25235	0.3616	6	100 - 49.7	16077.06517	285.9	0	0	0	0	0	0	0	0	5614.297756	10276.20486	23719.00054	0	7041.908899	0	0	0	0	0	0	0	0	33585.09541	20443.18884	1640.851628	4690.585759	11140.5685	640.2863415	25141.04107	92045.50478	16766.87766	3611.238276	285083.0788	27562.12892	39700.92371	42301.97793	0	12279.58806	1664.251261	0	1414.725143
1.25_233.0408m/z		233.0408307	1	1.25235	0.308516667	0	100 - 0.567	7636.226467	336.68	0	0	0	0	0	0	0	17217.29802	0	0	1136.732417	0	0	0	0	0	0	0	0	0	0	293.7174719	17566.67793	0	0	79251.81935	0	0	0	0	0	1346.376406	0	0	0	0	132544.9132	0	0	0
1.25_241.9762m/z		241.9762228	1	1.25235	0.12695	0	100	359.1481576	332.92	0	0	0	0	0	0	0	0	0	524.9105153	0	0	0	0	0	0	0	0	0	0	0	1057.20287	1023.579527	0	0	1288.009663	0	0	0	0	0	0	6727.750323	0	3799.598684	0	0	0	0	413.3547676
1.25_245.1138m/z		245.1138313	1	1.25235	0.3453	7	100	3977.298804	291.4	0	0	0	0	0	0	0	0	0	0	38016.76027	0	0	0	0	0	0	0	0	0	0	2034.127331	0	3672.006868	9591.134786	4579.841759	0	8831.457405	32105.09332	0	0	58698.82649	1858.145465	0	598.6280936	0	6064.919996	0	0	0
1.25_246.0068m/z		246.0068416	1	1.25235	0.326283333	0	100 - 14.7	13012.06058	208.85	0	0	0	0	0	0	0	40620.21665	13048.9915	24389.63719	81334.16465	2363.782335	628.5663064	0	0	0	0	0	0	0	0	16668.51376	4505.895351	18046.81978	8798.133034	16757.37075	2975.861355	20463.58117	86500.5662	378.267163	1599.960037	133781.3423	9262.458481	1325.917417	8097.631504	0	29780.04914	0	0	2169.196672
1.25_246.9917m/z		246.9916534	1	1.25235	0.220083333	1	68.8 - 100	15234.28634	185.87	17808.50049	17304.926	2145.682657	0	1713.608836	0	1080.365575	7502.188297	1596.574273	20606.97548	154118.9064	2216.967637	17863.10685	0	1989.677445	0	0	0	715.6645221	0	0	22833.50381	10078.54194	16734.1353	14292.43904	16619.54363	2645.652129	12906.2603	37315.82379	17296.74369	6375.571247	97224.96296	41730.45797	15352.31258	33558.61142	0	39218.49534	0	0	6179.178931
1.25_253.9649m/z		253.9648598	1	1.25235	0.1467	0	100	1998.503974	194.18	521.8432164	1966.199502	464.7992892	0	0	0	0	0	0	1598.018968	0	0	0	0	2963.614386	0	0	0	0	0	251.2561689	6718.884687	0	10331.9934	9268.977801	18323.56177	966.5423437	628.2362247	0	2927.961174	0	0	11037.30079	2460.767481	1987.560902	0	4986.013236	0	0	5262.076177
1.25_259.1297m/z		259.1296936	1	1.25235	0.12695	5	100	541.4155836	389.39	0	0	0	0	0	0	0	0	0	0	8498.853944	0	0	0	0	0	0	0	0	0	0	557.971358	0	0	0	0	0	1317.779245	468.8746599	0	0	10911.83897	0	0	0	0	984.1363359	0	0	0
1.25_262.0145n	262.0145477	261.0072712	1	1.25235	0.451333333	5	100 - 6.73	48363.90867	226.13	829.6884444	621.8072508	0	15055.09218	2162.569178	0	4701.362205	15.87290665	32641.74403	73046.66923	620938.5115	13343.77925	56715.84717	0	8138.852324	0	0	0	0	0	0	31469.41877	94965.17412	856.1660173	713.1825635	111228.366	0	22974.00235	66239.27105	29631.69245	6464.148246	318544.79	51269.90343	72905.74294	86893.99079	0	180451.9543	0	0	2483.406479
1.25_263.0573m/z		263.0573057	1	1.25235	0.074	0	100	507.7384509	433.65	0	0	0	0	0	0	0	0	0	0	12781.2003	0	0	0	0	0	0	0	0	0	0	0	0	0	0	0	0	0	0	0	0	6478.726311	0	0	0	0	0	0	0	0
1.25_269.0187m/z		269.0187443	1	1.25235	0.12915	0	100	1075.518797	471.05	0	0	0	0	0	0	0	0	0	0	0	3889.078367	0	0	0	0	0	0	0	0	0	0	0	0	0	0	0	0	0	0	0	0	0	0	0	0	9832.060169	0	0	0
1.25_269.1254m/z		269.1253768	1	1.25235	0.254266667	0	100	2460.630328	258.26	0	0	0	0	0	0	0	0	0	0	2145.503344	0	0	0	0	0	0	0	0	0	0	0	0	3595.465557	14568.2366	14021.34132	0	20824.09757	19004.11611	388.1397524	0	26162.63594	2011.484063	0	362.3330335	0	0	0	0	263.1204953
1.25_272.0366n	272.036583	293.0121907	1	1.25235	0.292316667	1	100 - 11.7 - 0.175	19189.21766	103.92	28697.83018	38999.40702	13433.74118	0	3527.851263	0	11427.81166	20196.62354	5735.877901	26682.76071	0	1004.132368	11349.08095	0	20615.21005	0	0	0	1079.291928	1055.624862	5397.949202	25172.55282	34228.35861	62949.40058	61708.9145	64880.52051	22888.72726	14225.01641	24063.1229	34634.35848	1624.818764	19871.25181	51320.29953	33012.09647	32818.2954	1266.241462	58949.94337	423.0359032	8925.208554	44029.98405
1.25_276.0303n	276.030299	321.0395097	1	1.25235	0.454516667	1	100 - 2.26	71703.85628	238.19	3.622136514	381.1041233	0	0	31828.00179	0	42012.20572	970.6829363	21987.13435	90340.839	997210.6451	19493.46752	24793.46743	0	11695.43938	0	0	0	0	4255.612676	10360.37036	28417.36769	220347.2691	3501.264879	0	196765.4451	1666.448039	21255.19894	82533.9122	43753.6578	4989.889758	284060.9201	54875.26659	54119.3516	116023.5297	0	374487.8524	0	0	0
1.25_277.0736m/z		277.0735511	1	1.25235	0.0738	0	100	583.5191164	422.48	0	0	0	0	0	0	0	0	0	0	15323.49114	0	0	0	0	0	0	0	0	0	0	0	0	0	0	2119.804804	0	0	4106.322067	0	0	2689.815411	0	0	0	0	268.3694656	0	0	0
1.25_281.0543m/z		281.0543102	1	1.25235	0.32765	2	100	22478.10351	176.35	7685.46786	2015.564919	423.7581878	0	857.447504	0	1024.793967	4034.439438	0	6953.735837	144753.036	21929.90608	0	0	1235.243777	0	0	0	0	0	0	10770.33396	24271.64925	38395.19031	48360.33002	69774.86904	868.7482418	44584.8133	127818.2135	21279.85782	0	81365.05286	13398.04216	8086.465121	11993.29899	0	83544.14199	0	0	20774.46394
1.25_283.0583n	283.0583365	282.0510601	1	1.25235	0.290933333	0	100 - 16.6 - 0.194	68296.87798	194.06	12438.77829	11741.83337	0	0	0	0	0	13504.47146	0	22679.66786	573693.102	0	0	0	2515.078368	0	0	0	0	0	0	136530.0888	30504.22583	141555.8698	155464.3255	515098.5409	0	112962.3707	246002.6405	34663.09225	0	197347.7104	164938.1977	17797.08865	34042.07006	0	327624.5467	0	0	40714.72386
1.25_285.9346m/z		285.9345692	1	1.25235	0.12905	0	100	414.7605442	301.89	0	0	0	0	0	0	0	0	0	0	0	0	0	0	0	0	0	0	0	0	0	0	3319.076988	0	0	0	0	822.3974093	2636.583768	373.6378661	0	0	0	5094.45531	5173.791514	0	0	0	0	0
1.25_286.9984m/z		286.9984182	1	1.25235	0.202166667	2	100 - 1.82	15402.36587	295.92	16755.5695	10563.88399	11.80859864	0	0	0	0	5911.007207	0	448.3072868	15193.13382	271031.8982	4827.922448	0	5733.749003	0	0	0	0	17.29578515	0	5917.082464	32672.47702	6256.907393	3867.91994	61378.76424	0	11494.59558	16823.34917	13494.29513	1928.832329	17771.20663	5459.403211	2806.146289	1936.530598	587.9221161	7626.544208	3401.527599	0	303.8673998
1.25_288.9938m/z		288.9937605	1	1.25235	0.16445	0	100	3475.997738	467.17	0	0	0	0	0	0	0	0	0	0	0	96024.30299	0	0	0	0	0	0	0	0	0	0	2053.454943	0	0	0	0	0	0.225899579	1360.591717	399.1264129	0	0	0	0	0	0.17822802	416.4612565	0	0
1.25_295.0645m/z		295.0645126	1	1.25235	0.202433333	1	100 - 1.44	6761.750034	222.89	1059.58965	0	0	0	0	0	0	0	0	1980.950685	0	17445.21321	0	0	0	0	0	0	0	0	0	7141.185692	8939.170864	50476.24759	71873.52824	39172.59897	0	34075.44373	6802.371741	7868.497648	341.251071	0	5021.925888	2794.361748	6246.846924	0	11779.93734	0	0	7417.053605
1.25_296.9812m/z		296.98116	1	1.25235	0.2905	0	100 - 0.85	3988.589785	423.46	100578.0262	0	0	0	0	0	0	46556.34164	0	0	0	0	0	0	0	0	0	0	0	0	1998.113632	3906.972501	1443.887165	0	0	1230.390215	0	412.6795025	71.66966484	0	0	0	706.2889316	4522.898617	0	0	6093.502919	0	0	0
1.25_298.9859n	298.9859375	343.9944976	1	1.25235	0.43545	0	100	14559.9625	364.03	33.86233958	0	0	0	0	0	0	0	0	2731.613593	1167.832632	301064.6592	3758.622447	0	0	0	0	0	0	0	0	10675.28683	15189.32077	2324.189633	5037.290652	6196.253144	191.9288474	3633.907977	7056.20489	10156.9029	696.4873428	9423.06287	9025.138076	537.328064	4300.579581	10265.99585	9256.863513	18566.49475	0	1022.834174
1.25_302.9712m/z		302.9711612	1	1.25235	0.16445	0	100	2674.916501	376.38	0	0	0	0	0	0	0	0	0	0	0	61993.83641	499.0871795	0	0	0	0	0	0	0	0	0	3970.911439	7.640439469	0	104.1022498	0	4372.582862	4813.259718	7792.799905	1961.284491	0	27.88047204	0	3618.651102	0	370.5555045	994.2032122	0	0
1.25_304.9694m/z		304.9693618	1	1.25235	0.18215	0	100	4680.274551	370.33	0	0	0	0	0	0	0	0	0	476.9265313	0	105794.5135	4297.970211	0	0	0	0	0	0	0	409.5337356	180.2812413	8998.246016	0	0	0	0	1438.125599	1209.877707	7186.096456	4821.385605	0	0	0	3136.377245	7645.047003	0	9696.642953	0	0
1.25_306.0396m/z		306.0396441	1	1.25235	0.507583333	1	100	13451.70887	248.38	111.7007988	0	0	0	0	0	0	53.02156231	0	6994.716463	187290.9782	0	0	0	2513.481784	0	0	0	0	0	0	4918.916733	49765.53787	982.08538	0	65898.54614	0	899.9012555	2523.139704	6154.531088	0	28587.49785	50728.29761	18507.68602	8105.5351	0	71041.38817	0	0	0
1.25_309.1375m/z		309.1375376	1	1.25235	0.344866667	0	100	4026.671151	376.12	0	0	0	0	0	0	0	0	0	0	84089.36124	0	0	0	0	0	0	0	0	0	0	0	0	0	99.96592231	50856.43358	0	0	0	573.6712185	0	842.0104107	3337.760471	659.0033716	0	0	15845.47293	0	0	0
1.25_320.0069m/z		320.0068575	1	1.25235	0.218933333	0	100	9947.127814	212.81	748.9723139	2370.126569	0	0	0	0	0	0	0	1812.588929	22933.45602	0	0	0	476.2129798	0	0	0	0	0	0	35041.85441	916.2857553	42354.99719	38341.91311	110686.4422	0	14836.39928	23480.16373	5914.843862	0	6756.030126	31668.76267	2933.477485	10573.90468	0	56408.68195	0	0	9524.254889
1.25_330.0987m/z		330.0986739	1	1.25235	0.202433333	3	100	4507.099022	441.02	0	0	0	0	0	0	0	0	0	0	0	90760.84155	0	0	0	0	0	0	0	0	0	0	0	0	0	0	0	0	450.7815189	1744.049372	1258.684674	0	0	0	423.2719071	803.9306734	0	0	0	0
1.25_330.9419m/z		330.9419162	1	1.25235	0.1093	0	100	1071.052907	485.94	9592.894972	0	0	0	0	0	0	32536.84048	0	0	0	0	0	0	0	0	0	0	0	0	0	0	0	0	0	0	0	2854.48665	0	0	0	0	0	0	0	0	0	0	0	0
1.25_331.0228m/z		331.0228051	1	1.25235	0.146433333	2	100	7044.388906	416.2	0	0	0	0	0	0	0	0	0	0	0	172045.5073	1255.007546	0	0	0	0	0	0	0	0	0	0	0	0	7668.565178	0	0	0	5178.0951	1198.288881	0	0	0	0	0	24678.24388	0	0	0
1.25_334.0752m/z		334.0752128	1	1.25235	0.255616667	0	100 - 1.13	13947.95106	159.51	11986.16869	9972.435909	3790.570622	0	0	0	514.2125853	16336.06655	0	11978.46337	0	10594.77941	3593.210318	0	7441.549654	0	0	0	1275.72269	0	0	27530.7653	45481.33345	37716.56457	46012.04061	75218.07767	2073.14325	26265.34103	0	30353.27224	0	5217.980067	31532.9448	16829.13418	25072.61071	0	107902.6141	0	0	16838.92966
1.25_336.0916m/z		336.0915759	1	1.25235	0.054883333	1	100	190.5377986	489.88	0	0	0	0	0	0	0	0	0	0	0	0	0	0	0	0	0	0	0	0	0	0	1075.687783	0	981.3222375	5926.643726	0	0	0	0	0	18.93379544	0	0	0	0	0	0	0	0
1.25_337.0674m/z		337.0673527	1	1.25235	0.27315	0	100 - 10.8	43552.30271	270.96	11588.57842	9900.64076	0	0	0	0	0	6547.036406	0	6233.889432	79350.01631	15725.42448	0	0	4205.391239	0	0	0	0	0	0	17431.72231	19761.25707	69841.84475	190136.8746	230226.422	0	218028.6859	682917.6177	4565.376739	3840.826922	23830.45757	19957.2166	1391.762466	8680.240996	0	183900.7047	0	0	8232.996323
1.25_348.0055n	348.0055205	346.9982441	1	1.25235	0.217533333	0	100	4872.780041	185.15	10873.36715	0	0	0	0	0	0	0	0	0	29612.80163	36264.61728	0	0	0	0	0	0	0	0	0	28721.45497	667.6041686	2905.797727	3371.190248	17808.5494	423.9274765	8576.876851	15514.55871	4169.211945	1109.33515	14567.55548	14983.66134	0	1789.315302	0	6116.444407	0	0	0
1.25_348.9954m/z		348.9954219	1	1.25235	0.3616	0	100 - 1.02	24502.59985	337.34	0	0	0	0	0	0	0	49157.79137	0	7058.794426	0	485918.231	23313.55115	0	0	0	0	0	0	621.7328055	2602.635944	610.0506526	50486.72727	0	0	0	0	10590.26941	9728.863616	28876.44506	24833.42913	0	0	0	12843.34311	32537.23947	6607.259867	40187.60243	0	0
1.25_354.0514m/z		354.0513541	1	1.25235	0.093483333	0	100 - 6.93	1960.63213	286.11	1091.750371	0	0	0	0	0	0	0	0	588.5629037	0	20968.49777	0	0	0	0	0	0	0	0	0	1047.494603	40.86812253	1166.164417	1907.40709	10017.08902	0	1699.994757	1503.140356	1241.940934	0	0	3156.990897	163.4742881	73.55926742	0	9422.055691	0	0	0
1.25_358.9982m/z		358.9982034	1	1.25235	0.218933333	0	100	4863.198843	286.3	0	0	0	0	0	0	0	263.7915836	0	0	81418.42431	0	0	0	0	0	0	0	0	0	0	6725.691993	8952.982277	1134.878726	0	18227.79544	0	2038.908078	13105.7906	669.0853236	0	34627.38416	8935.421355	16599.04237	11071.45427	0	0	0	0	483.7009279
1.25_367.0795m/z		367.0794995	1	1.25235	0.16545	1	100	1963.840381	462.47	0	0	0	0	0	0	0	0	0	0	0	0	0	0	0	0	0	0	0	0	0	0	0	63.74785669	11103.40876	114.2918737	0	14366.50259	56693.79563	0	0	33.58266149	0	0	0	0	100.81862	0	0	0
1.25_368.0764m/z		368.0763708	1	1.25235	0.289583333	3	100	25253.0644	226.5	0	0	0	0	0	0	0	0	0	0	278502.9374	0	0	0	0	0	0	0	0	0	0	41312.96946	1126.434411	33654.24755	37527.93211	172189.414	0	32131.23674	99991.09514	5793.355168	0	154268.6762	34569.33199	695.7617436	6367.2641	0	104338.6002	0	0	9249.970307
1.25_370.1473n	370.1472547	415.1455615	1	1.25235	0.220183333	3	100 - 11.8	10454.17419	612.43	0	0	24265.21347	0	0	0	0	0	0	0	0	0	0	0	0	0	0	0	414810.1026	0	0	0	0	0	0	0	0	0	0	0	0	0	0	0	0	0	0	0	0	0
1.25_370.9557m/z		370.9557274	1	1.25235	0.09165	0	100	926.288022	195.4	2997.822087	4837.515756	0	0	0	0	0	1508.762795	0	2597.029729	0	2668.296237	0	0	7742.631768	0	0	0	0	0	705.8817365	0	1093.490261	6820.576198	2379.653914	1748.954929	0	0	0	0	0	0	1128.205054	0	0	0	0	0	0	1548.493014
1.25_374.6265m/z		374.6265104	1	1.25235	0.182683333	0	100	1322.299465	454.14	0	0	0	0	0	0	0	0	0	0	0	25559.14881	0	0	0	0	0	0	0	0	0	0	0	0	0	0	0	0	0	0	0	0	0	0	0	0	0	0	0	0
1.25_382.0989m/z		382.0988875	1	1.25235	0.183366667	1	100 - 5.85	4705.15146	376.93	0	0	0	0	0	0	0	0	0	0	100405.0126	0	0	0	0	0	0	0	12.2496549	0	0	6861.924584	2906.825329	1.695378233	0.789953716	12679.41748	0	0	0	648.1510328	0	58695.34776	4849.136906	2.313052901	0	0	6571.600031	0	0	0.109640161
1.25_388.1215n	388.1214901	387.1142136	1	1.25235	0.7753	0	100 - 10.8 - 2.17 - 0.0679	181810.7241	443.93	34410.43717	70891.8736	557921.9515	4052.796053	95349.95708	126976.866	33095.55192	12113.79621	21410.00167	58241.85061	0	2104.330374	82586.27742	10493.56554	31386.50872	7427.15651	9341.9987	15494.18983	5259356.69	51260.63482	53535.73816	11195.86672	19860.69441	43294.99605	69169.95686	66752.03322	57833.6365	21631.68768	25406.21868	67601.77922	49154.91251	32951.48091	94370.4487	99986.45078	39016.16644	68939.48867	54016.1312	71340.51033	108744.9023	56285.48322
1.25_390.0580m/z		390.0579822	1	1.25235	0.054883333	3	100	353.6710645	389.21	0	0	0	0	0	0	0	0	0	0	0	0	0	0	0	0	0	0	0	0	0	1292.909938	0	3151.186721	0	8133.807125	0	0	0	0	0	0	0	0	0	0	2276.280923	0	0	0
1.25_420.0602m/z		420.0602287	1	1.25235	0.1093	0	100 - 7.92	873.8658453	624.2	0	0	0	0	0	0	0	0	0	0	0	1344.669595	0	0	0	0	0	0	0	0	0	0	0	0	0	0	0	0	0	0	0	0	0	0	0	0	0	0	0	0
1.25_423.9919m/z		423.9919308	1	1.25235	0.16445	1	100	5204.480735	238.43	2279.34239	0	0	0	0	0	0	0	0	4423.882309	0	0	0	0	0	0	0	0	0	0	0	9972.340089	1779.834353	27968.29392	17621.6164	64293.34145	0	6711.365763	5496.795508	3656.832285	0	0	25807.20618	3915.609267	2966.140048	0	35836.64398	0	0	5858.946905
1.25_439.9653m/z		439.9653409	1	1.25235	0.1821	0	100	9870.569402	215.99	3808.983532	2538.134636	0	0	0	0	0	0	0	1716.969628	0	0	0	0	1342.418253	0	0	0	0	0	0	26520.01464	0	51740.22816	47786.35779	105425.681	0	18794.77834	19104.39336	9796.627615	0	0	41152.2149	3190.866845	9844.944033	0	55007.7438	0	0	16793.5584
1.25_448.9487m/z		448.9487334	1	1.25235	0.12695	0	100	966.3744406	648.07	0	0	0	0	0	0	0	0	0	0	0	0	0	0	0	0	0	0	0	0	0	0	0	0	0	0	0	0	0	0	0	40587.72651	0	0	0	0	0	0	0	0
1.25_455.9387m/z		455.938717	1	1.25235	0.093483333	0	100	1883.555994	285.1	0	1211.052234	0	0	0	0	0	0	0	0	0	0	0	0	0	0	0	0	0	0	0	5934.886901	0	16254.21354	17216.13347	26223.49957	0	0	1459.941992	0	0	0	3405.9743	0	0	0	5320.068535	0	0	2083.581195
1.25_461.9003m/z		461.9003489	1	1.25235	0.12905	0	100	3002.125284	184.76	9660.299854	3705.218609	0	0	0	0	0	0	0	7853.626635	0	0	0	0	0	0	0	0	0	0	0	9939.568655	0	6683.216882	2013.382441	5722.694953	1364.743548	7296.220679	1865.465216	4667.735159	0	8527.275364	30118.07362	13395.89679	4705.655704	0	3056.010852	0	0	4280.556866
1.25_463.0443m/z		463.0442604	1	1.25235	0.12905	0	100	1335.421398	636.38	0	0	996.4535484	0	0	0	0	0	0	0	0	0	0	0	0	0	0	0	55091.24517	0	0	0	0	0	0	0	0	0	0	0	0	0	0	0	0	0	0	0	0	0
1.25_466.1228m/z		466.1228315	1	1.25235	0.1114	0	100 - 94.2 - 8.82	7615.968438	387.37	0	0	14000.14477	0	0	0	0	0	0	997.539518	0	0	0	0	0	0	0	0	187055.8131	0	0	8729.683957	0	4353.991271	10423.8387	48414.93741	0	5132.321762	12541.38263	6442.950637	0	0	10565.2768	1477.850908	4559.909162	0	5175.033829	0	0	0
1.25_468.9474m/z		468.9474109	1	1.25235	0.145966667	0	100	3318.823293	427.78	0	0	0	0	0	0	0	0	0	0	0	85400.33655	5725.466866	0	0	0	0	0	0	0	0	0	0	0	0	0	0	0	0	3144.436329	0	0	0	0	0	1190.38866	0	7398.732842	0	0
1.25_471.0754m/z		471.0753732	1	1.25235	0.38235	0	100 - 12.7 - 9.36	16078.52882	584.29	0	814.6318013	43945.79028	0	4767.71543	0	0	0	0	0	0	0	1001.530949	0	0	0	0	0	608816.5613	0	1840.555207	0	0	0	19.91077969	720.1162865	1661.196526	0	0	0	1267.065864	0	0	0	0	0	0	0	0	0
1.25_483.1324m/z		483.1324449	1	1.25235	0.09165	0	100	842.223793	648.07	0	0	0	0	0	0	0	0	0	0	0	0	0	0	0	0	0	0	35373.3993	0	0	0	0	0	0	0	0	0	0	0	0	0	0	0	0	0	0	0	0	0
1.25_486.8591m/z		486.8590925	1	1.25235	0.074366667	0	100	2428.029469	136.72	10318.60772	4837.976638	2731.553501	0	905.4510456	0	2369.691894	4927.646874	0	8286.419847	0	0	1172.939528	0	5587.22306	0	0	0	0	0	1051.897896	1264.154834	0	9883.680511	9346.570101	0	564.7811185	1064.704881	7828.112687	7273.471926	557.2210959	0	2806.131819	1476.399191	4714.120001	0	0	0	0	8687.457384
1.25_499.1520m/z		499.1519585	1	1.25235	0.09165	1	100	1281.159578	463.96	1533.908504	0	3710.056924	0	0	0	0	0	0	1363.586345	0	0	0	0	829.6621191	0	0	0	37740.70236	0	0	0	0	0	0	8630.78603	0	0	0	0	0	0	0	0	0	0	0	0	0	0
1.25_508.0802n	508.0801879	507.0729115	1	1.25235	0.417783333	1	100 - 10.2 - 0.464	30542.84501	569.27	0	3570.355991	85404.99134	0	8845.188015	0	0	0	0	892.1627109	0	17303.89451	7463.025119	0	867.6985991	0	0	0	1127282.935	1111.146667	6457.41466	12.97751944	529.5797071	0	1852.646809	0	3294.791098	0	0	0	2759.871488	0	0	0	0	2461.486771	0	9648.148629	0	0
1.25_512.8961m/z		512.8961412	1	1.25235	0.054883333	0	100	1221.703103	221.64	6846.67215	11543.7875	3280.044967	0	0	0	0	0	0	0	0	0	0	0	9988.358469	0	0	0	0	0	2109.603436	0	2705.590403	5767.37691	0	0	0	0	0	1189.899157	0	0	0	0	1377.073364	0	0	0	0	4507.477861
1.25_524.0538n	524.0538327	523.0465563	1	1.25235	0.43545	0	100 - 8.18 - 5.11	23408.56119	579.33	10.16744079	1076.399041	62440.90341	0	3544.810299	0	0	0	0	1392.552184	0	30198.05821	1503.535015	0	0	0	0	0	878753.5001	0	0	0	0	1734.023963	0	0	982.2414769	0	0	0	0	0	0	0	0	0	0	0	0	0
1.25_537.9400m/z		537.939995	1	1.25235	0.111133333	0	100	2428.273172	215.57	0	0	0	0	0	0	0	0	0	0	0	0	0	0	0	0	0	0	0	0	0	19166.02347	0	10881.76551	12896.4657	16449.19066	0	10281.17683	4781.927037	1501.504301	0	0	17073.88741	1240.158209	1005.344354	0	4088.345647	0	0	2621.684107
1.25_555.0350m/z		555.0349687	1	1.25235	0.1467	0	100	1268.250632	616.34	0	0	1635.497329	0	0	0	0	0	0	0	0	0	0	0	0	0	0	0	50689.80143	0	0	0	0	0	0	0	0	0	0	0	0	0	0	0	0	0	714.140775	0	0	0
1.25_562.7243m/z		562.7243267	1	1.25235	0.12915	0	100	1955.027576	182.01	3291.208064	0	0	0	2750.648558	0	0	0	4688.496714	984.1735158	0	0	0	0	3131.766741	43.81871881	0	0	0	5361.570737	1307.914422	0	0	4699.164429	3552.334296	0	1372.685764	2764.886765	610.6189061	2219.599446	3265.838465	0	0	0	1764.254466	17997.1902	0	12549.08005	0	6575.980746
1.25_575.0177m/z		575.0177463	1	1.25235	0.201116667	0	100 - 6.59 - 5.99	19669.96987	492.59	407.5212254	0	53832.31841	0	1209.815745	0	0	140544.3861	3347.13554	0	0	0	0	0	0	0	0	0	615204.7739	0	1332.09041	0	0	869.3894484	255.7642369	0	1070.702222	264.8002615	374.5118544	1711.110482	944.5512556	0	0	0	0	1525.668668	453.9390619	2790.255863	0	0
1.25_575.0581m/z		575.0581262	1	1.25235	0.090783333	0	100	930.97336	648.07	0	0	0	0	0	0	0	0	0	0	0	0	0	0	0	0	0	0	39100.88112	0	0	0	0	0	0	0	0	0	0	0	0	0	0	0	0	0	0	0	0	0
1.25_581.0272m/z		581.0271821	1	1.25235	0.326166667	0	100 - 2.99	5039.238848	613.35	0	0	11316.94534	0	0	0	0	0	0	0	0	0	0	0	0	0	0	0	200264.7272	0	0	0	0	0	0	0	0	0	0	0	0	0	0	0	0	0	66.35908243	0	0	0
1.25_644.0052n	644.0052316	664.9847654	1	1.25235	0.1821	0	100	4472.316326	623.53	0	0	7078.8219	0	0	0	0	0	0	0	0	0	0	0	0	0	0	0	180758.4638	0	0	0	0	0	0	0	0	0	0	0	0	0	0	0	0	0	0	0	0	0
1.27_135.0287m/z		135.0286834	1	1.2716	0.362983333	0	100 - 0.444	26170.94878	222.76	5971.80374	5800.240946	1448.536234	0	317.5399349	0	1182.553082	7905.655861	606.5629178	11711.92987	329632.6238	9445.387973	2102.827683	0	2947.262238	0	0	0	0	0	335.968364	37234.55622	35896.21479	17083.24829	23248.05334	95024.88567	1058.220317	22472.908	73923.44124	18199.41471	3091.735279	165446.7838	41101.43914	11911.34225	18749.71391	0	56439.63059	0	0	7362.671238
1.27_146.0185n	146.0184642	191.0189253	1	1.2716	0.507583333	0	100 - 1.89	65052.73733	193.86	38573.91922	48980.43776	10674.34778	0	24418.21104	0	55759.45472	16331.00026	16216.2226	38776.58477	364565.4798	78805.34197	12244.44102	0	11450.52999	0	0	0	1718.907952	7250.046742	9903.874774	63204.59024	99291.30863	17483.85952	42131.10457	58776.79716	31938.94256	14959.83393	30622.23015	101853.4363	25375.35503	714032.0788	209995.5963	155434.3563	57416.01752	29.20724019	33832.39505	0	0	60102.52034
1.27_146.0447m/z		146.0447216	1	1.2716	0.362966667	0	100	6252.001573	226.93	3216.379245	3786.780827	0	0	134.5351886	0	0	2115.78887	0	3759.299129	80300.81107	528.2047936	0	0	696.0567469	0	0	0	0	0	0	9895.142759	6988.318983	6373.825531	5547.340196	21843.11788	0	9660.770659	28709.74782	3195.135692	101.1567701	38832.65921	6968.722131	3201.285117	6292.460093	0	11999.55816	0	0	3369.581953
1.27_148.0359n	148.0359011	193.0345347	1	1.2716	0.470733333	0	100 - 0.421	34417.44964	178.61	34775.54619	38189.84603	9851.639298	0	4211.768768	0	3643.752742	44289.08935	0	21669.6587	300452.7082	18419.74259	580.9473458	0	4734.401873	0	0	0	298.5036714	5034.837666	5585.305009	77021.34685	45141.33319	30856.34004	30284.78822	107157.2865	3509.872308	29273.90437	52445.56527	20492.85119	3067.446129	254327.2412	73431.34428	19851.33867	26845.3255	0	58908.64953	0	483.1532826	16431.38732
1.27_150.0220m/z		150.0219868	1	1.2716	0.23655	0	53.6 - 100	3615.400975	175.07	2153.504491	1429.099774	0	0	0	0	0	1053.236753	0	8632.412689	20789.65191	0	0	0	0	0	0	0	0	0	0	19656.94418	1439.954797	8780.041603	14113.64359	16601.8717	245.4980553	19349.79398	11667.5407	4781.495156	0	0	612.4677571	0	5178.461713	0	13105.09529	0	0	2031.774032
1.27_151.0600m/z		151.0600202	1	1.2716	0.23655	0	100	2435.691592	171.68	1710.567411	1482.044843	215.3172923	0	0	0	0	0	0	1494.251717	5608.069677	0	153.744883	0	564.8933649	0	0	0	0	0	0	2309.578905	3399.775402	9743.426823	13263.5825	14622.92224	157.2662546	9760.337909	10860.42818	2394.216907	240.9561254	1460.570717	3566.524216	209.391426	2297.283663	0	13350.59834	0	0	2750.211029
1.27_153.0296m/z		153.0295567	1	1.2716	0.435416667	0	100	10482.95911	159.49	9899.482852	5262.133575	999.1470838	0	202.0877205	0	1429.995367	75010.55339	0	4029.123501	51805.99955	0	1583.047497	0	2360.478685	0	0	0	0	0	0	4850.814394	12093.3083	19924.29683	21383.8579	43334.26641	627.5501692	16936.37659	26665.49715	8935.113653	0	32845.84442	11183.04975	4740.677082	7173.914414	0	39696.31514	0	0	8874.700834
1.27_154.9727m/z		154.972729	1	1.2716	0.202166667	0	100	4175.487827	119.92	1829.334037	12806.91155	5389.828837	0	9575.737244	0	16945.59655	0.337410661	1227.392787	0	0	12341.07259	4705.045686	0	4994.492935	0	0	0	359.5727492	2608.109424	2220.773392	503.3234765	4744.174075	7143.366659	5832.951966	454.8320735	8624.582848	0	0	12727.62668	3559.76436	0	6691.550676	13288.46443	10413.39074	0	4123.552609	0	0	14339.41342
1.27_161.0444m/z		161.0444296	1	1.2716	0.453116667	0	100 - 1.5	51897.59972	114.42	128096.6418	59213.59188	73554.06384	39344.01949	48176.03657	27468.75052	49090.69374	10137.40799	2527.828866	12301.61187	286025.054	16777.07862	4478.857168	0	27802.63098	42143.60597	19311.50204	26634.32666	58766.05831	108734.4616	106507.1919	24416.30018	52617.30147	34602.86942	42672.40254	71495.19784	27756.85108	21852.83316	32189.30815	19272.75173	18739.88041	163001.5529	47958.71389	25028.91063	19903.53952	14250.73276	123742.9285	7610.50392	21091.92135	18820.10833
1.27_165.0395m/z		165.0395015	1	1.2716	0.415983333	1	100 - 0.114	22574.37976	185.67	8655.769286	3790.631446	0	0	0	0	238.4058305	69878.17645	0	9211.486504	216535.982	5888.961992	904.042107	0	592.8512287	0	0	0	0	0	432.1476611	84025.49322	27788.45074	18404.79602	30983.02425	69903.23835	2428.024708	23339.86349	65613.07594	9214.115325	8469.277076	126757.1983	36520.70992	9204.69856	13293.00722	0	40428.17908	0	0	5731.889285
1.27_167.0201m/z		167.0200621	1	1.2716	0.469	5	100 - 5.03 - 0.126	228614.5641	181.36	70093.45103	87814.31359	69719.23625	0	35146.87998	0	37144.40768	138877.0156	4760.1437	153081.4603	1677163.926	116626.9667	68516.59384	0	38277.33243	0	0	0	8753.732757	26573.53998	32077.01963	71648.14334	334305.0949	237937.1848	156123.7366	1179480.922	17214.51587	331691.3686	214523.2389	178321.6893	8756.845498	1227650.348	583138.6228	194297.5096	52441.33785	0	1561133.405	0	0	141069.7521
1.27_168.9502m/z		168.9502334	1	1.2716	0.146433333	0	100	566.2084738	143.49	135.8256218	1585.658966	1143.663292	0	2862.408149	0	2958.479616	0	542.4899725	508.6395201	0	0	825.8368791	0	613.9044359	0	0	0	0	682.3712568	0	165.7060257	0	182.8548853	0	0	2203.015153	400.6581055	590.9649778	1713.957636	471.9176605	0	157.4388925	1463.363577	270.5253396	0	0	1218.742747	0	2091.531355
1.27_170.8322m/z		170.8322157	1	1.2716	0.128783333	0	100	726.5147664	471.53	0	0	0	0	0	0	0	0	0	0	0	21978.7215	0	0	0	0	0	0	0	0	0	0	0	0	0	0	0	1146.151912	3130.424997	764.9648306	0	0	0	349.7338352	247.8189351	0	0	0	0	0
1.27_173.0557m/z		173.0556956	1	1.2716	0.236583333	0	100	3434.098215	268.97	0	0	0	0	0	0	0	0	0	0	49406.91173	0	0	0	0	0	0	0	0	0	0	7289.06817	2806.351982	389.7183145	430.4956767	12906.23977	0	3178.614605	5114.588881	0	0	31236.48438	2940.17209	1593.11071	4092.247391	0	15658.86791	0	0	1014.799336
1.27_177.0111m/z		177.0110507	1	1.2716	0.056016667	0	100	258.3541536	551.94	0	0	0	0	0	0	0	11.86978067	0	0	0	9122.727218	0	0	0	0	0	0	0	0	0	0	0	0	0	0	0	0	0	0	0	0	0	0	0	0	0	0	0	0
1.27_180.0625n	180.0624576	179.0551812	1	1.2716	0.452983333	0	100 - 0.781	49029.14242	111.67	82301.50326	71294.43278	79763.57283	67803.87896	50834.73761	29254.09389	47842.36205	17093.25083	803.4326519	18603.48647	302931.3529	11203.94799	14344.6796	0	28667.91591	24882.9686	23097.55153	23299.25559	105072.3311	104679.7998	103559.5094	37400.60431	41197.17751	36197.69213	43234.74904	88119.23408	17018.46636	34155.5987	90821.15154	15788.76994	6863.213311	175037.2085	43996.77348	21851.99205	21203.35802	832.4420766	67940.15672	2952.628482	7953.238854	17006.89028
1.27_181.0709m/z		181.0708554	1	1.2716	0.255616667	4	100 - 1.17	12121.59842	167.35	3831.421256	4598.22976	3852.719899	0	2195.205188	0	2306.374049	3309.359905	0	15825.03046	16838.33729	13907.87524	2297.201835	0	3854.239375	0	0	0	590.999235	808.9997135	1521.491131	8599.307127	14296.8902	63245.32625	87830.38017	44414.78435	2732.773847	68924.40206	25175.54921	8375.645095	2586.312428	41911.78043	10626.03782	3301.925897	6931.724031	0	26040.74018	0	0	12736.46787
1.27_183.0057m/z		183.0057244	1	1.2716	0.05615	3	100	198.9323976	546.79	0	0	0	0	0	0	0	0	0	0	0	0	0	0	0	0	0	0	0	0	0	0	0	0	0	0	0	1414.64396	6940.51674	0	0	0	0	0	0	0	0	0	0	0
1.27_185.0118m/z		185.0117639	1	1.2716	0.4899	0	100 - 2.97	102060.5593	373.4	982.8411826	308.1438943	893.4220867	0	2086.660023	0	261.7842991	211.6944428	0	17963.43006	268.5895725	2129096.47	49456.26894	1713.94095	4649.441826	0	0	0	3757.48502	6760.698267	8060.382941	22334.33652	135639.6768	35.12428367	1.241336231	71.23212086	0	60139.09586	102124.881	90510.57367	48192.60872	48.66344172	12.30908368	1.882103356	46034.78384	55581.36423	94581.87978	65236.54063	0	4.410304053
1.27_187.0715m/z		187.0715326	1	1.2716	0.3983	4	100 - 4.49 - 2.29	66485.20796	225.26	11334.85662	10769.81777	7111.461302	0	1807.505053	0	9863.356476	24226.00064	0	28934.00135	842305.3978	14781.0752	5370.392164	0	28881.80854	0	0	0	0	1645.846596	2941.499971	96432.88573	120286.3065	22957.88854	21855.60333	279571.9526	7575.891153	41927.8754	66767.20024	37581.43098	2457.231261	387018.1443	71247.21463	63712.254	59148.0946	0	297524.7818	0	0	22344.91457
1.27_188.0556m/z		188.0556214	1	1.2716	0.201316667	2	100	5378.198339	368.22	0	0	0	0	0	0	0	0	0	0	106985.6241	0	0	0	0	0	0	0	0	0	0	5561.421907	1691.007743	573.9822235	1943.104474	4001.533604	0	1041.102355	7593.492128	0	0	74860.87654	7509.536857	359.0802522	3464.583702	0	7428.251687	0	0	0
1.27_189.0397m/z		189.0396958	1	1.2716	0.488416667	4	100 - 6.19	127027.9966	252.01	26696.17947	22235.53051	5730.085988	0	1001.097161	0	0	28925.23173	0	31593.33203	1577352.359	110264.7305	5912.619031	0	18561.44761	0	0	0	482.4324598	200.8624394	228.9047899	201979.7992	173378.8441	96585.83465	78812.80229	273450.0416	1144.977212	122991.4105	231112.1477	43471.94153	1935.934694	1403684.968	191335.3859	40767.63059	113483.7448	0	190901.769	0	0	27893.80253
1.27_191.0553m/z		191.0552853	1	1.2716	0.56245	1	100 - 5.02	80552.43278	149.9	7318.465535	7407.893637	9791.416598	3017.603328	5738.271511	1706.496239	4926.975375	57757.86603	29795.11166	25935.20698	46289.12542	23742.8736	19387.54433	0	4328.568338	299.0209105	0	0	82784.92696	4026.787758	5391.873493	42550.26007	85319.63236	402490.1465	587903.5438	305802.5983	274451.4862	75385.22672	101119.5981	35149.87261	98861.83325	86559.81405	210128.4329	174247.0724	31088.9941	21663.36466	59312.53948	19563.44449	34394.84101	122842.1355
1.27_192.9805m/z		192.9804753	1	1.2716	0.218816667	0	100	3355.128346	346.35	0	0	0	0	0	0	0	0	0	0	11791.4025	0	0	0	0	0	0	0	0	0	0	156.8180004	0	6833.570797	14132.76168	6107.748723	0	17653.50706	71656.20745	0	0	11834.38474	345.8925629	0	0	0	0	0	0	0
1.27_196.0395n	196.0394814	217.0169453	1	1.2716	0.1468	0	100 - 35.1	3970.4233	283.75	275.1272156	220.589348	0	0	0	0	0	2453.217475	379.3932144	757.0374136	66290.04202	0	396.1426969	0	147.6015635	0	0	0	0	0	231.9789232	6077.929218	393.6218574	3181.032652	6494.875993	9689.507701	938.8699153	3833.744927	20974.42671	455.2062475	230.2789775	27953.36653	1226.683716	833.1124082	4199.699729	708.5084755	4410.576524	431.6714839	355.9026379	541.2797606
1.27_197.0309m/z		197.0308759	1	1.2716	0.1647	4	100	495.2719089	495.55	0	0	0	0	0	0	0	0	0	0	0	320.3641725	0	0	0	0	0	0	0	0	0	0	486.9386923	0	0	3485.192239	0	0	0	0	0	0	482.6536473	0	0	0	15633.15675	0	0	0
1.27_200.1033m/z		200.1033417	1	1.2716	0.073666667	0	100	188.109909	374.78	0	0	0	0	0	0	0	0	0	0	0	0	0	0	0	0	0	0	0	0	0	0	0	0	0	3868.26971	0	2411.056758	0	271.4062988	0	0	901.9253134	0	0	0	0	0	0	447.9580968
1.27_201.0630n	201.0629974	222.0432725	1	1.2716	0.27315	0	100	4515.202398	250.31	0	0	0	0	0	0	0	0	0	0	30922.48738	0	0	0	0	0	0	0	0	0	0	3497.11917	0	4762.542808	5507.178023	16116.60197	0	12183.4595	33996.86343	0	0	56720.99761	8789.001808	0	792.1945225	0	14466.0746	0	0	0
1.27_204.9805m/z		204.9804778	1	1.2716	0.273283333	6	100 - 0.184	19162.47533	193.05	8748.449799	400.7323358	0	0	1639.097203	0	9.800091173	1786.291354	0	15787.3692	164829.4935	5998.18598	3115.699641	0	3599.137936	0	0	0	0	0	536.2901762	12314.1218	30051.55652	17368.92981	39665.7003	28870.41498	2789.878264	46965.92195	107271.4776	3072.482967	1380.106938	59473.19862	6337.43732	2084.419241	26938.55009	0	85488.22553	0	0	4974.606398
1.27_206.9962m/z		206.9962345	1	1.2716	0.25515	0	100	4130.624818	277.65	0	0	0	0	0	0	0	1468.517278	0	0	3612.538226	894.9665149	0	0	0	0	0	0	0	0	0	50.26083153	0	10161.20989	30178.73962	21247.34127	0	33191.02265	57465.3165	0	0	14969.61816	246.7114137	0	0	0	0	0	0	0
1.27_209.0660m/z		209.065997	1	1.2716	0.345316667	17	100	3998.294853	154.79	4078.941099	1237.873701	792.6238445	0	248.7328181	0	0	1604.335748	0	2290.757057	17118.52681	557.0104888	0	0	1690.09634	0	0	0	0	0	0	6424.730096	5138.743469	10857.54525	17307.68409	24394.22943	1213.10104	11836.47094	16049.03442	2805.347956	117.9212732	13057.94225	7785.621461	1824.63256	1398.515557	0	13294.19936	0	0	4278.865746
1.27_225.0236m/z		225.0236283	1	1.2716	0.290916667	0	100 - 0.189	37081.01284	93.07	61225.45523	84406.72993	42939.3976	0	15807.0699	0	31882.75701	55487.92253	4621.819919	55967.68153	41439.48439	4240.518076	31809.91501	0	56825.87379	0	0	0	10357.92634	9716.223338	20891.20838	40884.28492	57024.68637	109195.3145	91436.64785	139160.0932	21703.78343	54352.01186	51851.38719	47589.91837	12732.14927	24625.96557	69802.24008	33046.46191	43790.0673	0	114665.5777	0	0	54257.30057
1.27_229.0382m/z		229.0382402	1	1.2716	0.507583333	0	100 - 6.34 - 4.07 - 0.0478	484314.6187	360.72	4185.064595	8263.273745	10100.77867	0	12561.39529	0	5922.000846	8893.21017	5902.992732	98144.2178	0	8786020.244	252117.6999	429.8221145	20991.36256	0	8568.299842	1819.318235	23769.44986	36439.74878	40888.98023	113323.3495	678993.8973	103.7802378	215.0974006	249.415826	0	309596.0604	531504.1996	414896.6546	242952.574	0	204.8983595	0	227249.2126	265838.3818	426815.1236	305247.5242	0	28.02961605
1.27_230.1140m/z		230.1139989	1	1.2716	0.327633333	2	100	11373.79941	230.56	0	0	0	0	0	0	0	0	0	0	108703.0098	0	0	0	0	0	0	0	0	0	0	12064.67778	26459.35794	3448.626332	5124.262577	34438.01513	0	7909.74121	18995.93785	9593.176639	0	122401.6332	20354.70941	9441.032346	7349.85923	0	48034.13673	0	0	2988.693253
1.27_239.9968m/z		239.9967965	1	1.2716	0.66755	1	100 - 24.9	74723.20181	179.1	21300.08249	26817.76688	13219.938	492.7583811	6657.546928	0	10448.79074	27993.87879	0	40575.06928	285290.1296	81534.73711	8564.350934	0	19940.07918	0	0	0	687.7314232	1246.080307	4910.254219	100814.6522	54214.21216	177153.0346	163813.6266	200110.7067	43184.63518	106621.7242	504490.0096	55908.41432	8111.275869	672347.6636	85524.25811	48568.4079	119708.6039	0	92979.63158	0	0	74636.49621
1.27_243.0619m/z		243.061876	1	1.2716	0.433666667	3	100 - 8.98	330108.3737	136.76	189673.0747	225865.9028	88772.8256	0	57877.94515	0	100038.9527	268785.2736	16531.12383	202306.8204	1812626.912	161421.3032	100129.0038	0	122462.177	0	0	0	40449.60123	28839.22253	55193.16357	223396.7537	484504.3177	727268.6274	736863.3592	1465749.569	64075.97093	564578.8314	908493.4435	312536.2359	32617.91623	1148786.573	402946.7239	196173.8178	255871.6659	0	1350483.248	425.7117393	0	377157.2123
1.27_245.0123m/z		245.0122529	1	1.2716	0.578383333	0	100	50738.56495	280.62	0	0	0	0	22237.57601	0	27030.54058	0	25826.91965	82209.80182	832845.2448	37447.74812	27567.35389	5713.597705	0	0	0	0	0	366.4444691	2332.748843	37610.18216	6340.138413	17082.30251	8304.176904	40254.00239	2017.411025	40533.27705	287179.6182	86504.1726	6728.568697	360029.2173	21911.93012	25622.64803	92048.20518	534.0343043	21195.21849	3278.456834	413.6802873	1892.919991
1.27_245.0776m/z		245.0775547	1	1.2716	0.29085	3	100 - 0.774	20853.72468	139.77	18244.80336	23184.39428	6837.897806	0	3509.10842	0	9054.318106	18978.00807	1203.33688	16809.22936	57583.04174	2386.257525	8605.844276	0	9083.358502	0	0	0	640.4335143	454.9095075	3278.125692	13539.33883	30007.35706	62027.01696	61153.57447	123148.6347	4196.638741	32081.07779	57499.49037	19227.25551	1754.011924	29790.40953	27366.82161	12219.74316	14623.5903	0	115501.5025	0	0	26438.92949
1.27_247.0280m/z		247.0280311	1	1.2716	0.11015	1	100	579.0349774	336.6	0	0	0	0	0	0	0	0	0	0	0	0	0	0	0	0	0	0	0	0	0	0	0	517.644527	933.4018822	0	0	3346.472613	10998.25287	0	0	3941.640293	0	0	0	0	0	0	0	0
1.27_256.0205n	256.0204705	255.0131941	1	1.2716	0.308516667	0	100 - 1.56 - 0.0942	244217.1076	116.9	337028.1891	414780.7059	165642.1557	0	65892.83645	0	108065.4296	341889.3848	22927.25404	290271.2526	772319.6783	43082.36282	115790.237	0	195318.2694	0	0	0	42166.78498	38339.04399	76713.5366	229626.0943	332322.7253	602706.2774	594462.3463	1218927.365	69465.8649	450015.7713	485843.1901	218133.9247	36903.40259	348898.3807	448312.4187	164511.5578	213618.6417	0	1101949.278	0	0	259195.4359
1.27_264.9341m/z		264.9341161	1	1.2716	0.398316667	0	100 - 1.2 - 1.79	84617.53681	78.43	47506.9019	225724.0068	163077.7031	38175.39307	177839.3398	16259.4136	285539.6823	59108.62693	71088.56332	21073.77579	0	93047.44645	106473.5884	19586.9941	121507.9704	49794.50231	36043.00327	27167.89946	75608.95894	93642.70508	84129.04253	38985.15046	65716.56656	94335.71153	101325.6826	32859.97247	146960.3863	32734.06502	28185.15024	169290.2021	109100.5554	9343.808908	103064.51	137236.8621	134508.1634	36117.36542	56722.02701	21651.98798	38660.17572	222771.9326
1.27_291.0332m/z		291.0331587	1	1.2716	0.16545	0	100	2216.827088	272.2	1127.613768	0	0	0	0	0	0	0	0	0	0	0	43.18355025	0	0	0	0	0	0	0	0	26.51485646	5065.553777	9679.635611	11106.91909	26486.04707	0	9327.214948	66.81439709	0	0	359.8554004	544.849222	0	0	0	25682.28131	0	0	2222.275307
1.27_292.9696m/z		292.9695577	1	1.2716	0.273183333	0	100 - 0.238	57417.98222	109.96	91265.23888	122987.8116	53463.27908	0	20345.52532	0	37920.10293	92165.407	7075.473826	73552.7753	97572.84939	4827.221101	34017.67246	0	61597.05798	0	0	0	12196.27544	9981.315406	22990.6045	55598.63081	77465.16626	171162.6404	176926.8593	280680.4319	21348.45746	95680.16518	98840.77473	62378.76166	11810.89408	50887.88395	113743.4139	44214.31159	61022.5452	0	206943.4321	410.4709458	0	81375.80303
1.27_297.0261m/z		297.0261238	1	1.2716	0.237883333	1	100	5199.373229	390.55	0	0	0	0	0	0	0	0	0	634.0191143	0	127665.2765	11551.54375	0	0	0	0	0	0	0	1312.513934	0	5648.97099	0	0	0	0	0	0	4740.75804	8351.447472	0	0	0	2143.075499	10290.37291	0	10499.08056	0	0
1.27_298.0696m/z		298.0695713	1	1.2716	0.32625	1	100	7350.334751	241.33	1049.870342	0	0	0	0	0	0	2947.052934	0	3111.277656	15720.6592	0	0	0	0	0	0	0	0	0	0	909.8402757	7164.487997	10593.17876	14678.28832	15477.34087	315.3644923	31170.85082	89361.76518	4868.649876	0	7743.774254	1187.303379	484.7498923	0	0	36053.14555	0	0	3177.430709
1.27_300.0667m/z		300.0667002	1	1.2716	0.072066667	0	100	288.5321025	578.26	0	0	0	0	0	0	0	0	0	0	0	0	0	0	0	0	0	0	0	0	0	0	0	0	0	0	0	1357.933335	10760.39927	0	0	0	0	0	0	0	0.015704075	0	0	0
1.27_305.0124m/z		305.0123851	1	1.2716	0.128783333	0	100	957.3306522	442.23	1296.05918	0	0	0	0	0	0	0	0	0	0	0	0	0	0	0	0	0	0	0	0	0	13313.56581	0	0	24348.87594	0	0	0	0	0	0	0	0	0	0	1249.386469	0	0	0
1.27_308.9852m/z		308.9851646	1	1.2716	0.202433333	0	100 - 16.8	9758.141682	94.5	19162.29609	28078.96944	14406.97889	0	3985.504798	0	8859.580941	26992.56816	733.9546428	13400.63383	4360.144997	0	8610.344658	0	17790.02881	0	0	0	2099.543398	2067.192605	5315.010309	15349.89496	26105.28752	27618.92587	27160.38983	12049.85197	6731.490773	10610.48045	7341.914491	13252.11146	3564.786659	10334.29252	16493.47321	15164.93463	23391.28171	0	8765.762667	0	0	18622.6001
1.27_312.9540m/z		312.9539757	1	1.2716	0.11015	0	100	454.9438667	385.61	0	0	0	0	0	0	0	0	0	0	0	0	0	0	0	0	0	0	0	0	0	0	669.1396313	0	0	0	0	0	0	0	0	2502.381981	8738.18234	7197.938449	0	0	0	0	0	0
1.27_312.9940m/z		312.9940244	1	1.2716	0.054416667	1	100	650.8849182	224.53	2233.47404	1941.562224	0	0	0	0	0	5010.703272	0	0	0	4132.227102	0	0	0	0	0	0	0	0	0	5272.270915	0	0	650.6155756	0	0	663.7226836	0	0	0	0	4843.877901	789.4982138	0	740.4058815	0	1058.808757	0	0
1.27_315.0799m/z		315.0799344	1	1.2716	0.327633333	2	100 - 25.9	54307.70307	175.84	36304.30977	35831.5798	1383.87724	0	44.42677745	0	1628.079234	33284.77496	1517.089767	25445.48488	164005.6099	5692.877403	876.3560776	0	11110.18332	0	0	0	188.5509186	1710.631829	3387.895212	66802.28257	42884.5331	124874.6414	162142.9456	406951.7081	1453.240666	91545.20971	131955.3314	25528.48954	36819.25605	286689.0065	67359.14549	12616.43114	29662.70305	685.9296555	361351.5202	347.1034405	815.1733067	32051.61164
1.27_319.0279m/z		319.0279263	1	1.2716	0.3085	0	100	9191.09548	323.73	23124.50131	20004.23737	0	0	0	0	0	0	0	0	0	0	0	0	0	0	0	0	0	0	0	0	78263.05155	0	0	166043.2828	0	0	0	0	0	0	0	0	0	0	34754.90414	0	0	535.8252145
1.27_325.0606m/z		325.0606387	1	1.2716	0.326166667	1	100	12615.62812	365.25	0	0	0	0	0	0	0	283090.4388	0	0	37808.16089	0	0	0	0	0	0	0	0	0	0	2412.420678	7132.945898	3705.954007	1254.533528	75128.99565	0	6323.617106	1517.420535	1503.228758	0	10816.00379	16650.10314	0	448.0521935	0	77413.02983	0	0	243.7305673
1.27_327.0056m/z		327.0055907	1	1.2716	0.091316667	1	100	1516.752606	513.99	0	0	0	0	0	0	0	0	0	0	0	49865.52502	0	0	0	0	0	0	0	0	0	0	0	0	191.4806081	0	1617.839627	0	0	0	148.3453879	0	0	342.25293	0	0	0	1567.483308	0	0
1.27_339.0658m/z		339.0658352	1	1.2716	0.2554	1	100 - 7.3	8678.332718	376.92	0	0	0	0	0	0	0	0	0	0	3718.921961	0	0	0	0	0	0	0	0	0	0	0	2537.020617	13340.5094	62151.76099	2202.433973	0	61989.23267	197141.1755	0	0	3362.573754	0	0	0	0	15516.9856	0	0	2529.359709
1.27_350.1088m/z		350.1088292	1	1.2716	0.380633333	4	100 - 6.25	39220.7838	302.06	7978.592233	4680.398925	4753.306315	0	0	0	0	12287.15777	0	21498.62432	732569.0011	0	849.6352027	0	8512.565569	0	0	0	0	0	0	40319.51724	73225.10054	17334.30347	15591.52526	120873.579	496.1291854	20957.9983	23154.12009	30074.49177	0	255413.5005	79907.74715	26196.31083	30004.80258	0	58366.47381	0	0	5534.920041
1.27_353.0363m/z		353.0363075	1	1.2716	0.16545	0	100 - 5.89	31488.25872	203.93	20144.59783	20061.21788	3057.461983	0	0	0	0	17467.65583	0	17311.95196	125523.337	10501.10468	0	0	7608.334239	0	0	0	0	0	0	33228.42831	29193.12945	107514.8352	115512.6277	327156.796	0	62533.8574	92766.77761	16051.29436	0	6774.691938	29847.06289	2712.588398	19578.68166	0	210424.013	0	0	18997.90219
1.27_364.0910m/z		364.0910139	1	1.2716	0.093483333	0	100	544.9894424	469.46	0	0	0	0	0	0	0	0	0	0	0	0	0	0	0	0	0	0	0	0	0	726.0538334	0	0.019299189	0	16172.5946	0	0	2349.84215	0	0	0	0	0	0	0	3641.046698	0	0	0
1.27_364.9677m/z		364.9677408	1	1.2716	0.237833333	0	100	7840.958542	361.3	0	0	0	0	0	0	0	0	0	2711.238516	1364.016679	181218.0365	10943.41412	0	0	0	0	0	0	0	555.538765	849.427761	14964.33419	0	0	0	0	4147.163573	6835.359692	21402.6386	12954.11014	0	0	0	6889.308361	14060.29611	0	18662.82394	0	0
1.27_372.0197m/z		372.0197018	1	1.2716	0.111133333	0	100	1338.067692	269.01	0	0	0	0	0	0	0	0	0	0	0	0	0	0	0	0	0	0	0	0	0	6865.104481	0	7656.28689	6370.320912	19466.83281	0	1012.599158	0	0	0	0	7238.796294	0	2014.113737	0	4801.892038	0	0	772.8967565
1.27_374.1249m/z		374.1248932	1	1.2716	0.219816667	2	100 - 47.4 - 3.27	9167.953207	347.05	0	0	3735.384971	0	0	0	0	0	0	0	0	123900.2231	1344.852843	0	0	0	0	0	123551.7327	0	0	0	2361.246003	0	782.6338038	0	551.5856671	0	0	4226.569228	947.5116549	0	0	0	0	0	732.5476687	3046.54013	0	0
1.27_374.9720m/z		374.9720429	1	1.2716	0.292316667	0	100 - 0.107	41050.94501	126.02	61240.58649	54383.00645	11771.42266	0	3319.518656	0	15130.31879	52355.92196	0	48289.16341	190221.8464	0	12165.02525	0	24087.17268	0	0	0	0	0	3480.669823	38893.51045	60354.83315	90163.82853	91519.08074	190054.8834	5602.045818	75387.41561	96608.12182	36929.54465	2415.025946	111260.8228	81396.46683	38016.1521	45277.31155	0	170899.5443	0	0	40223.65042
1.27_375.0495m/z		375.0494933	1	1.2716	0.1093	0	100	4177.053105	486.89	0	0	0	0	0	0	0	0	0	0	0	123472.2327	0	0	0	0	0	0	0	0	0	0	0	0	0	0	0	0	0	1967.881819	0	584.1328845	0	0	0	0	0	0	0	0
1.27_376.0346m/z		376.0345783	1	1.2716	0.1093	0	100	2507.429926	427.33	0	0	0	0	0	0	0	0	0	0	0	29501.18995	0	0	0	0	0	0	0	0	0	1998.092431	0	0	0	0	0	704.2197059	3478.267547	4036.609253	0	0	0	0	1838.142824	0	0	0	0	0
1.27_376.9724m/z		376.9724452	1	1.2716	0.16435	0	88.3 - 100	7999.14167	122.17	17146.78661	20142.785	9714.148709	0	0	0	8616.922682	0	0	8294.938217	0	0	6258.687471	0	15334.00822	0	0	0	0	1440.809688	1831.349575	11441.38349	6793.913201	31805.94513	34292.24609	30806.86464	2720.968581	18544.61	23561.04796	11031.36614	596.3513484	0	16679.40304	8092.53586	11310.60915	0	14831.05779	0	0	17224.53975
1.27_387.9938m/z		387.9938144	1	1.2716	0.111133333	0	100	1648.522834	261.13	576.8543373	0	0	0	0	0	0	0	0	0	0	0	0	0	0	0	0	0	0	0	0	12517.63043	0	10163.75622	11739.61861	20128.34697	0	1152.044603	2057.695123	0	0	0	7606.932301	704.6575235	0	0	0	0	0	2590.422922
1.27_393.0204m/z		393.0203616	1	1.2716	0.3085	0	100	16767.70603	409.45	0	0	0	0	0	0	0	0	0	2032.939947	0	409815.3113	14813.44815	0	0	0	0	0	0	0	0	550.7306728	21435.52887	0	0	0	0	1607.604376	1080.757533	16235.32791	10609.8323	0	0	0	4003.624763	14690.01984	0	19056.90731	0	0
1.27_396.6393m/z		396.6393036	1	1.2716	0.110333333	0	100	515.6607331	464.07	0	0	0	0	0	0	0	0	0	0	0	13219.42589	0	0	0	0	0	0	0	0	0	0	0	0	0	0	0	0	0	0	0	0	0	0	0	0	0	0	0	0
1.27_400.9073m/z		400.9072977	1	1.2716	0.454516667	0	100	19782.77431	190.25	5527.611596	28183.14317	6364.309935	0	26049.20133	0	76837.28599	3941.81982	1103.43563	23037.38967	41005.04291	41612.42761	21292.10407	0	7742.030225	0	0	0	7174.633993	941.051411	6291.259296	31124.27081	15397.87927	0	1194.409583	217.4207074	13519.48111	3168.374538	2328.923013	21465.34884	15492.30105	231886.2894	26787.59795	42405.39921	39073.74148	1790.533682	4701.324498	7391.351604	0	44935.09447
1.27_401.1052m/z		401.1052392	1	1.2716	0.146433333	0	100	5138.097685	262.08	0	0	0	0	0	0	0	0	0	0	30289.97416	0	0	0	0	0	0	0	0	0	0	1362.56892	2580.815345	15213.24266	14736.68598	68307.53462	0	5895.953395	8996.181844	1979.453388	0	0	4938.477851	0	1020.319813	0	47162.26605	0	0	1924.888819
1.27_405.0492m/z		405.0491991	1	1.2716	0.146433333	1	100	8220.08026	208.74	11815.15728	13115.50266	0	0	0	0	0	1535.944054	0	6379.012195	0	0	0	0	5103.092519	0	0	0	0	0	0	7525.740809	9123.854427	38076.6603	37638.59781	80138.70058	0	18697.15323	18452.24118	4681.393556	0	5.919701249	11585.53647	0	4606.24709	0	64507.25483	0	0	7610.52501
1.27_411.0868m/z		411.0868	1	1.2716	0.1821	2	100	1801.605131	339.5	0	0	0	0	0	0	0	0	0	0	0	0	0	0	0	0	0	0	15932.25466	0	0	0	0	0	0	17584.38369	0	0	0	0	0	10616.65215	0	0	0	0	31534.12502	0	0	0
1.27_416.0920n	416.0919527	437.0456718	1	1.2716	0.29075	0	100 - 0.485	19203.6429	369.44	0	0	0	0	0	0	0	0	0	0	0	424701.6367	8193.212049	0	0	0	0	0	0	0	0	0	11442.31305	14602.70602	68967.22663	0	0	48581.90835	1021.684337	13306.3071	7218.351628	0	0	0	1216.269432	10087.88218	54.90900309	14346.83111	0	0
1.27_419.0752m/z		419.0752008	1	1.2716	0.074	0	100	1047.272917	551.85	0	0	0	0	0	0	0	0	0	0	0	36961.53882	0	0	0	0	0	0	0	0	0	0	0	0	0	0	0	0	0	0	0	0	0	0	0	0	0	0	0	0
1.27_421.0235m/z		421.0234946	1	1.2716	0.201116667	0	100	14571.7014	190.37	18516.54823	24638.91987	3289.379078	0	0	0	0	9256.368517	0	14866.28509	0	0	0	0	9000.008966	0	0	0	0	0	0	13924.12804	21911.00374	77770.84683	65245.78525	129642.5471	1381.397562	26361.8542	31526.21648	13854.16753	0	42.77453436	18793.97931	2982.484849	18244.2018	0	92057.74958	0	0	16600.17683
1.27_429.9498n	429.9497731	428.9424967	1	1.2716	0.128783333	0	100 - 31.8	7068.29553	142.58	28956.02842	47161.64974	20058.75357	0	2848.810797	0	7059.229488	4910.529557	788.7694501	11035.58775	13575.59709	0	4666.062059	0	23937.50606	0	0	0	0	0	4481.552208	3272.659295	14926.82844	14252.39594	8364.522019	1770.513712	2335.423563	0	0	9827.547126	801.0735385	6722.602251	0	14331.85619	23615.84911	0	0	0	0	15016.80814
1.27_435.0387m/z		435.0387036	1	1.2716	0.146433333	0	100	4235.122642	274.92	5516.030909	0	0	0	0	0	0	0	0	1037.366213	0	5518.252215	0	0	937.8287247	0	0	0	8739.09619	0	0	2466.188544	1456.838595	13617.74559	14387.14129	63316.8397	0	5628.22633	6903.841596	2859.211242	0	0	0	0	0	0	40637.85338	0	0	0
1.27_436.9971m/z		436.9971343	1	1.2716	0.16435	0	100	4063.670368	207.13	5365.161079	8424.258803	0	0	0	0	0	19618.38232	0	0	0	0	0	0	2186.220202	0	0	0	0	0	0	4782.783392	2983.842578	28497.54883	23918.18396	35635.03148	0	5193.668041	2315.752042	0	0	0	5401.245815	0	3094.409225	0	18016.97487	0	0	5240.692814
1.27_452.0187n	452.0186765	472.9947416	1	1.2716	0.220183333	0	100 - 3.21 - 0.733	42482.10493	189.88	44505.22481	54469.77425	3868.158656	0	715.0025229	0	0	33184.65176	0	32539.98281	49447.74919	158.6803587	2765.181749	0	16931.94773	0	0	0	4456.045896	0	0	41740.45198	56182.09256	197382.8951	182056.2458	369432.3096	0	95941.22668	92209.66051	30791.8283	0	10825.15377	66876.85309	13248.33223	31190.8707	0	305529.7818	0	0	37579.42409
1.27_453.0163m/z		453.0162971	1	1.2716	0.14705	0	100	4199.450408	567.74	0	0	0	0	0	0	0	0	0	0	0	154462.616	3355.882448	0	0	0	0	0	0	0	0	0	0	0	0	0	0	0	0	0	0	0	0	0	0	1405.849053	0	4875.861077	0	0
1.27_457.0209m/z		457.0208598	1	1.2716	0.201116667	0	100 - 1.18	17243.99114	186.88	23315.20725	27756.94506	919.875359	0	0	0	0	13054.4889	0	18609.46177	3808.649511	0	0	0	7355.111397	0	0	0	0	0	0	13408.75048	28875.25222	70267.07719	62826.4076	141555.9109	676.2068418	47269.64771	38440.83176	10422.2441	0	0	28654.84266	3871.104951	8957.598807	0	132247.8646	0	0	13071.71114
1.27_458.9236m/z		458.9236416	1	1.2716	0.1093	0	100	2262.720246	156.88	9308.804146	15557.49024	2427.796154	0	0	0	1302.775289	0	0	2715.843639	0	0	0	0	8226.555006	0	0	0	0	0	0	488.271513	5478.570295	9528.401473	6174.00638	7671.351405	0	4516.226817	2789.090647	1649.010413	0	0	1561.989203	0	3420.348167	0	4976.471008	0	0	5395.252456
1.27_481.0675m/z		481.0675427	1	1.2716	0.12695	1	100 - 3.47	10329.03925	518.97	0	0	0	0	0	0	0	0	0	0	0	336390.1796	977.6176345	0	0	0	0	0	0	0	0	0	0	0	0	0	0	0	0	882.2642663	0	0	0	0	0	0	0	0	0	0
1.27_488.9679m/z		488.9679339	1	1.2716	0.16545	0	100	13200.52119	206.76	12433.93591	15877.26025	0	0	0	0	0	11158.44451	0	11762.36096	3492.83223	0	0	0	4405.085943	0	0	0	0	0	0	11368.31809	17970.14644	71629.56631	72776.33409	128759.3743	0	30990.27046	14456.03494	9856.984504	0	0	31610.22146	1564.058076	7556.23875	0	85097.20995	0	0	11638.67177
1.27_517.0816m/z		517.0816462	1	1.2716	0.128783333	0	100	1653.453815	371.35	0	0	0	0	0	0	0	0	0	0	0	0	0	0	0	0	0	0	25645.3456	0	0	0	0	1888.325243	0	28733.43848	0	0	0	0	0	0	0	0	0	0	13177.9509	0	0	0
1.27_533.0596m/z		533.0595714	1	1.2716	0.128783333	0	100	5977.099955	335.36	0	0	0	0	0	0	0	0	0	0	0	0	0	0	0	0	0	0	0	0	0	1123.754999	2372.054629	30271.07197	21450.08518	112861.6213	0	12440.07682	10407.07877	0	0	199.7120331	0	0	0	0	59912.7424	0	0	0
1.27_540.9812m/z		540.9812052	1	1.2716	0.1091	0	100	3125.252471	199.64	10626.67546	16349.74459	0	0	0	0	0	0	0	4049.712359	0	0	0	0	3453.941963	0	0	0	0	0	0	0	4277.116361	20504.76467	18143.87232	20025.24035	0	2666.778813	3267.931517	1563.833435	0	0	3787.543754	0	1423.568295	0	19757.88535	0	0	1361.994543
1.27_552.8571m/z		552.8570533	1	1.2716	0.05615	0	100	3221.593278	345.72	0	14255.81669	769.6901176	0	17875.5857	0	68633.07768	0	0	0	0	0	0	0	2136.368327	5.707825725	0	0	4.919258343	0	0	0	0	0	0	0	8540.227758	0	0	3603.112843	1196.701099	0	0	0	0	0	0	0	0	12953.2212
1.27_556.9531m/z		556.9530521	1	1.2716	0.073666667	0	100	1428.736451	242.11	3609.726821	4309.717815	0	0	0	0	0	0	0	0	0	1333.385536	0	0	0	0	0	0	0	0	0	0	0	14617.01948	15133.54427	4800.396643	0	3367.201516	0	0	0	0	6899.826456	0	0	0	2397.012984	0	0	3539.09944
1.27_591.0317m/z		591.0317091	1	1.2716	0.201116667	0	100 - 6.19	4621.181783	602.56	0	0	7569.219352	0	0	0	0	85.12699583	0	0	0	0	0	0	0	0	0	0	180589.6914	0	0	0	0	0	0	0	0	2792.820693	0	0	0	0	0	0	0	0	3052.776485	0	0	0
1.27_608.9242m/z		608.9241805	1	1.2716	0.128116667	0	100	7586.483853	203.07	23221.63401	23486.77194	0	0	0	0	0	5185.960585	0	5266.051578	0	0	0	0	2570.875005	0	0	0	0	0	0	2398.26099	2184.143334	38612.01135	46839.16047	57663.43763	0	13567.68564	14098.75382	1347.195937	0	0	14219.50993	0	3551.885101	0	57719.43194	0	0	6699.552582
1.27_621.3192m/z		621.3192187	1	1.2716	0.12695	0	100 - 27.2	1391.955992	551.49	49087.2979	0	0	0	0	0	0	0	0	0	0	0	0	0	0	0	0	0	0	0	0	0	0	0	0	0	0	0	0	0	9374.853769	0	0	0	0	0	0	0	0	0
1.27_623.0221m/z		623.0221499	1	1.2716	0.1467	0	100	1335.579221	648.07	0	0	0	0	0	0	0	0	0	0	0	0	0	0	0	0	0	0	56094.32727	0	0	0	0	0	0	0	0	0	0	0	0	0	0	0	0	0	0	0	0	0
1.27_648.3380m/z		648.3380484	1	1.2716	0.12695	0	100 - 9.56	836.1754997	648.07	35119.37099	0	0	0	0	0	0	0	0	0	0	0	0	0	0	0	0	0	0	0	0	0	0	0	0	0	0	0	0	0	0	0	0	0	0	0	0	0	0	0
1.27_672.9943m/z		672.9942573	1	1.2716	0.12915	0	100 - 4.47	4595.573743	611.24	0	0	5732.736207	0	0	0	0	3964.373135	0	0	0	0	0	0	0	0	0	0	182176.4691	0	0	0	0	0	0	0	0	0	0	0	0	0	0	0	0	0	0	1140.518759	0	0
1.27_699.3366m/z		699.336619	1	1.2716	0.202433333	2	100 - 31.5	5526.320743	462.13	153987.6537	0	0	0	0	0	0	7820.222596	0	0	0	0	0	0	1014.141599	0	0	0	0	2088.696343	0	2068.634348	0	0	0	0	0	0	0	0	65126.1226	0	0	0	0	0	0	0	0	0
1.29_137.0343m/z		137.0343207	1	1.290716667	0.2554	0	100	2730.353846	164.19	4866.395442	2445.35468	1243.08148	0	382.9872899	0	306.2770022	714.1038321	0	3861.394894	1916.303263	0	685.7613491	0	163.1115477	0	0	0	1875.594504	344.6401541	1132.661091	3673.969298	3121.222695	6686.035521	5655.289351	25723.43118	306.218923	7199.389528	8450.19383	1723.825678	3015.137188	0	3181.293438	772.7937586	1396.743629	0	9623.232012	0	0	5277.42474
1.29_139.9834m/z		139.9833849	1	1.290716667	0.111133333	0	100	364.1114536	342.18	0	0	0	0	0	0	0	0	0	196.2456275	2110.126573	0	0	0	0	0	0	0	0	0	0	596.2306218	0	944.6787365	288.1193211	7704.652217	0	252.9973051	1375.103109	0	0	0	0	0	460.0686808	0	1364.458861	0	0	0
1.29_144.0290m/z		144.029038	1	1.290716667	0.273266667	0	100	1761.351467	335.72	0	0	0	0	0	0	0	0	0	0	32583.1391	0	0	0	0	0	0	0	0	0	0	2226.360665	1035.220374	273.6432977	231.8598064	2940.247833	0	704.9724724	4075.673111	1052.939801	0	21068.75821	3310.656588	0	0	0	3712.949369	0	0	0
1.29_149.0447m/z		149.0447333	1	1.290716667	0.398333333	0	100	12851.02254	157.77	11022.1573	15913.29787	7733.350683	0	3108.81979	0	3585.162174	7346.284731	1949.397436	13720.05256	105508.225	5000.593648	2151.748864	0	5712.57491	0	0	0	964.9118792	941.0372083	2001.394959	9971.037738	13305.00451	21393.23143	28785.735	43431.15033	2076.772193	22110.56132	54422.3479	5367.608684	767.2301099	52931.27747	18067.13668	4611.579895	7030.368336	0	30764.03562	0	0	6529.359145
1.29_161.9563m/z		161.9563252	1	1.290716667	0.16545	0	100	1906.581422	155.95	3133.927677	5512.198448	1576.432249	0	0	0	0	1267.026298	0	3008.756658	967.665427	0	673.479589	0	1786.003248	0	0	0	0	0	0	596.1183709	2233.813864	6948.04181	6594.262845	13363.80594	212.0627825	3552.636987	3733.171557	2314.444176	111.9468502	0	4276.59378	1209.718148	2398.087701	0	10704.33087	0	0	2913.296799
1.29_184.0187m/z		184.0187231	1	1.290716667	0.054416667	0	100	284.9409892	472.57	0	0	0	0	0	0	0	0	0	0	0	7735.797802	0	0	0	0	0	0	0	0	0	0	0	0	0	0	0	0	0	0	0	0	0	0	0	0	0	0	0	0
1.29_188.9855m/z		188.9854693	1	1.290716667	0.542966667	6	100 - 5.2 - 3.35	202196.3405	226.8	17624.41644	2441.868167	3223.346951	0	45823.49273	0	40985.78944	56072.12074	1230.176109	43887.78253	842415.2401	329252.7439	5272.230623	0	19339.28084	0	0	0	517.094024	0	7283.439653	101857.0521	34008.57021	320076.0917	976315.0535	238102.4291	161232.2118	991282.4339	2514518.456	121088.4043	49194.74229	988248.8028	65820.01333	32467.67494	125119.7915	0	41266.47626	0	0	133930.6943
1.29_194.9961m/z		194.9961187	1	1.290716667	0.073666667	0	100	406.4315288	547.86	0	0	0	0	0	0	0	0	0	0	0	14215.00538	0	0	0	0	0	0	0	0	0	0	0	0	0	0	0	0	0	0	0	0	0	0	0	0	0	0	0	0
1.29_212.0017m/z		212.0016728	1	1.290716667	0.918883333	1	100 - 8.36 - 4.29	1253690.543	165.04	87995.29612	113513.0611	64902.88777	1067.408391	565252.4423	0	204928.2928	72537.91663	231841.9705	1824271.346	10829612.11	824846.7103	110659.4611	0	560261.8034	0	0	0	35201.30418	62425.61207	272937.0762	833528.3509	4429599.879	1407698.028	754273.0897	4259382.191	440780.133	1456473.731	3302121.171	963747.8291	148011.186	4285335.393	1155090.003	3161439.6	4233496.603	6520.189823	920704.583	17381.53424	0	605918.3625
1.29_215.1031m/z		215.1030758	1	1.290716667	0.398333333	5	100 - 19.4 - 2.82	42085.24406	243.46	8120.609829	7624.784019	0	0	404.7639975	0	0	11544.96866	0	9385.301843	546644.121	31591.25003	440.7068888	0	2353.696672	0	0	0	0	0	0	42443.41511	46022.89354	38553.23286	33709.60399	91199.72452	310.5478141	52504.85245	104832.6248	8889.904818	209.0131338	384486.3725	65777.16086	14449.10941	42734.30338	0	123115.4992	0	0	20478.32792
1.29_227.0767m/z		227.0766907	1	1.290716667	0.146433333	4	100	526.8186419	361.3	0	0	0	0	0	0	0	0	0	0	0	0	0	0	0	0	0	0	0	0	0	224.5892194	294.8184763	6055.551849	9206.604921	0	0	6213.674955	131.1435398	0	0	0	0	0	0	0	0	0	0	0
1.29_230.0124m/z		230.0123774	1	1.290716667	0.525283333	2	100	32934.76441	207.48	1412.405461	420.1809927	0	0	0	0	0	0	0	1454.327345	120456.9836	63029.50065	0	0	0	0	0	0	0	0	0	13242.83739	925.4605173	58379.37349	154136.7333	92332.46703	3173.028714	130996.0095	325381.7767	21503.8456	16978.93556	232250.1412	9746.559692	722.0338335	23693.1122	0	38846.44066	0	0	37045.64459
1.29_232.9876m/z		232.9875923	1	1.290716667	0.184516667	0	100	738.278333	294.18	0	0	0	0	0	0	344.7478552	0	0	0	0	0	0	0	0	0	0	0	0	0	0	1063.019544	278.3841603	0	0	0	0	0	0	2165.804114	318.2969208	6041.501768	9067.265217	9451.664152	465.0268132	0	0	0	0	1273.868016
1.29_236.0785m/z		236.0784647	1	1.290716667	0.1647	13	100	344.1578755	532.12	0	0	0	0	0	0	0	0	0	0	0	0	0	0	0	0	0	0	0	0	0	0	0	1072.988862	0	440.354731	0	0	1113.650919	0	0	0	0	0	0	0	11827.63626	0	0	0
1.29_244.9910m/z		244.9909518	1	1.290716667	0.272833333	0	100	3966.960816	647.51	0	0	0	0	0	0	0	166470.4876	0	0	0	0	0	0	0	0	0	0	0	0	0	0	0	0	0	0	0	0	0	0	0	0	0	0	0	0	0	0	0	0
1.29_254.1000n	254.0999686	253.0926921	1	1.290716667	0.16435	2	100	1928.425391	268.03	3367.645401	0	0	0	0	0	0	0	0	0	0	0	0	0	0	0	0	0	648.041268	367.493333	2436.051262	0	0	19921.62194	20728.05179	8637.055631	0	16053.13299	8650.829341	0	183.9434656	0	0	0	0	0	0	0	0	0
1.29_259.0434m/z		259.0434072	1	1.290716667	0.128116667	3	100 - 71.2	921.4597663	281.33	0	0	0	0	0	0	0	0	0	0	24.56685866	0	0	0	0	0	0	0	2544.12104	0	0	6952.47987	0	2485.015964	2807.191441	2.756345583	14826.34645	29.68664245	62.54326818	0	1953.657048	632.8456944	0	2679.118209	0	0	0	0	0	389.920185
1.29_260.0232m/z		260.0231543	1	1.290716667	0.128116667	0	100 - 12.5	2030.708048	304.94	1122.627874	2750.419559	0	0	0	0	0	1881.15457	0	21.09522342	0.559538034	0	0	0	0	0	0	0	0	0	0	1109.751488	7.048640981	2367.838269	12081.08385	3380.443907	0	15095.7688	35555.21894	40.17101742	0	8704.552319	969.4301146	0	0.469276	0	202.1046323	0	0	0
1.29_265.9803n	265.9803313	264.9730549	1	1.290716667	0.560583333	0	100 - 0.96	35058.65775	331.79	0	0	0	0	5515.534613	0	6250.45074	0	1776.227923	38664.69797	218827.0624	29710.12997	0	0	22728.64372	0	0	0	0	0	0	97620.5457	32021.57341	0	2.342435461	10418.3762	0	0	399.4094717	7736.835469	14529.46935	728245.503	51298.22193	41142.13187	84116.61163	0	1025.4143	0	0	48073.49396
1.29_267.0728m/z		267.0728168	1	1.290716667	0.32625	5	100	9229.721839	174.93	5828.110691	2779.740081	0	0	653.2693278	0	0	4265.376725	0	2591.910939	55952.55672	0	0	0	981.7084513	0	0	0	0	308.9348327	751.0710742	11598.64761	11393.40347	8688.117834	9806.420174	63475.67705	1333.584563	9756.416217	25992.00978	7224.742261	0	38507.6465	22668.05924	477.8189075	8942.269934	0	41960.57075	0	0	5575.6279
1.29_273.0648m/z		273.0647592	1	1.290716667	0.506233333	6	100 - 8.7 - 2.29	450733.7862	367.75	2347.452214	7491.841373	8285.270653	0	11473.07282	0	2762.128388	3638.694369	2627.70137	89155.27194	0	8253103.918	231073.8434	0	17411.62286	0	3708.604297	1506.93904	19278.87692	27671.45238	32946.07783	103182.4585	579144.9916	0	0	3162.563663	0	264453.4845	476733.6458	361697.472	210705.8716	0	546.9060596	0	187767.1123	221271.3994	352196.0463	250448.5828	0	0
1.29_280.9479m/z		280.9478801	1	1.290716667	0.3453	0	100	5437.374973	488.9	0	0	0.082393363	0	0	0	0	0	0	596.097494	20969.23977	0	0	0	0	0	0	0	0	0	0	18807.09907	0	0	0	0	0	0	0	0	0	171251.614	5097.307058	1020.855868	7636.354594	0	0	0	0	2991.09864
1.29_285.0616m/z		285.0616173	1	1.290716667	0.489833333	3	100 - 8.34 - 1.87	30361.55499	284.05	846.2952284	0	0	0	0	0	0	0	0	368.5255584	164499.018	27128.96715	0	0	3650.327741	0	0	0	0	0	0	86563.25194	1679.397065	52399.41404	84388.08498	37957.50903	510.7764378	51969.33203	97739.5044	26288.38609	4585.68797	530200.2075	34350.32218	958.805547	37703.55844	0	12376.50467	899.3047683	0	14507.73883
1.29_294.9677m/z		294.9676969	1	1.290716667	0.09145	0	100 - 41.1	1404.108853	188.96	2734.000726	3567.792341	347.820544	0	29.26239501	0	0	0	0	0	0	0	0	0	1015.367146	40.58229852	0	0	0	37.73028047	0	343.5503939	2993.929823	7252.993817	5516.675483	12730.17049	0	2356.451472	1280.96068	478.0382846	0	0	850.7851404	3422.303029	4426.085574	0	7287.246454	0	0	1748.789696
1.29_311.0496m/z		311.0495954	1	1.290716667	0.184516667	0	100	5008.380433	142.56	6451.632613	8230.476721	1372.564468	0	0	0	1347.284342	1115.128656	0	5433.843778	1963.107171	0	1186.516663	0	4061.494455	0	0	0	0	0	435.9160438	3854.663229	11485.55833	23042.80531	19342.58756	25322.18931	607.9101537	10611.41152	12184.59371	7831.947582	0	0	9867.236117	4102.9102	6397.131113	0	25687.88013	0	0	10727.55755
1.29_317.0909m/z		317.0909495	1	1.290716667	0.54165	0	100 - 10.6 - 3.44 - 0.0374	453237.8468	372.72	802.3045432	5158.601989	5052.742072	0	8928.244542	0	2887.996343	0	3402.536489	87276.97604	956.4967032	8295455.042	217765.7242	0	13888.9271	0	2113.983433	0	12866.60401	26578.22036	31134.80145	92542.92799	561743.4589	0	683.9269014	5516.257517	0	256155.1287	454672.1396	334108.2901	197385.568	7623.591654	14.7407059	48.37521654	181435.2708	217737.8329	294382.4223	248647.7788	0	157.452097
1.29_338.9657m/z		338.9656529	1	1.290716667	0.184516667	0	100	6516.711717	134.04	10256.08144	19646.56343	3358.527615	0	0	0	5556.470109	8488.365136	0	9731.19282	0	0	1347.974404	0	17213.82648	0	0	0	0	0	552.3469637	5120.922151	6801.902921	25013.69298	24583.72209	30710.0068	764.4869159	17142.72523	8283.869854	9415.042886	0	0	12032.44753	5944.915619	7494.100537	0	29038.0528	0	0	10839.85411
1.29_341.0388m/z		341.0387968	1	1.290716667	0.308583333	0	100 - 2.33	48521.59382	136.98	35527.17441	36628.27045	6514.058499	0	1965.150537	0	8169.180405	37930.21571	0	25409.67993	208301.9761	107777.952	6695.808483	0	11892.52035	0	0	0	0	0	1488.121479	51149.36641	72767.98099	95130.7203	99000.22468	219169.921	4088.322031	81453.02454	101742.6122	35018.73699	4489.039008	234951.3737	69410.79132	23732.26098	30908.95747	6985.179404	207433.271	9018.535294	0	50135.45881
1.29_343.0544m/z		343.05441	1	1.290716667	0.237833333	0	100 - 0.443	13406.54954	159.66	15766.22179	16695.0935	0	0	0	0	1786.534568	15046.8947	0	7406.258702	16062.52304	0	1464.211026	0	3256.507303	0	0	0	0	0	711.6763161	7036.418324	15947.79396	35708.68748	39864.89114	84793.43269	0	26829.6549	40952.74305	10254.80128	0	23824.84437	18798.95462	5058.098403	10529.55763	0	82568.44293	0	0	17946.90664
1.29_344.9828m/z		344.9827802	1	1.290716667	0.273183333	0	100	27944.4656	98.12	66109.92701	90664.59822	43209.16919	0	16917.97955	0	30509.65699	39514.45078	650.9341481	49212.1208	0	5181.193404	31957.78231	0	44342.63238	0	0	0	5363.840522	7348.128456	21482.48443	21163.10681	42005.0585	85654.16922	72348.2327	82949.97797	19742.40419	42349.49953	35424.22242	35643.68605	8023.107689	5888.392191	50161.31755	31814.4322	32354.19491	0	81354.44373	0	0	41744.36779
1.29_352.1118m/z		352.1118261	1	1.290716667	0.220083333	0	100	6416.390561	390.92	0	0	0	0	0	0	0	0	0	0	0	118027.6834	676.4869014	0	0	0	0	0	0	0	0	0	0	0	741.375967	18234.08204	0	1076.34254	11710.00918	1538.26257	1139.066089	0	0	0	1821.133305	0	0	0	0	0
1.29_361.1172m/z		361.1171651	1	1.290716667	0.577816667	0	100 - 12.4 - 3.63	255476.4332	380.19	0	0	1658.784458	0	667.9669067	0	0	0	0	39462.96916	0	4772007.901	117793.9325	0	1607.483397	0	0	2298.298709	4124.908306	10043.47103	10446.59739	44865.09011	299422.7879	0	0	0.037702683	0	128203.0871	253170.1425	177414.7029	97822.9654	182.2960358	0.360584792	0	88537.80569	107407.3027	163709.6785	124402.9624	0	0
1.29_361.9642n	361.9642444	360.9569679	1	1.290716667	0.29085	0	100 - 0.203	52060.191	94.99	119756.0686	181582.2185	91193.39503	0	32588.30308	0	62642.38716	64143.23317	5055.11644	87727.25557	4202.332152	28213.93629	49418.93527	0	93692.25784	0	0	0	10683.37932	19789.99475	38454.36399	35988.80141	64158.59888	168294.3838	136111.3303	125508.742	36170.14947	76471.67995	57983.95609	77498.2628	16684.16035	6268.326897	98433.14008	60170.11822	62923.4722	0	100558.9575	0	0	104732.5888
1.29_362.9512m/z		362.9512388	1	1.290716667	0.200033333	1	100	2113.418019	467.03	2176.222939	0	531.7087724	0	0	0	0	0	0	0	0	273.5568733	0	0	0	0	0	0	0	0	0	10420.67976	0	4839.128666	2481.829254	0	637.5004789	806.6582622	0	0	0	63511.27198	0	0	1734.297035	0	12.97335684	0	0	746.5516945
1.29_370.0459m/z		370.0458841	1	1.290716667	0.237833333	0	100	14697.72431	283.42	0	0	0	0	0	0	0	0	0	4522.984354	252151.114	0	0	0	0	0	0	0	0	0	0	9444.530697	50432.98303	6881.404418	2771.812143	73005.88389	0	18465.91567	40009.08657	1030.669873	0	37135.15496	10902.30876	16054.86661	32447.44467	0	0	0	0	0
1.29_376.0857m/z		376.0857132	1	1.290716667	0.235666667	0	100	7693.836191	193.83	5190.828227	2079.720827	747.5116981	0	0	0	0	6339.141195	0	0	0	2542.526489	1748.511701	0	1227.794056	0	0	0	0	0	0	9795.166162	16958.91018	34127.85007	31854.31464	67243.50578	1635.033229	22127.24002	798.2464113	11743.49534	0	8036.364097	3067.479212	1514.133983	8103.113943	0	56847.98485	0	0	9992.023793
1.29_377.9373n	377.9372754	376.929999	1	1.290716667	0.184516667	0	100	13753.73152	120.51	40649.94	70555.24711	27081.14315	0	6853.292902	0	18453.67407	12348.31374	0	19279.28831	0	0.612052605	11839.65647	0	33850.1033	0	0	0	1244.94296	1084.280942	8343.603212	7751.560765	8770.986031	53091.6031	45401.86527	17379.40493	10394.05627	20395.15049	10419.79475	21598.42649	2166.255977	0	24824.73183	15593.17303	14999.07212	0	12184.06976	0	0	35609.91071
1.29_378.9946m/z		378.9945509	1	1.290716667	0.146433333	0	100	3461.651177	166.2	5958.893765	3575.11095	0	0	0	0	0	0	0	995.2592907	0	5354.4388	0	0	1550.544341	0	0	0	0	0	0	731.7648199	3107.969377	19402.03296	18924.14429	17989.04841	1096.599662	6266.490531	11347.63841	6065.745093	0	16.0882235	5007.516081	2431.570095	4715.019326	0	18623.58458	0	0	10120.26668
1.29_386.1312n	386.1311866	385.1239101	1	1.290716667	0.218	0	100	1818.529418	366.4	0	0	0	0	0	0	0	0	0	0	13203.3391	0	0	0	0	0	0	0	40374.05187	0	0	0	0	5234.746083	0	0	0	10255.4894	0	885.7158431	0	2340.251117	3990.291068	0	0	0	0	0	0	0
1.29_387.0819m/z		387.081862	1	1.290716667	0.091316667	2	100	1640.659988	498.82	0	0	0	0	0	0	0	0	0	0	2568.439389	0	0	0	0	0	0	0	731.9741379	0	0	0	0	0	0	0	14.66448911	0	0	0	0	14078.07477	0	0	0	0	0	0	0	0
1.29_396.1374m/z		396.1374484	1	1.290716667	0.182683333	1	100 - 2.84	5962.539553	435.99	0	0	0	0	0	0	0	0	0	0	390.108134	124278.8341	0	0	0	0	0	0	0	0	0	359.9659087	1209.014064	0	0	0	0	1555.715085	0	3200.739962	0	0	130.825704	0	2096.001191	0	0	0	0	0
1.29_396.9541m/z		396.9541114	1	1.290716667	0.273183333	0	100 - 0.347	58488.79341	97.25	122341.8068	150486.9166	60765.05711	0	23236.40607	0	46352.49307	95375.75707	2081.10194	99240.28764	45569.406	22698.39852	48274.41251	0	72850.55165	0	0	0	9864.412519	10409.10621	25656.79702	33276.02833	84586.75922	155270.5318	138089.3743	204709.4848	25092.68192	102577.3133	100136.788	69060.64269	13232.49124	23728.42	111916.4778	57214.47599	58889.91289	0	205908.751	0	0	82763.98505
1.29_397.0660m/z		397.0659829	1	1.290716667	0.11015	0	100	1650.682202	612.53	0	0	0	0	0	0	0	0	0	0	0	3820.921682	0	0	0	0	0	0	0	0	0	0	0	0	0	0	0	0	0	0	0	0	0	0	0	0	0	0	0	0
1.29_408.0010m/z		408.0010147	1	1.290716667	0.146433333	0	100	2809.992733	250.59	0	0	0	0	0	0	0	0	0	0	21884.46165	0	0	0	0	0	0	0	0	0	0	1877.027043	21161.0599	4898.051216	0	33207.68427	0	5271.558035	5034.33443	0	0	0	2759.755624	9169.134459	12756.62817	0	0	0	0	0
1.29_408.9926m/z		408.9926245	1	1.290716667	0.202166667	0	100	6855.936583	463.21	0	0	0	0	0	0	0	0	0	0	0	204905.345	7517.93849	0	0	0	0	0	0	0	0	0	8335.614447	0	0	0	2053.924792	0	0	7825.390116	7761.633327	0	0	0	2159.857047	8674.483105	0	8028.834683	0	0
1.29_412.9276m/z		412.9275807	1	1.290716667	0.290916667	0	100 - 0.867	96305.83484	100.34	178003.6451	257441.0317	107352.8315	0	37535.62765	0	70917.38001	165160.8699	8608.058958	149354.2224	77362.3109	17910.35774	64019.90632	0	111588.5905	0	0	0	17052.27688	20246.04659	42323.63165	59204.81011	143969.7343	284801.4827	260236.106	368262.0484	43514.24259	170350.4756	165265.7911	118618.4796	20654.44087	58681.02838	198170.1085	88033.23443	102627.9979	0	317063.6807	0	0	160293.5664
1.29_413.0556m/z		413.0555863	1	1.290716667	0.184516667	0	100	5933.304119	241.85	1548.027048	1000.035371	0	0	0	0	0	0	0	0	40792.67686	0	0	0	0	0	0	0	0	0	0	2772.414082	0	6601.21875	17164.41547	60040.00289	0	15352.92583	29323.26969	0	0	19671.73863	1859.241986	0	0	0	53072.80641	0	0	0
1.29_418.1509m/z		418.1509402	1	1.290716667	0.327583333	0	100	6288.267797	440.44	0	0	0	0	0	0	0	0	0	0	642.6778509	119249.2628	967.660619	0	0	0	0	0	0	0	0	0	2685.393776	0	0	0	0	0	0	1141.979291	0	0	0	0	0	0	0	2027.408568	0	0
1.29_429.0424m/z		429.0423696	1	1.290716667	0.36325	1	100	2762.665075	246.62	5690.52328	0	0	0	0	0	0	10779.81959	0	1004.972267	4581.619599	0	0	0	0	0	0	0	0	0	0	38562.41114	1124.23587	6015.865803	1077.286665	16275.08919	0	993.6770499	0	0	5887.376976	3112.553783	0	0	0	0	12730.24987	0	0	802.733017
1.29_442.1021m/z		442.1020511	1	1.290716667	0.054416667	0	100	776.7765028	434.02	0	0	0	0	0	0	0	0	0	0	0	18329.04733	0	0	0	0	0	0	1989.899995	0	0	0	0	0	0	0	0	0	0	0	0	0	0	0	0	0	0	0	0	0
1.29_445.9206n	445.9205901	466.8997253	1	1.290716667	0.16545	0	100 - 34.4	14904.63078	115.65	35392.39807	71213.29704	37505.23994	0	0	0	16003.4412	4190.151686	0	31579.63115	15332.88666	1658.777796	14926.41438	0	44273.60952	0	0	0	0	2917.137677	9187.921836	5121.316442	34223.71152	43760.83909	35991.47302	8328.774787	14159.41695	10226.18088	5844.45658	25289.28739	1726.462209	13284.6821	12282.69039	35876.7655	36375.29166	0	3024.653652	0	0	29797.12244
1.29_455.8902m/z		455.8901785	1	1.290716667	0.146433333	0	100	1514.221543	266.85	1377.898981	0	0	0	0	0	0	0	0	1666.131921	0	0	0	0	0	0	0	0	0	0	0	10591.31505	0	4123.690003	3211.727044	1421.990243	0	2992.178833	1482.002891	2330.636538	0	2438.069247	23854.73121	1745.481839	4710.014722	0	0	0	0	1651.436268
1.29_459.0858m/z		459.085819	1	1.290716667	0.091083333	1	100	2044.220881	599.66	0	0	0	0	0	0	0	0	0	0	0	79334.2204	0	0	0	0	0	0	0	0	0	0	0	0	0	0	0	0	0	0	0	0	0	0	0	0	0	0	0	0
1.29_474.8977m/z		474.8977112	1	1.290716667	0.145966667	0	100	2309.995002	165.35	6376.879194	15218.66271	1345.713865	0	0	0	0	0	0	1490.143791	2552.40052	0	1268.893739	0	11223.886	0	0	0	0	0	0	0	2699.381782	10808.22617	10308.82222	5797.692963	0	6163.777686	1537.465143	1576.544817	0	0	6737.267815	2326.639278	1431.370965	0	0	0	0	7154.579088
1.29_481.9212n	481.9211584	480.9138819	1	1.290716667	0.16545	0	100	14753.55121	130.21	58865.00899	88790.02873	34411.53372	0	2107.949251	0	10584.04772	11880.23396	0	24523.3638	0	1370.761701	15757.33152	0	40636.44402	0	0	0	0	1090.450471	10803.73806	5240.025632	13775.20437	50770.5988	42615.98404	10927.08417	11596.26078	19346.89692	5619.266494	26670.38145	3348.102903	0	20307.52489	15734.68886	15386.09691	0	24384.54719	0	0	26618.66704
1.29_503.1121m/z		503.1121246	1	1.290716667	0.091083333	0	100	2370.541471	584.96	0	0	0	0	0	0	0	0	0	0	0	89552.2699	0	0	0	0	0	0	0	0	0	0	0	0	0	0	0	0	0	0	0	0	0	0	0	0	0	0	0	0
1.29_529.8802n	529.880191	550.8600985	1	1.290716667	0.145966667	0	100	4278.369656	170.52	9723.468223	28887.89925	9820.249827	0	0	0	16.57044971	2475.393688	0	1723.480604	0	0	1335.433159	0	12523.15577	0	0	10.37339185	0	0	1928.809841	0	3312.878666	28607.12716	21248.85187	10640.80492	0	8703.467757	0	1169.625399	758.879761	0	5523.811179	1359.612547	3636.004609	0	6733.171379	0	0	9511.836753
1.29_541.0665m/z		541.0665149	1	1.290716667	0.110333333	1	100	3025.093281	635.68	0	0	0	0	0	0	0	0	0	0	0	124659.7533	0	0	0	0	0	0	2394.164509	0	0	0	0	0	0	0	0	0	0	0	0	0	0	0	0	0	0	0	0	0
1.29_569.1202m/z		569.1201777	1	1.290716667	0.091316667	0	100	3566.156028	582.2	0	0	0	0	0	0	0	0	0	0	0	134012.0444	0	0	0	0	0	0	0	0	0	0	0	0	0	0	0	0	0	0	0	0	0	0	0	0	0	0	0	0
1.29_570.8397m/z		570.8396518	1	1.290716667	0.145966667	0	100	8752.569712	128.3	29520.52336	51848.28466	16604.4347	11.49671986	2389.590336	7.57121557	7947.464205	10372.59158	62.68636828	11268.45841	0	0	12442.93684	33.9805445	16495.02735	65.96017135	61.74899526	196.635278	423.1245448	692.0053843	1481.050131	192.9548113	9933.468332	29255.87253	32642.32968	16724.4993	7968.517769	15989.19824	2874.852879	13779.31017	688.4378589	28.40661473	12751.54648	11197.83944	8678.840552	199.4818255	9931.026542	19.90256375	31.00096309	17297.80814
1.29_571.9752n	571.9752404	592.9523092	1	1.290716667	0.128116667	0	100	12443.11163	207.74	16804.89052	21672.53776	0	0	0	0	0	0	0	7348.118608	0	1142.317071	1385.778731	0	4340.534761	0	0	0	0	0	0	5128.679324	11569.30869	50326.26788	47901.93404	122166.8443	0	37674.72134	26165.8033	7146.681233	0	0	12832.50199	0	460.530541	0	93218.5677	0	0	10076.01772
1.31_128.0340m/z		128.0339961	1	1.308366667	0.417733333	0	100 - 0.765	14590.90452	188.35	16554.63791	13619.82196	3193.367699	0	4414.503832	0	2319.873562	13636.97125	1089.353139	10177.76108	164809.9658	5862.772302	3464.095952	0	2395.456637	0	0	0	5469.74307	2155.896994	3549.241829	21820.14738	10121.03101	18497.4104	20521.64556	31034.66033	3865.240455	14924.21986	27057.68153	5842.414846	5296.874378	49304.08261	44321.37653	5043.476386	16426.59543	0	59623.8957	0	0	7163.864644
1.31_133.0493m/z		133.0493233	1	1.308366667	0.2905	0	100 - 9.03	4009.292544	206.7	3753.893647	1600.371749	748.9147439	0	0	0	0	1489.818541	0	9312.193506	43991.76091	255.6164206	0	0	127.5659611	0	0	0	0	0	3183.507357	3084.79579	812.1810167	2901.648073	4091.752308	14546.21633	0	5756.28709	24112.45968	984.6232603	65.33651401	16692.89446	11457.70378	0	1892.249386	0	11194.92964	0	0	171.3575894
1.31_147.0651m/z		147.0650976	1	1.308366667	0.327583333	0	100	4226.257025	205.14	1765.827876	258.6710297	0	0	0	0	0	0	0	0	29495.74118	814.2905921	0	0	0	0	0	0	0	0	0	3749.986343	2438.444504	6060.496994	3667.793642	29828.88309	0	6683.730483	21094.12658	2075.597785	0	18444.33099	1980.25004	155.5778476	1317.913256	0	27571.91565	0	0	150.6330415
1.31_155.0451m/z		155.0450923	1	1.308366667	0.182483333	0	100	1328.367441	201.02	9606.725021	10933.90431	0	0	0	0	0	3296.28778	0	2890.460741	4831.463814	0	0	0	0	0	0	0	0	0	0	796.0472613	0	2835.85223	7399.155444	2527.181275	0	750.1718142	4861.572197	0	0	0	913.4640481	0	0	0	4149.146584	0	0	0
1.31_160.0604m/z		160.0604437	1	1.308366667	0.380666667	0	100	9704.55703	225.9	2274.985959	1240.328128	0	0	0	0	0	1025.157678	0	1961.280526	119349.9022	1067.799173	0	0	0	0	0	0	0	0	0	8907.798235	11775.83176	7911.647794	7503.158783	41669.44994	0	13125.64623	31603.09624	2087.752574	0	51163.7813	12253.76867	2614.438107	5179.819009	0	42506.20619	0	0	2481.52215
1.31_163.0601m/z		163.0601121	1	1.308366667	0.145966667	0	100	1025.92013	189.01	683.2228356	703.5758017	0	0	0	0	0	0	0	0	5768.748939	380.8612584	0	0	0	0	0	0	0	379.9236209	0	1738.269623	721.6910053	2739.574172	4783.493118	5054.680865	0	4407.202698	6953.131114	381.0243781	0	1331.007267	631.335422	0	607.8965449	0	5823.006816	0	0	0
1.31_164.0567m/z		164.0567154	1	1.308366667	0.290816667	5	100	6824.653363	110.05	9582.204488	13926.74011	8720.5666	0	6726.614471	0	10189.56466	12734.27825	4699.811053	12184.0454	0	0	8175.974104	0	5132.212964	0	0	0	1710.335096	737.3914179	3446.11011	2394.924992	7439.718261	19714.93288	22934.83004	24107.07274	5260.744755	13815.93681	20185.68048	5001.269138	849.7325719	807.9015368	5488.183388	4959.14666	3149.809295	0	29293.64235	0	0	8916.843274
1.31_172.0606m/z		172.060614	1	1.308366667	0.11015	0	100	165.4322705	456.73	0	0	0	0	0	0	0	0	0	0	0	0	0	0	0	0	0	0	0	0	0	0	0	0	0	1900.632295	0	0	498.3089989	0	0	0	0	0	0	0	4549.214068	0	0	0
1.31_176.9855m/z		176.9854824	1	1.308366667	0.217816667	0	100	586.2165837	464.43	0	0	0	0	0	0	0	0	0	0	1225.340721	0	0	0	0	0	0	0	0	0	0	0	0	0	1983.494044	0	0	3097.983161	17403.06278	0	0	332.2582264	0	0	0	0	0	0	0	0
1.31_199.0062m/z		199.0062046	1	1.308366667	0.216133333	0	100	2713.541317	440.65	0	0	0	0	0	0	0	0	0	0	0	58376.66768	268.2483203	0	0	0	0	0	0	0	0	0	0	0	0	0	0	807.1903444	758.5416083	675.3800692	0	0	0	0	0	0	0	534.9072846	0	0
1.31_202.0713m/z		202.0713431	1	1.308366667	0.3455	4	100	5502.958408	224.63	991.5688956	0	0	0	164.2410454	0	0	0	0	1733.290002	66278.23553	0	0	0	264.5075404	0	0	0	0	0	0	5089.517854	9173.540886	9405.035543	7486.406237	18760.64742	0	5974.710119	9714.786681	416.2752909	0	19695.92579	13540.81075	364.7563762	2535.791282	0	37482.31751	0	0	1614.257172
1.31_204.0869m/z		204.0868976	1	1.308366667	0.091316667	1	100	359.0235874	258.96	0	0	0	0	0	0	0	0	0	0	4165.201213	0	0	0	0	0	0	0	0	0	0	264.9639902	0	1170.369968	0	2556.392409	0	390.2236954	2192.261555	0	0	1409.654001	0	0	0	0	2929.92384	0	0	0
1.31_217.0168m/z		217.0167912	1	1.308366667	0.144016667	4	100	2009.96742	199.81	6125.911766	0	0	398.7908517	0	0	0	13667.10044	0	0	8141.341524	0	0	0	0	0	0	0	0	0	0	2199.991034	0	1901.747978	7571.011685	2729.476656	298.8161192	10651.16821	16095.57002	1696.828599	0	9416.200819	583.4017878	461.1095129	469.9775797	0	1348.360673	0	0	295.6328579
1.31_228.9661m/z		228.9660583	1	1.308366667	0.1294	0	100	587.2006269	424.35	0	0	0	0	0	0	0	0	0	0	0	0	0	0	383.6863238	0	0	0	0	0	0	3724.01915	0	0	0	0	255.5180271	0	0	0	0	15734.82769	1291.171788	367.9938279	2279.611734	0	0	0	0	625.5977905
1.31_234.9833m/z		234.9833017	1	1.308366667	0.126333333	0	100	353.3212535	386.58	0	0	0	0	0	0	0	0	0	0	0	0	0	0	0	0	0	0	0	0	0	3802.9889	0	0	0	0	0	0	0	0	0	7980.497763	0	479.444505	1412.139419	0	0	0	0	1164.422061
1.31_312.0948m/z		312.0948179	1	1.308366667	0.1278	6	100	907.0707925	345.58	0	0	0	0	0	0	0	0	0	0	0	0	0	0	0	0	0	0	0	0	0	0	0	7626.83406	9912.245843	0	0	4376.319322	0	0	0	0	0	0	0	0	16181.57406	0	0	0
1.31_318.0592m/z		318.0592046	1	1.308366667	0.201116667	2	100	4121.871746	202.43	2786.202148	2350.70523	1300.747332	0	0	0	0	0	0	3342.198522	29319.21959	0	0	0	3555.58165	0	0	0	0	0	0	2632.735077	5494.541551	10262.0295	12034.99135	24546.85231	0	14621.77052	3891.724508	1644.876297	0	6047.284613	6510.789647	1308.0879	0	0	38231.77887	0	0	2108.0381
1.31_318.9023m/z		318.9023145	1	1.308366667	0.073383333	0	100	421.7643481	515.63	0	0	0	0	0	0	0	0	0	0	0	0	0	0	0	0	0	0	0	0	0	3990.656297	0	0	0	1.396264422	0	0	0	0	0.15467082	13617.8431	0	0	0	94.13469439	0	0	0	0
1.31_332.0962m/z		332.0962274	1	1.308366667	0.253216667	2	100 - 4.38	2389.036489	419.11	0	0	0	0	0	0	0	0	0	0	2032.427343	0	0	0	0	0	0	0	0	0	0	2086.964569	0	0	0	1850.421839	0	0	0	0	0	60149.64056	0	0	0	0	25320.34466	0	0	0
1.31_349.0162m/z		349.0162038	1	1.308366667	0.25515	0	100 - 8.24	7701.729512	608.75	0	0	0	0	0	0	0	304168.256	0	79.82868182	0	7077.315066	757.9876077	0	0	0	0	0	0	18.62438103	3.845282167	1.649105383	686.7034484	0	0	0	0	122.3566384	173.6306612	702.7016855	459.4629882	0	0	0	237.5183857	902.1832939	45.98305306	1667.776573	0	0
1.31_393.9534n	393.9534155	392.9461391	1	1.308366667	0.183366667	0	100 - 7.68	6872.586959	133.58	28026.98124	29043.8126	10863.62376	0	1208.601391	0	2172.386915	5725.400097	0	7977.25956	476.5240951	0	2723.221189	0	15743.836	0	0	0	0	0	1517.889878	3309.487905	7407.038863	36678.97199	18846.78944	24973.96383	2171.952098	10422.49099	3933.125833	5912.038089	1033.900905	1830.509329	9775.143349	10527.36951	13532.46107	0	14272.61316	0	0	11315.66671
1.31_405.1433m/z		405.1433362	1	1.308366667	0.649933333	0	100 - 14.4 - 4.24	263842.5136	381.52	0	0	1089.534098	0	686.2202739	0	0	0	0	48551.37268	0	4904885.647	120596.9467	0	1538.9278	0	0	4160.524581	6795.505051	10758.18961	12546.87674	42511.01619	310764.9161	0	0	0	0	124329.6131	254112.6048	183835.1657	95912.25056	0	0	0	88434.52764	115297.0176	133867.0204	135929.9314	0	0
1.31_413.0958m/z		413.095768	1	1.308366667	0.17935	1	100	916.5488611	513.51	0	0	0	0	0	0	0	0	0	0	2550.739027	0	0	0	0	0	0	0	0	0	0	1492.207681	0	0	0	0	0	4162.567104	0	0	0	30289.53835	0	0	0	0	0	0	0	0
1.31_428.9017m/z		428.9016624	1	1.308366667	0.220083333	0	100	31293.69522	119.49	62426.03849	96106.78109	30548.77159	0	5274.622677	0	16262.86146	51782.83422	0	51569.40369	4203.841459	3776.318764	14117.01592	0	40482.23142	0	0	0	0	0	11314.95986	23932.60476	39884.14532	119394.9056	113430.9023	130883.8563	11707.05642	64598.88924	53587.60657	47238.5586	5934.996202	0	73518.63487	26639.07992	35359.69991	0	97262.48991	0	0	59179.55951
1.31_430.9001m/z		430.9001151	1	1.308366667	0.073666667	0	100	986.4193946	204.81	5253.110317	5100.884318	0	0	0	0	0	2523.302751	0	0	0	0	0	0	735.1086483	0	0	0	0	0	0	0	0	6448.530728	8811.940103	1418.673264	0	2446.867199	0	2216.867737	0	0	2856.527734	0	0	0	2455.757756	0	0	1162.044018
1.31_434.9095m/z		434.9095497	1	1.308366667	0.165033333	0	100	6951.194609	143.41	16087.13236	39271.76611	5228.313058	0	0	0	4130.02399	4000.086637	0	10510.5884	0	0	2624.754606	0	8072.684044	0	0	0	0	0	0	2216.019452	12553.01803	28209.95178	33619.74733	26152.33677	1400.440603	13778.26909	3604.763879	11504.52824	0	0	16118.13058	3126.620375	7915.361363	0	17723.97339	0	0	14609.92413
1.31_440.1639m/z		440.1638591	1	1.308366667	0.12695	0	100 - 4.32	4242.352168	450.32	0	0	0	0	0	0	0	0	0	0	0	90705.80636	0	0	0	0	0	0	0	0	0	0	0	0	0	0	0	0	0	920.218158	0	0	0	0	0	0	0	0	0	0
1.31_449.1698m/z		449.1697507	1	1.308366667	0.613133333	0	100 - 16 - 4.55	171927.0302	393.61	0	0	0	0	0	0	0	0	0	25440.25062	0	3345966.358	57140.79617	0	0	0	0	1364.21819	0	1593.936217	4514.203245	22308.98716	181753.0982	0	0	0	0	71850.60885	133438.1292	106782.6839	49417.09844	0	0	0	40606.77935	65901.51489	75921.35253	82384.58355	0	0
1.31_450.8836m/z		450.8836138	1	1.308366667	0.145966667	0	100	3733.365603	163.82	7671.663325	27499.15922	6338.144591	0	0	0	0	1263.886403	0	5035.489974	0	0	1551.145247	0	5480.160946	0	0	0	0	0	599.5919804	593.0270249	5452.319147	17371.14625	20303.87738	4508.353894	0	4975.880928	0	4941.82767	738.0807515	0	12221.77708	7233.89445	1773.885667	0	2693.331731	0	0	10962.43208
1.31_484.1901m/z		484.1900586	1	1.308366667	0.145966667	0	100	3090.065161	448.75	0	0	0	0	0	0	0	0	0	0	0	68012.58205	0	0	0	0	0	0	0	0	0	0	0	0	0	0	0	0	0	1295.638967	0	0	0	0	0	0	0	0	0	0
1.31_485.1187m/z		485.1186576	1	1.308366667	0.11015	0	100	1290.96219	648.07	0	0	0	0	0	0	0	0	0	0	0	0	0	0	0	0	0	0	0	0	0	0	0	0	0	0	0	0	0	0	0	0	0	0	0	0	0	0	0	0
1.31_495.9372n	495.9372419	516.9123409	1	1.308366667	0.16545	0	100	12317.86935	129.64	43737.56108	48959.70897	6922.388006	0	0	0	1352.242854	16877.04095	0	19199.13404	0	0	7835.618771	0	11820.79238	0	0	0	0	0	0	8389.30578	16115.244	33968.29041	39894.25943	40698.08464	2771.986524	31941.59884	19570.91048	14834.741	519.6770965	0	27691.22691	13204.84605	9612.888885	0	60194.29159	0	0	14917.59831
1.31_497.8938n	497.8938185	496.8865421	1	1.308366667	0.184516667	0	100 - 0.259	18396.13568	128.6	56295.9693	112791.4867	43498.62849	0	9084.797211	0	27534.81978	16298.10826	0	32697.75918	0	0	20847.25023	0	56801.98447	0	0	0	0	3029.747995	9948.327637	5362.851309	11048.37042	57771.93483	57011.15994	10416.31933	14004.01821	27647.49448	4172.811358	31200.71112	5694.314399	0	23405.11408	26177.20827	12483.72077	0	27098.34266	0	0	37069.96943
1.31_510.9036m/z		510.9035966	1	1.308366667	0.219816667	0	100	34034.65792	112.4	80147.37667	94673.30057	24713.88372	0	8543.344357	0	20397.49806	64749.58179	0	50931.4792	28097.72647	0	17045.29973	0	28240.45703	2.619064029	0	0	0	22.72910366	5956.874372	32633.89427	51098.24702	100297.3728	92986.79186	145803.8449	7220.900907	71591.22717	62481.00976	38679.63072	3860.339161	23831.50988	84324.83361	30637.71434	33030.37361	0	123947.0804	0	0	49862.76211
1.31_548.9882m/z		548.9882444	1	1.308366667	0.09145	0	100	3499.705525	283.74	6467.254948	0	0	0	0	0	0	0	0	0	14095.14969	0	0	0	0	0	0	0	0	0	0	2612.814822	0	10201.78954	11028.01709	59956.26368	0	6914.864168	6422.627521	0	0	3981.319709	4799.425157	0	1556.296682	0	18951.80903	0	0	0
1.31_630.8611m/z		630.8610731	1	1.308366667	0.110333333	0	100	4371.41454	155.63	19798.31812	17290.05972	1916.249098	0	0	0	0	9622.927109	0	0	0	0	0	0	2016.660269	0	0	0	0	0	0	2547.79858	2864.213575	17508.64869	11162.28679	19747.74098	0	12531.87358	9559.429163	4771.525132	0	0	13073.74451	0	4416.333022	0	22957.98919	0	0	8606.558641
1.31_683.3207m/z		683.3206982	1	1.308366667	0.128116667	0	100 - 24.5	1381.942764	584.75	52184.38477	0	0	0	0	0	0	0	0	0	0	0	0	0	0	0	0	0	0	0	0	0	0	0	0	0	0	0	0	0	5857.211321	0	0	0	0	0	0	0	0	0
1.33_129.0292m/z		129.0291902	1	1.326016667	0.071966667	0	100	42.57560733	430.95	0	0	0	0	0	0	0	0	0	0	0	0	0	0	0	0	0	0	0	0	0	0	0	166.3401792	1049.163437	0	0	0	572.6718912	0	0	0	0	0	0	0	0	0	0	0
1.33_229.1189m/z		229.1188541	1	1.326016667	0.3272	2	100	4315.186158	254	0	0	0	0	0	0	0	0	0	0	55167.86386	14.57356891	0	0	0	0	0	0	0	0	0	4772.450271	4321.667799	612.861069	424.8258877	23258.86847	0	1829.709408	14701.66488	0	0	20129.06004	2917.445014	0	3651.365561	0	35030.33373	0	0	0
1.33_231.0677m/z		231.0676981	1	1.326016667	0.073383333	1	100	635.722632	354.31	3541.972206	0	0	0	0	0	0	0	0	0	0	0	0	0	0	0	0	0	0	0	0	0	0	0	618.8370211	10467.62315	0	2187.390683	9884.527482	0	0	0	0	0	0	0	0	0	0	0
1.33_250.9571m/z		250.9570797	1	1.326016667	0.108683333	0	100	309.0057629	445.09	0	0	0	0	0	0	0	0	0	0	849.0239815	0	0	0	0	0	0	0	0	0	0	3326.51252	0	0	0	0	0	0	0	0	0	8341.461803	0	0	447.8489742	0	0	0	13.3947626	0
1.33_261.0782m/z		261.0782109	1	1.326016667	0.073383333	0	100	280.4912808	462.78	0	0	0	0	0	0	0	0	0	0	0	0	0	0	0	0	0	0	0	0	0	0	0	0	0	7114.205387	0	0	4666.428406	0	0	0	0	0	0	0	0	0	0	0
1.33_265.0927m/z		265.0927115	1	1.326016667	0.14705	0	100 - 26.8	1772.110035	256.39	750.636192	0	0	0	51.58445665	0	0	0	0	502.9397974	22314.37752	0	0	0	406.5725245	0	0	0	0	0	0	856.7292258	0	2579.662646	6065.354882	3398.255126	0	4085.142743	14793.28276	0	0	12418.9603	0	0	397.7357962	0	5807.387513	0	0	0
1.33_284.0887m/z		284.0886679	1	1.326016667	0.180783333	1	100	2868.637469	239.08	2791.263288	1427.987278	0	0	0	0	0	1248.011406	0	0	0	642.1708822	852.8747341	0	0	0	0	0	0	0	0	469.8731546	0	23722.39077	23018.25225	1298.361687	0	15110.65786	25253.76529	0	0	14204.69174	0	0	493.865058	0	0	0	0	9948.608289
1.33_297.1189m/z		297.1189374	1	1.326016667	0.073383333	2	100	390.1233239	373.35	0	0	0	0	0	0	0	0	0	0	0	0	0	0	0	0	0	0	0	0	0	0	0	0	6599.120228	0	0	3908.136317	5877.923058	0	0	0	0	0	0	0	0	0	0	0
1.33_302.0999n	302.099877	347.0980086	1	1.326016667	0.308416667	0	100 - 10.8 - 2.07	35792.72352	323.03	0	0	0	0	0	0	0	1076.756497	0	0	1638.372963	20651.17446	0	0	0	0	0	0	0	0	0	270.0215855	66.12832606	120752.1509	448016.4458	13552.64429	0	318365.2459	532719.9968	998.6180395	25228.48537	14069.3421	4367.290692	249.3619951	40.86596042	0	1165.460606	0	0	31.96983054
1.33_315.1199m/z		315.1198599	1	1.326016667	0.435416667	1	100 - 5.05	17118.3003	352.63	0	0	0	0	0	0	0	0	0	0	135504.2807	0	0	0	0	0	0	0	0	0	0	27657.27403	0	13574.08398	21379.92434	6054.058283	0	83084.36197	38204.91125	11153.03437	0	365026.8948	1343.968199	264.7984192	12344.50225	0	0	0	0	3376.519941
1.33_383.0381m/z		383.0381348	1	1.326016667	0.272833333	1	100	3586.047281	502.18	0	0	0	0	0	0	0	0	0	0	0	0	0	0	0	0	0	0	0	0	0	18461.68954	0	1886.210096	2215.493971	424.7535545	0	731.4784584	6565.029897	1796.618121	0	115914.9077	802.1671061	0	1815.637301	0	0	0	0	0
1.33_385.0788m/z		385.0787626	1	1.326016667	0.237483333	3	100 - 41.7	7107.65602	301.4	0	0	0	0	7356.449333	0	14024.06435	13972.368	1695.806514	0	63.81444358	132092.1886	5139.590344	0	0	0	0	0	0	0	0	0	630.1869043	1009.505048	5765.342106	1947.93719	0	0	0	7348.211962	9821.271519	35.77573311	2940.166906	0	1808.075294	5832.134042	37187.28546	8605.114847	0	5268.508633
1.33_399.0693m/z		399.0693038	1	1.326016667	0.217716667	0	100 - 7.66	11854.30147	347.73	0	0	0	0	0	0	0	0	0	0	203.8435204	2076.178719	0	0	0	0	0	0	0	0	0	0	0	33487.11158	140097.9364	0	0	120692.2005	200614.428	0	708.9632138	0	0	0	0	0	0	0	0	0
1.33_493.1959m/z		493.1958646	1	1.326016667	0.630816667	1	100 - 16.1 - 4.2	127124.4582	406.23	0	0	0	0	0	0	0	0	0	9955.068758	0	2556440.194	35534.24837	0	0	0	0	0	0	0	0	10432.83496	117142.951	0	0	0	0	40854.0525	70864.4829	70979.23669	27529.01751	0	0	0	29246.57445	47487.0248	23107.63665	53928.16598	0	0
1.34_173.0252m/z		173.0251737	1	1.343666667	0.1264	2	100	207.7346907	459.22	5323.313143	0	0	0	0	0	0	3282.014549	0	0	0	0	0	0	0	0	0	0	0	0	0	119.5293178	0	0	0	0	0	0	0	0	0	0	0	0	0	0	0	0	0	0
1.34_196.0222m/z		196.0221606	1	1.343666667	0.161666667	5	100	933.430635	199.93	4528.77327	2326.217191	0	0	0	0	0	0	0	0	5325.375378	0	0	0	0	0	0	0	0	0	0	3452.377173	391.8406338	1386.072726	1389.48281	0	349.8643086	567.024896	311.8593478	808.5897641	1151.789907	407.4603242	8990.643061	271.8866757	2775.200999	0	4188.790129	0	0	580.8380779
1.34_201.0568m/z		201.0568349	1	1.343666667	0.091033333	0	100	240.9180389	469.76	338.9957922	13.52961597	4.618892567	0	0	0	0	694.4637552	0	0	0	0	0	0	0	7.498740376	0	19.91249364	11.2606964	15.6576572	4.912973887	1082.574068	0	0	0	7262.413643	0	0	0	0	0	0	0	0	0	0	0	0	0	0
1.34_206.0783n	206.0782832	205.0710068	1	1.343666667	0.29075	1	100	3193.572864	246.44	237.1635987	0	0	0	0	0	0	0	0	0	30487.0985	5044.100201	0	0	0	0	0	0	0	0	0	138.9048462	623.1127656	14075.72634	18395.12928	1722.447386	0	2236.26016	6.334013151	0	0	2053.5638	9020.369497	0	0	0	33045.07988	0	0	0
1.34_214.0715m/z		214.0715228	1	1.343666667	0.1617	6	100	318.8977376	381.77	0	0	0	0	0	0	0	0	0	0	5511.850518	0	0	0	0	0	0	0	0	0	0	0	0	0	0	0	0	0	0	0	0	2599.618769	0	0	0	0	5282.23569	0	0	0
1.34_226.0117m/z		226.0117034	1	1.343666667	0.200033333	4	100	4061.722407	198.47	10629.40864	8381.594937	645.5487703	0	0	0	0	460.2196133	0	1114.328073	43115.51875	0	445.9585395	0	522.0609196	0	0	0	0	0	463.048187	12172.34247	2719.654614	5481.174749	6071.296555	5267.169508	0	4938.871493	3589.170335	1294.865705	261.5098264	12044.65582	23274.53939	1028.012285	8653.311168	0	16067.93273	0	0	1517.065434
1.34_242.0899n	242.089943	241.0826666	1	1.343666667	0.180783333	2	100	3190.456933	198.02	1199.08725	0	0	0	2041.189806	0	0	0	0	584.4549899	4174.117498	649.9990031	2511.106657	0	0	0	0	0	0	0	0	154.862017	7693.159988	19884.13593	20277.34444	3756.18705	0	1511.017324	18496.11167	377.3186431	0	14398.62896	0	0	1030.279456	0	22013.88156	0	0	10419.71344
1.34_263.9680m/z		263.9680323	1	1.343666667	0.200033333	0	100	2382.115688	217.67	8454.703009	1837.849352	0	0	0	0	0	0	0	0	25214.44994	0	0	0	0	0	0	0	0	0	0	7130.809397	1540.819762	3860.960479	3121.465866	2910.622897	555.9828164	2728.271594	1167.830051	0	0	5823.779796	15662.22564	0	4111.885488	0	15434.12417	0	0	0
1.34_275.0033m/z		275.003301	1	1.343666667	0.217816667	0	100	485.7464079	383.76	471.9024099	0	0	0	0	0	0	0	0	853.490333	10360.44638	0	2610.066739	0	0	0	0	0	0	0	0	0	0	0	0	0	0.014650343	0	0	0	0	6105.428616	0	0	0	0	0	0	0	0
1.34_285.0234m/z		285.0234	1	1.343666667	0.073383333	0	100	547.7457301	311.92	1750.758672	0	0	0	0	0	0	4012.506332	0	0	1464.648868	0	0	0	0	0	0	0	0	0	0	1414.156324	0	0	0	8987.700012	0	0	0	0	0	5309.651203	0	0	0	0	65.89925248	0	0	0
1.34_335.1094m/z		335.1093727	1	1.343666667	0.055733333	2	100	250.0995352	589.88	968.8134307	0	0	0	0	0	0	0	0	0	0	0	0	0	0	0	0	0	0	0	0	0	0	0	0	9535.367049	0	0	0	0	0	0	0	0	0	0	0	0	0	0
1.34_382.0656m/z		382.0655903	1	1.343666667	0.126333333	0	39.9 - 100	3027.042243	216.46	546.6819908	0	0	0	0	0	0	0	0	0	0	0	0	0	0	0	0	0	0	0	0	2798.041095	0	12505.60186	24704.69025	22892.68033	0	7057.270758	9152.044685	2435.143676	0	0	4642.338969	4205.99403	3754.853885	0	24722.40964	0	0	6340.666567
1.34_404.9818m/z		404.9817816	1	1.343666667	0.073383333	0	100	532.0260009	439.19	1566.622833	0	0	0	0	0	0	4086.240886	0	0	0	0	0	0	0	0	0	0	0	0	0	0	0	0	0	14631.83228	0	601.7363059	1458.659733	0	0	0	0	0	0	0	0	0	0	0
1.34_499.8865n	499.8865169	520.8621202	1	1.343666667	0.1647	0	100	4141.354336	503.06	0	0	0	0	0	0	47.83460492	0	1331.379175	1502.07779	2538.816886	0	0	0	0	0	0	0	0	0	0	17525.33812	0	0	0	0	0	0	0	0	812.5963532	134597.633	1441.959276	2461.715712	7410.546276	0	0	0	0	4266.984909
1.34_537.2220m/z		537.2220111	1	1.343666667	0.664583333	0	100 - 18.1 - 4.52	98030.06084	419.79	0	0	0	0	0	0	0	0	0	5346.003605	0	2135814.848	14896.90042	0	0	0	0	4129.22448	0	0	0	6020.932585	74491.43535	0	0	0	0	28608.5233	35933.82119	50366.08434	7935.69105	0	0	0	13566.83155	32983.35616	1912.266631	40440.40122	0	0
1.36_138.0548m/z		138.0547814	1	1.362683333	0.453116667	0	100 - 1.68	9509.219613	224.33	5302.530756	298.1661975	0	0	0	0	0	0	0	1635.532526	92891.29172	3553.130664	0	0	0	0	0	0	0	0	0	8673.068077	10778.32999	18492.57424	8180.878071	72779.53294	0	2196.656824	11187.52732	239.9139118	0	30032.09025	17726.79276	2206.988871	4093.137764	0	29673.47415	0	0	4307.916603
1.36_157.0109m/z		157.0109377	1	1.362683333	0.63225	0	100	12226.25337	86.87	34398.70034	14541.02746	22170.81458	208.9690304	22221.5201	214.6052664	22682.16198	45026.93117	16056.29713	7914.224826	29980.55029	4927.183859	16011.63127	1119.622478	9281.48381	230.2605242	262.2563923	252.60289	15122.36495	22320.9623	20136.04504	5820.680361	6311.130412	9175.435758	10929.23251	27115.57792	21060.42974	5242.498321	2671.878361	23911.22605	18251.61666	1976.816922	8815.275381	11842.91245	5270.976611	2290.417726	5385.01951	3750.641592	5647.099653	17157.21453
1.36_172.9905m/z		172.9904594	1	1.362683333	0.649933333	1	100 - 5.58 - 3.85	416578.6991	213.9	45564.02308	30555.31166	47404.19786	0	46801.1912	0	73015.34042	176965.6926	13824.35496	274559.3312	3363509.453	249650.604	10498.55778	0	56008.07723	0	0	0	3287.154144	2123.043764	79997.05032	215107.4169	697492.719	288295.4067	433256.256	1367240.304	127921.2702	388517.7422	980653.8308	92637.6218	25331.12483	597743.793	297583.336	167462.344	763016.3399	0	1951169.556	4213.598526	0	127071.6714
1.36_173.0446m/z		173.0445592	1	1.362683333	0.47065	0	100	1420.106708	185.22	290.3269816	0	0	0	0	295.1388209	0	0	245.2259747	269.6007973	13233.87397	270.6852248	0	0	0	0	0	0	0	0	159.3356982	359.5462799	336.0258056	3177.602556	3093.776716	4896.705828	2027.338535	632.269191	3259.456384	328.479403	586.5759511	1681.501618	1823.944782	454.4752809	143.1331088	3059.474368	9123.262151	1485.237099	5238.498223	395.5681129
1.36_182.0450m/z		182.0449963	1	1.362683333	0.578383333	1	100 - 6.47	68352.81589	205.99	36620.14232	21634.36641	822.0968234	0	320.6781441	0	2032.290642	1140.495362	0	23406.44041	606636.8646	41621.78915	4587.455108	0	7410.880376	0	0	0	2754.546707	0	2239.012403	82552.43137	85324.67604	133688.7731	65097.81221	480357.1833	3153.908268	23363.25375	86471.47304	13429.23176	213.6558699	228037.364	117619.4511	28469.45692	35714.79661	0	180568.3322	0	0	38039.45107
1.36_186.0448m/z		186.044753	1	1.362683333	0.14405	0	100	1431.535401	381.19	8713.846403	0	0	0	0	0	0	25575.31664	0	0	0	0	0	0	0	0	0	0	0	0	0	108.8956838	0	0	0	23953.08608	0	0	0	1773.342042	0	0	0	0	0	0	0	0	0	0
1.36_187.0391m/z		187.0390751	1	1.362683333	0.398333333	0	100	13480.17641	228.01	42812.8088	872.07627	526.9439103	0	763.2752789	0	369.439245	117231.0975	0	1264.286502	35737.90884	0	372.3464926	0	0	0	0	0	0	1523.973274	1689.999047	7385.251715	5577.268683	10549.55408	17290.96646	156082.6241	811.5357483	24966.11904	51573.27929	18458.7632	3643.653305	22173.95829	5564.698285	630.5073643	3226.130962	0	14553.38489	0	0	4649.090581
1.36_188.0919m/z		188.0919287	1	1.362683333	0.344866667	1	100	7944.68645	204.15	0	0	0	0	0	0	0	0	0	0	70051.09472	327.156469	0	0	0	0	0	0	0	0	0	7946.666052	4730.985508	11611.37329	13093.2104	36572.52519	0	12335.7166	32421.19431	1939.040183	0	58661.41591	10844.41812	522.307737	6075.17383	0	33988.84087	0	0	3798.350526
1.36_194.9362m/z		194.9362476	1	1.362683333	0.413316667	0	100	5380.179475	446.35	0	0	0	0	0	0	0	0	0	0	0	125517.3431	3095.075377	1983.706157	0	0	0	0	0	0	0	0	20.24193452	0	0	0	0	0	0	0	0	0	0	0	0	0	0	0	0	0
1.36_201.0374m/z		201.0373938	1	1.362683333	0.14405	19	100	3396.062413	313.93	19845.39114	0	0	0	3041.494437	0	1928.292443	62167.64621	0	0	0	607.3072395	0	0	0	0	0	0	0	1220.929264	0	964.4384101	0	795.1386777	1389.197637	26793.7664	3443.007086	0	0	10906.28054	2499.23874	0	1828.866989	539.6214191	546.6142247	0	0	0	0	2404.429686
1.36_208.9826m/z		208.982643	1	1.362683333	0.43235	0	100 - 0.215	33552.53201	128.49	119674.0793	36822.69352	43482.86514	0	52354.17502	360.0608062	53714.36751	241041.2661	30629.62655	18780.1225	7388.901161	19947.02733	35443.78897	1904.331981	22038.53119	373.3729574	0	456.8453697	30599.79309	44927.47233	36151.45277	21785.4331	20325.02236	29172.33225	35686.16457	131052.1581	42879.81687	21526.07107	14137.9444	67968.80637	39638.92303	7442.198085	31900.58118	29983.71268	21016.90264	0	10916.13245	4686.422691	4179.008598	43633.84021
1.36_270.9538m/z		270.953794	1	1.362683333	0.1617	1	100	2442.240566	215.73	11463.97199	669.6407931	2667.233899	0	3555.283775	0	3553.104756	25824.38834	1005.357887	0	0	0	707.9480047	0	1614.161435	0	0	0	0	4115.900918	0	771.2177103	2.901553525	1393.555337	2308.846802	20515.67476	5340.389272	0	19.43149226	7382.280408	876.7981967	0	1271.21198	946.0216068	359.7371544	0	0	0	0	4091.356036
1.36_303.0838m/z		303.0838377	1	1.362683333	0.197033333	4	100 - 15.3	2275.82848	216.59	4163.861337	3645.492448	0	0	0	0	0	0	0	2550.560111	0	0	0	0	0	0	0	0	0	0	0	1716.449109	705.9804177	6562.928989	9262.473647	20483.41534	0	1903.513223	6587.199308	0	0	8766.254994	633.0735937	0	0	0	21391.55815	0	0	702.5037909
1.36_391.1245m/z		391.1245395	1	1.362683333	0.35995	7	100	3604.945414	364.88	0	0	0	0	0	0	0	0	0	0	0	0	0	0	0	0	0	0	0	0	0	0	0	5352.149269	48783.75683	0	0	31636.08089	65039.19239	0	596.5280061	0	0	0	0	0	0	0	0	0
1.38_146.9816m/z		146.9816243	1	1.38175	0.126366667	0	100	304.1768515	260.92	2477.327362	0	302.225776	0	1013.433958	0	610.0524833	3706.793307	0	0	0	0	0	0	0	0	0	0	0	590.800557	0	0	0	0	191.1557685	237.0345041	606.4111207	0	0	2726.813244	313.3796802	0	0	0	0	0	0	0	0	0
1.38_175.0602m/z		175.0601692	1	1.38175	0.3447	0	100	2069.345852	269.01	0	0	0	0	0	0	0	0	0	0	24927.93498	6938.725549	0	0	0	0	0	0	0	0	0	1725.13331	2027.664452	361.8309342	0	4657.55837	0	361.4958637	1020.058079	193.4421419	0	6271.144936	493.2875574	0	251.1803482	0	18093.62376	0	0	0
1.38_181.0358m/z		181.0357909	1	1.38175	0.507583333	5	100	27102.43191	201.53	12134.1733	13706.4465	5207.188222	0	0	0	0	15813.96238	0	8808.398153	153482.5437	4415.082086	0	0	258.2041503	0	0	0	0	0	0	13357.80527	36783.49195	37827.34671	13718.90633	165817.6423	0	41706.45628	30506.23069	7084.930434	0	125852.378	32189.93924	14291.40756	9343.3938	0	232767.9315	0	0	5631.617924
1.38_204.0295m/z		204.0294787	1	1.38175	0.43335	3	100	3216.66862	292.86	3134.733797	1845.946519	0	0	0	0	0	2974.897171	0	0	43324.99059	0	389.0749167	0	0	0	0	0	0	0	0	2801.137592	5692.090136	321.3525546	920.1091195	7461.850472	0	2708.242712	2471.547785	0	0	44122.46195	1459.455701	0	1693.915592	0	9780.448437	0	0	0
1.38_216.9183m/z		216.9182548	1	1.38175	0.360766667	0	100	18113.19597	345.84	0	0	0	0	0	0	0	0	0	37600.08539	0	283764.212	106158.6567	0	0	0	0	0	0	0	0	0	49170.73768	0	0	0	0	0	0	2925.624288	0	0	0	0	0	0	0	0	0	0
1.38_218.1028m/z		218.1027725	1	1.38175	0.435133333	6	100 - 3.11	28617.7044	242.28	1378.265507	974.3784609	0	0	0	0	0	7484.325994	0	548.656855	147218.588	1308.042512	0	0	0	0	0	0	0	0	0	31516.9729	28029.56763	36591.16143	7785.329222	248111.575	0	11580.73157	27722.19981	334.8845677	0	228470.8247	36341.13861	11056.44052	27561.11827	0	297029.8559	0	0	15635.49109
1.38_218.9818m/z		218.9818022	1	1.38175	0.108716667	0	100	2119.823667	201.52	8070.467335	0	3333.940075	0	3332.461894	0	4157.846616	21041.22711	497.0204405	0	0	0	1214.428205	0	1640.557048	0	0	0	0	2453.02185	386.067541	1091.085976	321.7961894	1424.042769	2812.854879	16405.4531	3465.321839	454.0731427	0	7806.493526	755.4353199	0	973.8006298	471.6667275	264.1444665	0	0	0	0	4187.522506
1.38_224.9568m/z		224.9567697	1	1.38175	0.488466667	0	100	11323.9779	136.72	44265.79637	10643.55394	13898.66873	0	17210.75719	0	16578.21605	84097.87481	7638.437961	3998.796699	0	1278.935063	9296.490473	170.6359002	7231.046333	0	0	0	10135.47125	14571.604	14103.24032	12585.56729	5418.403386	10874.28563	13574.263	45706.95074	15356.11986	9074.508693	5120.714497	26511.92257	14435.20953	0	12552.51173	9555.105957	8253.314581	0	1679.93892	1087.948822	500.2885725	17371.50879
1.38_233.1026m/z		233.1025962	1	1.38175	0.507583333	11	100 - 1.13	7688.53889	308.06	727.8979021	0	0	0	0	0	0	0	0	440.9968366	120401.939	8259.833613	0	0	0	0	0	0	0	0	0	1467.953592	17169.35874	0	415.0020936	9936.077324	0	0	738.4836416	0	0	12172.3111	12184.21336	0	0	0	86299.7308	0	0	0
1.38_255.9961n	255.9960725	276.9707403	1	1.38175	0.161716667	0	100	1839.503111	234.33	12937.78111	758.8094245	0	0	1644.932941	0	0	16012.78919	0	0	0	0.535231104	0	0	0	0	0	0	0	0	884.9475555	1179.632178	0	0	0	14830.74375	642.647938	0	0	5744.090567	1756.918214	0	0	0	0	0	9923.632599	0	0	0
1.38_289.9365m/z		289.936529	1	1.38175	0.161666667	0	100	501.9729225	339.55	0	0	0	0	0	0	0	0	0	0	0	0	0	0	0	0	0	0	0	0	0	249.2246562	0	0	0	0	0	0	0	1252.409262	0	6840.003163	6600.530179	6140.695483	0	0	0	0	0	0
1.38_324.0723m/z		324.0722856	1	1.38175	0.417666667	3	100	6385.350121	403	10.33595745	0	0	0	0	0	0	0	0	0	161826.161	0	0	0	0	0	0	0	0	0	0	3665.029982	597.0897737	3226.207661	572.3131376	15797.43985	0	1377.942483	4646.901597	1.18709987	1957.457718	44164.33615	14571.12512	0	934.0322082	0	14450.5261	0	0	386.6192119
1.38_328.9430m/z		328.9430058	1	1.38175	0.398316667	0	100	11069.61537	138.59	50751.43848	10110.7521	12893.66796	0	16419.46419	0	15988.01548	81929.73304	2090.229501	2563.744227	6196.381378	2700.143851	6814.896075	0	4059.208813	0	0	0	4364.782854	13768.60408	12173.0875	7375.025272	8544.421856	10793.76567	18414.14976	42190.08618	9126.882959	13575.85035	13931.58486	24519.68229	14643.35833	808.9470198	10269.70537	7809.397575	5781.463939	0	11179.63257	0	0	12965.01786
1.38_344.9162m/z		344.9161521	1	1.38175	0.197016667	0	100	9333.202895	158.19	49903.18994	12443.79826	8419.559323	0	19397.39164	0	18248.39206	77955.09178	4696.295003	791.6374508	0	787.215105	7318.20384	0	4876.168486	0	0	0	4678.622658	14097.48418	13253.77498	5956.765956	3522.569334	5901.12867	8761.136306	32072.29354	16047.43883	6042.842257	0	21512.1764	16473.34613	0	5442.9857	8620.715881	2074.876014	0	0	0	0	14022.95386
1.38_383.9268m/z		383.9267893	1	1.38175	0.144016667	0	100	942.1265733	282.01	4850.236424	1304.396591	0	0	0	0	0	0	0	0	0	0	0	0	0	0	0	0	0	0	0	4827.649924	0	1574.500175	0	946.3947229	0	0	2055.8439	0	0	0	15479.05724	830.207108	3291.947594	0	4409.082398	0	0	0
1.38_448.9009m/z		448.9009112	1	1.38175	0.054366667	0	100	715.435123	352.87	9904.557582	0	0	0	0	0	0	12789.44761	0	0	0	0	0	0	0	0	0	0	0	0	0	378.8408058	0	0	0	4041.624763	0	0	0	1883.53145	0	0	1050.272956	0	0	0	0	0	0	0
1.38_465.8814n	465.8814445	464.874168	1	1.38175	0.161716667	0	100	6606.580555	204.86	60074.40653	12187.15717	5941.344515	0	19222.24397	0	13008.82171	58943.33803	0	0	0	0	4941.881929	0	20.03308969	0	0	0	0	3518.058089	4550.566086	1769.957438	0	1413.564261	4689.463206	29396.64195	8319.688407	2311.248691	0	18912.52726	6699.441107	0	3726.2253	4554.097048	952.3271218	0	0	0	0	5822.820963
1.38_502.8301m/z		502.8300521	1	1.38175	0.108716667	0	100	1579.963093	249.53	22430.35858	0	1584.37274	0	4336.389396	0	2091.085486	9136.94568	1750.071298	0	0	0	0	0	0	90.59117441	62.40974958	0	10.46679935	5120.204805	17.91430534	507.7796342	0	0	0	6444.895712	0	0	0	6227.058674	1334.186252	0	0	1088.9696	0	0	0	0	0	4124.75002
1.38_706.7265m/z		706.7265261	1	1.38175	0.200033333	0	100 - 0.112	120646.2273	52.42	133122.3009	215467.3853	228343.7281	126396.9453	159632.0471	102318.8246	202535.6682	99172.93045	168218.3308	130393.3674	0	56701.8115	156293.6343	154881.8482	109535.2198	327138.4385	69306.18187	212987.4779	122248.5621	199103.4493	204533.6045	35848.63043	81907.07906	98744.64942	80897.4634	78646.77619	109629.6403	80008.96211	59295.71853	93055.00274	113236.8496	55100.38466	120254.0142	107957.1541	69128.79974	159961.271	70886.61965	114355.3847	137977.3992	82016.0769
1.38_848.6677m/z		848.6676822	1	1.38175	0.1264	0	100	6269.664127	149.64	43155.50705	24084.04539	23054.62703	0	12402.32417	0	18376.52285	0	4425.387751	3559.467274	0	0	12640.10549	3532.753156	7999.763932	8293.696922	0	0	6782.458017	25304.23945	7299.704678	0	0	2958.101206	3440.242714	0	0	9138.232889	0	5118.896231	6325.314988	0	18362.2176	14211.19818	2861.086353	0	0	0	0	0
1.38_864.6416m/z		864.6415765	1	1.38175	0.179383333	0	100	19882.09514	90.29	72467.33985	26464.49754	39619.80201	16250.95933	36823.48177	10526.16491	44696.26465	0	37446.16606	26190.0185	0	6634.162411	52235.50293	16900.4413	2975.922389	28837.98988	13139.88038	38015.82349	26552.26468	71025.30542	40668.15358	3613.370212	9309.051661	11439.29104	2909.752314	6532.464247	19370.26829	7197.323316	6170.635045	20133.33788	9864.757446	12069.77179	13432.5732	10264.14142	3167.152732	13360.90452	3318.305238	29243.31518	7642.309012	22495.13338
1.40_180.9118m/z		180.9118099	1	1.3994	0.2356	0	100	1075.445112	434.85	0	0.077002582	0	6.096866783	0	5.806821798	10.30375312	0	28.722704	120.2564889	1.09601683	25287.52977	1216.853884	2.542075326	59.93501642	208.5636305	0.118163405	1.983370226	1.19346405	3.820810871	0	5.480566794	260.4246729	16.82790198	0.484789117	49.25730272	5.099827187	10.92142609	7.184491484	94.21471124	11.35019138	63.00008321	60.27908849	22.27725917	14.94749775	22.03496664	4.333651142	69.83750018	3.859985674	32.05234257
1.40_187.0603m/z		187.0603013	1	1.3994	0.43235	1	100 - 30.9 - 5.32	9963.322386	216.84	18156.48223	9206.91929	0	0	0	0	0	14664.93026	343.9564131	0	86423.12071	9734.21135	0	0	0	0	0	0	0	0	0	9223.652971	14129.41632	3326.259521	221.7286516	30532.4178	0	3561.208534	6034.579332	0	0	32319.50126	20901.24116	537.7504176	3440.541933	0	88371.59953	0	0	0
1.40_189.0760m/z		189.0759749	1	1.3994	0.339933333	4	100	3804.227473	283.87	1577.894895	0	0	0	0	0	0	0	0	0	40072.68946	10444.77849	0	0	0	0	0	0	0	0	0	877.9783391	2731.707151	0	0	7868.859433	0	0	0	0	0	6578.438608	6891.385081	0	326.4340615	0	33611.20233	0	0	0
1.40_200.0169m/z		200.0169471	1	1.3994	0.179366667	1	100	364.8742193	361.23	0	0	0	0	0	0	0	0	0	0	633.0901723	4162.713756	0	0	0	0	0	0	0	0	0	7286.309156	0	0	0	0	0	0	0	1012.331221	0	0	0	0	2230.272903	0	0	0	0	0
1.40_225.0875m/z		225.0875004	1	1.3994	0.306266667	7	100	3081.880848	246.61	250.3588422	0	0	0	0	0	0	0	0	0	33972.59289	0	0	0	0	0	0	0	0	0	0	2802.319518	636.2019654	3364.640673	4686.868024	12011.76382	0	3945.237221	8780.521214	0	0	30957.1771	397.2939486	0	571.8695834	0	15715.18011	0	0	0
1.40_235.1185m/z		235.1184843	1	1.3994	0.20025	0	100	749.4943496	347.14	0	0	0	0	0	0	0	0	0	0	0	0	0	0	0	0	0	0	0	0	0	0	0	861.250455	0	12544.52497	0	373.5626571	335.7126235	0	0	4928.663198	0	0	0	0	10754.67693	0	0	0
1.40_258.9605m/z		258.9604828	1	1.3994	0.09105	0	100	281.8609008	325.29	0	0	0	0	0	0	0	0	0	0	0	0	0	0	0	0	0	0	0	0	0	3791.097813	0	358.9924641	0	1367.316116	0	0	0	762.496434	0	622.9222625	0	0	432.574211	0	4502.758533	0	0	0
1.40_341.9079m/z		341.9079275	1	1.3994	0.12635	0	100	733.2254342	370.93	0	0	0	0	0	0	0	0	0	0	0	0	0	0	0	0	0	0	0	0	0	0	0	0	0	0	0	0	0	0	0	11068.0944	11957.24801	7770.125828	0	0	0	0	0	0
1.40_360.8904m/z		360.8904047	1	1.3994	0.070633333	0	100	734.5039296	277.51	8726.806783	0	0	0	1742.481275	683.3599758	0	6811.962103	0	0	0	0	0	0	0	0	0	0	0	0	0	424.1645031	0	0	728.4270749	7856.463068	0	473.7516719	0	1361.898996	0	0	0	0	0	600.9241382	0	0	0	1438.925456
1.40_480.8468m/z		480.8467946	1	1.3994	0.107383333	0	100	2315.917084	281.14	21359.96942	0	0	0	3540.953851	0	0	31584.70168	0	0	0	1582.017233	0	0	0	1966.733265	0	0	0	0	0	0	0	0	2010.284365	19951.91857	0	1519.573228	0	7853.295805	0	0	1060.553992	0	0	0	0	0	0	4838.516111
1.40_716.6907m/z		716.6907084	1	1.3994	0.217716667	0	100	5381.573518	114.68	0	13876.64802	8896.342525	5074.699326	7343.718203	8650.616366	9129.458122	0	12506.40109	2547.856587	0	0	3202.658278	6958.866084	6506.745967	25710.38445	12916.489	17060.17816	6213.190124	22518.07893	10033.80394	0	1942.482392	5057.296591	6319.894636	0	2666.82435	0	1746.390315	0	4852.919479	0	0	0	0	5385.013601	0	6000.670168	2774.300101	2600.285803
1.42_161.0808m/z		161.080804	1	1.41705	0.288616667	1	100	1471.017864	275.45	344.0106448	0	0	0	0	0	0	0	0	0	18306.44791	0	0	0	0	0	0	0	0	0	0	1949.406714	0	203.2399256	0	7328.109775	0	653.545386	1255.941776	0	0	10258.49898	429.3461649	0	181.3173392	0	15229.69699	0	0	0
1.42_173.0809m/z		173.0809479	1	1.41705	0.216133333	0	81.7 - 100	2683.340188	197.24	840.2863888	0	364.7550511	0	0	0	0	446.9502862	0	0	18591.81964	3836.010239	0	0	0	0	0	0	0	0	0	4885.668217	1078.656108	4703.22168	468.5068459	16586.31074	0	4413.597816	6906.776351	264.3107087	0	13502.97456	5668.973279	0	240.4168014	0	19323.32954	0	0	0
1.42_219.1231m/z		219.1231123	1	1.41705	0.217916667	10	100	1403.925878	320.44	0	0	0	0	0	0	0	0	0	0	18608.79674	0	0	0	0	0	0	0	0	0	0	335.7548963	1230.419639	0	0	2135.883472	0	487.0489159	0	0	0	2973.366143	0	0	0	0	16800.09477	0	0	0
1.42_231.0871m/z		231.0870543	1	1.41705	0.484016667	3	100 - 1.29	7866.723457	274.09	1272.580739	0	0	0	0	0	0	5.161487084	0	42.72848787	69491.21019	6432.449147	0	0	0	0	0	0	0	0	0	3670.383115	6213.215869	115.2039551	171.1018593	29123.47382	0	907.19605	455.8329866	49.08215171	0	37213.74324	6437.428758	335.8018168	1073.410354	0	98697.40789	0	0	0
1.42_235.0247m/z		235.0246635	1	1.41705	6.399933333	3	100	36067.48935	575.54	0	0	0	0	0	0	0	1345454.997	0	0	8091.177931	781.1050035	0	13.76522877	0	0	0	0	0	0	0	2494.559117	0	25854.72053	0	1358.19995	0	0	99849.01759	0	0	120.3854929	0.199703046	0	0	0	12317.90673	0	0	3717.363869
1.42_286.0910m/z		286.09099	1	1.41705	0.181233333	1	100 - 68	1115.178064	307.1	0	0	0	0	632.5793125	0	0	0	0	528.5882904	0	0	632.6984374	0	0	0	0	0	0	0	0	0	0	3670.66351	3195.627451	10937.8083	0	0	3791.523231	0	0	3175.106301	335.1204469	0	0	0	19062.00021	0	0	875.7632083
1.42_286.8917m/z		286.8917417	1	1.41705	0.106	1	100	1019.613455	154.43	0	0	1509.074239	0	1083.42995	0	980.9921947	0	5983.372306	0	1619.420901	0	34.60498743	5234.253776	0	3936.013755	0	2999.73617	0	0	0	280.7878871	0	909.269142	2317.362647	954.4031302	4198.426993	1111.564459	0	1309.44971	0	1.566768741	902.642922	0	0	0	0.847381694	2406.207063	0	1207.734967
1.42_361.9713m/z		361.9712535	1	1.41705	0.25325	0	100	1256.801329	414.25	827.0632827	0	0	0	0	0	0	0	0	0	0	2631.113328	0	0	0	0	0	0	0	0	0	1129.932835	0	0	0	0	0	0	22192.00966	0	0	26005.53671	0	0	0	0	0	0	0	0
1.42_418.0966m/z		418.0965526	1	1.41705	0.21645	0	100	2671.592554	366.16	0	0	0	0	0	0	0	0	0	0	0	0	0	0	0	0	0	0	0	0	0	1301.364519	0	869.094684	921.268262	27015.7695	0	740.6861375	0	0	0	4587.900689	0	0	0	0	54534.40027	0	0	0
1.42_784.6320m/z		784.6320463	1	1.41705	0.216133333	1	100	9938.273073	120.25	4996.853915	24131.10239	36946.37877	3912.681344	14423.17229	13073.8014	34261.97948	0	7318.360122	6781.700636	0	0	6767.098589	14791.52351	9223.68815	55041.8449	5863.656304	17505.28636	9488.154886	31070.93545	21954.9238	0	0	2360.068337	7632.143046	2828.066071	7845.702103	4142.490306	0	0	9050.276417	0	0	2704.96315	0	11006.15223	0	13602.20119	8243.368895	11417.96782
1.43_142.0497m/z		142.0497187	1	1.434716667	0.4155	0	100 - 0.714	5626.117602	274.73	4266.672483	2493.267563	0	0	0	0	0	358.2805016	0	567.518639	56670.46503	0	0	0	0	0	0	0	0	0	0	2784.275247	8443.745745	897.4934852	1387.623106	12845.47474	0	816.6445538	1855.596022	334.7488395	0	10707.74641	6813.006188	1085.549587	4300.559092	0	72418.85902	0	0	0
1.43_232.8921m/z		232.8920801	1	1.434716667	0.19765	0	100	2180.779427	439.8	0	0	0	0	0	0	0	0	0	0	0	48158.29108	1609.15378	0	0	0	0	0	0	0	0	0	1230.556968	0	0	0	0	0	0	0	0	0	0	0	0	0	0	0	0	0
1.43_242.0126m/z		242.0125999	1	1.434716667	0.826933333	0	100 - 8.53 - 1.84	138548.3153	268.59	24576.27469	2478.970552	1818.077313	686.7564125	5475.501456	0	24467.66662	18488.3039	0	26716.28375	341584.9216	491574.0713	9146.80265	56924.70892	7817.682383	0	0	0	0	0	1693.395889	193613.8224	20645.33361	273685.4877	114442.2213	147967.5904	43541.43418	59898.11898	1477682.213	44988.00153	8468.637362	1932844.09	125146.659	22706.16312	112087.0957	0	61483.77921	332.9374526	0	92785.06864
1.43_293.0776m/z		293.0776256	1	1.434716667	0.324	3	100 - 0.952	4289.810247	279.6	0	0	0	0	0	0	0	0	0	0	58051.49768	1140.971799	0	0	0	0	0	0	0	0	0	453.9392667	2686.370744	1461.616154	936.7327287	29886.75841	0	1681.75771	1031.327741	0	0	28002.86137	2207.88853	0	0	0	36766.95391	0	0	0
1.43_310.9866n	310.9865826	331.9610884	1	1.434716667	0.523916667	0	100 - 4.31 - 0.172	91297.73417	158.1	1135.173945	0	0	0	55495.45549	0	7274.279403	273.5292374	8208.764019	155961.2179	626860.2493	24491.09461	0	24.37565036	46491.69555	0	0	0	0	0	16230.64128	67968.52737	406925.2785	114650.7594	51579.7794	311896.2602	41693.8614	121437.7016	247384.0116	88376.61899	4623.154723	279955.8823	93437.10279	340401.6854	423604.3372	0	55963.14092	0	0	46777.85076
1.43_326.0881m/z		326.0881056	1	1.434716667	0.2709	3	100 - 4.29	10508.2269	316.44	0	0	0	0	0	0	0	0	0	0	29048.24092	4229.430184	0	0	0	0	0	0	0	0	0	5721.077345	0	25695.70514	49369.5887	13027.31311	0	38279.93223	63546.75592	528.1767582	0	200678.9321	663.6543834	0	3035.206983	0	2809.397217	0	0	3970.680208
1.43_346.1074m/z		346.1074279	1	1.434716667	0.216133333	8	100	2537.262559	372.61	0	0	0	0	0	0	0	0	0	0	50259.33916	0	0	0	0	0	0	0	0	0	0	2432.61965	1949.886073	556.3517835	0	0	0	0	1246.378856	0	0	34139.39312	0	0	0	0	774.2600836	0	0	0
1.43_445.0529m/z		445.0529052	1	1.434716667	0.161716667	2	100 - 3.66	5241.710844	333.89	0	0	0	0	0	0	0	0	0	0	0	1034.671617	0	0	0	0	0	0	0	0	0	1612.747536	0	0	0	22364.97984	0	1574.300907	0	0	0	42693.82889	0	0	0	0	74355.01071	0	0	0
1.43_603.8242m/z		603.8242097	1	1.434716667	0.144516667	0	100	1894.618001	257.38	0	0	0	0	0	0	14.19676587	0	0	1712.340728	9709.496028	0	0	0	0	0	0	0	0	0	0	652.3396766	14987.66907	0	0	12941.70566	0	1091.961262	5029.179586	0	0	2601.148388	0	7437.397933	23396.52095	0	0	0	0	0
1.45_184.0607m/z		184.0606718	1	1.452383333	0.287383333	1	100	849.4851641	374	3080.17337	1461.788948	0	0	0	0	0	0	0	0	6140.324832	0	0	0	0	0	0	0	0	0	0	336.7918217	0	263.5279105	0	2515.500631	0	0	607.047012	0	0	806.1210436	0	0	0	0	19663.7171	0	0	0
1.45_187.0967m/z		187.0967	1	1.452383333	0.25325	11	100	698.8445998	242.88	989.8018893	0	0	0	0	0	0	1182.641502	0	257.957559	3390.731725	0	0	0	0	0	0	0	0	0	0	2533.439698	0	652.6696733	1070.534918	3165.382559	564.5825784	218.7746494	0	0	268.7670254	4362.722031	229.9852893	268.9720651	0	0	9305.654934	0	0	0
1.45_214.0067m/z		214.0067364	1	1.452383333	0.125416667	0	100	786.045006	322.81	0	0	0	0	0	0	0	0	0	5.571782086	14719.1592	0	0	0	0	0	0	0	0	0	0	2.406290629	4819.089429	0	0	842.6296094	0	16.12997888	3001.269868	46.38986157	0	2926.976671	0	0	5526.059018	0	0	0	0	0
1.45_229.0708m/z		229.0708277	1	1.452383333	0.215233333	0	100	501.9263072	398.85	259.7922365	0	0	0	0	0	0	0	0	0	0	0	0	0	0	0	0	0	0	0	0	120.1580804	0	0	0	2402.686976	0	250.3895098	0	0	0	4976.140976	0	0	0	0	11957.15953	0	0	0
1.45_295.9636m/z		295.9636416	1	1.452383333	0.253316667	0	100	4300.01097	202.77	0	0	0	0	0	0	0	0	0	3850.86571	32931.56963	0	0	0	0	0	0	0	0	0	0	5533.123819	26115.99778	5568.674907	1071.032834	17729.14531	0	4808.457849	14474.70918	1429.771759	0	15710.32421	2327.519804	17808.96499	30501.36495	0	0	0	0	0
1.45_341.0875m/z		341.0874688	1	1.452383333	0.1988	3	100 - 17.5 - 6.15	4293.140258	434.13	12.8878325	4.480178698	103.7833389	0	20.81769074	0	0	0	0	773.4037641	118452.861	0	0.551902428	0	0	608.4296897	6.877073982	0	3695.369292	0	8.199613169	580.7074559	0	14.5488446	1668.07229	694.0003046	0	1754.829652	16816.89747	0.013599246	0	25289.86529	5219.93906	169.0866022	0	23.53806433	556.7637686	13.10285372	82.08522609	27.13044463
1.47_127.0135m/z		127.0134896	1	1.470066667	0.179933333	0	100	153.567034	370.95	0	140.6377302	0	0	0	0	0	312.3338314	0	0	0	0	0	0	0	0	0	0	0	0	0	337.0210563	0	358.1968159	0	951.7327109	0	497.4196881	0	0	102.2760261	0	0	0	0	0	3569.232112	0	0	0
1.47_169.0496m/z		169.0496269	1	1.470066667	0.323283333	0	100	1525.669716	199.4	7160.067848	611.6223629	0	0	0	0	0	2972.642986	401.6146259	973.5481355	5189.214858	910.6435913	0	0	0	0	0	0	0	0	0	3110.345529	1143.902463	1685.241872	552.7543383	6011.453885	0	1536.859897	490.0080025	0	762.8000745	3027.844519	2151.176647	1235.28981	416.7774312	306.6075971	16580.47138	223.3975758	0	0
1.47_174.9947m/z		174.9947475	1	1.470066667	0.0901	0	100	252.8477756	528.57	0	0	0	0	0	0	0	0	0	0	0	0	0	0	0	0	0	0	0	0	0	0	0	0	0	0	0	0	0	0	0	0	0.596132797	0	0	0	2184.075659	0	0	0
1.47_186.0763m/z		186.0763365	1	1.470066667	0.215233333	2	100	506.6851193	372.76	0	0	0	0	0	0	0	0	0	0	1951.386756	0	0	0	0	0	0	0	0	0	0	0	219.519799	0	0	289.0014273	0	0	0	0	0	1519.308059	0	0	0	0	7903.424495	0	0	0
1.47_208.0611m/z		208.0611376	1	1.470066667	0.360766667	4	100	4827.694484	251.63	854.3091937	0	0	0	0	0	0	0	0	0	64318.63458	312.8709125	0	0	0	0	0	0	0	0	0	13011.82412	0	4710.930471	4279.889191	15336.8359	0	6575.883203	15090.87615	0	0	39290.33723	9328.381553	0	3420.702169	0	22842.28131	0	0	0
1.47_211.9177m/z		211.9176999	1	1.470066667	0.2709	0	100	771.5555795	275.15	0	0	0	0	0	0	0	0	0	308.938531	11114.64578	0	0	0	0	0	0	0	0	0	0	137.1869678	5144.375142	0	0	2705.643696	0	208.0580396	1543.544451	0	0	1662.834516	0	2498.702365	6354.70644	0	0	0	0	0
1.47_281.0300m/z		281.0299765	1	1.470066667	3.64325	2	100 - 12.4 - 1.66	1084454.841	596.31	105.7940234	8.034522547	0	0.655276789	0	0	0	41879336.58	18914.30975	482836.6268	3136558.055	30.16233004	0	0	4.932412214	0	0	0	0	0	0	862.029419	633.4951241	1290.864622	2283.015815	6372.353667	0	1946.34235	2907.65161	304.0766647	0	2857.64084	2292.26161	112.1399094	195.5359144	0	4653.213367	0	0	232.8029434
1.47_347.9351m/z		347.935071	1	1.470066667	0.30635	0	100 - 2.65 - 2.41	41014.56823	168.55	0	0	0	0	25592.60386	0	889.662488	0	0	62622.99301	317281.7674	8317.7396	0	4483.969514	13899.04501	5.983848733	6.187579146	6.979123732	0	0	0	32586.38429	154598.5017	54666.06589	24002.04028	158851.663	10075.18776	59488.37433	119108.3649	40782.2522	448.7534743	140810.9175	33486.26834	154264.8604	199046.5591	0	19297.18429	0	0	22298.86466
1.47_399.9499m/z		399.9498608	1	1.470066667	0.216583333	0	100	4012.478824	194.19	0	0	0	0	0	0	0	0	0	3756.549608	19972.57478	0	0	0	0	0	0	0	0	0	0	2877.212856	24010.40688	5041.765804	0	14003.53005	0	3706.402633	7897.902123	2267.322098	0	8444.093822	2432.075491	21782.86558	26837.83839	0	24320.18867	0	0	0
1.47_430.9449n	430.9448641	451.9193866	1	1.470066667	0.270966667	0	100	13763.20123	199.47	0	0	0	0	1173.815669	0	0	0	0	13233.98267	103811.9877	0	0	0	1393.51461	0	0	0	0	0	0	7836.246463	80381.95023	12683.6272	1245.061071	55562.43154	0	10532.95585	56616.23697	5209.54496	0	43652.43893	5021.779287	54138.82696	95150.22981	0	0	0	0	932.933838
1.47_434.0491m/z		434.0490953	1	1.470066667	0.341766667	0	100 - 5.49	9001.810492	361.86	0	0	0	0	0	0	0	0	0	0	50477.83422	1931.161308	0	0	0	0	0	0	0	0	0	0	0	39902.08851	0	1053.775074	0	0	66483.32416	0	0	195175.7273	14655.91286	0	856.1266218	0	2223.657434	0	0	5316.433175
1.47_445.9095m/z		445.9095279	1	1.470066667	0.2356	0	100	4686.976645	245.62	0	0	0	0	0	0	0	0	0	0	54685.49278	0	0	0	0	0	0	0	0	0	0	3962.410564	22692.01406	917.8748138	0	19351.1048	0	3267.499605	15057.57334	0	0	18143.58519	0	20269.98019	38505.48377	0	0	0	0	0
1.47_456.0302m/z		456.0301805	1	1.470066667	0.197616667	0	100	766.3983033	564.35	0	0	0	0	0	0	0	0	0	0	0	0	0	0	0	0	0	0	0	0	0	0	0	943.205429	0	0	0	0	3321.495287	0	0	27924.02802	0	0	0	0	0	0	0	0
1.47_462.9677m/z		462.9677164	1	1.470066667	0.217916667	0	100 - 2.94	3681.91552	358.23	0	0	0	0	0	0	0	326.8551002	0	0	76513.00126	1240.697011	0	0	0	0	0	0	0	0	0	0	20547.39449	0	0	9763.559717	0	0	1191.727035	0	0	3462.127193	0	5791.553576	35803.53648	0	0	0	0	0
1.47_535.8804m/z		535.8804438	1	1.470066667	0.144533333	0	100	1047.231525	295.87	0	0	0	0	0	0	0	0	0	0	0	0	0	0	0	0	0	0	0	0	0	696.053285	9656.825467	0	0	3773.509829	0	0	1589.659189	0	0	0	0	10429.11391	14455.08888	0	3383.473511	0	0	0
1.47_565.8687m/z		565.8687253	1	1.470066667	0.306266667	0	100	11070.23888	204.88	0	0	0	0	0	0	0	0	0	15249.17448	89176.727	0	0	0	0	0	0	0	0	0	0	8744.098778	52832.28108	7240.980828	1442.457525	39520.51322	0	8765.644989	39463.38933	5617.016546	0	47717.43097	4043.928084	56698.95194	79627.46697	0	1659.970014	0	0	0
1.47_581.2484m/z		581.2484167	1	1.470066667	0.537633333	0	100 - 19.4 - 2.45	43808.79536	443.34	0	0	0	0	0	0	0	0	0	0	0	1033155.087	0	0	0	0	0	0	0	0	0	1548.348203	11234.77594	0	0	0	0	1081.763939	8150.669252	15077.72877	1243.794386	0	0	0	5837.793715	4204.639147	0	9896.332097	0	0
1.47_587.8517m/z		587.8517482	1	1.470066667	0.25325	0	100	5317.958925	223.65	0	0	0	0	0	0	0	0	0	1858.025624	25712.55877	0	0	0	2017.382843	0	0	0	0	0	0	1377.081282	36703.73093	2041.032736	0	32915.88228	0	2514.573894	23195.79463	0	0	10427.40267	1253.590125	26663.43635	49852.82754	0	1390.915658	0	0	0
1.49_144.0654m/z		144.065388	1	1.487733333	0.52245	0	100 - 3.08	21655.84236	232.48	11126.4452	7374.40637	0	0	0	0	0	1511.07353	0	5128.886932	172932.5988	6693.844447	267.2722211	0	3280.257915	0	0	0	0	0	0	13320.11239	42681.37631	13186.57659	8431.082507	43550.85074	0	7415.018876	14304.99151	11096.60883	0	84646.37907	21887.61609	10619.64914	12203.7062	0	193155.199	0	0	7922.455785
1.49_145.0493m/z		145.0493375	1	1.487733333	0.7013	0	100 - 0.449	12074.98356	169.8	18349.11606	10663.87443	1334.132537	195.2964245	1264.1754	498.4757027	511.7218235	21798.83288	1483.947573	6383.797879	60521.04732	11613.94177	1386.53294	4885.815508	1332.463808	0	0	561.2572467	0	4646.735223	2586.065502	16295.12975	11936.82908	9127.664893	7236.132981	43719.26287	1856.540278	9605.8337	11294.68224	4676.084343	4015.422024	44204.70115	12943.46831	3596.569022	7236.334194	898.8288068	70352.7764	772.2990646	445.0501108	2287.327304
1.49_175.0966m/z		175.0965546	1	1.487733333	0.482766667	0	100 - 1.21	5032.535615	291.92	2150.284265	1244.580319	0	0	0	0	0	0	0	0	32283.95655	0	0	0	0	0	0	0	0	0	0	2572.273341	1193.007717	2191.284351	0	20612.16278	0	2630.367519	706.0767626	0	0	17894.00076	787.0224367	0	0	0	60312.35994	0	0	0
1.49_214.1079m/z		214.1079049	1	1.487733333	0.3776	3	100	1176.07662	298.62	0	0	0	0	0	0	0	0	0	0	17771.17514	0	0	0	0	0	0	0	0	0	0	989.0528553	0	0	0	3710.130823	0	0	0	0	0	7959.43536	908.5563504	0	0	0	10766.42984	0	0	0
1.49_228.0872m/z		228.0872206	1	1.487733333	0.51935	6	100	5836.880083	348.05	0	0	0	0	0	0	0	0	0	0	116070.1628	0	0	0	0	0	0	0	0	0	0	1290.169221	9796.431947	0	0	2124.633665	0	0	0	0	0	21318.39674	1594.07725	0	0	0	46402.73755	0	0	0
1.49_248.0594m/z		248.0594135	1	1.487733333	0.216583333	0	100 - 2.62	3087.289674	323.12	619.0038182	0	0	0	0	0	0	0	0	0	52620.34095	0	0	0	0	0	0	0	0	0	0	2369.790041	3808.732258	0	342.1961342	1786.358797	0	0	0	0	0	33335.52014	892.0708264	0	0	0	16111.36343	0	0	0
1.49_262.9939m/z		262.9938816	1	1.487733333	0.394333333	1	100	2937.554731	348.53	0	0	0	0	0	0	0	0	0	0	8921.967083	0	0	0	0	0	0	0	0	0	0	0	4724.908855	0	0	17469.38065	0	0	822.2438162	0	0	2641.803461	0	0	0	0	56703.5797	0	0	0
1.49_264.0256m/z		264.0255977	1	1.487733333	0.395633333	0	100	10520.09416	237.54	4260.946969	3140.370764	0	0	0	0	0	0	0	471.9461826	74410.48084	0	0	0	0	0	0	0	0	0	0	6115.916628	28164.9152	5910.524049	6007.498568	26362.27336	0	4723.705099	6302.149839	4793.778807	0	44138.17363	14366.79665	4739.625382	2958.006753	0	118802.7019	0	0	1989.445012
1.49_308.9242m/z		308.9241948	1	1.487733333	0.197516667	0	100	1626.105594	282.64	0	0	0	0	0	0	0	0	0	0	16828.4976	0	0	0	0	0	0	0	0	0	0	510.5249618	2876.415727	0	88.98586457	8555.226567	0	411.1855585	2729.49855	0	0	0	0	0	7678.408124	0	22558.44893	0	0	0
1.49_446.9938m/z		446.9937774	1	1.487733333	0.162183333	0	100	2831.29753	375.4	0	0	0	0	0	0	0	0	0	0	65029.96687	1886.221107	0	0	0	0	0	0	0	0	0	0	17429.04771	0	0	6280.933851	0	0	2726.448851	0	0	1570.6156	0	3347.882672	19223.22551	0	0	0	0	0
1.49_459.1691m/z		459.1691022	1	1.487733333	0.344633333	0	100 - 11.4	11196.47741	469.94	0	0	0	0	0	0	0	0	0	0	334950.6152	0	0	0	0	0	0	0	0	0	0	0	25792.60681	0	0	36691.36228	0	0	0	1224.280128	0	0	1221.549501	0	0	0	2852.037844	0	0	0
1.49_549.8957m/z		549.8957422	1	1.487733333	0.162166667	0	100	2758.0894	259.79	0	0	0	0	0	0	0	0	0	0	37170.95653	0	0	0	0	0	0	0	0	0	0	573.2909924	15256.8236	0	0	11703.10506	0	3696.709388	10500.17012	0	0	6032.313557	0	11278.59301	19627.79253	0	0	0	0	0
1.51_188.0343m/z		188.0343093	1	1.5054	0.573283333	0	100	6130.905859	257.86	2870.624554	2966.013725	0	0	0	0	0	0	0	392.1951168	82345.48695	580.7684283	0	0	0	0	0	0	0	0	0	3979.544448	6979.950082	2604.603974	3798.483525	25205.86793	0	3186.514645	7046.493671	534.6746006	0	37021.92341	3526.04529	0	539.5942549	0	45579.31073	0	0	316.7063795
1.51_203.0013m/z		203.0012743	1	1.5054	0.50175	5	100 - 2.81 - 0.444	36394.79813	175.79	1865.435425	351.9889904	0	0	6802.635251	0	5547.456312	8141.929535	0	2229.3757	92708.57914	51034.49291	0	0	1800.9991	0	0	0	0	0	0	13957.60717	29355.08221	72750.87805	160230.259	95981.13688	22412.63101	193198.6206	261054.4321	27767.4616	8011.325556	205842.3708	8177.043872	13798.07998	41555.91902	0	39761.83001	0	0	30883.68276
1.51_212.0534m/z		212.0533939	1	1.5054	0.304216667	1	100	3084.808269	261.86	292.4481696	728.6996634	0	0	0	0	0	0	0	0	23657.13635	0	0	0	0	0	0	0	0	0	0	2580.236586	7022.136907	1422.180344	561.4204708	8401.056785	0	0	0	383.6089507	0	17705.81014	4744.833598	0	0	0	38899.77951	0	0	0
1.51_237.0143m/z		237.0143412	1	1.5054	0.21535	0	100	1402.867563	244.43	9286.799359	7442.584583	0	0	0	0	0	0	0	0	3666.841389	0	0	0	0	0	0	0	0	0	0	151.5801663	364.0722915	0	0	12761.14579	0	0	0	330.1834343	0	1942.508377	1727.641994	0	0	0	13277.72032	0	0	0
1.51_265.0096m/z		265.0095566	1	1.5054	0.589716667	1	100	2526.781486	322.65	878.6996995	0	0	0	0	0	0	0	0	0	12507.46695	0	0	0	0	0	0	0	0	0	0	1676.349441	0	477.3739674	0	11501.04748	0	0	0	0	0	12902.52494	0	0	0	0	46211.19121	0	0	0
1.51_308.0785m/z		308.0785179	1	1.5054	0.537083333	4	100 - 2.68	20656.34896	297.25	513.9450311	719.9151431	0	0	0	0	0	446.2891996	0	5436.337242	356016.4155	4133.870743	0	168102.3877	0	0	0	0	0	0	0	17050.02117	6322.385766	2600.661082	1504.983341	35884.4438	0	9368.794324	8869.577262	1336.437712	0	88185.22009	17742.50597	2863.332949	46511.96484	0	15606.35748	0	0	6674.915671
1.51_445.1903m/z		445.1902574	1	1.5054	0.78995	0	100 - 16.3	68326.42555	386.24	0	0	0	0	0	0	0	2477.590942	0	70408.9237	1635812.658	881.5949984	0	0	0	0	0	0	0	0	0	0	266614.6437	0	0	123475.7362	0	0	0	55409.76083	0	1470.407502	75486.20975	59474.28725	13447.49457	0	41941.18884	0	0	0
1.51_528.7498m/z		528.7498174	1	1.5054	0.1446	0	100 - 2.59	7609.56315	99.14	2900.763899	9265.085712	36951.23988	11450.74338	12654.1056	10882.60446	5439.632717	0	10461.9128	0	0	1801.242198	2153.861817	1567.229987	7106.620714	20304.42071	2330.961254	13471.17493	0	12522.18067	14485.66412	1607.714663	2698.450693	8760.312109	8479.205647	0	15587.5313	3729.544642	0	3467.663054	18365.63174	2369.756936	5649.901069	3953.089341	3797.084098	17743.0247	0	12729.70104	13519.79286	12898.35265
1.52_144.0442m/z		144.0441979	1	1.524816667	0.573283333	0	100	4347.398041	247.89	1511.211186	1156.951683	0	0	0	0	0	0	0	0	55291.8746	0	0	0	0	0	0	0	0	0	0	2831.777865	4445.160004	2745.787276	5103.313322	18532.4788	0	2973.525238	5499.76646	0	0	26632.14348	3844.95094	220.2226715	1118.292701	0	30292.33155	0	0	197.5738721
1.52_153.0181m/z		153.0180672	1	1.524816667	0.179833333	0	100 - 0.36	7848.094136	127.71	5988.164645	1472.278406	339.783647	337.4414223	289.4366526	755.9185475	539.9843427	25027.44424	5363.087824	8169.957357	34482.57258	4086.560052	7222.114768	1664.511121	243.6768968	610.4009576	0	328.7249108	721.4814056	1586.406783	1922.106795	6561.863851	3504.347036	17217.41678	28200.30563	15746.92995	6491.250011	19924.32539	33577.6681	6684.291503	4926.581022	37038.41221	6448.052322	4746.21296	4711.931503	4451.564976	5466.436196	2662.730589	5147.784096	8998.789418
1.52_157.0495m/z		157.0494652	1	1.524816667	0.5923	1	100 - 1.4	11588.51734	229.28	14336.13249	9902.297884	617.8491916	0	0	0	0	12834.63712	0	2409.394261	81977.07173	242.9328683	0	0	0	0	0	0	0	539.0831761	479.1446412	9952.406614	13560.00051	4910.752521	2250.256518	47813.61644	861.4756605	2174.084838	1551.52432	1038.381702	627.2252263	32945.60915	24714.84494	2671.591286	6799.89921	746.296194	128671.0911	357.7707573	0	245.9354202
1.52_280.9252m/z		280.9251981	1	1.524816667	0.250616667	0	100 - 1.74	15913.47738	116.54	5467.685183	12842.58888	21677.21132	8956.886927	16989.26723	19990.45441	21907.42855	0	24832.67278	12639.09552	8091.210153	3905.190022	18084.48669	124883.4128	15978.40864	29331.86609	10228.30544	17646.01782	2785.964211	15648.96441	14825.75921	10460.75064	7057.006797	15855.90005	14726.30273	8426.418109	17767.5572	7730.05859	7295.601198	13782.96683	9961.754444	4883.755873	13405.66378	14031.62581	9567.083545	19313.54288	4017.332824	19962.71511	22855.16517	19825.75846
1.52_552.7616m/z		552.7616347	1	1.524816667	0.17995	0	100	4894.636008	116.72	7770.275169	1823.861065	1082.1122	6749.053659	12473.1992	15882.51547	11613.92291	0	9683.286984	1974.699677	154.9260692	0	3117.402525	313.7914841	10073.31655	21806.49862	5161.418962	4939.199437	0	22693.31112	13292.30475	2057.855863	1609.572841	1592.69062	6566.938809	0	3376.99257	3393.326655	1188.605838	7822.870407	4143.183105	1643.099644	0	5231.769752	0	1747.224684	0	5.865127226	6597.440701	4296.084666
1.52_616.7195m/z		616.7195082	1	1.524816667	0.253216667	0	100	13846.09796	89.93	10877.33543	19316.96411	22928.7164	34056.38259	16543.45077	10250.7395	44493.1634	0	25226.31228	6835.505865	0	0	23260.81789	34921.86235	16717.29136	48478.97043	2234.428697	28682.86565	11344.27637	29493.33053	26420.60244	1050.883779	3235.344178	13119.52166	6537.204101	0	21257.92778	4068.920517	1443.628305	8708.341586	16340.56543	0	8822.923922	9496.720013	3936.156824	15077.91548	1485.157595	19731.7669	15422.68385	10807.98201
1.54_120.9533m/z		120.9533454	1	1.543916667	0.109266667	0	100	240.9620457	648.07	0	0	0	0	0	0	0	0	0	0	0	0	0	10120.40592	0	0	0	0	0	0	0	0	0	0	0	0	0	0	0	0	0	0	0	0	0	0	0	0	0	0
1.54_130.9825m/z		130.9824682	1	1.543916667	0.072166667	0	100 - 62.9 - 6.95	464.6160622	642.9	0	0	0	0	0	0	0	0	0	0	0	152.7972639	0	19361.07735	0	0	0	0	0	0	0	0	0	0	0	0	0	0	0	0	0	0	0	0	0	0	0	0	0	0
1.54_144.9982m/z		144.9982293	1	1.543916667	0.072166667	0	100	243.453988	648.07	0	0	0	0	0	0	0	0	0	0	0	0	0	10225.0675	0	0	0	0	0	0	0	0	0	0	0	0	0	0	0	0	0	0	0	0	0	0	0	0	0	0
1.54_148.9485m/z		148.9485199	1	1.543916667	0.109266667	0	100	501.8014297	643.36	0	0	0	0	0	0	0	0	0	0	0	0	0	20925.52151	0	0	0	0	0	0	0	0	0	0	0	0	0	0	0	0	0	0	0	0	0	0	0	150.1385398	0	0
1.54_192.9386m/z		192.9386388	1	1.543916667	0.126966667	0	100 - 9.16	1641.117617	555.16	581.7457921	302.3149468	0	511.4052255	0	0	0	0	439.8947343	0	0	0	0	59250.66378	300.1497769	391.1383571	370.077048	0	0	0	0	343.3128886	0	0	252.0136782	635.5504267	569.8844255	205.6717423	0	0	666.4511805	0	521.5697905	267.5405479	0	1137.21573	0	276.1653757	964.9661091	314.4812117
1.54_213.9632m/z		213.9631697	1	1.543916667	0.428616667	0	100	4452.089453	453.35	0	0	0	0	0	0	0	0	0	0	1888.84123	115231.8409	0	0	0	0	0	0	0	0	0	529.9212996	0	0	0	0	0	276.3234195	594.582176	800.5970303	679.6577257	0	0	0	1466.032221	0	0	337.2914027	0	0
1.54_215.0919m/z		215.091911	1	1.543916667	0.4637	2	100 - 4.24	25684.04925	215.11	166839.9705	175173.0375	0	0	0	0	0	2695.271924	0	496.0597972	117563.3186	25947.24076	0	0	0	0	0	0	0	0	0	4123.511926	89041.71539	7901.285075	139.6211656	49677.33695	0	8930.791917	5258.189405	10167.56474	0	33361.66507	10169.20276	374.5304566	4171.381027	0	164569.083	0	0	67.5710674
1.54_244.9636m/z		244.9636115	1	1.543916667	0.091583333	0	100 - 23.7	1256.765274	639.36	0	0	0	0	0	0	0	0	0	0	0	0	0	52086.45468	0	0	0	0	0	0	0	0	0	0	0	0	0	0	0	0	0	0	0	0	0	0	0	0	0	0
1.54_246.9604m/z		246.9603601	1	1.543916667	0.091583333	0	100	413.2239964	648.07	0	0	0	0	0	0	0	0	0	0	0	0	0	17355.40785	0	0	0	0	0	0	0	0	0	0	0	0	0	0	0	0	0	0	0	0	0	0	0	0	0	0
1.54_250.9032m/z		250.9031637	1	1.543916667	0.126933333	0	100	797.0639872	621.1	0	0	0	0	0	0	0	0	0	0	0	0	0	32109.82152	0	0	0	0	0	290.3940109	0	0	0	0	346.3911653	0	0	318.3425315	0	0	0	0	0	13.96179853	0	0	397.7764419	0	0	0
1.54_272.9588m/z		272.958845	1	1.543916667	0.109266667	1	100 - 29.8 - 28.8 - 4.77 - 1.91	28998.54645	648.07	0	0	0	0	0	0	0	0	0	0	0	0	0	1217938.951	0	0	0	0	0	0	0	0	0	0	0	0	0	0	0	0	0	0	0	0	0	0	0	0	0	0
1.54_278.9247m/z		278.9246656	1	1.543916667	0.126933333	0	100 - 25.7	10934.17898	648.07	0	0	0	0	0	0	0	0	0	0	0	0	0	459235.517	0	0	0	0	0	0	0	0	0	0	0	0	0	0	0	0	0	0	0	0	0	0	0	0	0	0
1.54_288.9364m/z		288.9363932	1	1.543916667	0.126966667	0	100 - 12.9 - 11.8	4109.732956	635.07	0	0	0	0	0	0	0	0	0	0	0	0	0	169219.4357	0	0	0	0	0	0	0	0	0	947.6396253	0	0	0	0	0	0	343.0491491	0	0	0	0	1343.225502	0	0	755.4341803	0
1.54_314.0820n	314.0819909	313.0747145	1	1.543916667	0.430933333	0	100 - 3.64	6301.431804	234.49	53634.31528	47778.8273	0.284000047	0	0.046667011	0.011157821	1.380286736	27461.3312	0.015981981	0	6449.244183	0.821758466	0	0	0.121302288	0	0	0	0	0.462222945	0	51986.94475	9134.590043	13.86038441	17.9108116	1450.466642	0	112.5563114	0	0.768918208	0.087614495	23345.03445	0	0	0.001115637	0	35685.01363	1.73270833	0	0
1.54_340.9460m/z		340.9459934	1	1.543916667	0.091583333	0	100 - 28.6	1594.60093	601.26	0	0	0	0	0	0	0	0	0	0	0	0	0	62185.66064	0	0	0	0	0	0	0	0	0	0	0	771.6828488	0	0	0	0	0	0	0	1184.937989	2556.125479	0	274.832091	0	0	0
1.54_346.9133m/z		346.9132569	1	1.543916667	0.109266667	0	100 - 20.4 - 23.1	4869.541654	613.42	227.3249422	0	1951.926376	0	0	0	0	0	0	250.5462599	62.97125474	50.51440606	0	193821.2837	0	1323.235261	0.410678521	1185.372473	0	0	0	22.04541885	72.50219578	6.111702609	2.440232525	433.9489109	0	11.32511575	8.418873395	759.7284049	345.0064926	27.95032174	18.20137714	183.5489466	384.5059044	309.1611615	1.07964687	1290.997645	745.2586888	4.224740566
1.54_382.9869m/z		382.9869154	1	1.543916667	0.073866667	0	100 - 61.2	646.9391562	409.69	0	0	0	0	0	0	0	0	0	0	1825.482782	0	0	0	0	0	0	0	0	0	0	0	0	0	0	0	0	0	0	0	0	1434.119323	0	0	0	0	9279.7606	0	0	0
1.54_387.9464n	387.9463955	386.9391191	1	1.543916667	0.091583333	0	100 - 41.1 - 35.6 - 7.29	7012.742192	648.07	0	0	0	0	0	0	0	0	0	0	0	0	0	294535.1721	0	0	0	0	0	0	0	0	0	0	0	0	0	0	0	0	0	0	0	0	0	0	0	0	0	0
1.54_393.9121n	393.9120912	392.9048148	1	1.543916667	0.091583333	0	100 - 39.3 - 31.7 - 3.25	5813.627007	543.54	720.5905066	1282.897446	0	1433.260529	0	3121.931526	2542.32957	0	0	993.9042109	272.6365081	0	0	205628.9811	3284.982164	1948.01778	0	1599.098708	0	0	1223.147394	1660.115398	2.530674245	0	3022.638297	316.6652682	948.2074429	0	0	893.3108327	1367.657924	1383.394611	1009.880484	1146.898974	1571.560878	0	0	851.8488573	2132.899763	2732.824876
1.54_403.9238n	403.9237697	424.908183	1	1.543916667	0.091583333	0	100 - 25.1	3358.528933	648.07	0	0	0	0	0	0	0	0	0	0	0	0	0	141058.2152	0	0	0	0	0	0	0	0	0	0	0	0	0	0	0	0	0	0	0	0	0	0	0	0	0	0
1.54_440.1639m/z		440.1638764	1	1.543916667	0.1092	0	100	1106.563107	468.35	0	0	0	0	0	0	0	0	0	0	0	30336.35488	0	0	0	0	0	0	0	0	0	0	0	0	0	0	0	0	0	0	0	0	0	0	0	0	0	924.0425998	0	0
1.54_460.8927m/z		460.8926911	1	1.543916667	0.091583333	0	100 - 34.9 - 49.6	3270.295275	648.07	0	0	0	0	0	0	0	0	0	0	0	0	0	137352.4015	0	0	0	0	0	0	0	0	0	0	0	0	0	0	0	0	0	0	0	0	0	0	0	0	0	0
1.54_467.8643n	467.8642943	466.8570178	1	1.543916667	0.091583333	0	100 - 51.4 - 26.5	4920.243727	497.06	3086.858928	12.55637036	2911.37162	0	1561.604881	8696.371977	1.852234982	0	0	78.10143984	256.6132579	1196.311549	33.65680447	159210.7887	35.76185414	0.520172631	1573.203728	868.0192922	0	3023.680364	0	1672.593342	607.5648741	75.11620278	0	72.58116996	1730.172885	1911.687221	38.0398916	2175.48281	1132.606275	87.06324398	1149.260615	1876.579542	390.4836201	796.3140946	0	2613.932196	55.59661381	7287.727153
1.54_476.8678m/z		476.8678195	1	1.543916667	0.091583333	0	100 - 30 - 34	3532.467168	643.4	82.51971956	18.76328366	10.67713046	0	10.95355135	133.7944951	0.509034932	0.052385517	43.27518018	0	0	0	30.14330277	147319.071	1.519471779	47.24498424	0.041786613	3.529843463	0	24.27418281	2.486387582	0	0.002084151	0	1.681571198	18.98282244	14.24996775	3.219339501	7.329703286	32.29000651	17.41010615	249.9969562	0.011967493	2.701988901	0.494171126	69.73080528	0.195531038	33.79013867	4.889461817	120.5900821
1.54_482.8330m/z		482.8330134	1	1.543916667	0.091583333	0	100 - 31.6	3373.410068	639.44	897.9663899	0	0	0	0	0	0	0	0	0	280.4825919	0	0	139837.7243	0	0	0	0	0	0	0	0	10.20308921	0	0	293.2368581	0	60.09238189	0	0	0	0	125.5214775	152.1599465	25.83583597	0	0	0	0	0
1.54_550.8181m/z		550.8181128	1	1.543916667	0.091583333	0	100 - 29.9	3054.27264	531.87	1464.153954	1523.423747	0	0	0	1580.256746	1800.902972	0	0	1404.677413	0	0	0	105696.7819	1200.993232	0	2394.257801	0	0	41.18382111	219.7045205	0	0	1279.935034	0	0	0	1664.724083	936.9502726	1060.677518	0	0	0	1564.06336	3069.116307	0	1377.648252	0	0	0
1.54_625.2737m/z		625.2737495	1	1.543916667	0.322283333	0	100 - 19.9 - 2.84	21474.5152	455.99	0	0	0	0	0	0	0	0	0	0	0	534540.6725	2154.997873	0	0	0	0	0	0	0	0	0	5915.983349	0	0	0	0	0	1583.90621	1756.195847	0	0	0	0	0	0	0	0	0	0
1.56_134.9692m/z		134.9691609	1	1.561583333	0.053066667	0	100	116.1417819	648.07	0	0	0	0	0	0	0	0	0	0	0	0	0	4877.954839	0	0	0	0	0	0	0	0	0	0	0	0	0	0	0	0	0	0	0	0	0	0	0	0	0	0
1.56_165.9511n	165.9510647	210.9494251	1	1.561583333	0.431	0	100 - 1.99 - 1.01	45668.8856	152.13	43000.45732	43480.52966	58552.32833	22389.96007	44812.69775	58012.58306	48403.87343	6176.932743	45138.8964	26683.59585	14626.51944	70336.26591	47398.973	476081.8407	37912.9501	53716.76456	21385.39637	50528.98162	15527.42116	61225.50709	42390.07763	22030.96902	30044.11891	36525.97812	34558.05271	21824.49781	36607.6535	26639.98076	20492.36194	35859.79361	35444.75931	13861.46233	28760.73492	28310.56349	23099.04171	40749.11232	17700.35455	36276.34253	40454.96915	32159.80075
1.56_244.9104m/z		244.9103625	1	1.561583333	0.487233333	0	100 - 0.876 - 0.778	52674.58175	85.33	44451.40668	60751.63515	75747.762	37852.17365	58858.59958	55933.9198	66003.29466	11621.59699	72479.00638	46833.19096	19207.12193	36689.13142	62152.57978	312482.1167	49854.479	90307.12032	34878.30705	62373.45402	33448.53603	72707.84242	61524.10535	15988.72417	42027.19306	43095.64251	50070.60053	31483.85567	50756.60484	34016.49049	24013.41249	52182.70765	45301.11731	21465.32559	41092.53548	42947.30839	33835.56855	60487.45182	30912.27427	57807.1012	70810.65918	43496.99846
1.56_262.9214m/z		262.9213946	1	1.561583333	0.250666667	0	100 - 1.52	37435.46349	114.65	33984.60987	37928.23958	47056.7385	19305.97545	37328.08563	51281.93632	42608.22503	14787.11807	48752.8615	33153.3853	22935.51315	35808.5508	42042.54914	300264.4983	33448.32296	54588.53367	13746.44535	29841.4902	15729.42405	48479.2893	38341.0501	18497.03292	23997.78505	29527.40512	30537.2723	29083.28637	31792.21251	24714.81146	21257.29242	36613.56424	28804.44581	19486.54524	30012.54131	28732.00499	27917.15943	33133.75101	24663.74864	32213.37226	30823.03875	33718.9695
1.56_269.0665m/z		269.0664916	1	1.561583333	0.627633333	6	100 - 3.52	20553.82951	323.89	3.508852818	0	0	0	0	0	0	1319.434995	0	4494.427076	402388.4607	0	0	0	0	0	0	0	0	0	0	25346.33962	0	7554.339426	4672.002611	64675.35913	399.9772981	8917.207281	9596.204235	1.066534265	0	75866.80864	28767.19095	0	5903.786411	0	132547.5046	0	0	0
1.56_277.0096m/z		277.0096111	1	1.561583333	0.41095	0	100	2909.048371	387.3	973.8289633	1372.859878	0	0	0	0	0	0	0	0	15273.19728	0	0	0	0	0	0	0	0	0	0	0	1867.38378	0	0	16558.81885	0	0	0	0	0	2073.789504	0	0	0	0	69496.4432	0	0	0
1.56_294.9016m/z		294.9016306	1	1.561583333	0.109266667	0	100 - 13.3	2576.340443	585.16	512.3085168	353.8189381	279.282519	391.5439645	608.5708128	137.9161579	416.1578354	0	330.3446194	0	0	0	164.4774821	97943.71793	708.3758656	171.9936189	173.379213	374.6007595	0	659.0104503	262.2960864	699.3361705	167.0175059	456.0155367	331.0476203	106.5042915	0	79.73007777	162.2225329	239.5521524	346.6026097	0	196.3528205	182.6231167	166.4475817	335.1328665	0	379.5060586	278.6673405	299.7126362
1.56_304.0228m/z		304.0227524	1	1.561583333	0.464283333	0	100	2727.175604	483.35	433.7138312	1792.787973	0	0	0	0	0	0	0	0	25462.62447	0	0	0	0	0	0	0	0	0	0	280.3766143	0	0	0	3688.840863	0	0	0	0	0	0	0	0	0	0	82285.32146	0	0	0
1.56_312.8878m/z		312.8878222	1	1.561583333	0.162266667	0	100 - 12.3	1867.125455	537.76	0.027451704	0	0	0	0	14662.9121	0	0	0	0	0	0	0	63756.32956	0	0	0	0	0	0	0	0	0	0	0	0	0	0	0	0	0	0	0	0	0	0	0	0	0	0
1.56_362.8869m/z		362.8869056	1	1.561583333	0.10925	0	100 - 7.55	12054.72312	238.45	4467.177527	10770.94498	10368.59064	2890.027663	10312.76534	9357.969857	16737.98632	0	14480.68814	2045.2404	6224.617273	3762.933392	9656.330669	192294.774	6063.693848	8176.557953	4502.174687	3880.533582	6700.294841	11328.70961	8613.905124	4023.003406	3650.103656	10903.86807	7884.62027	10626.35552	7667.246158	8156.076641	4868.122364	12237.17541	6186.195085	4602.339074	8625.918682	9929.462688	8238.657726	11697.57953	2441.647093	11718.10193	6127.265077	11589.60003
1.56_409.8894n	409.8893779	430.8730274	1	1.561583333	0.109266667	0	100 - 19.6	5157.012347	613.73	1413.553237	861.0764337	0	0	0	0	1093.982206	0	0	0	0	658.8150002	0	205366.6736	1379.313783	0	0	0	0	843.6317926	0	611.1178846	0	0	1801.881784	0	0	669.679267	0	697.4777161	508.3955487	0	688.9203329	0	0	0	0	0	0	0
1.56_421.9975m/z		421.997461	1	1.561583333	0.072166667	2	100	582.216876	532.7	0	0	0	0	0	0	0	0	0	0	4822.252662	0	0	0	0	0	0	0	0	0	0	0	0	0	0	0	0	0	0	0	0	0	0	0	0	0	0	0	0	0
1.56_446.8490m/z		446.8490264	1	1.561583333	0.091583333	0	100	1713.497991	600.2	0	0	0	0	0	0	0	0	0	0	0	2411.498155	0	66718.51294	986.4584443	0	0	0	0	0	0	0	0	0	0	0	0	0	0	0	0	0	0	978.0654492	0	0	0	872.3806128	0	0
1.56_461.1851m/z		461.1850614	1	1.561583333	0.575416667	0	100 - 22.2 - 2.98	154009.0981	357.85	0	0	0	0	0	0	0	0	0	147029.3875	3436081.727	99653.25466	0	0	88216.73349	0	0	0	0	0	0	0	495133.1134	0	0	514577.226	0	0	0	172069.6507	0	1410.507235	154384.4065	76122.64236	51985.40395	0	206993.021	1840.059217	0	0
1.56_507.8918n	507.8917776	528.8665558	1	1.561583333	0.091583333	0	100 - 50.7	2632.302754	648.07	0	0	0	0	0	0	0	0	0	0	0	0	0	110556.7157	0	0	0	0	0	0	0	0	0	0	0	0	0	0	0	0	0	0	0	0	0	0	0	0	0	0
1.56_669.3006m/z		669.3006418	1	1.561583333	0.304633333	1	100 - 21.4	12757.29186	459.81	0	0	0	0	0	0	0	0	0	0	0	319057.2144	0	0	0	0	0	0	0	0	0	0	2008.871424	0	0	0	0	0	0	0	0	0	0	0	0	0	0	0	0	0
1.58_187.0062m/z		187.006221	1	1.579266667	0.935283333	3	100 - 7.22 - 4.1 - 0.119	991624.9737	221.02	368637.1436	239262.8721	248195.4975	5760.267532	311474.1408	261.3010779	346101.5685	104237.8164	23527.41589	509847.9517	4168652.757	443401.0378	661639.7816	138034.6961	439620.3534	0	0	0	183153.0084	52433.09731	292552.2646	147369.9981	3215360.437	557926.3352	567709.0955	3516554.002	163401.1264	938156.6998	1773306.117	592270.4029	98196.5993	2011339.134	396045.2488	896127.1635	1233571.959	1541.553258	3009594.667	9326.777181	0	271622.3984
1.58_196.9833m/z		196.9833479	1	1.579266667	0.213116667	0	100	2459.660424	638.15	0	0	0	0	0	0	0	101756.9915	0	0	0	0	0	0	0	0	0	0	0	0	0	0	0	0	0	0	944.0494545	0	0	0	0	0	0	0	0	0	304.2524218	0	300.4444582	0
1.58_206.0453m/z		206.0453283	1	1.579266667	0.791816667	7	100	23153.55703	322.9	19650.69852	20296.53834	0	0	0	0	0	2896.319084	0	3421.609429	241236.7478	0	0	0	0	0	0	0	0	0	0	14455.84631	17138.2006	8155.2065	2432.105541	100004.4417	0	5013.558835	3156.672698	0	0	14832.53086	2257.161315	3801.388592	14102.27007	0	418406.3529	0	0	0
1.58_270.9684m/z		270.9683699	1	1.579266667	0.08985	1	100	394.2557795	392.86	0	0	0	0	0	0	0	0	0	0	868.4312714	0	0	0	0	0	0	0	0	0	0	0	2229.127804	0	0	2509.515654	0	0	441.3002091	0	0	0	0	0	400.6806688	0	504.7179256	0	0	0
1.58_306.9661m/z		306.9660901	1	1.579266667	0.286033333	0	100 - 1.41	23348.78989	204.17	9093.192079	2260.536781	1531.175803	0	1023.154609	0	3036.895001	0	0	8408.980052	119904.6584	790.5830189	17631.86007	0	9815.573186	0	0	0	0	0	844.4543413	1579.097257	105282.4978	13064.03663	13993.03558	116479.9829	1165.035407	28714.73498	46321.42795	15694.94096	0	54137.45292	7650.206875	24408.80571	40682.90557	0	72849.64801	0	0	5061.94484
1.60_153.9931m/z		153.993094	1	1.596983333	0.14205	0	100	821.1657649	623.12	0	0	0	0	0	0	0	0	0	0	0	1079.187918	0	33174.6793	0	0	0	0	0	0	0	0	0	0	0	0	0	0	0	0	0	0	0	0	0	0	0	0	0	0
1.60_176.0064m/z		176.0064338	1	1.596983333	0.160066667	0	76 - 100	3325.932026	440.13	0	0	0	0	0	0	0	73881.44923	0	0	4381.391155	4.004378814	0	61422.30031	0	0	0	0	0	0	0	0	0	0	0	0	0	0	0	0	0	0	0	0	0	0	0	0	0	0
1.60_187.0768m/z		187.0768165	1	1.596983333	0.16115	6	100	494.1422108	541.91	0	0	0	0	0	0	0	0	0	0	0	0	0	0	0	0	0	0	0	0	0	0	1802.973019	0	0	969.1002592	0	0	0	0	0	0	0	0	0	0	672.6844037	0	0	0
1.60_198.0197m/z		198.019694	1	1.596983333	0.124383333	0	100 - 18.8	2124.260649	558.96	305.8448117	1531.083394	0	0	0	0	0	0	0	354.5035042	0	0	0	77114.31585	0	0	0	0	0	0	0	0	0	0	3640.133149	732.7431662	0	1202.908879	1660.971266	0	0	0	523.8427637	0	0	0	1417.33898	0	0	0
1.60_204.9903m/z		204.990251	1	1.596983333	0.1062	2	100	250.7514123	648.07	0	0	0	0	0	0	0	10531.55932	0	0	0	0	0	0	0	0	0	0	0	0	0	0	0	0	0	0	0	0	0	0	0	0	0	0	0	0	0	0	0	0
1.60_220.0330m/z		220.0330248	1	1.596983333	0.142366667	1	100 - 9.22	1958.071695	623.29	0	0	0	0	0	0	0	3131.023148	0	0	0	0	0	79107.98804	0	0	0	0	0	0	0	0	0	0	0	0	0	0	0	0	0	0	0	0	0	0	0	0	0	0
1.60_230.1028m/z		230.1028457	1	1.596983333	0.518983333	5	100 - 32.8	15604.08081	243.61	0	0	0	0	0	0	0	105002.8871	22288.64943	29947.28746	195845.799	1260.491746	11609.1309	0	0	0	0	0	0	0	0	3801.097099	28481.48924	0	0	16581.17886	0	0	0	0	0	88277.17139	9587.668261	5413.659649	1422.07143	0	80483.09816	0	0	0
1.60_333.0069m/z		333.0069365	1	1.596983333	0.501666667	0	100 - 5.54	23094.79768	261.59	0	0	0	0	0	0	0	280888.9858	0	0	3412.06568	22381.83011	0	31086.35825	0	0	0	0	0	0	0	0	0	24211.91167	58610.07602	23997.77218	48667.91368	45188.55923	193511.5465	22519.43692	0	211399.6399	0	0	0	0	0	0	0	2903.627848
1.60_346.9510m/z		346.9510085	1	1.596983333	0.0531	0	100	579.8539485	648.07	0	0	0	0	0	0	0	0	0	0	0	0	0	24353.86584	0	0	0	0	0	0	0	0	0	0	0	0	0	0	0	0	0	0	0	0	0	0	0	0	0	0
1.60_390.9776m/z		390.9776233	1	1.596983333	0.053083333	0	100	1069.788145	648.07	0	0	0	0	0	0	0	0	0	0	0	0	0	44931.10208	0	0	0	0	0	0	0	0	0	0	0	0	0	0	0	0	0	0	0	0	0	0	0	0	0	0
1.60_412.9768m/z		412.9767783	1	1.596983333	0.124383333	1	100 - 31.9	1608.637978	424.65	600.151674	0	0	0	0	0	0	0	0	0	10737.83381	0	0	0	0	0	0	0	0	0	0	0	718.8053697	0	0	0	0	529.0573337	0	0	0	2626.932449	0	0	0	0	9922.428987	0	0	0
1.60_435.0036m/z		435.0035551	1	1.596983333	0.070783333	0	100	1604.514011	648.07	0	0	0	0	0	0	0	0	0	0	0	0	0	67389.58848	0	0	0	0	0	0	0	0	0	0	0	0	0	0	0	0	0	0	0	0	0	0	0	0	0	0
1.60_492.9925m/z		492.9925457	1	1.596983333	0.698333333	0	100 - 12.8	32061.29238	627.05	0	0	0	0	0	0	0	1303736.581	13854.59447	10403.74128	14639.58144	0	3093.542161	0	0	0	0	0	0	0	0	0	0	0	0	0	0	42.64543238	0	0	0	792.4001915	0	0	0	0	0	0	0	0
1.61_156.0654m/z		156.0654362	1	1.614666667	0.534916667	0	100 - 0.195	7281.386769	264.68	6047.975356	3385.537997	0	0	0	0	0	0	0	0	63932.39966	0	0	0	0	0	0	0	0	0	0	3417.966429	11742.6847	3884.079928	595.7120485	32342.74967	0	774.0779094	1407.133823	703.3002758	0	16567.2493	6507.216355	1064.970154	532.5590999	0	67339.35121	0	0	206.7719786
1.61_220.5347m/z		220.5347363	1	1.614666667	0.0708	0	100	235.8527285	648.07	0	0	0	0	0	0	0	0	0	0	0	0	0	9905.814596	0	0	0	0	0	0	0	0	0	0	0	0	0	0	0	0	0	0	0	0	0	0	0	0	0	0
1.61_242.0446m/z		242.044555	1	1.614666667	0.555283333	2	100	6522.969115	291.66	371.2797033	0	0	0	0	0	0	4128.573361	0	0	28554.70173	3131.139615	0	99042.48958	0	0	0	0	0	0	0	733.6224961	5464.354389	0	0	14971.03944	0	0	0	0	0	11724.05377	1085.759496	401.7187258	0	0	60459.05451	0	0	0
1.61_242.5477m/z		242.5477268	1	1.614666667	0.088516667	0	100	254.291186	648.07	0	0	0	0	0	0	0	0	0	0	0	0	0	10680.22981	0	0	0	0	0	0	0	0	0	0	0	0	0	0	0	0	0	0	0	0	0	0	0	0	0	0
1.61_264.0596m/z		264.0596073	1	1.614666667	0.106966667	3	100 - 6.43	2304.594784	627.87	0	0	0	0	0	0	0	1398.611926	0	0	0	1569.586603	0	93824.78241	0	0	0	0	0	0	0	0	0	0	0	0	0	0	0	0	0	0	0	0	0	0	0	0	0	0
1.61_284.9843m/z		284.9843063	1	1.614666667	0.088483333	0	100	228.6477009	601.74	0	0	0	0	0	0	0	0	0	0	0	0	0	0	0	0	0	0	0	0	0	0	0	0	0	0	0	0	0	0	0	0	0	0	0	0	696.8809986	0	0	0
1.61_286.9512m/z		286.9512445	1	1.614666667	0.053083333	0	100	585.9091051	648.07	0	0	0	0	0	0	0	0	0	0	0	0	0	24608.18242	0	0	0	0	0	0	0	0	0	0	0	0	0	0	0	0	0	0	0	0	0	0	0	0	0	0
1.61_404.9426m/z		404.9426342	1	1.614666667	0.123866667	0	100	987.1624573	363.68	0	0	0	0	0	0	0	0	0	0	1699.419041	0	0	953.0235437	0	0	0	0	0	0	0	0	7703.428053	0	0	1428.411904	0	1367.169036	1738.064452	0	0	0	0	0	0	0	4733.546789	0	0	0
1.61_429.1951m/z		429.195073	1	1.614666667	0.1067	1	100 - 4.13	1957.904439	440.61	0	0	0	0	0	0	0	0	0	0	19627.79094	0	0	0	0	0	0	0	0	0	0	0	3409.49044	0	0	4409.72795	0	0	0	0	0	0	1944.885482	0	0	0	0	0	0	0
1.61_443.1745m/z		443.1744535	1	1.614666667	0.431	0	100 - 13.8	36821.61661	397.12	0	0	0	0	0	0	0	0	0	24515.16856	891939.9777	0	0	0	0	0	0	0	0	0	0	0	77296.29584	0	0	113134.1916	0	0	0	9812.339645	0	0	26322.36072	21126.33165	5194.193775	0	36463.95447	0	0	0
1.63_203.0918m/z		203.0917826	1	1.632366667	0.4284	21	100	2313.506063	316.5	0	0	0	0	0	0	0	0	0	0	11263.12668	21003.2207	0	0	0	0	0	0	0	0	0	110.5103516	258.082697	0	0	2565.092666	0	0	291.9500296	0	0	3322.569648	270.9292637	0	0	0	20367.39138	0	0	0
1.63_226.0692m/z		226.0692487	1	1.632366667	0.464233333	1	100	7569.06191	243.78	2587.151863	0	0	0	0	0	0	0	0	0	71085.91439	0	0	0	0	0	0	0	0	0	0	5510.065538	17068.30574	3113.751435	890.4626645	27033.74638	0	4010.142921	3509.410204	1699.029028	0	30035.14527	17451.1602	734.0049405	2925.290318	0	82866.23199	0	0	1254.047048
1.63_714.6902m/z		714.6901766	1	1.632366667	0.16115	0	100	8367.674102	97.42	14952.42643	14329.80947	33125.74894	2343.796703	24154.80188	2760.402939	22306.33907	0	17385.25741	0	0	3071.172589	5073.644763	15056.04422	7323.437919	13609.45368	3755.459719	11682.86561	7454.762148	17901.49674	25478.89917	893.9927846	2163.206685	10694.27992	4783.586032	0	11200.38789	7419.495332	0	6603.34906	9328.138433	2482.135522	0	9646.404157	0	15460.6681	0	11122.67006	4608.079115	11158.25791
1.65_158.0812m/z		158.0811554	1	1.650066667	0.769333333	0	100 - 4.25	49307.62622	216.52	36448.82012	32892.52755	3232.608593	0	0	0	0	5923.644777	0	16043.76825	460739.8898	22459.66243	266.1931955	0	12971.00075	0	0	0	0	0	0	32438.91561	65396.09985	34539.38364	30689.37711	128455.2746	358.5357173	36507.07299	46753.52189	23550.68144	0	170588.5191	66518.33373	20275.91144	28416.59985	0	426692.5151	0	0	23489.1652
1.65_213.0762m/z		213.0761772	1	1.650066667	0.62525	9	100	2994.287424	345.81	4015.845478	754.2806971	0	0	0	0	0	0	0	0	11635.9263	0	0	0	0	0	0	0	0	382.9086135	0	143.693681	647.7042974	0	0	9663.197696	0	0	0	0	0	3838.626649	0	0	0	0	51199.77382	0	0	0
1.65_216.9183m/z		216.9182615	1	1.650066667	0.248916667	0	100	6837.24142	394.75	0	0	0	0	0	0	0	0	0	6.179893806	0	105446.2489	5.277301778	16161.67761	0	0	0	0	0	0	0	0	24672.91155	0	0	0	0	0	0	0	0	0	0	0	0	0	12.57383048	0	0	0
1.65_255.0871m/z		255.0870648	1	1.650066667	0.625266667	9	100	4495.596724	310.25	0	0	0	0	0	0	0	0	0	0	15337.47252	0	0	0	0	0	0	0	0	0	0	6504.33401	419.5349152	0	0	14404.74349	0	0	0	0	0	55731.03005	0	0	699.4901563	0	65914.83299	0	0	0
1.65_257.0669n	257.0668733	278.0413195	1	1.650066667	0.57225	0	100	24453.9302	234.29	9983.61117	6125.221317	0	0	0	0	0	894.7686815	0	0	217930.2558	897.8998744	0	0	0	0	0	0	0	0	0	12536.48071	41197.50565	6802.582223	107378.8776	70544.91269	0	9266.337477	7687.606585	2108.592282	0	82264.72422	35259.30928	3847.558757	7756.678654	0	249989.4173	0	0	2148.152292
1.65_713.3289m/z		713.3289209	1	1.650066667	0.14235	0	100 - 8.72	4463.246895	520.79	0	0	0	0	0	0	0	0	0	0	0	145779.7787	0	0	0	0	0	0	0	0	0	0	0	0	0	0	0	0	0	0	0	0	0	0	0	0	0	0	0	0
1.67_237.0763m/z		237.0763102	1	1.667783333	0.142366667	17	100	441.4833431	360.71	305.0590576	0	0	0	0	0	0	0	0	0	828.4602543	0	0	0	0	0	0	0	0	0	0	387.0941248	327.2271647	0	0	439.8520812	0	0	0	0	0	9067.380105	0	0	0	0	4794.606641	0	0	0
1.67_286.5744m/z		286.5744344	1	1.667783333	0.089283333	0	100	344.0880198	648.07	0	0	0	0	0	0	0	0	0	0	0	0	0	14451.69683	0	0	0	0	0	0	0	0	0	0	0	0	0	0	0	0	0	0	0	0	0	0	0	0	0	0
1.67_338.0881m/z		338.0880844	1	1.667783333	0.750833333	2	100 - 12.3	52861.23811	483.15	0	0	0	0	0	0	0	0	0	0	76055.69627	88400.60808	0	0	0	0	0	0	0	0	0	44376.91005	0	58366.06258	0	0	0	0	232484.2431	0	0	1647966.005	51798.5361	0	16039.73421	0	628.5371197	0	0	4055.667885
1.67_376.0440m/z		376.0440168	1	1.667783333	0.14235	0	100	499.4553104	648.07	0	0	0	0	0	0	0	0	0	0	0	0	0	0	0	0	0	0	0	0	0	0	0	0	0	0	0	0	0	0	0	20977.12304	0	0	0	0	0	0	0	0
1.67_458.0465m/z		458.0465472	1	1.667783333	0.427466667	1	100	4039.393963	648.07	0	0	0	0	0	0	0	0	0	0	0	0	0	0	0	0	0	0	0	0	0	0	0	0	0	0	0	0	0	0	0	169654.5464	0	0	0	0	0	0	0	0
1.67_546.7504m/z		546.7504163	1	1.667783333	0.071583333	0	100	1491.608445	190.51	6371.384056	0	11907.15918	0	1532.462859	11557.96514	3908.877653	0	0	0	0	0	0	0	1209.272622	1550.394087	0	2178.339423	0	6699.963728	1961.208457	0	0	0	0	1534.998356	0	0	0	3266.561827	887.0419058	0	1483.41293	0	0	3623.421517	0	1397.88843	1577.202534	0
1.69_140.9851m/z		140.9851472	1	1.685966667	0.409766667	0	100 - 1.4 - 0.265	22360.28762	615.95	33.08129586	3.759066029	21.5495331	0	0	219.7703456	0	0	0	0	0	35227.79478	0	892972.4748	6.417530355	0	0	0	0	12.36869316	15.44888435	0	199.426221	0	0	0	0	0	838.4365435	0	0	0	0	0	0	0	507.0611411	0	10.73104535	0
1.69_164.0013m/z		164.0012575	1	1.685966667	0.10695	0	100	982.6044501	648.07	0	0	0	0	0	0	0	0	0	0	0	0	0	41269.38691	0	0	0	0	0	0	0	0	0	0	0	0	0	0	0	0	0	0	0	0	0	0	0	0	0	0
1.69_242.9707m/z		242.9707369	1	1.685966667	0.10695	0	100	2571.086721	648.07	0	0	0	0	0	0	0	0	0	0	0	0	0	107985.6423	0	0	0	0	0	0	0	0	0	0	0	0	0	0	0	0	0	0	0	0	0	0	0	0	0	0
1.69_260.9449m/z		260.944887	1	1.685966667	0.089233333	0	100	1830.963873	648.07	0	0	0	0	0	0	0	0	0	0	0	0	0	76900.48269	0	0	0	0	0	0	0	0	0	0	0	0	0	0	0	0	0	0	0	0	0	0	0	0	0	0
1.69_343.9944m/z		343.9944139	1	1.685966667	0.177716667	0	100 - 5.54	7728.904855	476.84	0	0	0	0	0	0	0	0	0	0	2555.528691	15125.93431	0	237477.5676	0	0	0	0	0	0	0	1051.102647	0	3433.539489	4701.024861	1715.465139	0	3032.258248	11857.11511	0	0	36587.26149	729.7575646	0	0	0	0	0	0	0
1.69_436.0648m/z		436.064799	1	1.685966667	0.195433333	0	100 - 20.5	9234.283407	484.15	0	0	0	0	0	0	0	0	0	0	1370.492146	13681.02522	0	65356.75913	0	0	0	0	0	0	0	2362.196607	0	1321.274926	0	0	0	0	18659.40274	0	0	284104.6641	0	0	0	0	0	0	0	0
1.70_142.9809m/z		142.9809413	1	1.70395	0.089233333	0	100	809.1132257	648.07	0	0	0	0	0	0	0	0	0	0	0	0	0	33982.75548	0	0	0	0	0	0	0	0	0	0	0	0	0	0	0	0	0	0	0	0	0	0	0	0	0	0
1.70_162.8380m/z		162.8379722	1	1.70395	0.07105	0	100	1831.301796	648.07	0	0	0	0	0	0	0	0	0	0	0	0	0	76914.67543	0	0	0	0	0	0	0	0	0	0	0	0	0	0	0	0	0	0	0	0	0	0	0	0	0	0
1.70_168.9333m/z		168.9332802	1	1.70395	0.053366667	0	100	456.3240408	648.07	0	0	0	0	0	0	0	0	0	0	0	0	0	19165.60971	0	0	0	0	0	0	0	0	0	0	0	0	0	0	0	0	0	0	0	0	0	0	0	0	0	0
1.70_185.0116m/z		185.0116356	1	1.70395	0.338983333	0	100 - 3.77	74188.40591	612.66	0	0	0	0	0	2133.862353	0	152.9998589	0	0	0	116371.9285	0	2947320.848	0	0	0	0	0	0	0	0	2561.917838	0	0	0	0	0	6446.007992	3598.898289	211.7225083	0	0	0	230.5835276	0	3125.312104	220.8325763	0	0
1.70_194.9962m/z		194.9961701	1	1.70395	0.053066667	1	100	311.7595823	647.99	0	0	0	0	0	0	0	0	0	0	0	0	0	13092.29086	0	0	0	0	0	0	0	0	0	0	0	0	0	0	0	0	0	0	0	0	0	0	1.611598142	0	0	0
1.70_195.8102m/z		195.8101559	1	1.70395	0.089233333	0	100 - 1.73	23919.50004	648.07	0	0	0	0	0	0	0	0	0	0	0	0	0	1004619.002	0	0	0	0	0	0	0	0	0	0	0	0	0	0	0	0	0	0	0	0	0	0	0	0	0	0
1.70_197.8072m/z		197.807169	1	1.70395	0.089233333	0	100 - 2.19	29671.76149	648.07	0	0	0	0	0	0	0	0	0	0	0	0	0	1246213.983	0	0	0	0	0	0	0	0	0	0	0	0	0	0	0	0	0	0	0	0	0	0	0	0	0	0
1.70_199.8042m/z		199.8042407	1	1.70395	0.089233333	0	100 - 1.69	14364.76958	648.07	0	0	0	0	0	0	0	0	0	0	0	0	0	603320.3224	0	0	0	0	0	0	0	0	0	0	0	0	0	0	0	0	0	0	0	0	0	0	0	0	0	0
1.70_201.8013m/z		201.8012948	1	1.70395	0.07105	0	100	2822.042739	648.07	0	0	0	0	0	0	0	0	0	0	0	0	0	118525.795	0	0	0	0	0	0	0	0	0	0	0	0	0	0	0	0	0	0	0	0	0	0	0	0	0	0
1.70_274.9511m/z		274.9510946	1	1.70395	0.053366667	0	100	1169.583209	648.07	0	0	0	0	0	0	0	0	0	0	0	0	0	49122.49479	0	0	0	0	0	0	0	0	0	0	0	0	0	0	0	0	0	0	0	0	0	0	0	0	0	0
1.70_286.9972m/z		286.9972229	1	1.70395	0.124633333	0	100 - 5.51	7425.86464	648.07	0	0	0	0	0	0	0	0	0	0	0	0	0	311886.3149	0	0	0	0	0	0	0	0	0	0	0	0	0	0	0	0	0	0	0	0	0	0	0	0	0	0
1.70_288.9938m/z		288.993751	1	1.70395	0.07105	0	100	1922.660368	648.07	0	0	0	0	0	0	0	0	0	0	0	0	0	80751.73546	0	0	0	0	0	0	0	0	0	0	0	0	0	0	0	0	0	0	0	0	0	0	0	0	0	0
1.70_302.9713m/z		302.971334	1	1.70395	0.07105	0	100	1962.078761	628.32	0	0	0	0	0	0	0	2490.1103	0	0	0	0	0	79917.19768	0	0	0	0	0	0	0	0	0	0	0	0	0	0	0	0	0	0	0	0	0	0	0	0	0	0
1.70_304.9723m/z		304.972325	1	1.70395	0.142283333	0	100	5129.115781	632.85	0	0	0	0	0	0	0	0	0	0	0	4999.358349	0	210423.5045	0	0	0	0	0	0	0	0	0	0	0	0	0	0	0	0	0	0	0	0	0	0	0	0	0	0
1.70_318.9773m/z		318.9772879	1	1.70395	0.053366667	0	100	1799.886339	639.01	0	0	0	0	0	0	0	1038.921281	0	0	0	0	0	74556.30496	0	0	0	0	0	0	0	0	0	0	0	0	0	0	0	0	0	0	0	0	0	0	0	0	0	0
1.70_363.0033m/z		363.0033132	1	1.70395	0.07105	0	100	5178.815958	646.68	0	0	0	0	0	0	0	0	0	0	0	0	0	217053.8091	0	0	0	0	0	0	0	0	0	0	0	0	0	0	0	0	0	456.4610859	0	0	0	0	0	0	0	0
1.70_393.0156m/z		393.0155706	1	1.70395	0.07155	0	100 - 4.48 - 3.71	10765.58207	628.33	0	0	0	0	0	0	0	0	0	0	0	11893.06198	0	438548.3053	0	0	0	0	0	0	0	0	0	0	0	0	0	0	0	0	0	0	0	0	0	0	0	0	0	0
1.70_468.9534m/z		468.9533964	1	1.70395	0.07105	0	100	2083.993366	648.07	0	0	0	0	0	0	0	0	0	0	0	0	0	87527.72138	0	0	0	0	0	0	0	0	0	0	0	0	0	0	0	0	0	0	0	0	0	0	0	0	0	0
1.70_601.0230m/z		601.0229858	1	1.70395	0.053066667	0	100	1895.514049	648.07	0	0	0	0	0	0	0	0	0	0	0	0	0	79611.59006	0	0	0	0	0	0	0	0	0	0	0	0	0	0	0	0	0	0	0	0	0	0	0	0	0	0
1.72_160.8409m/z		160.8408507	1	1.72165	0.07105	0	100	1897.590122	648.07	0	0	0	0	0	0	0	0	0	0	0	0	0	79698.78512	0	0	0	0	0	0	0	0	0	0	0	0	0	0	0	0	0	0	0	0	0	0	0	0	0	0
1.72_164.8351m/z		164.8350699	1	1.72165	0.053066667	0	100	456.951209	648.07	0	0	0	0	0	0	0	0	0	0	0	0	0	19191.95078	0	0	0	0	0	0	0	0	0	0	0	0	0	0	0	0	0	0	0	0	0	0	0	0	0	0
1.72_177.9871m/z		177.9870848	1	1.72165	0.1241	0	100	596.5396862	444.09	0	0	0	0	0	0	0	0	0	0	753.5315593	0	0	0	0	0	0	0	0	0	0	261.04071	0	445.7059941	1264.250578	1853.294149	0	1714.877066	1703.766679	0	0	17058.20008	0	0	0	0	0	0	0	0
1.72_198.9909m/z		198.9909163	1	1.72165	0.053066667	0	100	375.576764	648.07	0	0	0	0	0	0	0	0	0	0	0	0	0	15774.22409	0	0	0	0	0	0	0	0	0	0	0	0	0	0	0	0	0	0	0	0	0	0	0	0	0	0
1.72_205.8390m/z		205.838957	1	1.72165	0.07105	0	100	620.147053	648.07	0	0	0	0	0	0	0	0	0	0	0	0	0	26046.17622	0	0	0	0	0	0	0	0	0	0	0	0	0	0	0	0	0	0	0	0	0	0	0	0	0	0
1.72_207.8361m/z		207.8360869	1	1.72165	0.053066667	0	100	539.403838	648.07	0	0	0	0	0	0	0	0	0	0	0	0	0	22654.9612	0	0	0	0	0	0	0	0	0	0	0	0	0	0	0	0	0	0	0	0	0	0	0	0	0	0
1.72_228.9448m/z		228.9447775	1	1.72165	0.053066667	0	100	676.0385848	648.07	0	0	0	0	0	0	0	0	0	0	0	0	0	28393.62056	0	0	0	0	0	0	0	0	0	0	0	0	0	0	0	0	0	0	0	0	0	0	0	0	0	0
1.72_282.9894m/z		282.9893881	1	1.72165	0.053066667	5	100	957.1804488	648.07	0	0	0	0	0	0	0	0	0	0	0	0	0	40201.57885	0	0	0	0	0	0	0	0	0	0	0	0	0	0	0	0	0	0	0	0	0	0	0	0	0	0
1.72_294.9998m/z		294.9997593	1	1.72165	0.427616667	0	100	3108.914826	454.17	2792.755398	621.918716	0	0	0	0	0	0	0	0	944.7328008	0	0	0	0	0	0	0	0	0	0	224.3951326	0	0	0	18175.19859	0	0	0	0	0	0	0	0	0	0	88754.25672	0	0	0
1.72_378.9774m/z		378.9773747	1	1.72165	0.053066667	0	100	1890.660669	641.77	0	0	0	0	0	0	0	0	0	0	0	0	0	78650.56321	0	0	0	0	0	0	0	0	0	0	0	0	0	0	0	0	0	0	0	0	0	0	757.1849024	0	0	0
1.72_408.9888m/z		408.9887958	1	1.72165	0.053366667	0	100	4279.15022	637.47	0	0	0	0	0	0	0	0	0	0	0	2892.65051	0	176831.6588	0	0	0	0	0	0	0	0	0	0	0	0	0	0	0	0	0	0	0	0	0	0	0	0	0	0
1.72_422.9292m/z		422.9291526	1	1.72165	0.053066667	0	100	548.1386748	648.07	0	0	0	0	0	0	0	0	0	0	0	0	0	23021.82434	0	0	0	0	0	0	0	0	0	0	0	0	0	0	0	0	0	0	0	0	0	0	0	0	0	0
1.72_425.1453m/z		425.1452501	1	1.72165	0.266616667	6	100 - 17.5 - 2.72	9786.023374	621.47	0	0	0	0	0	0	0	0	0	0	148.9637939	0	0	0	0	0	0	8694.558431	0	0	0	0	0	0	0	0	0	0	0	0	0	0	0	0	0	7634.860719	0	394383.4602	0	0
1.72_437.0414m/z		437.0413941	1	1.72165	0.089233333	0	100 - 7.75	16282.2572	635.84	0	0	0	0	0	0	0	0	0	0	0	5455.595491	0	671192.1221	0	0	0	0	0	0	0	0	0	0	0	0	0	0	0	0	0	7207.084819	0	0	0	0	0	0	0	0
1.72_453.0194m/z		453.0194047	1	1.72165	0.17735	0	100	11479.83856	648.07	0	0	0	0	0	0	0	0	0	0	0	0	0	482153.2197	0	0	0	0	0	0	0	0	0	0	0	0	0	0	0	0	0	0	0	0	0	0	0	0	0	0
1.72_481.0667m/z		481.0666688	1	1.72165	0.106916667	1	100 - 14.2 - 5.4	22003.97085	647.17	0	0	0	0	0	0	0	0	0	0	0	1258.059927	0	922908.7158	0	0	0	0	0	0	0	0	0	0	0	0	0	0	0	0	0	0	0	0	0	0	0	0	0	0
1.72_484.9269m/z		484.9268611	1	1.72165	0.106116667	0	100	2374.487096	648.07	0	0	0	0	0	0	0	0	0	0	0	0	0	99728.45804	0	0	0	0	0	0	0	0	0	0	0	0	0	0	0	0	0	0	0	0	0	0	0	0	0	0
1.72_497.0431m/z		497.0431296	1	1.72165	0.213016667	0	100 - 10.8 - 50.2	23254.02962	484.98	0	0	0	0	0	0	0	6791.945965	95.73548928	0	2907.045525	0	0	708268.1511	0	0	0	0	0	0	0	0	0	3345.0548	5135.112783	2429.422678	0	12532.9737	32052.53014	0	0	203111.2718	0	0	0	0	0	0	0	0
1.74_229.0383m/z		229.038258	1	1.739333333	0.535333333	0	100 - 6.39 - 4.17 - 0.216	330695.9573	599.03	0	0	0	0	0	9803.725206	0	0	0	0	0	547467.831	0	12850165.32	0	0	3434.746278	0	0	0	0	1940.291657	40006.74998	0	0	0	0	7431.14599	62001.39487	35191.60262	11128.18573	0	0	0	19098.91442	13951.17544	48815.07857	14891.64473	0	0
1.74_230.9939m/z		230.9938812	1	1.739333333	0.07075	0	100	87.64319508	390.94	0	0	0	0	0	0	0	0	665.7979676	1778.622453	0	0	1236.593772	0	0	0	0	0	0	0	0	0	0	0	0	0	0	0	0	0	0	0	0	0	0	0	0	0	0	0
1.74_261.0880m/z		261.0879813	1	1.739333333	0.642983333	2	100	3734.69757	276.48	0	0	0	0	0	0	0	0	0	0	45062.1518	0	0	847.6639517	0	0	0	0	0	0	0	602.094655	0	1925.006102	4119.148415	11488.34782	0	8784.46043	17943.40085	0	0	45450.22693	0	0	0	0	17215.82837	0	0	0
1.74_287.0438m/z		287.0437786	1	1.739333333	0.088416667	1	100	1567.010317	648.07	0	0	0	0	0	0	0	0	0	0	0	0	0	65814.4333	0	0	0	0	0	0	0	0	0	0	0	0	0	0	0	0	0	0	0	0	0	0	0	0	0	0
1.74_328.0230n	328.0230132	348.9972551	1	1.739333333	0.2666	0	100 - 2.83	23931.85092	617.99	0	0	0	0	0	0	0	918.7528507	0	0	0	42895.45091	0	958653.1648	0	0	0	0	0	0	0	0	0	0	0	0	0	0	0	0	0	0	0	0	0	0	0	0	0	0
1.74_330.0986m/z		330.0986327	1	1.739333333	0.19555	3	100	5274.946796	635.76	0	0	0	0	0	0	0	0	0	0	0	4147.384531	0	217400.3809	0	0	0	0	0	0	0	0	0	0	0	0	0	0	0	0	0	0	0	0	0	0	0	0	0	0
1.74_331.0230m/z		331.0230451	1	1.739333333	0.07075	2	100	2846.009031	648.07	0	0	0	0	0	0	0	0	0	0	0	0	0	119532.3793	0	0	0	0	0	0	0	0	0	0	0	0	0	0	0	0	0	0	0	0	0	0	0	0	0	0
1.74_346.9969m/z		346.9969147	1	1.739333333	0.05305	1	100	1051.127396	648.07	0	0	0	0	0	0	0	0	0	0	0	0	0	44147.35062	0	0	0	0	0	0	0	0	0	0	0	0	0	0	0	0	0	0	0	0	0	0	0	0	0	0
1.74_357.1085m/z		357.108523	1	1.739333333	0.356683333	1	100 - 10.1	19167.60381	373.3	0	0	0	0	0	0	0	0	0	0	20207.51883	4.657949076	0	0	0	0	0	0	0	0	0	3790.318578	0	16585.016	42978.38659	38553.32699	0	49981.19603	97520.10245	0	0	453888.6602	0	0	591.7621136	0	42984.00617	0	0	0
1.74_364.9709m/z		364.9708534	1	1.739333333	0.159483333	0	100	7379.966688	621.73	0	0	0	0	0	0	0	0	0	0	0	11819.21077	0	297429.7105	0	0	0	0	0	0	0	0	0	0	0	0	0	0	0	0	0	0	0	0	0	0	0	0	0	0
1.74_371.0418m/z		371.0417979	1	1.739333333	0.106116667	1	100	4208.743832	648.07	0	0	0	0	0	0	0	0	0	0	0	0	0	176767.2409	0	0	0	0	0	0	0	0	0	0	0	0	0	0	0	0	0	0	0	0	0	0	0	0	0	0
1.74_375.9959m/z		375.9959215	1	1.739333333	0.159483333	0	100 - 4.24	3294.427924	305.5	0	0	0	0	0	0	0	0	0	0	2947.099212	0	0	0	0	0	0	0	0	0	0	1208.071541	0	9153.761596	13092.39526	6703.863978	0	15209.98571	21357.84347	0	0	59873.47692	969.5295034	0	1249.18363	0	4292.330997	0	0	2308.430998
1.74_388.0471m/z		388.0471167	1	1.739333333	0.267416667	0	100	1583.35338	324.77	0	0	0	0	0	0	0	0	0	0	0	0	0	0	0	0	0	0	0	0	0	0	0	0	0	17543.50349	0	0	6950.656732	0	0	20439.69238	0	0	0	0	1217.913843	0	0	0
1.74_525.0928m/z		525.0927787	1	1.739333333	0.088433333	0	100 - 8.84	11785.77637	648.07	0	0	0	0	0	0	0	0	0	0	0	0	0	495002.6077	0	0	0	0	0	0	0	0	0	0	0	0	0	0	0	0	0	0	0	0	0	0	0	0	0	0
1.74_541.0700m/z		541.070015	1	1.739333333	0.214316667	0	100	13983.52072	648.07	0	0	0	0	0	0	0	0	0	0	0	0	0	587307.8701	0	0	0	0	0	0	0	0	0	0	0	0	0	0	0	0	0	0	0	0	0	0	0	0	0	0
1.74_590.7254m/z		590.7253922	1	1.739333333	0.089233333	0	100	3536.38887	162.19	1234.574064	5204.076012	0	167.0801522	5297.806486	2157.785486	1707.385681	0	4169.987992	1926.042112	0	0	62.15434766	0	6253.293185	6664.385606	6824.829709	22043.83728	0	25702.76859	0	943.7165322	40.92703578	1373.637	1794.857393	0	10065.62774	0	0	3409.275887	15101.48366	0	0	1739.578181	1195.10876	1716.808619	0	7584.364735	7017.88454	0
1.74_864.6416m/z		864.6416126	1	1.739333333	0.088433333	0	100	9489.335475	117.89	12883.42996	6658.509828	45426.96393	7231.771832	20168.30015	7734.664094	29000.11951	0	18497.31487	0	0	12530.50046	11629.83457	0	17755.86223	17615.39461	4941.639433	34495.36374	8413.338906	43842.53871	4163.210173	0	0	0	3259.396893	0	8519.62925	5303.773778	6702.421207	7125.542635	2131.756499	4539.748458	5856.542741	6129.534139	2348.827454	10197.89861	3601.670234	14004.10962	3082.278053	0
1.76_134.0599m/z		134.0598564	1	1.757016667	0.662266667	0	100 - 4.51	25771.8049	196.16	11200.74545	11519.36895	1448.986559	0	199.3664089	0	920.9559543	23087.2049	0	220.4209905	90088.05229	29291.54477	0	0	283.7591758	0	0	0	0	0	0	27555.75205	1189.989433	58352.71401	86886.278	93527.89343	136.6091922	84914.73407	125625.9974	14227.90363	416.1250738	272806.6123	28682.55299	806.6665211	26862.91587	0	47800.97696	0	0	25178.36532
1.76_233.8992n	233.8991946	254.8744014	1	1.757016667	0.1241	0	100	2004.293083	328.06	0	0	0	77.82511342	0	212.8343495	607.8707134	0	1415.278565	1040.793161	0	32339.32167	6457.374357	0	0	4865.414668	0	218.3532181	0	0	0	176.5432349	2493.374742	0	0	0	0	0	935.2543689	1710.647732	497.028104	0	0	0	0	1079.466861	1106.116995	421.9553585	0	0
1.76_263.0195n	263.0194609	262.0121845	1	1.757016667	0.6092	0	100 - 2.18	63149.30142	180.47	24292.70923	22819.15663	11295.49104	0	493.434561	0	0	31985.1761	0	0	189452.9959	87838.42524	0	0	996.1090231	0	0	0	0	0	0	80933.21749	1298.379641	187610.9192	267086.7396	244914.7499	970.0860748	237834.7699	308956.495	37824.22429	0	544290.716	90284.25507	1297.513983	80486.77815	0	101994.8503	0	0	76842.76026
1.76_273.0649m/z		273.0648869	1	1.757016667	0.517633333	6	100 - 8.57 - 3.34 - 0.12	326143.2619	603.99	0	0	0	0	0	5606.399155	0	248.9450702	0	0	0	485386.2566	0	12777997.3	0	0	3271.709115	0	0	0	0	1541.976176	36060.49177	0	0	0	0	6530.910324	53972.50254	30230.702	11542.77448	42.84721283	0	0	15094.84009	16068.35939	38107.9485	8652.37853	0	0
1.76_297.0261m/z		297.0260985	1	1.757016667	0.159483333	1	100	4926.12333	626.09	0	0	0	0	0	0	0	0	0	0	0	6970.703032	0	199926.4768	0	0	0	0	0	0	0	0	0	0	0	0	0	0	0	0	0	0	0	0	0	0	0	0	0	0
1.76_312.9997m/z		312.999745	1	1.757016667	0.05305	0	100	966.8721959	626.13	0	0	0	0	0	0	0	1365.389554	0	0	0	0	0	39243.24267	0	0	0	0	0	0	0	0	0	0	0	0	0	0	0	0	0	0	0	0	0	0	0	0	0	0
1.76_314.0252m/z		314.0251712	1	1.757016667	0.248666667	0	100	8694.685779	287.08	0	0	0	0	0	0	0	1445.787556	0	0	21328.17545	4162.459277	0	2176.514746	0	0	0	0	0	0	0	9763.719408	0	26980.56989	30305.30575	29805.41118	0.88379329	30972.03798	31453.79629	583.9365474	0	153058.5887	2407.833692	0	4261.021761	0	14373.79662	0	0	2096.964116
1.76_314.9912n	314.9912299	313.9839535	1	1.757016667	0.662266667	0	100 - 5.8 - 3.94 - 1.94	213389.7829	179.32	94315.7036	104363.8371	37672.03382	0	12347.42603	0	26069.26649	165324.2553	0	25151.73357	640579.7842	238460.0507	0	0	20388.56156	0	0	0	0	0	0	219359.8733	22255.87598	554912.5168	779240.5406	813828.2094	18515.75029	749080.3824	1043111.857	118365.9358	17401.08323	1927143.837	259772.0479	25093.93517	250768.5227	0	437524.263	0	0	238246.803
1.76_341.0525m/z		341.0524721	1	1.757016667	0.1238	3	100	5877.490308	643.31	0	0	0	0	0	0	0	0	0	0	0	1779.222053	0	245075.3709	0	0	0	0	0	0	0	0	0	0	0	0	0	0	0	0	0	0	0	0	0	0	0	0	0	0
1.76_403.9528m/z		403.952768	1	1.757016667	0.356333333	0	100	5482.143021	235.82	0	0	0	0	0	0	0	0	0	0	3384.563033	972.775824	0	0	0	0	0	0	0	0	0	2252.173303	0	24518.55156	35399.73642	28965.95281	0	29563.62673	42966.72104	709.7856277	0	51459.93987	5150.183166	0	1524.701165	0	2067.799682	0	0	1313.49664
1.76_449.9171m/z		449.9170647	1	1.757016667	0.213083333	0	100 - 0.405	17727.87554	285.52	2710.761782	1419.047292	0	0	0	0	0	0	0	0	39092.00197	9067.003533	0	0	0	0	0	0	0	0	0	17666.69996	0	59033.34734	61347.80873	50468.83711	0	44902.28023	92390.45682	2519.386601	0	308508.3451	15903.76213	0	12992.89821	0	15015.64883	0	0	11532.48705
1.76_462.9461m/z		462.9461379	1	1.757016667	0.05305	0	100	1007.958298	648.07	0	0	0	0	0	0	0	0	0	0	0	0	0	42334.24852	0	0	0	0	0	0	0	0	0	0	0	0	0	0	0	0	0	0	0	0	0	0	0	0	0	0
1.76_539.8837m/z		539.8836527	1	1.757016667	0.2307	0	100 - 57.9	10520.37652	184.46	0	0	0	0	0	0	0	0	0	0	7833.315094	5519.393681	0	0	0	0	0	0	0	0	0	4395.43612	20349.06201	44006.01538	41255.20417	39406.62022	0	41753.75704	40098.09227	2472.155431	0	72747.62091	15642.6389	3039.03164	12912.13278	0	13121.59656	0	0	5931.011138
1.76_585.0926m/z		585.092625	1	1.757016667	0.088416667	0	100	5366.765228	648.07	0	0	0	0	0	0	0	0	0	0	0	0	0	225404.1396	0	0	0	0	0	0	0	0	0	0	0	0	0	0	0	0	0	0	0	0	0	0	0	0	0	0
1.76_585.8447m/z		585.8447089	1	1.757016667	0.159483333	0	100	3250.938629	343.37	0	0	0	0	0	0	0	0	0	0	0	0	0	0	0	0	0	0	0	0	0	1618.733536	0	5748.065629	15872.72077	7150.74214	0	14019.24056	22317.63221	0	0	67174.07475	2638.212842	0	0	0	0	0	0	0
1.77_178.0500m/z		178.0499936	1	1.7747	0.715333333	0	100 - 12.2	923367.0979	170.45	523482.6751	521865.5196	345797.0992	33235.27487	161741.8286	129989.3039	217773.4667	901279.7848	7791.342814	165161.5743	3187886.375	1136538.148	56871.02842	0	164733.157	20287.40884	42224.33171	44346.41759	131117.3094	148398.1378	159110.6532	944875.0615	150248.6763	2073993.129	2868974.62	3129944.439	109098.865	2791777.528	3999595.702	560724.9638	105238.2599	8404747.865	1056854.839	136798.4058	983391.5738	0	1625953.691	4216.688561	5554.199432	953606.6079
1.77_246.0380m/z		246.0380061	1	1.7747	0.67995	2	100 - 8.88	181790.775	157.48	111540.9599	112271.679	52118.83571	0	20289.20892	0	37907.41297	165851.9763	0	31479.82749	515588.3004	268716.8576	3591.682285	0	31506.24655	0	0	0	0	0	0	233212.9631	31687.67693	516224.2306	678522.9792	649378.7831	26307.07223	633220.0287	826129.6682	142173.5655	27007.72681	1320540.125	269241.3499	31256.42554	249195.3755	0	293814.2242	0	0	258995.9602
1.77_317.0911m/z		317.0911218	1	1.7747	0.517616667	0	100 - 11 - 3.7 - 0.256	322219.1939	606.42	0	0	0	0	0	3122.812937	0	0	0	0	0	464575.1356	0	12674097.76	0	0	3612.436996	0	0	0	0	1495.727392	32567.72595	0	0	0	0	1145.073703	48228.3372	21758.74668	6628.124951	0	0	0	4958.368544	6540.482436	38538.31902	4421.172633	0	0
1.77_331.0699m/z		331.0698936	1	1.7747	0.088433333	1	100	2438.675433	648.07	0	0	0	0	0	0	0	0	0	0	0	0	0	102424.3682	0	0	0	0	0	0	0	0	0	0	0	0	0	0	0	0	0	0	0	0	0	0	0	0	0	0
1.77_352.1119m/z		352.1119159	1	1.7747	0.141966667	0	100 - 10.5	5115.411531	645.29	0	0	0	0	0	0	0	0	0	0	0	902.1024375	0	213945.1819	0	0	0	0	0	0	0	0	0	0	0	0	0	0	0	0	0	0	0	0	0	0	0	0	0	0
1.77_352.6139m/z		352.6138823	1	1.7747	0.141966667	0	100	1467.990718	648.07	0	0	0	0	0	0	0	0	0	0	0	0	0	61655.61015	0	0	0	0	0	0	0	0	0	0	0	0	0	0	0	0	0	0	0	0	0	0	0	0	0	0
1.77_357.0268m/z		357.0267596	1	1.7747	0.088433333	1	100	1632.298489	648.07	0	0	0	0	0	0	0	0	0	0	0	0	0	68556.53653	0	0	0	0	0	0	0	0	0	0	0	0	0	0	0	0	0	0	0	0	0	0	0	0	0	0
1.77_379.0912m/z		379.0911917	1	1.7747	0.463033333	0	100 - 15.3 - 0.275	66688.37475	325.98	0	0	0	0	0	1482.840002	0	0	0	0	122488.6617	14620.83655	0	1335.314845	0	0	0	0	0	0	0	27304.74791	0	122196.4119	239403.096	218407.5509	0	235984.6136	396818.8931	0	0	1331627.461	27963.1585	0	24314.07053	0	25736.54013	0	0	10758.76953
1.77_395.0647m/z		395.064744	1	1.7747	0.427616667	1	100 - 9.94 - 0.614	25593.24463	374.71	0	0	0	0	0	0	0	0	0	0	13168.08283	1709.309743	0	0	0	0	0	0	0	0	0	5654.927745	0	37509.76342	82602.4434	75568.26606	0	90200.81442	168592.2911	0	0	594869.1348	2537.836154	0	2378.104906	0	125.2997136	0	0	0
1.77_397.9432m/z		397.9432105	1	1.7747	0.35665	0	100	5799.497836	229.74	0	0	0	0	0	0	0	0	0	0	5445.669082	1976.856642	0	0	0	0	0	0	0	0	0	13166.86884	0	20660.10881	31310.97247	23252.90484	0	37831.47716	45399.19803	0	0	54718.58364	5758.585762	0	0	0	4057.683837	0	0	0
1.77_408.9978m/z		408.9978107	1	1.7747	0.088433333	0	100	4732.953217	643.81	0	0	0	0	0	0	0	0	0	0	0	1282.251351	0	197501.7837	0	0	0	0	0	0	0	0	0	0	0	0	0	0	0	0	0	0	0	0	0	0	0	0	0	0
1.77_415.0676m/z		415.0675551	1	1.7747	0.088433333	1	100	4159.114285	648.07	0	0	0	0	0	0	0	0	0	0	0	0	0	174682.8	0	0	0	0	0	0	0	0	0	0	0	0	0	0	0	0	0	0	0	0	0	0	0	0	0	0
1.77_428.9743n	428.9742832	449.9571183	1	1.7747	0.499933333	0	100	21717.01963	228.96	0	0	0	0	0	0	0	0	0	0	17078.26216	14116.38472	0	0	0	0	0	0	0	0	0	39706.57614	0	58636.36377	132642.3656	112107.0019	0	115524.6821	149815.0657	965.6870029	0	221617.8642	14184.66455	0	12452.61759	0	14492.68066	0	0	5099.226196
1.77_433.9423m/z		433.9422781	1	1.7747	0.625183333	0	100 - 4.21 - 1.64	115975.4341	186.66	69649.17457	59195.19159	1396.34553	0	1184.660988	0	1357.767694	95927.84987	0	4048.847937	305167.2331	142159.5038	0	0	2891.805526	0	0	0	0	0	0	119779.4642	2983.280996	326400.5526	445756.8353	425768.3031	0	444697.2014	604915.9794	71407.53605	2789.313889	1090923.652	154072.3839	2937.476465	141346.6679	0	172331.6517	0	0	143898.0469
1.77_438.0521m/z		438.0521487	1	1.7747	0.07075	1	100	578.4592213	648.07	0	0	0	0	0	0	0	0	0	0	0	0	0	24295.28729	0	0	0	0	0	0	0	0	0	0	0	0	0	0	0	0	0	0	0	0	0	0	0	0	0	0
1.77_454.0258m/z		454.025789	1	1.7747	0.053066667	0	55.9 - 100	1093.171083	471.85	0	0	0	0	0	0	0	29552.7036	0	0	0	0	0	16360.4819	0	0	0	0	0	0	0	0	0	0	0	0	0	0	0	0	0	0	0	0	0	0	0	0	0	0
1.77_455.9218m/z		455.9217596	1	1.7747	0.1241	0	100	1473.197308	377.06	0	0	0	0	0	0	0	0	0	0	0	0	0	0	0	0	0	0	0	0	0	0	0	3562.18764	2826.585397	1685.208618	0	6364.796357	11584.39058	0	0	34003.33394	1115.67302	0	732.1113785	0	0	0	0	0
1.77_528.9546m/z		528.9546403	1	1.7747	0.088433333	1	100	1928.893213	648.07	0	0	0	0	0	0	0	0	0	0	0	0	0	81013.51493	0	0	0	0	0	0	0	0	0	0	0	0	0	0	0	0	0	0	0	0	0	0	0	0	0	0
1.79_155.6582m/z		155.6581553	1	1.792383333	0.053066667	0	100	155.5015708	648.07	0	0	0	0	0	0	0	0	0	0	0	0	0	6531.065972	0	0	0	0	0	0	0	0	0	0	0	0	0	0	0	0	0	0	0	0	0	0	0	0	0	0
1.79_178.1148m/z		178.114757	1	1.792383333	0.088433333	0	100	495.9687974	411.75	0	0	0	0	0	0	0	0	0	0	0	0	0	0	0	0	0	0	0	0	0	256.3896837	0	1003.955732	1090.366463	661.8969622	0	879.215636	4034.126102	0	0	12709.36205	195.3768605	0	0	0	0	0	0	0
1.79_180.0551m/z		180.0550694	1	1.792383333	0.463	0	100	3917.310666	249.35	223.2371535	0	0	0	0	0	0	0	0	0	11280.98924	1303.215176	0	0	0	0	0	0	0	0	0	5470.941394	0	10802.37258	16187.00491	20208.99033	0	16398.58726	23329.43019	0	0	52763.49004	1652.678859	0	1732.222846	0	2694.452122	0	0	479.4358953
1.79_187.0755m/z		187.075471	1	1.792383333	0.17735	0	100	489.9392518	509.14	0	0	0	0	0	0	0	0	0	0	436.4572926	0	0	0	0	0	0	0	0	0	0	0	2385.571067	0	0	1026.775036	0	0	0	0	0	0	0	0	0	0	672.1036148	0	0	0
1.79_194.9363m/z		194.9363494	1	1.792383333	0.161266667	0	100	449.1304531	478.95	0	0	0	0	0	0	0	0	0	0	0	6247.491743	0	0	0	0	0	0	0	0	0	0	0	0	0	0	0	0	0	0	0	0	0	0	0	0	0	0	0	0
1.79_277.0349n	277.0349138	298.0098735	1	1.792383333	0.928266667	0	100 - 8.27 - 0.178 - 0.36	564342.2973	167.04	366329.2992	330415.4817	134162.7681	0	41624.73534	14008.43949	89112.36143	493550.8227	0	103824.1741	1971912.655	668323.1119	9962.649971	0.175406242	81565.30623	0	714.6289558	0	4639.127962	8369.555023	6403.784284	573720.6645	142969.6777	1331643.734	1814368.921	2133265.307	56210.2013	1774829.69	2480631.585	351158.991	52241.56156	4714257.006	727117.8455	103478.4735	643707.6707	0	1294977.336	0	0	607880.8492
1.79_299.9857m/z		299.9856633	1	1.792383333	0.07095	0	100	545.5816421	319.81	0	0	0	0	0	0	0	0	0	0	2843.163848	0	0	0	0	0	0	0	0	0	0	0	0	668.8584874	0	1991.694656	0	4590.708189	2251.256972	0	0	9912.206734	0	0	656.5400829	0	0	0	0	0
1.79_328.9394m/z		328.9393527	1	1.792383333	0.374383333	0	100	3561.438215	280.39	550.2864993	0	0	0	0	0	0	0	0	0	4026.492575	765.166449	0	7549.624987	0	0	0	0	897.0279846	0	0	508.1742281	0	6919.729937	15403.36556	14105.23756	0	12005.09048	23403.72497	503.0213817	0	57950.61595	3029.663896	0	0	0	0	0	0	1397.840704
1.79_374.1249m/z		374.124914	1	1.792383333	0.17895	2	100 - 26.4	8268.524549	599.06	0	0	0	0	0	0	0	0	0	0	0.001000444	4156.93727	0	320918.1102	0	0	0	0	21435.97583	0	0	0	0	0	0	0	0	0	0	0	0	0	0	0	0	0	0	0	0	0
1.79_374.6266m/z		374.6266496	1	1.792383333	0.161266667	0	100	1687.52361	648.07	0	0	0	0	0	0	0	0	0	0	0	0	0	70875.99162	0	0	0	0	0	0	0	0	0	0	0	0	0	0	0	0	0	0	0	0	0	0	0	0	0	0
1.79_385.0785m/z		385.0784972	1	1.792383333	0.141966667	3	100 - 8.14	9205.778194	644.25	0	0	0	0	0	0	0	1247.41151	0	0	0	984.2885974	0	384410.984	0	0	0	0	0	0	0	0	0	0	0	0	0	0	0	0	0	0	0	0	0	0	0	0	0	0
1.79_401.0522m/z		401.0522018	1	1.792383333	0.106316667	5	100	3654.79652	648.07	0	0	0	0	0	0	0	0	0	0	0	0	0	153501.4538	0	0	0	0	0	0	0	0	0	0	0	0	0	0	0	0	0	0	0	0	0	0	0	0	0	0
1.79_417.9686m/z		417.9685669	1	1.792383333	0.589783333	0	100 - 2.31	79218.18348	182.4	42712.14842	41760.93533	1689.292176	0	0	0	0	58339.99275	0	0	225376.1297	106652.831	0	0	1066.848402	0	0	0	0	0	0	80234.84978	4597.347224	211933.776	302941.7282	301517.0979	1009.80627	284389.8273	393482.5897	53869.58894	0	724341.0438	111756.8982	1540.978154	96469.10253	0	141166.8758	0	0	97739.24082
1.79_426.9229m/z		426.9229286	1	1.792383333	0.285866667	0	100 - 9.34	6456.407024	255.61	0	0	0	0	0	0	0	0	0	0	35525.43947	0	0	0	0	0	0	0	0	0	0	1778.503251	26032.46415	1986.759315	6500.111246	30026.32837	0	6842.719265	9496.775324	0	0	45319.32891	0	814.5557253	7236.692603	0	12244.7862	0	0	0
1.79_459.0937m/z		459.0937336	1	1.792383333	0.1066	3	100	2285.279928	636.19	0	0	0	0	0	0	0	0	0	0	0	0	0	94247.33284	0	0	0	0	0	0	0	0	0	0	0	0	0	0	0	0	0	0	0	0	0	0	0	1734.424111	0	0
1.79_515.0238m/z		515.0237689	1	1.792383333	0.177666667	0	100 - 4.87	10216.91207	494.63	0	0	0	0	0	0	0	0	0	0	0	0	0	0	0	0	0	0	0	0	0	661.8622887	0	2967.803701	14308.67928	8623.873554	0	22717.00557	53852.53352	0	0	324632.0876	0	0	0	0	1346.461263	0	0	0
1.79_557.0069m/z		557.0069226	1	1.792383333	0.07075	0	100	1463.763952	648.07	0	0	0	0	0	0	0	0	0	0	0	0	0	61478.08597	0	0	0	0	0	0	0	0	0	0	0	0	0	0	0	0	0	0	0	0	0	0	0	0	0	0
1.79_570.8807n	570.8806649	569.8733884	1	1.792383333	0.533816667	0	100	61488.61593	198.62	13708.80231	14127.50727	0	0	0	0	0	5965.844474	0	0	81515.81303	75333.67358	0	0	0	0	0	0	0	0	0	63812.6207	0	207315.5751	306886.489	277423.0634	0	292409.5884	371962.4461	18325.03824	0	538927.334	85513.87671	0	85235.7231	0	69646.22947	0	0	72998.36507
1.79_572.9819m/z		572.981852	1	1.792383333	0.07075	0	100	1950.559812	648.07	0	0	0	0	0	0	0	0	0	0	0	0	0	81923.51209	0	0	0	0	0	0	0	0	0	0	0	0	0	0	0	0	0	0	0	0	0	0	0	0	0	0
1.79_673.8574m/z		673.8573739	1	1.792383333	0.159383333	0	100	4576.505317	302.94	0	0	0	0	0	0	0	0	0	0	0	0	0	0	0	0	0	0	0	0	0	1186.216385	0	16118.23325	15074.31821	12916.37124	0	24897.96921	32121.3964	0	0	80020.46805	4079.144729	0	0	0	5799.105821	0	0	0
1.79_678.6929m/z		678.6928904	1	1.792383333	0.088916667	0	100	5192.520107	119.67	0	2804.692044	10682.46507	13458.43646	2566.735598	21040.07797	16438.30076	0	2966.538688	0	0	0	7936.464589	0	2739.552167	12292.25199	2755.657345	22103.73782	10380.87736	10998.87052	16600.32486	987.2810578	2565.46542	0	0	0	5448.812275	1540.275404	0	4340.800615	3118.757667	0	0	5637.163359	0	7728.867487	0	6231.026196	14511.93605	4479.786465
1.81_121.4097m/z		121.4096607	1	1.810066667	0.053066667	0	100	86.14720205	648.07	0	0	0	0	0	0	0	0	0	0	0	0	0	3618.182486	0	0	0	0	0	0	0	0	0	0	0	0	0	0	0	0	0	0	0	0	0	0	0	0	0	0
1.81_263.0593m/z		263.0593289	1	1.810066667	0.07095	0	100 - 16	326.5023827	648.07	0	0	0	0	0	0	0	0	0	0	0	0	0	13713.10007	0	0	0	0	0	0	0	0	0	0	0	0	0	0	0	0	0	0	0	0	0	0	0	0	0	0
1.81_270.9994m/z		270.9993951	1	1.810066667	0.607483333	0	100	5039.029559	270.7	27805.09351	17232.94976	0	0	0	0	0	61637.29226	0	0	11752.49682	0	0	0	0	0	0	0	0	0	0	3600.699866	0	2060.038887	0	17699.13399	0	455.6959983	1150.92226	0	0	6449.894306	2135.902326	0	0	0	57490.4044	0	0	0
1.81_281.0696m/z		281.0695963	1	1.810066667	0.124283333	0	100	1270.78287	648.07	0	0	0	0	0	0	0	0	0	0	0	0	0	53372.88055	0	0	0	0	0	0	0	0	0	0	0	0	0	0	0	0	0	0	0	0	0	0	0	0	0	0
1.81_299.1139m/z		299.1138767	1	1.810066667	0.249733333	5	100	1558.118086	552.11	0	0	0	0	0	0	0	0	0	0	0	0	0	0	0	0	0	55464.95415	0	0	0	0	0	0	0	0	0	0	0	0	0	0	0	0	0	7221.508462	0	2754.496985	0	0
1.81_361.1172m/z		361.1172447	1	1.810066667	0.39145	0	100 - 13.4 - 4.56 - 0.415	176185.0806	613.87	0	0	0	0	0	0	0	0	0	0	0	240719.6459	0	7013985.617	0	0	1215.239863	1120.217583	0	0	0	0	17014.01214	0	0	0	0	520.1627077	14820.55075	3659.494404	0	0	0	0	0	850.7822037	13689.25522	0	0	0
1.81_365.9972m/z		365.9972091	1	1.810066667	0.320633333	0	100 - 1.28	28453.77616	210.96	12064.35186	13878.11121	0	0	0	0	0	22298.42184	0	0	83622.69917	27384.59072	0	0	0	0	0	0	0	0	0	30707.92156	796.1965458	83223.00657	94543.32526	79545.29508	0	102425.7191	148789.2904	15382.94832	0	335146.0078	40367.24428	1245.813465	37724.3166	0	27900.63322	0	0	30804.0064
1.81_404.9427m/z		404.9427266	1	1.810066667	0.1066	0	100	1008.991778	449.21	0	0	0	0	0	0	0	0	0	0	1419.3648	0	0	3939.433196	0	0	0	0	0	0	0	0	3438.540992	0	0	3508.401194	0	0	0	0	0	0	0	0	0	0	1050.040768	0	0	0
1.81_429.1045m/z		429.1045409	1	1.810066667	0.161266667	4	100 - 10.6	5982.024546	636.98	0	0	0	0	0	0	0	0	0	0	550.7260037	0	0	247039.5479	0	0	0	0	0	0	0	0	0	0	961.9346471	0	0	627.0011265	1321.523872	0	0	495.1948046	249.1025758	0	0	0	0	0	0	0
1.81_445.0784m/z		445.0784174	1	1.810066667	0.124283333	7	100 - 6.63	2956.291631	648.07	0	0	0	0	0	0	0	0	0	0	0	0	0	124164.2485	0	0	0	0	0	0	0	0	0	0	0	0	0	0	0	0	0	0	0	0	0	0	0	0	0	0
1.81_553.9003m/z		553.9003317	1	1.810066667	0.284066667	0	100 - 0.657	36620.1307	222.24	12747.13835	12432.78447	0	0	0	0	0	7246.301629	0	0	81268.55992	28878.4797	0	0	0	0	0	0	0	0	0	35546.96762	0	125600.8438	122191.9287	116432.3975	0	144942.9628	188274.1405	12480.69867	0	456615.4251	62700.32998	0	47358.32083	0	36529.88506	0	0	43812.2663
1.81_617.0067m/z		617.0066856	1	1.810066667	0.07095	0	100	1506.370519	648.07	0	0	0	0	0	0	0	0	0	0	0	0	0	63267.5618	0	0	0	0	0	0	0	0	0	0	0	0	0	0	0	0	0	0	0	0	0	0	0	0	0	0
1.81_650.9536m/z		650.953636	1	1.810066667	0.213016667	0	100	4334.117289	541.58	0	0	0	0	0	0	0	2930.673361	0	0	0	0	0	0	0	0	0	0	0	0	0	0	0	5736.87773	2374.329763	0	0	2045.085842	17182.92213	0	0	151763.0373	0	0	0	0	0	0	0	0
1.81_689.8306m/z		689.830551	1	1.810066667	0.3922	0	100	16922.31245	240.01	3848.144953	0	0	0	0	0	0	0	0	0	6431.965912	0	0	0	0	0	0	0	0	0	0	14112.35801	0	72287.94446	109146.0685	65193.96411	0	97041.06242	118350.9494	1790.527285	0	185015.7577	12069.17609	0	8480.435823	0	10921.07201	0	0	3911.250089
1.83_219.0271m/z		219.0271001	1	1.827766667	0.445316667	6	100	2414.377336	299.6	20643.12786	15549.52204	0	0	0	0	0	977.7630178	0	0	1492.744617	0	0	0	0	0	0	0	0	0	0	2813.641792	0	427.8006201	0	12715.3856	0	0	260.2120652	0	0	2179.256546	1172.140779	293.7661402	341.8316767	0	39131.12222	0	0	0
1.83_236.0091m/z		236.0091124	1	1.827766667	0.535166667	1	100	9113.64652	200.15	3095.671499	552.3955306	1091.44444	0	0	0	0	4871.571655	0	0	49236.65161	5928.778547	0	0	0	0	0	0	0	0	0	8071.851214	0	29983.06389	41655.03924	33968.39295	309.4954772	32574.50271	55045.49184	2109.063448	0	79985.07861	10911.50689	0	6093.848066	0	8812.923628	0	0	7402.927373
1.83_265.0750m/z		265.0750167	1	1.827766667	0.1066	0	100	833.8465843	648.07	0	0	0	0	0	0	0	0	0	0	0	0	0	35021.55654	0	0	0	0	0	0	0	0	0	0	0	0	0	0	0	0	0	0	0	0	0	0	0	0	0	0
1.83_286.9729m/z		286.972858	1	1.827766667	0.409766667	0	100	4074.683951	293.4	30117.57669	31837.08133	0	0	0	0	0	0	0	0	11434.52346	0	0	0	0	0	0	0	0	0	0	2841.522177	0	1611.400966	524.6997443	19776.18286	0	396.5533042	0	0	0	2198.782262	496.4093092	0	0	0	63719.91713	0	0	0
1.83_343.1033m/z		343.103312	1	1.827766667	0.124283333	3	100 - 6.93	5232.14725	569.89	0	0	0	0	0	0	0	0	0	0	0	0	0	0	0	0	0	192628.0855	0	0	0	367.352847	0	0	0	0	0	0	0	0	0	0	0	0	0	4826.587566	0	21747.6693	0	0
1.83_374.9534m/z		374.9534413	1	1.827766667	0.124283333	0	100	653.612276	479.7	0	0	0	0	0	0	0	0	0	0	0	0	0	0	0	0	0	0	0	0	0	0	5855.806769	0	0	2036.983892	0	0	0	0	0	0	0	0	0	0	0	0	0	0
1.83_390.9275m/z		390.92751	1	1.827766667	0.141966667	0	100	914.8575312	449.64	21.63066188	0	0	0	43.8108649	0	0	0	24.39118033	0	0	0	0	0	0	0	74.70109177	0	0	0	0	0	8542.928821	0	0	3512.983173	0	0	848.78746	0	0	0	0	0	0	0	0	0	0	0
1.83_412.9767m/z		412.9766552	1	1.827766667	0.177366667	0	100 - 67.2	2953.712794	375.25	0	0	0	0	0	0	0	0	0	0	7502.648062	0	0	0	0	0	0	0	0	0	0	0	0	963.5469628	2539.259876	0	0	3094.648208	2394.247047	0	0	16831.57725	0	0	758.3790311	0	22702.25935	0	0	0
1.83_442.8978m/z		442.8978464	1	1.827766667	0.430566667	0	100	10591.34031	284.89	0	0	0	0	0	0	0	0	0	0	23504.96208	0	0	19321.89504	1171.559224	0	0	0	0	0	0	0	65784.48592	0	0	64876.06795	0	2659.892973	16552.01079	0	0	12915.9112	0	5440.728383	13008.99322	0	47276.55012	0	0	0
1.83_482.0783m/z		482.0782562	1	1.827766667	0.088916667	1	100	610.8481773	648.07	0	0	0	0	0	0	0	0	0	0	0	0	0	25655.62345	0	0	0	0	0	0	0	0	0	0	0	0	0	0	0	0	0	0	0	0	0	0	0	0	0	0
1.83_601.0342m/z		601.0342314	1	1.827766667	0.053266667	0	100	1021.564911	648.07	0	0	0	0	0	0	0	0	0	0	0	0	0	42905.72628	0	0	0	0	0	0	0	0	0	0	0	0	0	0	0	0	0	0	0	0	0	0	0	0	0	0
1.85_199.0063m/z		199.0062677	1	1.84545	0.143583333	0	100 - 4.69	1993.496932	646.12	0	0	0	0	0	0	0	0	0	0	0	0	0	83480.35458	0	0	0	0	0	0	0	0	0	0	0	0	0	0	246.5165749	0	0	0	0	0	0	0	0	0	0	0
1.85_322.9395m/z		322.9395011	1	1.84545	0.518983333	0	100	17578.03561	243.2	1.491495321	11.01194695	8.263944645	0.000241928	27.32917876	6.48706983	3.489665059	2.372770419	0	0	92910.5827	13.32228975	72.38825101	12179.69517	101.5389821	0.031965951	0.007783761	2.708515221	0	0.815557037	2.970375706	1.163168184	92745.41063	224.1895223	0.267971469	99785.05101	0	11483.47202	34309.29594	373.3523588	0	41208.85649	2.785964763	18977.95026	28108.10427	0	83223.57842	0.195575464	0.007815623	32.89718264
1.85_396.1381m/z		396.1381062	1	1.84545	0.196666667	1	100 - 14.2	7564.947786	633.92	0	0	0	0	0	0	0	0	0	0	0	5216.781881	0	310909.1566	0	0	0	0	0	0	0	0	0	0	0	0	0	0	0	0	0	0	0	0	0	0	0	0	0	0
1.85_396.6398m/z		396.6398179	1	1.84545	0.178983333	0	100	2200.15171	648.07	0	0	0	0	0	0	0	0	0	0	0	0	0	92406.37181	0	0	0	0	0	0	0	0	0	0	0	0	0	0	0	0	0	0	0	0	0	0	0	0	0	0
1.85_405.1433m/z		405.1433371	1	1.84545	0.42835	0	100 - 15.5 - 5.7 - 0.581	176250.3105	608.19	0	0	0	0	0	0	0	0	0	0	0	255937.9987	0	6952058.197	0	0	0	0	0	0	0	0	12372.06253	0	0	0	0	0	17667.34987	2606.294911	969.9641354	14386.62571	0	0	1515.063745	1966.644033	6371.667343	0	0	0
1.85_419.1228m/z		419.1227551	1	1.84545	0.071216667	1	100 - 7.61	1094.518008	648.07	0	0	0	0	0	0	0	0	0	0	0	0	0	45969.75635	0	0	0	0	0	0	0	0	0	0	0	0	0	0	0	0	0	0	0	0	0	0	0	0	0	0
1.85_473.1306m/z		473.1306457	1	1.84545	0.143583333	1	100 - 14.9 - 1.36	7785.228629	636.53	0	0	0	0	0	0	0	0	0	0	0	0	0	321257.9463	0	0	0	0	4933.213523	0	0	0	0	0	0	0	0	0	0	0	0	0	0	0	0	0	0	0	0	0
1.85_489.1050m/z		489.1049872	1	1.84545	0.1259	6	100 - 8.1	3738.548112	646.22	0	0	0	0	0	0	0	0	0	0	371.7913903	0	0	156579.5594	0	0	0	0	0	0	0	0	22.98746793	0	0	0	0	0	0	0	0	0	32.42274262	0	0	0	12.25968886	0	0	0
1.85_503.1191m/z		503.1191349	1	1.84545	0.1259	2	100 - 7.13	3369.487125	648.07	0	0	0	0	0	0	0	0	0	0	0	0	0	141518.4593	0	0	0	0	0	0	0	0	0	0	0	0	0	0	0	0	0	0	0	0	0	0	0	0	0	0
1.85_521.1064m/z		521.106394	1	1.84545	0.161266667	0	100 - 17.7	2872.885494	647.96	0	0	0	0	0	0	0	0	0	0	0	0	0	0	0	0	0	0	0	0	0	0	0	0	0	0	0	0	0	0	0	0	0	0	0	0	0	120640.8354	0	0
[truncated: 4,658 more rows]
[truncated: 54 more columns]
